# Supplementary material for: Novel QTLs for salinity tolerance revealed by genome-wide association studies of biomass, chlorophyll and tissue ion content in 176 rice landraces from Bangladesh
Source: PLoS One. 2021 Nov 5;16(11):e0259456. doi: 10.1371/journal.pone.0259456 (PMC8570475; doi:10.1371/journal.pone.0259456)
Supplement: S1 Table — (XLSX) [file pone.0259456.s009.xlsx]

## Sheet: S1 Table Vegetation and Populat
Supplementary Table 1. Data on vegetation and population structure of 176 plants from the study
IRIS code	IRGC code	3KRG entry name	3KRG subpopulation	Local grouping	Denomination	Location	Coordinates	Inference by K-Means with 2 components	Inference by K-Means with 3 components	fastStructure Inference	Inferred population
IRIS_313-10340	IRGC 117317	BR 4973-34-6-6::IRGC 117317-1::[IRIS 313-10340]	indx	Indica	Developed variety			P1	P1	P1	P1
IRIS_313-10341	IRGC 117318	BR 5230-46-4::IRGC 117318-1::[IRIS 313-10341]	indx	Indica	Developed variety			P1	P1	P1	P1
IRIS_313-10537	IRGC 6534	KALAMON 113::IRGC 6534-1::[IRIS 313-10537]	admix	Intermediate type	Developed variety	Dewanganj, Jamalpur	25.1530, 89.7582	P3	P3	P3	P3
IRIS_313-10539	IRGC 6586	BADAL 76::IRGC 6586-1::[IRIS 313-10539]	ind2	Indica	Developed variety	Munshiganj, Dhaka	23.4981, 90.4127	P1	P1	P1	P1
IRIS_313-10587	IRGC 8361	DB 3::IRGC 8361-1::[IRIS 313-10587]	aus	Aus/boro	Developed variety			P2	P2	P2	P2
IRIS_313-10592	IRGC 8482	DJ 69::IRGC 8482-1::[IRIS 313-10592]	aus	Aus/boro	Developed variety			P2	P2	P2	P2
IRIS_313-10593	IRGC 8497	DJ 47::IRGC 8497-1::[IRIS 313-10593]	aus	Aus/boro	Developed variety			P2	P2	P2	P2
IRIS_313-10595	IRGC 8593	DL 5::IRGC 8593-1::[IRIS 313-10595]	aus	Aus/boro	Developed variety			P2	P2	P2	P2
IRIS_313-10598	IRGC 8667	DD 126::IRGC 8667-1::[IRIS 313-10598]	aus	Aus/boro	Developed variety			P2	P2	P2	P2
IRIS_313-10600	IRGC 8742	UCP 41::IRGC 8742-1::[IRIS 313-10600]	aus	Aus/boro	Developed variety			P2	P2	P2	P2
IRIS_313-10602	IRGC 8775	DM 49::IRGC 8775-1::[IRIS 313-10602]	aus	Aus/boro	Developed variety			P2	P2	P2	P2
IRIS_313-10603	IRGC 8794	UCP 122::IRGC 8794-1::[IRIS 313-10603]	aus	Aus/boro	Developed variety			P2	P2	P2	P2
IRIS_313-10604	IRGC 8806	DV 2::IRGC 8806-1::[IRIS 313-10604]	aus	Aus/boro	Developed variety			P2	P2	P2	P2
IRIS_313-10605	IRGC 8840	DV 86::IRGC 8840-1::[IRIS 313-10605]	aus	Aus/boro	Developed variety			P2	P2	P2	P2
IRIS_313-10606	IRGC 8855	DV 110::IRGC 8855-1::[IRIS 313-10606]	aus	Aus/boro	Developed variety			P2	P2	P2	P2
IRIS_313-10963	IRGC 25880	KATAKCHIKON::IRGC 25880-1::[IRIS 313-10963]	aus	Aus/boro	Traditional variety	Rangunia, Chittagong	22.4698, 92.0518	P2	P2	P2	P2
IRIS_313-10964	IRGC 25919	SADUMONI::IRGC 25919-1::[IRIS 313-10964]	aus	Aus/boro	Traditional variety	Jhikargacha	23.0999, 89.0991	P2	P2	P2	P2
IRIS_313-10965	IRGC 25927	TILOKCHAN (SONABETHI)::IRGC 25927-1::[IRIS 313-10965]	aus	Aus/boro	Traditional variety	Rangunia, Chittagong	22.4698, 92.0518	P2	P2	P2	P2
IRIS_313-10971	IRGC 26290	BADAL::IRGC 26290-2::[IRIS 313-10971]	ind2	Indica	Traditional variety	Munshiganj, Dhaka	23.4981, 90.4127	P1	P1	P1	P1
IRIS_313-10972	IRGC 26335	DUDA MONOR::IRGC 26335-2::[IRIS 313-10972]	ind2	Indica	Traditional variety	Patuakhali, Barisal	22.3586, 90.3317	P1	P1	P1	P1
IRIS_313-10973	IRGC 26367	KALA DIGHA::IRGC 26367-2::[IRIS 313-10973]	ind2	Indica	Traditional variety	Boalmari, Faridpur, Dhaka	23.3910, 89.6840	P1	P1	P1	P1
IRIS_313-10974	IRGC 26373	KAMRANGA::IRGC 26373-2::[IRIS 313-10974]	ind2	Indica	Traditional variety	Khagrachhari, Chittagong	23.1108, 91.9906	P1	P1	P1	P1
IRIS_313-10975	IRGC 26384	KOLA MUCHI::IRGC 26384-2::[IRIS 313-10975]	ind2	Indica	Traditional variety	Harinakunda, Jhenaidah, Jessore	23.6488, 89.0430	P1	P1	P1	P1
IRIS_313-10976	IRGC 26390	LAKHSMI DIGHA::IRGC 26390-2::[IRIS 313-10976]	aus	Aus/boro	Traditional variety	Muladi, Barisal	22.8875, 90.3890	P2	P2	P2	P2
IRIS_313-10977	IRGC 26399	MATI CHAL::IRGC 26399-2::[IRIS 313-10977]	ind2	Indica	Traditional variety	Nalchity, Jhalokati, Barisal	22.5958, 90.2808	P1	P1	P1	P1
IRIS_313-10978	IRGC 26411	PANI TORONG::IRGC 26411-1::[IRIS 313-10978]	indx	Indica	Traditional variety	Sunamganj, Sylhet	25.0667, 91.4072	P1	P1	P1	P1
IRIS_313-10979	IRGC 26439	BORA DIGA::IRGC 26439-1::[IRIS 313-10979]	aus	Aus/boro	Traditional variety	Kashiani, Faridpur	23.1678, 89.7943	P2	P2	P2	P2
IRIS_313-10980	IRGC 26458	DUDHSAR::IRGC 26458-1::[IRIS 313-10980]	admix	Indica	Traditional variety	Pangsha, Faridpur	23.7800, 89.4127	P1	P1	P1	Excluded
IRIS_313-10981	IRGC 26478	JHUL DIGA::IRGC 26478-1::[IRIS 313-10981]	aus	Aus/boro	Traditional variety	Rajbari, Dhaka	23.7151, 89.5875	P2	P2	P2	P2
IRIS_313-10982	IRGC 26504	LUDI GOCHYA::IRGC 26504-2::[IRIS 313-10982]	ind2	Indica	Traditional variety			P1	P1	P1	P1
IRIS_313-10983	IRGC 26578	BOROJYOT::IRGC 26578-2::[IRIS 313-10983]	indx	Indica	Traditional variety			P1	P1	P1	P1
IRIS_313-10985	IRGC 26624	GOBOL SAIL (BALAM)::IRGC 26624-2::[IRIS 313-10985]	ind2	Indica	Traditional variety	Boalmari, Faridpur, Dhaka	23.3910, 89.6840	P1	P1	P1	P1
IRIS_313-10986	IRGC 26638	HALDI JAON::IRGC 26638-2::[IRIS 313-10986]	ind2	Indica	Traditional variety	Chatmohar, Pabna	24.2270, 89.2907	P1	P1	P1	P1
IRIS_313-10987	IRGC 26802	SUNGA WALA::IRGC 26802-1::[IRIS 313-10987]	aus	Aus/boro	Traditional variety			P2	P2	P2	P2
IRIS_313-11013	IRGC 27536	BOTESWAR 2::IRGC 27536-1::[IRIS 313-11013]	aus	Aus/boro	Traditional variety	Tongibari, Munshiganj, Dhaka	23.5097, 90.4668	P2	P2	P2	P2
IRIS_313-11014	IRGC 27540	CHAKILA::IRGC 27540-1::[IRIS 313-11014]	aus	Aus/boro	Traditional variety	Madhupur, Tangail	24.6119, 90.0315	P2	P2	P2	P2
IRIS_313-11015	IRGC 27547	HANPA::IRGC 27547-2::[IRIS 313-11015]	aus	Aus/boro	Traditional variety			P2	P2	P2	P2
IRIS_313-11016	IRGC 27555	KACHILON::IRGC 27555-1::[IRIS 313-11016]	aus	Aus/boro	Traditional variety	Goiripur, Mymensingh	24.7369, 90.5825	P2	P2	P2	P2
IRIS_313-11017	IRGC 27567	LOROI::IRGC 27567-1::[IRIS 313-11017]	aus	Aus/boro	Traditional variety	Kalaroa, Satkhira	22.3155, 89.1115	P2	P2	P2	P2
IRIS_313-11018	IRGC 27568	MADISA::IRGC 27568-1::[IRIS 313-11018]	aus	Aus/boro	Traditional variety			P2	P2	P2	P2
IRIS_313-11019	IRGC 27577	PORANG::IRGC 27577-1::[IRIS 313-11019]	aus	Aus/boro	Traditional variety	Shailkupa, Jhenaidah, Khulna	23.6841, 89.2420	P2	P2	P2	P2
IRIS_313-11047	IRGC 28947	AUS 84::IRGC 28947-2::[IRIS 313-11047]	aus	Aus/boro	Developed variety			P2	P2	P2	P2
IRIS_313-11048	IRGC 29004	AUS 171::IRGC 29004-1::[IRIS 313-11048]	aus	Aus/boro	Developed variety			P2	P2	P2	P2
IRIS_313-11049	IRGC 29031	AUS 219::IRGC 29031-1::[IRIS 313-11049]	aus	Aus/boro	Developed variety			P2	P2	P2	P2
IRIS_313-11050	IRGC 29036	AUS 233::IRGC 29036-1::[IRIS 313-11050]	aus	Aus/boro	Developed variety			P2	P2	P2	P2
IRIS_313-11052	IRGC 29068	AUS 278::IRGC 29068-1::[IRIS 313-11052]	aus	Aus/boro	Developed variety			P2	P2	P2	P2
IRIS_313-11053	IRGC 29072	AUS 282::IRGC 29072-1::[IRIS 313-11053]	aus	Aus/boro	Developed variety			P2	P2	P2	P2
IRIS_313-11054	IRGC 29083	AUS 295::IRGC 29083-1::[IRIS 313-11054]	aus	Aus/boro	Developed variety			P2	P2	P2	P2
IRIS_313-11056	IRGC 29089	AUS 301::IRGC 29089-1::[IRIS 313-11056]	aus	Aus/boro	Developed variety			P2	P2	P2	P2
IRIS_313-11057	IRGC 29096	AUS 308::IRGC 29096-1::[IRIS 313-11057]	aus	Aus/boro	Developed variety			P2	P2	P2	P2
IRIS_313-11058	IRGC 29116	AUS 329::IRGC 29116-1::[IRIS 313-11058]	aus	Aus/boro	Developed variety			P2	P2	P2	P2
IRIS_313-11059	IRGC 29131	AUS 344::IRGC 29131-1::[IRIS 313-11059]	aus	Aus/boro	Developed variety			P2	P2	P2	P2
IRIS_313-11060	IRGC 29146	AUS 359::IRGC 29146-2::[IRIS 313-11060]	aus	Aus/boro	Developed variety			P2	P2	P2	P2
IRIS_313-11061	IRGC 29230	AUS 449::IRGC 29230-1::[IRIS 313-11061]	aus	Aus/boro	Developed variety			P2	P2	P2	P2
IRIS_313-11062	IRGC 29260	BEGUNBICHI 33::IRGC 29260-1::[IRIS 313-11062]	aro	Basmati/sadri	Developed variety	Charbhadrasan, Faridpur	23.5967, 89.9813	P3	P3	P3	P3
IRIS_313-11063	IRGC 29283	BORO 70-2::IRGC 29283-1::[IRIS 313-11063]	aus	Aus/boro	Developed variety			P2	P2	P2	P2
IRIS_313-11064	IRGC 29294	BORO 275::IRGC 29294-2::[IRIS 313-11064]	aus	Aus/boro	Developed variety			P2	P2	P2	P2
IRIS_313-11065	IRGC 29297	BORO 394::IRGC 29297-2::[IRIS 313-11065]	aus	Aus/boro	Developed variety			P2	P2	P2	P2
IRIS_313-11066	IRGC 29333	GASMAL 339::IRGC 29333-1::[IRIS 313-11066]	admix	Basmati/sadri	Developed variety			P3	P3	P3	P3
IRIS_313-11067	IRGC 29367	KALIBORO 600::IRGC 29367-1::[IRIS 313-11067]	aus	Aus/boro	Developed variety	Kashiani, Gopalganj, Faridpur	23.1678, 89.7943	P2	P2	P2	P2
IRIS_313-11068	IRGC 29377	PANKAIT 31::IRGC 29377-1::[IRIS 313-11068]	aro	Basmati/sadri	Developed variety	Muladi, Barisal	22.8875, 90.3890	P3	P3	P3	P3
IRIS_313-11069	IRGC 29416	TUPA 15-3::IRGC 29416-2::[IRIS 313-11069]	aro	Basmati/sadri	Developed variety	Manikganj, Dhaka	23.8617, 90.0003	P3	P3	P3	P3
IRIS_313-11070	IRGC 29432	TUPA::IRGC 29432-1::[IRIS 313-11070]	admix	Basmati/sadri	Developed variety	Manikganj, Dhaka	23.8617, 90.0003	P3	P3	P3	P3
IRIS_313-11111	IRGC 31618	SAITA::IRGC 31618-1::[IRIS 313-11111]	aus	Aus/boro	Traditional variety	Gopalganj, Dhaka	23.0130, 89.8224	P2	P2	P2	P2
IRIS_313-11112	IRGC 31655	HIJOL DIGA::IRGC 31655-1::[IRIS 313-11112]	aus	Aus/boro	Traditional variety	Charbhadrasan, Faridpur	23.5967, 89.9813	P2	P2	P2	P2
IRIS_313-11113	IRGC 31665	KAL SHULI::IRGC 31665-2::[IRIS 313-11113]	ind2	Indica	Traditional variety	Tarash, Sirajganj, Rajshahi	24.4309, 89.3725	P1	P1	P1	P1
IRIS_313-11114	IRGC 31745	BIRUI SAIL::IRGC 31745-2::[IRIS 313-11114]	ind2	Indica	Traditional variety	Sreenagar, Munshiganj	23.5428, 90.2949	P1	P1	P1	P1
IRIS_313-11115	IRGC 31832	KALA MUNA::IRGC 31832-2::[IRIS 313-11115]	ind2	Indica	Traditional variety	Bakerganj, Barisal	22.5409, 90.3332	P1	P1	P1	P1
IRIS_313-11116	IRGC 31841	KORTIK KAIKA::IRGC 31841-1::[IRIS 313-11116]	aus	Aus/boro	Traditional variety	Rajshahi	24.3745, 88.6042	P2	P2	P2	P2
IRIS_313-11123	IRGC 32816	BAZAIL 975::IRGC 32816-2::[IRIS 313-11123]	aus	Aus/boro	Developed variety	Phulpur, Mymensingh	24.9751, 90.3184	P2	P2	P2	P2
IRIS_313-11124	IRGC 32817	BAZAIL 980::IRGC 32817-2::[IRIS 313-11124]	admix	Aus/boro	Developed variety	Mymensingh	24.7471, 90.4203	P2	P2	P2	P2
IRIS_313-11154	IRGC 34034	DHARIAL::IRGC 34034-1::[IRIS 313-11154]	aus	Aus/boro	Traditional variety	Bhedarganj, Shariatpur	23.2148, 90.5069	P2	P2	P2	P2
IRIS_313-11163	IRGC 34749	NATEL BORO::IRGC 34749-1::[IRIS 313-11163]	aus	Aus/boro	Traditional variety	Sreepur, Magura, Jessore	23.5956, 89.4175	P2	P2	P2	P2
IRIS_313-11203	IRGC 37086	GOCHIAGARI::IRGC 37086-2::[IRIS 313-11203]	ind2	Indica	Traditional variety	Rangpur	25.7439, 89.2752	P1	P1	P1	P1
IRIS_313-11204	IRGC 37149	KARTIKHAMA::IRGC 37149-2::[IRIS 313-11204]	indx	Indica	Traditional variety	Gournadi, Barisal	22.9414, 90.2526	P1	P1	P1	P1
IRIS_313-11205	IRGC 37161	KAZALSAIL::IRGC 37161-2::[IRIS 313-11205]	ind2	Indica	Traditional variety	Char Fasson, Bhola, Barisal	22.1995, 90.7260	P1	P1	P1	P1
IRIS_313-11206	IRGC 37182	KUMRI::IRGC 37182-2::[IRIS 313-11206]	indx	Indica	Traditional variety	Pangsha, Faridpur	23.7800, 89.4127	P1	P1	P1	P1
IRIS_313-11207	IRGC 37252	PAIRJAT::IRGC 37252-2::[IRIS 313-11207]	ind2	Indica	Traditional variety	Haluaghat, Mymensingh	25.1218, 90.3407	P1	P1	P1	P1
IRIS_313-11208	IRGC 37272	PARIJAT::IRGC 37272-2::[IRIS 313-11208]	indx	Indica	Traditional variety	Haluaghat, Mymensingh	25.1218, 90.3407	P1	P1	P1	P1
IRIS_313-11210	IRGC 37346	ZARBASAIL::IRGC 37346-1::[IRIS 313-11210]	aus	Aus/boro	Traditional variety	Comilla	23.4607, 91.1809	P2	P2	P2	P2
IRIS_313-11211	IRGC 37468	KADAMSAIL::IRGC 37468-2::[IRIS 313-11211]	ind2	Indica	Traditional variety	Durgapur, Rajshahi	24.4480, 88.7686	P1	P1	P1	P1
IRIS_313-11212	IRGC 37478	KALOBONA::IRGC 37478-2::[IRIS 313-11212]	ind2	Indica	Traditional variety	Mahadevpur, Rajshahi	24.9198, 88.7518	P1	P1	P1	P1
IRIS_313-11213	IRGC 37550	NARIKEL BADI::IRGC 37550-1::[IRIS 313-11213]	aus	Aus/boro	Traditional variety	Singair, Manikganj, Dhaka	23.8137, 90.1460	P2	P2	P2	P2
IRIS_313-11214	IRGC 37596	SHITTA AMAN::IRGC 37596-1::[IRIS 313-11214]	aus	Aus/boro	Traditional variety	Noongola, Bogura	24.9086, 89.3274	P2	P2	P2	P2
IRIS_313-11216	IRGC 37685	KHAMA 1183::IRGC 37685-2::[IRIS 313-11216]	aus	Aus/boro	Developed variety	Phulpur, Mymensingh	24.9751, 90.3184	P2	P2	P2	P2
IRIS_313-11217	IRGC 37754	LAL AMAN 207::IRGC 37754-1::[IRIS 313-11217]	aro	Intermediate type	Developed variety	Habiganj, Sylhet	24.3840, 91.4169	P3	P3	P3	P3
IRIS_313-11218	IRGC 37793	BADSHABHOG 4-60::IRGC 37793-2::[IRIS 313-11218]	aro	Basmati/sadri	Developed variety			P3	P3	P3	P3
IRIS_313-11219	IRGC 37815	BLACK 28-564::IRGC 37815-2::[IRIS 313-11219]	ind2	Indica	Developed variety			P1	P1	P1	P1
IRIS_313-11220	IRGC 37837	CHITRAJ 14-134::IRGC 37837-2::[IRIS 313-11220]	ind2	Indica	Developed variety	Kazipur, Pabna	24.6545, 89.6346	P1	P1	P1	P1
IRIS_313-11221	IRGC 37845	CYLINDRICAL 30-605::IRGC 37845-2::[IRIS 313-11221]	ind2	Indica	Developed variety			P1	P1	P1	P1
IRIS_313-11222	IRGC 37967	DUDHSWAR 15-157::IRGC 37967-2::[IRIS 313-11222]	ind2	Indica	Developed variety	Pangsha, Faridpur	23.7800, 89.4127	P1	P1	P1	P1
IRIS_313-11223	IRGC 38130	OVAL RED 29 B 601::IRGC 38130-2::[IRIS 313-11223]	aro	Intermediate type	Developed variety			P3	P3	P3	Excluded
IRIS_313-11224	IRGC 38149	PATNAI 31-679::IRGC 38149-2::[IRIS 313-11224]	ind2	Indica	Developed variety	Bhedarganj, Shariatpur	23.2148, 90.5069	P1	P1	P1	P1
IRIS_313-11225	IRGC 38251	SADAJIRA (DEEP STRAW) 16-194::IRGC 38251-2::[IRIS 313-11225]	indx	Indica	Developed variety			P1	P1	P1	P1
IRIS_313-11226	IRGC 38293	SADAJIRA 19-258::IRGC 38293-2::[IRIS 313-11226]	ind2	Indica	Developed variety			P1	P1	P1	P1
IRIS_313-11227	IRGC 38344	SADAJIRA 19-317::IRGC 38344-2::[IRIS 313-11227]	ind2	Indica	Developed variety			P1	P1	P1	P1
IRIS_313-11228	IRGC 38361	SADAJIRA 19-339::IRGC 38361-2::[IRIS 313-11228]	ind2	Indica	Developed variety			P1	P1	P1	P1
IRIS_313-11229	IRGC 38416	STRAW 23-428::IRGC 38416-2::[IRIS 313-11229]	ind2	Indica	Developed variety			P1	P1	P1	P1
IRIS_313-11230	IRGC 38426	STRAW 23-438::IRGC 38426-2::[IRIS 313-11230]	ind2	Indica	Developed variety			P1	P1	P1	P1
IRIS_313-11231	IRGC 38456	STRAW 23-471::IRGC 38456-1::[IRIS 313-11231]	ind2	Indica	Developed variety			P1	P1	P1	P1
IRIS_313-11241	IRGC 39559	BR 116-3B-53::IRGC 39559-2::[IRIS 313-11241]	ind2	Indica	Developed variety			P1	P1	P1	P1
IRIS_313-11321	IRGC 43826	GANDHISAIL::IRGC 43826-2::[IRIS 313-11321]	ind2	Indica	Traditional variety	Sunamganj, Sylhet	25.0667, 91.4072	P1	P1	P1	P1
IRIS_313-11322	IRGC 43860	JASURE AUS::IRGC 43860-1::[IRIS 313-11322]	aus	Aus/boro	Traditional variety	Jessore	23.1778, 89.1801	P2	P2	P2	P2
IRIS_313-11323	IRGC 43862	JHORA::IRGC 43862-1::[IRIS 313-11323]	aus	Aus/boro	Traditional variety	Barishal	22.7010, 90.3535	P2	P2	P2	P2
IRIS_313-11324	IRGC 43872	KALABOKRI::IRGC 43872-1::[IRIS 313-11324]	aus	Aus/boro	Traditional variety	Pangsha, Faridpur	23.7800, 89.4127	P2	P2	P2	P2
IRIS_313-11326	IRGC 43999	BR 51-115-4::IRGC 43999-1::[IRIS 313-11326]	indx	Indica	Developed variety			P1	P1	P1	P1
IRIS_313-11399	IRGC 49127	RAYDHAN 1::IRGC 49127-2::[IRIS 313-11399]	indx	Indica	Traditional variety	Cox's Bazar, Chittagong	21.4272, 92.0058	P1	P1	P1	P1
IRIS_313-11400	IRGC 49182	ECHORSAIL::IRGC 49182-1::[IRIS 313-11400]	indx	Indica	Traditional variety	Sylhet	24.8949, 91.8687	P1	P1	P1	P1
IRIS_313-11401	IRGC 49242	MOTANGA::IRGC 49242-2::[IRIS 313-11401]	aro	Basmati/sadri	Traditional variety	Kutubpur, Sunamgonj, Sylhet	22.9671, 91.1785	P3	P3	P3	P3
IRIS_313-11402	IRGC 49257	SUITE JORA::IRGC 49257-2::[IRIS 313-11402]	indx	Indica	Traditional variety	Sylhet	24.8949, 91.8687	P1	P1	P1	P1
IRIS_313-11404	IRGC 49375	AMON 4::IRGC 49375-2::[IRIS 313-11404]	ind2	Indica	Traditional variety			P1	P1	P1	P1
IRIS_313-11481	IRGC 53479	BINNAFUL::IRGC 53479-1::[IRIS 313-11481]	aus	Aus/boro	Traditional variety	Pabna	24.0129, 89.2591	P2	P2	P2	P2
IRIS_313-11482	IRGC 53483	BONGEZA::IRGC 53483-1::[IRIS 313-11482]	aus	Aus/boro	Traditional variety	Faridpur	23.6019, 89.8333	P2	P2	P2	P2
IRIS_313-11483	IRGC 53484	BOTESHSHORE::IRGC 53484-1::[IRIS 313-11483]	aus	Aus/boro	Traditional variety	Faridpur	23.6019, 89.8333	P2	P2	P2	P2
IRIS_313-11484	IRGC 53500	EJALI::IRGC 53500-1::[IRIS 313-11484]	aus	Aus/boro	Traditional variety	Faridpur	23.6019, 89.8333	P2	P2	P2	P2
IRIS_313-11486	IRGC 53529	KHAGRAI DIGHA::IRGC 53529-1::[IRIS 313-11486]	admix	Indica	Traditional variety	Pabna	24.0129, 89.2591	P1	P1	P1	Excluded
IRIS_313-11487	IRGC 53541	LALDIGHA::IRGC 53541-1::[IRIS 313-11487]	ind2	Indica	Traditional variety	Faridpur	23.6019, 89.8333	P1	P1	P1	P1
IRIS_313-11557	IRGC 58736	GORIA::IRGC 58736-1::[IRIS 313-11557]	aus	Aus/boro	Traditional variety	Domar, Nilphamari, Rangpur	26.1547, 88.8071	P2	P2	P2	P2
IRIS_313-11558	IRGC 58824	NULI::IRGC 58824-1::[IRIS 313-11558]	ind2	Indica	Traditional variety	Nilphamari, Rangpur	25.9363, 88.8407	P1	P1	P1	P1
IRIS_313-11722	IRGC 66801	KABERI::IRGC 66801-1::[IRIS 313-11722]	indx	Indica	Traditional variety	Dighinala, Khagrachari, Chittagong	23.2408, 92.0641	P1	P1	P1	P1
IRIS_313-11945	IRGC 76237	MALIKULI::IRGC 76237-1::[IRIS 313-11945]	ind2	Indica	Traditional variety	Comilla	23.4607, 91.1809	P1	P1	P1	P1
IRIS_313-11964	IRGC 77306	VUOTTA SAIL::IRGC 77306-1::[IRIS 313-11964]	ind2	Indica	Traditional variety	Gangachara, Rangpur	25.8560, 89.2229	P1	P1	P1	P1
IRIS_313-12002	IRGC 79342	LARA BORO::IRGC 79342-1::[IRIS 313-12002]	aus	Aus/boro	Traditional variety	Habiganj, Sylhet	24.3840, 91.4169	P2	P2	P2	P2
IRIS_313-12055	IRGC 82168	LAL MOTI::IRGC 82168-1::[IRIS 313-12055]	aus	Aus/boro	Developed variety	Mehendiganj, Barisal	22.8261, 90.5270	P2	P2	P2	P2
IRIS_313-12094	IRGC 83865	KASHA::IRGC 83865-1::[IRIS 313-12094]	aro	Basmati/sadri	Traditional variety	Atrai, Rajshahi	24.6122, 88.9829	P3	P3	P3	P3
IRIS_313-12141	IRGC 86973	HATEA::IRGC 86973-1::[IRIS 313-12141]	aus	Aus/boro	Traditional variety	Patharghata, Patuakhali	22.0387, 89.9697	P2	P2	P2	P2
IRIS_313-8244	IRGC 126002	POKKALI::IRGC 8948-1::[IRIS 313-8244]	ind2	Indica	Traditional variety	Sri Lanka	7.8731, 80.7718	P1	P1	P1	P1
IRIS_313-8252	IRGC 27516	JAGLI BORO::IRGC 27516-2::[IRIS 313-8252]	aus	Aus/boro	Traditional variety	Mymensingh	24.7471, 90.4203	P2	P2	P2	P2
IRIS_313-8283	IRGC 77267	KOYRA::IRGC 77267-1::[IRIS 313-8283]	aus	Aus/boro	Traditional variety	Barura, Comilla	23.3762, 91.0556	P2	P2	P2	P2
IRIS_313-8321	IRGC 6588	BHADOIA 303::IRGC 6588-1::[IRIS 313-8321]	aus	Aus/boro	Developed variety	Lakhai, Habiganj, Sylhet	24.3106, 91.3024	P2	P2	P2	P2
IRIS_313-8349	IRGC 49333	LATA MONA::IRGC 49333-1::[IRIS 313-8349]	ind2	Indica	Traditional variety	Barishal	22.7010, 90.3535	P1	P1	P1	P1
IRIS_313-8410	IRGC 66831	JABOR SAIL::IRGC 66831-1::[IRIS 313-8410]	aus	Aus/boro	Traditional variety	Chandpur, Chittagong	23.2513, 90.8518	P2	P2	P2	P2
IRIS_313-8437	IRGC 49094	IRRIBINI::IRGC 49094-1::[IRIS 313-8437]	indx	Indica	Traditional variety	Cox's Bazar, Chittagong	21.4272, 92.0058	P1	P1	P1	P1
IRIS_313-8509	IRGC 77293	PUILLIPINA KATARI::IRGC 77293-1::[IRIS 313-8509]	ind2	Indica	Traditional variety	Chirirbandar, Dinajpur	25.6503, 88.7771	P1	P1	P1	P1
IRIS_313-8632	IRGC 77292	PATMADHAI 1::IRGC 77292-1::[IRIS 313-8632]	ind2	Indica	Traditional variety	Lalmonirhat, Rangpur	25.9923, 89.2847	P1	P1	P1	P1
IRIS_313-8641	IRGC 29221	AUS 439::IRGC 29221-1::[IRIS 313-8641]	aus	Aus/boro	Developed variety			P2	P2	P2	P2
IRIS_313-8683	IRGC 77253	JOTA BITCHI 1::IRGC 77253-1::[IRIS 313-8683]	ind2	Indica	Traditional variety	Khagrachhari, Chittagong	23.1108, 91.9906	P1	P1	P1	P1
IRIS_313-8703	IRGC 124432	DA 7::[IRIS 313-8703]	ind2	Indica	Traditional variety			P1	P1	P1	P1
IRIS_313-8717	IRGC 27526	BAZAIL::IRGC 27526-1::[IRIS 313-8717]	indx	Indica	Traditional variety	Madhupur, Tangail	24.6119, 90.0315	P1	P1	P1	P1
IRIS_313-8721	IRGC 64778	HOLOI BASH (SOLOI BASH)::IRGC 64778-1::[IRIS 313-8721]	aus	Aus/boro	Traditional variety	Kalaroa, Satkhira	22.8583, 89.0394	P2	P2	P2	P2
IRIS_313-8733	IRGC 77285	NOLOS::IRGC 77285-1::[IRIS 313-8733]	ind2	Indica	Traditional variety	Boalmari, Faridpur, Dhaka	23.3910, 89.6840	P1	P1	P1	P1
IRIS_313-8737	IRGC 38320	SADAJIRA 19-287::IRGC 38320-1::[IRIS 313-8737]	ind2	Indica	Developed variety			P1	P1	P1	P1
IRIS_313-8789	IRGC 43915	LALSAITA::IRGC 43915-1::[IRIS 313-8789]	aus	Aus/boro	Traditional variety			P2	P2	P2	P2
IRIS_313-8822	IRGC 38390	STRAW 23-400::IRGC 38390-1::[IRIS 313-8822]	aus	Aus/boro	Developed variety			P2	P2	P2	P2
IRIS_313-8850	IRGC 27522	ASHMBER::IRGC 27522-1::[IRIS 313-8850]	ind2	Indica	Traditional variety	Madhupur, Tangail	24.6119, 90.0315	P1	P1	P1	P1
IRIS_313-8854	IRGC 77226	CHAKOL::IRGC 77226-1::[IRIS 313-8854]	ind2	Indica	Traditional variety	Chittagong	22.3569, 91.7832	P1	P1	P1	P1
IRIS_313-8864	IRGC 31611	NOROI::IRGC 31611-1::[IRIS 313-8864]	aus	Aus/boro	Traditional variety	Jessore	23.1778, 89.1801	P2	P2	P2	P2
IRIS_313-8930	IRGC 77279	MUKKALA BAZAL::IRGC 77279-1::[IRIS 313-8930]	ind1B	Indica	Traditional variety	Sreemangal, Sylhet	24.3065, 91.7296	P1	P1	P1	P1
IRIS_313-8932	IRGC 37562	PATISAIL::IRGC 37562-1::[IRIS 313-8932]	ind3	Indica	Traditional variety	Bogura, Rajshahi	24.8481, 89.3730	P1	P1	P1	P1
IRIS_313-8963	IRGC 25838	BATHURI::IRGC 25838-1::[IRIS 313-8963]	aus	Aus/boro	Traditional variety	Mirsarai, Chittagong	22.7730, 91.5742	P2	P2	P2	P2
IRIS_313-9049	IRGC 38145	PATNAI 31-675::IRGC 38145-1::[IRIS 313-9049]	ind2	Indica	Developed variety	Bhedarganj, Shariatpur	23.2148, 90.5069	P1	P1	P1	P1
IRIS_313-9066	IRGC 29009	AUS 177::IRGC 29009-1::[IRIS 313-9066]	ind1B	Indica	Developed variety			P1	P1	P1	P1
IRIS_313-9067	IRGC 31727	BHOJON KOLPO::IRGC 31727-1::[IRIS 313-9067]	ind2	Indica	Traditional variety	Narail, Khulna	23.1163, 89.5840	P1	P1	P1	P1
IRIS_313-9072	IRGC 26744	MUTA GANJE::IRGC 26744-1::[IRIS 313-9072]	ind2	Indica	Traditional variety			P1	P1	P1	P1
IRIS_313-9108	IRGC 27594	RAYADA::IRGC 27594-1::[IRIS 313-9108]	indx	Aus/boro	Traditional variety	Niloki, Gopalgonj, Faridpur	23.0130, 89.8224	P1	P1	P1	P1
IRIS_313-9139	IRGC 26629	GOJOL GORIA::IRGC 26629-1::[IRIS 313-9139]	ind2	Indica	Traditional variety	Rajbari, Dhaka	23.7151, 89.5875	P1	P1	P1	P1
IRIS_313-9148	IRGC 32796	BADAL 1163::IRGC 32796-1::[IRIS 313-9148]	ind2	Indica	Developed variety	Sreenagar, Munshiganj	23.5488, 90.2808	P1	P1	P1	P1
IRIS_313-9156	IRGC 8341	DHOLA AMAN (LOWLAND AMAN)::IRGC 8341-1::[IRIS 313-9156]	ind2	Indica	Developed variety	Betagi, Barguna, Barisal	22.4142, 90.1659	P1	P1	P1	P1
IRIS_313-9170	IRGC 38522	TK DEEP STRAW 34-786::IRGC 38522-1::[IRIS 313-9170]	aro	Basmati/sadri	Developed variety			P3	P3	P3	P3
IRIS_313-9174	IRGC 34709	KUSHIARA::IRGC 34709-1::[IRIS 313-9174]	ind2	Indica	Traditional variety			P1	P1	P1	P1
IRIS_313-9218	IRGC 77258	KALO CHAKOL::IRGC 77258-1::[IRIS 313-9218]	ind2	Indica	Traditional variety	Chittagong	22.3569, 91.7832	P1	P1	P1	P1
IRIS_313-9262	IRGC 31812	JHODI BIRUN::IRGC 31812-1::[IRIS 313-9262]	ind2	Indica	Traditional variety			P1	P1	P1	P1
IRIS_313-9271	IRGC 26772	PURA BINNI::IRGC 26772-1::[IRIS 313-9271]	ind2	Indica	Traditional variety	Madhupur, Tangail	24.6119, 90.0315	P1	P1	P1	P1
IRIS_313-9325	IRGC 77299	SADA RUPA::IRGC 77299-1::[IRIS 313-9325]	ind1B	Indica	Traditional variety	Lakshmipur, Chittagong	22.9454, 90.8342	P1	P1	P1	P1
IRIS_313-9368	IRGC 25845	CHANDARHAT::IRGC 25845-1::[IRIS 313-9368]	aus	Aus/boro	Traditional variety	Shikargacha	23.0999, 89.0991	P2	P2	P2	P2
IRIS_313-9391	IRGC 25877	KALABAIL::IRGC 25877-1::[IRIS 313-9391]	ind2	Indica	Traditional variety	Patiya, Chittagong	22.2981, 91.9686	P1	P1	P1	P1
IRIS_313-9397	IRGC 37951	DUDHSWAR 15-141::IRGC 37951-1::[IRIS 313-9397]	ind2	Indica	Developed variety	Pangsha, Faridpur	23.7800, 89.4127	P1	P1	P1	P1
IRIS_313-9422	IRGC 25855	CHUNGUR BALI::IRGC 25855-1::[IRIS 313-9422]	aus	Aus/boro	Traditional variety	Jaintiapur, Sylhet	25.1349, 92.1223	P2	P2	P2	P2
IRIS_313-9445	IRGC 63517	KOIYA DIGHA::IRGC 63517-1::[IRIS 313-9445]	admix	Intermediate type	Traditional variety	Kendua union	24.6704, 90.8437	P3	P3	P3	P3
IRIS_313-9594	IRGC 77216	ASHI BINNI::IRGC 77216-1::[IRIS 313-9594]	indx	Indica	Traditional variety	Kaptai, Rangamati	22.4944, 92.2212	P1	P1	P1	P1
IRIS_313-9606	IRGC 6046	DA 11::IRGC 6046-1::[IRIS 313-9606]	ind2	Indica	Developed variety			P1	P1	P1	P1
IRIS_313-9617	IRGC 31801	HOLDI GIRA::IRGC 31801-1::[IRIS 313-9617]	ind2	Indica	Traditional variety	Jessore	23.1778, 89.1801	P1	P1	P1	P1
IRIS_313-9626	IRGC 34699	KALIA::IRGC 34699-1::[IRIS 313-9626]	aus	Aus/boro	Traditional variety	Kalaroa, Satkhira	22.3155, 89.1115	P2	P2	P2	P2
IRIS_313-9661	IRGC 66815	LENJA MURALI::IRGC 66815-1::[IRIS 313-9661]	aus	Aus/boro	Traditional variety	Habiganj, Sylhet	24.3840, 91.4169	P2	P2	P2	P2
IRIS_313-9682	IRGC 38535	TK RED 35-799::IRGC 38535-1::[IRIS 313-9682]	aro	Basmati/sadri	Developed variety			P3	P3	P3	P3
IRIS_313-9696	IRGC 77284	NAZIRA SAIL::IRGC 77284-1::[IRIS 313-9696]	indx	Indica	Traditional variety	Kaptai, Rangamati	22.4944, 92.2212	P1	P1	P1	P1
