# Supplementary material for: Novel QTLs for salinity tolerance revealed by genome-wide association studies of biomass, chlorophyll and tissue ion content in 176 rice landraces from Bangladesh
Source: PLoS One. 2021 Nov 5;16(11):e0259456. doi: 10.1371/journal.pone.0259456 (PMC8570475; doi:10.1371/journal.pone.0259456)
Supplement: S2 Table — (XLSX) [file pone.0259456.s010.xlsx]

## Sheet: S2 Table marker and kin heritab
Supplementary Table 2. Heritability of traits calculated from genomic kinship and broad-sense heritability calculated from variance components.
Trait	Heritability from kinship	Broad-sense heritability
Root_weight	0.432253	0.541237
Shoot_weight	0.388075	0.592984
Root_length	0.419802	0.563167
Shoot_length	0.42897	0.690791
Root_Na+	0.148928	0.316122
Root_K+	0.220363	0.371288
Shoot_Na+	0.204612	0.30609
Shoot_K+	0.180589	0.54754
Chlorophyll_A	0.179083	0.451172
Chlorophyll_B	0.186238	0.432384
Stress_Root_weight	0.359619	0.529078
Stress_Shoot_weight	0.497257	0.590791
Stress_Root_length	0.302774	0.530131
Stress_Shoot_length	0.528012	0.589659
Stress_Root_Na+	0.00819512	0.348195
Stress_Root_K+	0.0730099	0.338357
Stress_Shoot_Na+	0.186107	0.434679
Stress_Shoot_K+	0.197918	0.337675
SES	0.372564	0.490925
Stress_Chlorophyll_A	0.17604	0.600814
Stress_Chlorophyll_B	0.177691	0.550354
Root_thickness	0.285916
Shoot_thickness	0.240293
Stress_Root_thickness	0.302678
Stress_Shoot_thickness	0.442794
Lost_Root_weight	0.0205089
Lost_Shoot_weight	0.0635026
Lost_Root_length	0.186637
Lost_Shoot_length	0.00847037
Lost_Root_thickness	0.128275
Lost_Shoot_thickness	0.0214226
Lost_Chlorophyll_A	0.177123
Lost_Chlorophyll_B	0.181278
