# Supplementary material for: Novel QTLs for salinity tolerance revealed by genome-wide association studies of biomass, chlorophyll and tissue ion content in 176 rice landraces from Bangladesh
Source: PLoS One. 2021 Nov 5;16(11):e0259456. doi: 10.1371/journal.pone.0259456 (PMC8570475; doi:10.1371/journal.pone.0259456)
Supplement: S3 Table — (XLSX) [file pone.0259456.s011.xlsx]

## Sheet: S3
Supplementary table 3. Observed phenotype means for each genotype.
accession_name	Root_weight	Shoot_weight	Root_length	Shoot_length	Root_Na+	Root_K+	Shoot_Na+	Shoot_K+	Chlorophyll_A	Chlorophyll_B	Stress_Root_weight	Stress_Shoot_weight	Stress_Root_length	Stress_Shoot_length	Stress_Root_Na+	Stress_Root_K+	Stress_Shoot_Na+	Stress_Shoot_K+	SES	Stress_Chlorophyll_A	Stress_Chlorophyll_B	Root_thickness	Shoot_thickness	Stress_Root_thickness	Stress_Shoot_thickness	Lost_Root_weight	Lost_Shoot_weight	Lost_Root_length	Lost_Shoot_length	Lost_Root_thickness	Lost_Shoot_thickness	Lost_Chlorophyll_A	Lost_Chlorophyll_B	PCA1
IRIS_313-10340	40.5	392.5	3.5	42.25	0.0184814	0.143348	0.00518868	0.00774805	0.0144252	0.0136027	30.6667	150.667	5.66667	19	0.0595918	0.0158182	0.104748	0.0355796	7.66667	0.0198206	0.018986	11.5714	9.28994	5.41176	7.92982	9.83333	241.833	-2.16667	23.25	6.15966	1.36012	-0.00539545	-0.0053833	-2.62606
IRIS_313-10341	128.667	1346.33	5.5	49.5	0.0253878	0.0779698	0.00583151	0.00548898	0.0205237	0.0276915	100	630.667	7.58333	36.8333	0.0649233	0.00790495	0.148573	0.03436	6	0.0187024	0.0184493	23.3939	27.1987	13.1868	17.1222	28.6667	715.667	-2.08333	12.6667	10.2071	10.0765	0.00182134	0.00924217	1.27446
IRIS_313-10537	75.6667	799	6.5	61.1667	0.0417042	0.0759941	0.0057892	0.00542549	0.020328	0.020608	72	500	7.41667	49.6667	0.118431	0.0158244	0.117552	0.0250851	5.66667	0.0148079	0.013868	11.641	13.0627	9.70787	10.0671	3.66667	299	-0.916667	11.5	1.93316	2.99556	0.00552017	0.00674007	0.379278
IRIS_313-10539	93.6667	1044.33	7.66667	66	0.0203984	0.185154	0.0352098	0.0848384	0.0217764	0.0239107	64	375	7	38.9333	0.0379073	0.0103772	0.130471	0.023899	6.33333	0.0191883	0.019295	12.2174	15.8232	9.14286	9.63185	29.6667	669.333	0.666667	27.0667	3.07453	6.19138	0.00258819	0.0046157	0.0349877
IRIS_313-10587	98	930	9.5	48.125	0.020889	0.0438685	0.00382159	0.0315589	0.0213087	0.029192	69.6667	344	9.08333	36.5	0.0610643	0.00971714	0.138302	0.0433751	7	0.00885782	0.00845505	10.3158	19.3247	7.66972	9.42466	28.3333	586	0.416667	11.625	2.64606	9.90002	0.0124509	0.020737	-1.59016
IRIS_313-10592	123	983	11.3333	49.8333	0.0176135	0.00295403	0.00418769	0.037387	0.019171	0.0186722	82	297.667	8.91667	36.1667	0.0499154	0.0106998	0.171483	0.0313635	8.33333	0.00499646	0.00513349	10.8529	19.7258	9.19626	8.23041	41	685.333	2.41667	13.6667	1.65668	11.4953	0.0141745	0.0135387	-2.19022
IRIS_313-10593	118	1129.33	6.33333	59.3333	0.0274707	0.0726774	0.00534576	0.00867707	0.0188676	0.0190802	128	634	7.58333	44	0.0685897	0.0148467	0.123094	0.0303901	5	0.0213535	0.0206262	18.6316	19.0337	16.8791	14.4091	-10	495.333	-1.25	15.3333	1.75246	4.62462	-0.00248593	-0.00154597	2.65977
IRIS_313-10595	102.667	1193	6.66667	46.6667	0.0319842	0.114329	0.00449116	0.00502446	0.0222026	0.0287648	35	210.333	7.91667	34.1667	0.080715	0.00970312	0.187436	0.0228551	7.66667	0.0127253	0.0126563	15.4	25.5643	4.42105	6.1561	67.6667	982.667	-1.25	12.5	10.9789	19.4082	0.00947723	0.0161085	-2.23944
IRIS_313-10598	81	515	8	45	0.0225735	0.0447975	0.00366153	0.00298371	0.0180688	0.018817	75.3333	349.333	7.5	40.1833	0.0896058	0.0074366	0.112182	0.0416636	7.66667	0.00743775	0.00747501	10.125	11.4444	10.0444	8.69349	5.66667	165.667	0.5	4.81667	0.0805556	2.75096	0.010631	0.011342	-1.76929
IRIS_313-10600	103.333	855.667	7.33333	48.1667	0.0230674	0.12709	0.00474428	0.00548898	0.0158423	0.0154106	61	394	7.66667	35.75	0.102632	0.0159792	0.188528	0.0342998	7.33333	0.0145796	0.011515	14.0909	17.7647	7.95652	11.021	42.3333	461.667	-0.333333	12.4167	6.13439	6.74373	0.00126275	0.00389557	-1.13569
IRIS_313-10602	44.5	379	5.5	44					0.0208993	0.0246783	25	175.667	4.66667	29.25					8	0.00635104	0.00629499	8.09091	8.61364	5.35714	6.0057	19.5	203.333	0.833333	14.75	2.73377	2.60794	0.0145483	0.0183833	-4.57884
IRIS_313-10603	118.667	898.333	10.5833	53.5	0.0201064	0.124322	0.00520189	0.00739967	0.0204208	0.0202694	90.6667	427	11	37	0.0843797	0.0134966	0.155082	0.0405286	7	0.0148605	0.0142316	11.2126	16.7913	8.24242	11.5405	28	471.333	-0.416667	16.5	2.97017	5.25074	0.00556027	0.00603778	0.478619
IRIS_313-10604	86.3333	734	7.66667	48.8333	0.0302276	0.145671	0.00550637	0.00716741	0.0177111	0.0169586	63	355.333	8.08333	38.3333	0.0622922	0.0194741	0.0867431	0.0284434	6.33333	0.0128895	0.0126674	11.2609	15.0307	7.79381	9.26957	23.3333	378.667	-0.416667	10.5	3.46706	5.76115	0.00482162	0.00429115	-1.02379
IRIS_313-10605	96.3333	641.667	6.41667	48.3333	0.0191485	0.00365106	0.0054122	0.0379692	0.0194918	0.0189799	75.6667	317.333	7.08333	39.9667	0.0602413	0.0216153	0.116646	0.0355671	7.66667	0.0110377	0.0111147	15.013	13.2759	10.6824	7.93995	20.6667	324.333	-0.666667	8.36667	4.33063	5.33591	0.00845415	0.00786521	-1.29729
IRIS_313-10606	71.6667	618.667	6.83333	45.1667	0.0249566	0.104447	0.00602794	0.00472872	0.0169246	0.0163236	36.6667	164.333	4.33333	22.75	0.0834288	0.0132262	0.154831	0.0307593	8	0.00584899	0.00582029	10.4878	13.6974	8.46154	7.22344	35	454.333	2.5	22.4167	2.02627	6.47397	0.0110756	0.0105033	-4.93972
IRIS_313-10963	122.667	1167.67	8.26667	56.5	0.0262826	0.125542	0.00610614	0.0157872	0.0188924	0.0183921	50.6667	367.667	7.16667	38.8333	0.103193	0.0160391	0.132753	0.0283156	7.33333	0.0139478	0.0150571	14.8387	20.6667	7.06977	9.46781	72	800	1.1	17.6667	7.76894	11.1989	0.0049446	0.00333502	-1.05347
IRIS_313-10964	98.6667	552.333	7.5	46	0.0192983	0.178187	0.0027605	0.0852843	0.0147164	0.0139912	68	440.667	9	42.1667	0.0595586	0.0142409	0.0879337	0.0341099	6.66667	0.0158109	0.0152254	13.1556	12.0072	7.55556	10.4506	30.6667	111.667	-1.5	3.83333	5.6	1.55665	-0.00109446	-0.00123422	0.203743
IRIS_313-10965	71.5	786	7.75	48.5	0.0280617	0.154961	0.00472612	0.00403196	0.0121244	0.0120069	95.5	446.5	8.625	38.25	0.0720812	0.0151018	0.16611	0.0267849	6	0.0153667	0.0153661	9.22581	16.2062	11.0725	11.6732	-24	339.5	-0.875	10.25	-1.84666	4.53298	-0.00324235	-0.00335926	0.387267
IRIS_313-10971	126.333	1285.33	7	67.75	0.0251256	0.100111	0.0046626	0.00463737	0.0189994	0.0187301	75.6667	667.333	8.5	52.8333	0.0682667	0.0116438	0.175713	0.023655	6.33333	0.018222	0.0176972	18.0476	18.9717	8.90196	12.6309	50.6667	618	-1.5	14.9167	9.14566	6.34079	0.000777405	0.00103289	1.96044
IRIS_313-10972	161	1119.33	8	61.1667	0.0247988	0.164251	0.00598925	0.0247987	0.0160035	0.0153964	101.333	475.667	9.16667	49.8333	0.343102	0.131496	0.0453875	0.023913	4.66667	0.0183992	0.017844	20.125	18.2997	11.0545	9.54515	59.6667	643.667	-1.16667	11.3333	9.07045	8.75458	-0.00239571	-0.00244757	1.87036
IRIS_313-10973	129.667	1396.67	8.33333	60.3333	0.0287341	0.116252	0.00574887	0.00790289	0.0183004	0.0174417	84.3333	775.333	9.25	48.7	0.0931427	0.0125462	0.155162	0.0324894	3	0.0190598	0.0184904	15.56	23.1492	9.11712	15.9206	45.3333	621.333	-0.916667	11.6333	6.44288	7.22857	-0.00075936	-0.00104872	2.46206
IRIS_313-10974	110.667	779.667	7.16667	60	0.0272	0.0736343	0.0043364	0.0533816	0.0173245	0.0178918	84.3333	551.333	7.66667	47.3333	0.050013	0.013283	0.142215	0.0266147	5	0.0146191	0.0137293	15.4419	12.9944	11	11.6479	26.3333	228.333	-0.5	12.6667	4.44186	1.34656	0.00270541	0.00416255	0.626407
IRIS_313-10975	59	849.333	7.83333	57.6667	0.0372855	0.181283	0.00386931	0.00695993	0.0179557	0.0170865	64	383.667	7.83333	43.9167	0.0601954	0.0136148	0.121519	0.0372652	7	0.00949835	0.00938694	7.53191	14.7283	8.17021	8.73624	-5	465.667	0	13.75	-0.638298	5.99208	0.00845736	0.00769957	-1.23602
IRIS_313-10976	89.6667	943.667	6.83333	55.4	0.0218723	0.153413	0.00550725	0.0255729	0.0183321	0.0180029	71	532.333	7.91667	40.6667	0.0561887	0.0087918	0.131884	0.0345081	4.66667	0.0179351	0.015591	13.122	17.0337	8.96842	13.0902	18.6667	411.333	-1.08333	14.7333	4.15353	3.94353	0.00039699	0.00241188	0.442088
IRIS_313-10977	96.6667	1129.33	7.16667	64	0.0159809	0.164251	0.00279684	0.00734702	0.0192729	0.0191065	90	594	8.08333	47.6667	0.0645142	0.0181113	0.104026	0.0405949	6.33333	0.0206451	0.0200855	13.4884	17.6458	11.134	12.4615	6.66667	535.333	-0.916667	16.3333	2.35435	5.18429	-0.00137222	-0.000979026	2.0577
IRIS_313-10978	201.5	1393	8.5	68.375	0.0219787	0.108937	0.00402517	0.00798031	0.0216203	0.0209828	102	643.5	9.125	52.25	0.0538426	0.0101119	0.117661	0.0329834	7.5	0.0163199	0.015856	23.7059	20.3729	11.1781	12.3158	99.5	749.5	-0.625	16.125	12.5278	8.05715	0.00530042	0.00512676	2.12467
IRIS_313-10979	84.3333	845.667	9.66667	52.3333	0.0404109	0.144122	0.00782645	0.0840951	0.0179431	0.0169626	79	423.333	9.33333	41	0.0438005	0.0107877	0.115016	0.039216	6.33333	0.0123733	0.0119207	8.72414	16.1592	8.46429	10.3252	5.33333	422.333	0.333333	11.3333	0.259852	5.83403	0.00556989	0.00504192	-0.253873
IRIS_313-10980	119.5	1180	7.25	55.75	0.0156907	0.080818	0.00487269	0.0432901	0.0151787	0.0143713	94.6667	526.667	10.0667	44.6667	0.0595752	0.0135018	0.133323	0.0372939	7	0.0158312	0.0156355	16.4828	21.1659	9.40397	11.791	24.8333	653.333	-2.81667	11.0833	7.07879	9.37487	-0.000652561	-0.00126418	1.3246
IRIS_313-10981	89.6667	909.333	8.16667	57.6667	0.0157726	0.215347	0.00577009	0.00774805	0.017235	0.0163943	93	526.333	9.75	43.6667	0.0512421	0.00789669	0.122657	0.0308452	6	0.0172213	0.016463	10.9796	15.7688	9.53846	12.0534	-3.33333	383	-1.58333	14	1.44113	3.71535	1.3634e-05	-6.868e-05	1.37166
IRIS_313-10982	102	1117.33	7.83333	65.3333	0.0299882	0.166574	0.00423841	0.00178372	0.0209838	0.0213487	81.3333	436	8.5	49.4167	0.0681365	0.0157863	0.0960348	0.0312847	7	0.0167944	0.017607	13.0213	17.102	9.56863	8.82293	20.6667	681.333	-0.666667	15.9167	3.45265	8.27911	0.00418938	0.00374171	1.0742
IRIS_313-10983	88	645	7.25	56.1667	0.042997	0.131735	0.00472612	0.00635451	0.0168666	0.0161984	71.6667	382.333	10.5833	44.1667	0.0705475	0.0174302	0.108212	0.0341748	6.66667	0.0152428	0.0146012	12.1379	11.4837	6.77165	8.6566	16.3333	262.667	-3.33333	12	5.36628	2.82708	0.00162378	0.00159715	0.425018
IRIS_313-10986	110	1177	7	57.1667	0.0239038	0.143001	0.00439193	0.0739781	0.0177226	0.0179767	94.3333	466.667	10.25	46.1667	0.0877157	0.018181	0.132906	0.0334118	6	0.0191574	0.0173902	15.7143	20.5889	9.20325	10.1083	15.6667	710.333	-3.25	11	6.51103	10.4806	-0.00143478	0.000586473	1.7333
IRIS_313-10987	80	622.667	6.66667	47.1667	0.0206501	0.210702	0.00607244	0.00716741	0.0155404	0.0146039	77	364	10.6667	39.1667	0.0604233	0.0114124	0.137504	0.022331	7	0.013229	0.0126964	12	13.2014	7.21875	9.29362	3	258.667	-4	8	4.78125	3.9078	0.00231136	0.00190755	-0.164624
IRIS_313-11013	58	541.667	6.33333	42.3333	0.0192776	0.136381	0.00528024	0.0806392	0.0162715	0.0157715	96.3333	555	8	44.1667	0.0497007	0.00659184	0.147113	0.028926	5.33333	0.0147777	0.0140518	9.15789	12.7953	12.0417	12.566	-38.3333	-13.3333	-1.66667	-1.83333	-2.88377	0.229238	0.00149386	0.00171969	0.772319
IRIS_313-11014	75	699.333	7.5	47.8333	0.0402105	0.125542	0.00638115	0.00463737	0.0164879	0.0158055	99	434.667	10.0833	43.4167	0.0547475	0.00775011	0.138665	0.0278709	7	0.0150177	0.015288	10	14.6202	9.81818	10.0115	-24	264.667	-2.58333	4.41667	0.181818	4.60869	0.0014702	0.000517457	0.970083
IRIS_313-11015	81.3333	680.333	8	51.5	0.0688371	0.1178	0.00888292	0.0050384	0.0177322	0.0173606	92.6667	546	10.3333	45.8333	0.0582117	0.0104825	0.150508	0.0270911	6	0.0166321	0.0161512	10.1667	13.2104	8.96774	11.9127	-11.3333	134.333	-2.33333	5.66667	1.19892	1.29763	0.00110008	0.00120931	1.58171
IRIS_313-11016	80	777	8.25	49.25	0.0261039	0.179735	0.00791212	0.0318438	0.0148647	0.0141683	92.3333	506.667	7.83333	42.6667	0.0446737	0.00636897	0.17587	0.0197834	6.33333	0.014721	0.0164186	9.69697	15.7766	11.7872	11.875	-12.3333	270.333	0.416667	6.58333	-2.09026	3.90165	0.000143692	-0.00225028	0.645584
IRIS_313-11017	112.333	1061.33	9	59.6667	0.0178947	0.12709	0.00354406	0.134801	0.0145432	0.0137077	56.5	275.5	7.75	37.5	0.0609484	0.0109119	0.0965965	0.0382864	8	0.00719915	0.00736088	12.4815	17.7877	7.29032	7.34667	55.8333	785.833	1.25	22.1667	5.19116	10.441	0.00734405	0.00634684	-2.46517
IRIS_313-11018	69.6667	648.667	5.66667	43	0.0225613	0.00434783	0.00357311	0.00331661	0.0161841	0.0174467	67	454.333	9.33333	39.6667	0.119939	0.017094	0.128236	0.037997	5.33333	0.0191125	0.0189355	12.2941	15.0853	7.17857	11.4538	2.66667	194.333	-3.66667	3.33333	5.11555	3.63149	-0.00292837	-0.00148874	0.764602
IRIS_313-11019	113.333	654	10.5	51.1667					0.0153206	0.0147083	93	583.667	11.3333	49.1667					5.66667	0.0189531	0.0184776	10.7937	12.7818	8.20588	11.8712	20.3333	70.3333	-0.833333	2	2.58777	0.910573	-0.00363253	-0.00376932	2.5016
IRIS_313-11048	102.333	979.333	8.83333	54	0.0199641	0.126802	0.00356827	0.002945	0.0192892	0.0183275	99	444.667	10.6667	42	0.0555311	0.0115694	0.180808	0.0285061	6.33333	0.0146811	0.0138606	11.5849	18.1358	9.28125	10.5873	3.33333	534.667	-1.83333	12	2.30366	7.5485	0.00460802	0.00446689	0.868151
IRIS_313-11049	82	745.667	6.66667	57.7333	0.030408	0.170445	0.00584168	0.00637929	0.0159863	0.0152523	79.3333	399.667	8.83333	40.3333	0.0713432	0.013516	0.158485	0.0368614	6.66667	0.0132212	0.0112817	12.3	12.9157	8.98113	9.90909	2.66667	346	-2.16667	17.4	3.31887	3.00661	0.00276503	0.00397065	-0.429255
IRIS_313-11050	89	868.333	8.33333	53.5	0.0210527	0.0295429	0.00408825	0.196767	0.0183209	0.0177147	88.3333	394	9.41667	43.25	0.0482271	0.00802882	0.146683	0.0282188	6	0.0171235	0.0224368	10.68	16.2305	9.38053	9.10983	0.666667	474.333	-1.08333	10.25	1.29947	7.1207	0.00119739	-0.00472209	1.34569
IRIS_313-11052	87	723	7.75	58.25	0.0255345	0.1658	0.00538955	0.00674161	0.0180715	0.0180305	79	286.333	9.08333	40.3333	0.0679947	0.00799476	0.192072	0.0336703	6.66667	0.0129151	0.0126486	11.2258	12.412	8.69725	7.09917	8	436.667	-1.33333	17.9167	2.52856	5.31284	0.00515632	0.00538195	-0.611385
IRIS_313-11053	98.3333	693	7.66667	42.9167	0.0472305	0.0682522	0.00916302	0.00302552	0.0172842	0.0171626	38	141	6.5	21.8333	0.0869358	0.0137728	0.133259	0.0378083	8.33333	0.0067388	0.00700031	12.8261	16.1476	5.84615	6.45802	60.3333	552	1.16667	21.0833	6.97993	9.68956	0.0105454	0.0101623	-4.43516
IRIS_313-11054	122.333	710.333	8.33333	51.3333	0.0504024	0.0544345	0.00712469	0.0039406	0.0166992	0.0159365	66.6667	248.333	7.5	36.75	0.0542052	0.0151837	0.118366	0.030878	7.33333	0.0103707	0.0105814	14.68	13.8377	8.88889	6.75737	55.6667	462	0.833333	14.5833	5.79111	7.08029	0.00632858	0.00535502	-1.87593
IRIS_313-11056	110	1103.5	9	58.5	0.0181796	0.145671	0.00361161	0.00242243	0.0202064	0.0201949	61.6667	430.667	10.3333	44.8333	0.0524256	0.00995603	0.136621	0.0373334	5.33333	0.0169904	0.0164421	12.2222	18.8632	5.96774	9.60595	48.3333	672.833	-1.33333	13.6667	6.25448	9.2573	0.00321602	0.00375282	0.690714
IRIS_313-11057	115	779.5	7.75	53.5	0.0363404	0.092252	0.00614517	0.00449647	0.0141529	0.0134815	76	409.333	7	37.6667	0.0554689	0.0158636	0.0886401	0.0285319	5.66667	0.0154152	0.0135933	14.8387	14.5701	10.8571	10.8673	39	370.167	0.75	15.8333	3.98157	3.70284	-0.00126235	-0.000111773	-0.57187
IRIS_313-11058	98.5	866.5	8	49.25	0.0371391	0.0667038	0.00985144	0.00194166	0.0172679	0.0164842	41.3333	221.333	7.16667	33.6667	0.0613833	0.00809024	0.0636439	0.0293286	7.33333	0.00793205	0.0080497	12.3125	17.5939	5.76744	6.57426	57.1667	645.167	0.833333	15.5833	6.54506	11.0197	0.00933581	0.00843451	-3.10892
IRIS_313-11059	108.667	696	9.83333	50.5	0.0509182	0.0992196	0.0114527	0.00522111	0.0159807	0.0156159	110	530.333	12.75	44.5	0.0549065	0.0117036	0.163947	0.0253991	5.33333	0.0186981	0.0167559	11.0508	13.7822	8.62745	11.9176	-1.33333	165.667	-2.91667	6	2.4234	1.86458	-0.00271744	-0.00113995	2.47918
IRIS_313-11060	23	133	4	20	0.0190943	0.171219	0.00475988	0.00600613	0.00698542	0.00664984	46	337	9	33	0.0908978	0.00780379	0.149406	0.0280505	6	0.0157609	0.015249	5.75	6.65	5.11111	10.2121	-23	-204	-5	-13	0.638889	-3.56212	-0.00877548	-0.00859914	-1.04209
IRIS_313-11061	62.5	478	7.5	39.5	0.0273657	0.125661	0.00454585	0.0318128	0.0154674	0.0148975	42.6667	177	8.25	28.25	0.0550033	0.00890623	0.161622	0.0377943	8.66667	0.0046131	0.00499277	8.33333	12.1013	5.17172	6.26549	19.8333	301	-0.75	11.25	3.16162	5.83578	0.0108543	0.00990473	-3.89789
IRIS_313-11062	47	520.5	7.75	56.25	0.110051	0.0295429	0.0132367	0.00209649	0.0185655	0.018781	33	199	9.625	40	0.0843613	0.0121186	0.18646	0.0263699	8.5	0.00337802	0.00362691	6.06452	9.25333	3.42857	4.975	14	321.5	-1.875	16.25	2.63594	4.27833	0.0151875	0.015154	-3.27529
IRIS_313-11063	93.6667	741	4.83333	50.5	0.0304566	0.0876068	0.00583454	0.187477	0.0130849	0.0122392	47	260	8.66667	41.6667	0.0795822	0.0226914	0.142678	0.0372548	9	0.0057752	0.00586507	19.3793	14.6733	5.42308	6.24	46.6667	481	-3.83333	8.83333	13.9562	8.43327	0.00730969	0.00637411	-2.51707
IRIS_313-11064	38	572	7	49.5					0.0186064	0.0182022	35	192	8.5	41					9	0.00355286	0.00366428	5.42857	11.5556	4.11765	4.68293	3	380	-1.5	8.5	1.31092	6.87263	0.0150535	0.0145379	-3.39473
IRIS_313-11065	55	342.5	5.25	44.25	0.0273	0.119348	0.0188024	0.0911743	0.0104805	0.00988992	76.5	467.5	10.25	47.25	0.0523634	0.0162889	0.134637	0.029417	6.5	0.0154606	0.0145349	10.4762	7.74011	7.46341	9.89418	-21.5	-125	-5	-3	3.01278	-2.15407	-0.00498002	-0.00464499	0.886909
IRIS_313-11066	80	614	8	46	0.0223704	0.0976713	0.00699365	0.0170569	0.0154348	0.014979	56	254	10.625	34	0.0723531	0.0133315	0.146036	0.0318561	8.5	0.00622272	0.00666297	10	13.3478	5.27059	7.47059	24	360	-2.625	12	4.72941	5.87724	0.00921204	0.008316	-2.34385
IRIS_313-11067	67.5	550.5	5.5	56.5	0.0337254	0.120123	0.00579764	0.00426421	0.0146914	0.0169862	80.3333	567.333	10.3333	51.5833	0.0559253	0.0124047	0.152958	0.0282915	5.66667	0.0124417	0.0116716	12.2727	9.74336	7.77419	10.9984	-12.8333	-16.8333	-4.83333	4.91667	4.49853	-1.25502	0.00224974	0.00531462	0.985694
IRIS_313-11068	64.3333	510.333	6.66667	52.5	0.0305007	0.119348	0.00586015	0.0288245	0.0121059	0.0112837	46.6667	281	7	41	0.0666335	0.010114	0.152703	0.0280367	7.66667	0.0132166	0.0128927	9.65	9.72063	6.66667	6.85366	17.6667	229.333	-0.333333	11.5	2.98333	2.86698	-0.00111064	-0.00160893	-1.5279
IRIS_313-11069	82.3333	896.667	8.5	54.5667	0.0407346	0.0852843	0.00785245	0.00589	0.0201807	0.0225944	93.6667	435.667	11.6667	45.9167	0.0729824	0.0165676	0.184038	0.02871	7.66667	0.0113122	0.0109969	9.68627	16.4325	8.02857	9.4882	-11.3333	461	-3.16667	8.65	1.6577	6.9443	0.00886852	0.0115975	0.614074
IRIS_313-11070	43.5	498	6.25	38	0.0330651	0.0713489	0.00309191	0.00236436	0.021579	0.022825	52	144.333	8.5	31.3333	0.0656516	0.0137836	0.12827	0.0406364	8.66667	0.0027129	0.00309397	6.96	13.1053	6.11765	4.60638	-8.5	353.667	-2.25	6.66667	0.842353	8.49888	0.0188661	0.019731	-3.92537
IRIS_313-11111	128.333	678.667	10.3333	54	0.0164228	0.0652546	0.00625566	0.105769	0.0164886	0.015692	115	504.333	10.6667	43.1667	0.0601753	0.013754	0.114091	0.0324391	6.66667	0.0173703	0.01764	12.4194	12.5679	10.7812	11.6834	13.3333	174.333	-0.333333	10.8333	1.6381	0.884504	-0.000881666	-0.00194795	1.97545
IRIS_313-11112	115	825.667	7.5	54.5	0.0247028	0.104651	0.00509584	0.00483092	0.0143855	0.0137064	81.6667	486.333	8.33333	45	0.0515668	0.0121888	0.12441	0.0376723	5	0.0166089	0.0147608	15.3333	15.1498	9.8	10.8074	33.3333	339.333	-0.833333	9.5	5.53333	4.34244	-0.00222341	-0.00105444	0.655321
IRIS_313-11113	121.333	964.667	7.83333	63.1667	0.0214179	0.0952155	0.00551566	0.0485368	0.0165044	0.0159795	144	630.667	9.16667	46.6667	0.0522108	0.0120408	0.129018	0.0246345	5	0.0197789	0.0211959	15.4894	15.2718	15.7091	13.5143	-22.6667	334	-1.33333	16.5	-0.219729	1.75748	-0.00327457	-0.00521631	3.3142
IRIS_313-11114	133	1191.33	7.5	41.1667	0.0260457	0.139477	0.00452225	0.0504707	0.0201254	0.0199993	84.3333	555	8.75	42.6667	0.535912	0.154362	0.131101	0.0269311	6.66667	0.0169917	0.0154651	17.7333	28.9393	9.6381	13.0078	48.6667	636.333	-1.25	-1.5	8.09524	15.9315	0.00313368	0.00453423	0.932482
IRIS_313-11115	79.6667	771	7	58.7333	0.0233304	0.0613062	0.0051583	0.00937384	0.0198033	0.0194412	82.3333	606	8.5	48.6667	0.0427945	0.00856028	0.102785	0.0373224	5.33333	0.0200938	0.0212955	11.381	13.1271	9.68627	12.4521	-2.66667	165	-1.5	10.0667	1.69468	0.675073	-0.000290592	-0.00185436	2.14783
IRIS_313-11116	138.333	911.333	10.1667	47.6667	0.0220722	0.0849581	0.0350992	0.0122325	0.0165733	0.0160725	144.333	762.667	11.8333	43.6667	0.102341	0.0188592	0.125229	0.03196	4.33333	0.0199818	0.0191516	13.6066	19.1189	12.1972	17.4656	-6	148.667	-1.66667	4	1.40937	1.65323	-0.0034085	-0.00307915	3.8583
IRIS_313-11123	126.333	974	8.16667	59.25	0.022488	0.111473	0.00491074	0.00728354	0.0123735	0.0118742	74	448.667	7.83333	42.8333	0.0570777	0.0075127	0.129207	0.0282263	5	0.0162544	0.0141427	15.4694	16.4388	9.44681	10.4747	52.3333	525.333	0.333333	16.4167	6.02258	5.96411	-0.00388088	-0.00226846	0.0968954
IRIS_313-11124	95.3333	694	7.83333	49.5	0.0422567	0.124111	0.00823318	0.0224762	0.0180626	0.0177343	65.6667	380	9.83333	40	0.0647214	0.0143441	0.0813406	0.0371704	6.66667	0.0146496	0.0141238	12.1702	14.0202	6.67797	9.5	29.6667	314	-2	9.5	5.49225	4.5202	0.00341304	0.00361041	-0.181724
IRIS_313-11154	115	862.5	8.75	52	0.0304189	0.12709	0.00555161	0.00276539	0.0195852	0.0192617	117.667	602	10.1667	43.5833	0.0649648	0.0186506	0.14735	0.0317386	5.66667	0.0168063	0.0160125	13.1429	16.5865	11.5738	13.8126	-2.66667	260.5	-1.41667	8.41667	1.56909	2.77392	0.00277893	0.00324917	2.03151
IRIS_313-11163	76	606.333	9	42.1667	0.0352528	0.136381	0.00589204	0.00705128	0.01493	0.014507	64.3333	334	7.83333	35.5	0.0737775	0.0137547	0.124852	0.0320932	6.33333	0.0127253	0.0120486	8.44444	14.3794	8.21277	9.40845	11.6667	272.333	1.16667	6.66667	0.231678	4.971	0.0022047	0.00245834	-1.34696
IRIS_313-11203	99	1004	6.5	56.6667	0.0278349	0.213025	0.00375523	0.00726263	0.0166359	0.0163667	74.3333	465.333	9.75	45.8333	0.0657106	0.014916	0.108153	0.0368052	6.33333	0.0176106	0.0172232	15.2308	17.7176	7.62393	10.1527	24.6667	538.667	-3.25	10.8333	7.60684	7.56492	-0.000974697	-0.00085648	1.09272
IRIS_313-11204	109	1030.67	8.33333	56.4167	0.02664	0.171993	0.00685973	0.0128855	0.0176248	0.0176292	87.6667	637.333	10.5	45.6667	0.102002	0.0193237	0.134619	0.0298681	5	0.0217227	0.0228933	13.08	18.2688	8.34921	13.9562	21.3333	393.333	-2.16667	10.75	4.73079	4.31263	-0.00409795	-0.00526412	2.82504
IRIS_313-11205	122.333	1176.67	7	59	0.0276969	0.176638	0.00314157	0.00593955	0.0173224	0.0167599	106.667	663.667	8.75	35.5	0.0549091	0.0112334	0.103526	0.0355594	5.66667	0.0177247	0.0152227	17.4762	19.9435	12.1905	18.6948	15.6667	513	-1.75	23.5	5.28571	1.24867	-0.000402337	0.00153722	1.25857
IRIS_313-11206	90	877	7	57	0.0243933	0.145671	0.00413119	0.0334773	0.0183115	0.0178911	75	429.5	9.125	48	0.0569601	0.132869	0.107688	0.0330591	6.5	0.0191891	0.0191627	12.8571	15.386	8.21918	8.94792	15	447.5	-2.125	9	4.63796	6.43805	-0.000877522	-0.00127159	1.3298
IRIS_313-11207	130	1043	7.33333	57.8333	0.0306317	0.137929	0.00619562	0.0187601	0.0187783	0.0181457	92.6667	527.667	8.66667	49.8333	0.0478596	0.0111118	0.14811	0.0396068	5.66667	0.0216821	0.0218739	17.7273	18.0346	10.6923	10.5886	37.3333	515.333	-1.33333	8	7.03497	7.44595	-0.00290377	-0.00372825	2.4153
IRIS_313-11208	98.6667	918	6.33333	62.6667	0.0196449	0.0863898	0.00300177	0.00778521	0.0199014	0.0198997	113.333	704.667	9.83333	54.1667	0.0625461	0.0140024	0.128016	0.0321039	5.33333	0.0185663	0.0179423	15.5789	14.6489	11.5254	13.0092	-14.6667	213.333	-3.5	8.5	4.05352	1.63971	0.00133506	0.00195738	3.14221
IRIS_313-11210	65	590	7.16667	49.1667	0.0328947	0.129413	0.00892183	0.00438034	0.0178731	0.0174265	52	224.333	6.5	33.5	0.111139	0.0158966	0.148097	0.0320955	7.33333	0.0073669	0.00549777	9.06977	12	8	6.69652	13	365.667	0.666667	15.6667	1.06977	5.30348	0.0105062	0.0119288	-3.31997
IRIS_313-11211	148	1100.67	8.16667	64.1667	0.0358391	0.136381	0.00569931	0.124533	0.0176937	0.0181181	95	443.667	9.33333	39.3333	0.0652497	0.0156127	0.163496	0.023803	7.33333	0.0147143	0.0144174	18.1224	17.1532	10.1786	11.2797	53	657	-1.16667	24.8333	7.94388	5.87359	0.00297943	0.00370064	0.428231
IRIS_313-11212	64	666	5.56667	52.3333	0.0369276	0.0919051	0.00485335	0.00883191	0.0168072	0.0165324	87	534.667	9.33333	44.75	0.0624136	0.0111405	0.102127	0.0244575	5.66667	0.0158184	0.0150934	11.497	12.7261	9.32143	11.9479	-23	131.333	-3.76667	7.58333	2.17558	0.778256	0.000988866	0.00143891	1.02218
IRIS_313-11213	113.667	950.667	8	53.3333	0.0328141	0.110832	0.00701879	0.00403196	0.0188986	0.0184285	76.6667	566.333	9.58333	41	0.106319	0.0140437	0.140691	0.0225263	5.66667	0.0159721	0.0158718	14.2083	17.825	8	13.813	37	384.333	-1.58333	12.3333	6.20833	4.01199	0.0029265	0.00255665	0.826806
IRIS_313-11214	77	352.17	6.16667	48.3333	0.0270621	0.159606	0.00696855	0.043311	0.0191932	0.0185988	75.3333	379	9	39.6667	0.0587243	0.00955434	0.0829775	0.0321525	7.66667	0.0113007	0.0109619	12.4865	7.28628	8.37037	9.55462	1.66667	-26.83	-2.83333	8.66667	4.11612	-2.26835	0.00789248	0.00763695	-0.771032
IRIS_313-11216	94.3333	1046.67	7.16667	66	0.0247899	0.181283	0.00520135	0.00444383	0.0154176	0.0150046	118	676	9.16667	48.5	0.0438011	0.00963795	0.0938077	0.104449	4.66667	0.0208448	0.0203199	13.1628	15.8586	12.8727	13.9381	-23.6667	370.667	-2	17.5	0.290063	1.92044	-0.00542713	-0.00531529	3.09548
IRIS_313-11217	106.333	1231.33	8.66667	65.75	0.01909	0.136857	0.00404583	0.00692122	0.0194723	0.0237969	96.3333	786	9.83333	50.8333	0.0575805	0.0100809	0.111032	0.0356666	5.33333	0.0219924	0.0219527	12.2692	18.7275	9.79661	15.4623	10	445.333	-1.16667	14.9167	2.47262	3.26521	-0.00252015	0.00184426	3.52347
IRIS_313-11219	94.6667	1076	7.66667	60.6667	0.0197157	0.0526942	0.00592601	0.0708566	0.0182778	0.0188722	84	694	9.58333	47.8333	0.045953	0.0111359	0.0685269	0.0399556	5.33333	0.0195407	0.0190459	12.3478	17.7363	8.76522	14.5087	10.6667	382	-1.91667	12.8333	3.58261	3.22755	-0.00126288	-0.00017372	2.33316
IRIS_313-11220	102	1020.5	6.25	48.5					0.0175093	0.0178608	65	345.667	9	36.9167					7.33333	0.00719447	0.00713464	16.32	21.0412	7.22222	9.36343	37	674.833	-2.75	11.5833	9.09778	11.6778	0.0103148	0.0107262	-1.9294
IRIS_313-11221	74	801.5	5.5	56.25	0.0206501	0.141026	0.00509172	0.00798031	0.0193599	0.0191183	74.3333	378.667	7.16667	43.6667	0.0520739	0.00996945	0.0839562	0.037612	7	0.0111168	0.0155459	13.4545	14.2489	10.3721	8.67176	-0.333333	422.833	-1.66667	12.5833	3.08245	5.57713	0.00824309	0.00357237	-0.513478
IRIS_313-11222	54.3333	701	4.66667	52.3333	0.0991952	0.0527685	0.019084	0.017094	0.0164423	0.0156523	78	622.333	7.66667	46.8333	0.0674102	0.0105733	0.098975	0.0308975	6	0.0179966	0.0172925	11.6429	13.3949	10.1739	13.2883	-23.6667	78.6667	-3	5.5	1.46894	0.106648	-0.00155428	-0.00164024	1.30035
IRIS_313-11223	65	691.333	7.16667	52	0.0491076	0.0759941	0.0158028	0.0370773	0.0179996	0.017203	66.6667	359	9.16667	36.6667	0.101332	0.0138579	0.143463	0.0267094	6.66667	0.0149757	0.0130916	9.06977	13.2949	7.27273	9.79091	-1.66667	332.333	-2	15.3333	1.79704	3.50396	0.00302381	0.00411137	-0.61197
IRIS_313-11224	130	1151.67	5.66667	67.8333	0.0222833	0.0914778	0.00372528	0.0646631	0.0173499	0.0167842	95.6667	687	8.75	50.6667	0.0707421	0.00818314	0.138255	0.0340335	3.33333	0.0195466	0.0193866	22.9412	16.9779	10.9333	13.5592	34.3333	464.667	-3.08333	17.1667	12.0078	3.41868	-0.00219668	-0.00260243	2.56807
IRIS_313-11226	80	713.5	7.5	53.5	0.0249604	0.134832	0.00646124	0.017159	0.0153234	0.0146894	44.6667	220	8.58333	37.1667	0.0639921	0.00882881	0.114572	0.020683	8.33333	0.00800289	0.00921861	10.6667	13.3364	5.20388	5.91928	35.3333	493.5	-1.08333	16.3333	5.46278	7.41717	0.00732052	0.00547083	-2.45987
IRIS_313-11227	86	952.333	5.83333	61.5	0.0225877	0.107293	0.00201137	0.123778	0.0175566	0.0177093	64.3333	324	6.58333	43.9167	0.077846	0.0147343	0.150021	0.0303304	8	0.0101517	0.00869206	14.7429	15.4851	9.77215	7.37761	21.6667	628.333	-0.75	17.5833	4.97071	8.10749	0.00740487	0.00901728	-1.63839
IRIS_313-11228	115.333	1092	7.33333	61	0.030928	0.105413	0.00636171	0.0696117	0.0184567	0.0180931	91.5	449	10.375	44.5	0.0638691	0.015445	0.107351	0.0242811	5.5	0.0183642	0.018284	15.7273	17.9016	8.81928	10.0899	23.8333	643	-3.04167	16.5	6.908	7.81175	9.2497e-05	-0.00019089	1.56263
IRIS_313-11229	116.333	832	5.75	59	0.0235346	0.181283	0.00629642	0.0613728	0.0152725	0.0145285	98	540	7	47	0.0770674	0.0147746	0.143821	0.0330433	6	0.0139473	0.0135044	20.2319	14.1017	14	11.4894	18.3333	292	-1.25	12	6.23188	2.61233	0.00132517	0.00102414	0.615746
IRIS_313-11231	78	800	5.16667	42.1667	0.0701543	0.0574136	0.0104145	0.00356745	0.0138822	0.0134179	47.6667	472.667	8.5	50.5833	0.0641298	0.0117611	0.102898	0.0337058	7.33333	0.0162116	0.0160395	15.0968	18.9723	5.60784	9.34432	30.3333	327.333	-3.33333	-8.41667	9.48893	9.62802	-0.00232941	-0.00262162	0.44016
IRIS_313-11241	71	685	6.33333	54.8333	0.0313807	0.0992196	0.00666016	0.00449647	0.018943	0.0191469	55.6667	300	7.5	40.8333	0.0746787	0.0183172	0.130322	0.0284578	7.66667	0.0117469	0.0115504	11.2105	12.4924	7.42222	7.34694	15.3333	385	-1.16667	14	3.7883	5.14546	0.00719608	0.00759655	-1.4764
IRIS_313-11321	76.3333	571	6	49.3333	0.0293386	0.0759941	0.0105952	0.00414809	0.0195921	0.0194061	52.6667	271.667	7.5	29.1667	0.0549065	0.0108778	0.133615	0.038592	8.33333	0.0165128	0.0210666	12.7222	11.5743	7.02222	9.31429	23.6667	299.333	-1.5	20.1667	5.7	2.26004	0.00307928	-0.00166044	-1.03948
IRIS_313-11322	54	368.333	7.33333	36.6667	0.0261879	0.120705	0.00542155	0.00674161	0.0173588	0.0178339	81.5	397	9.25	36.75	0.0709702	0.0102347	0.123361	0.0283638	7.5	0.0112051	0.0119978	7.36364	10.0455	8.81081	10.8027	-27.5	-28.6667	-1.91667	-0.0833333	-1.44717	-0.757267	0.00615361	0.00583612	-0.652781
IRIS_313-11323	81	760.333	6.75	49.8333	0.0312382	0.10851	0.0484416	0.0534776	0.017289	0.0165829	77.6667	406.667	6.91667	39.5	0.0639935	0.0095999	0.175006	0.0315868	7.33333	0.00684186	0.00681817	12	15.2575	11.2289	10.2954	3.33333	353.667	-0.166667	10.3333	0.771084	4.96217	0.0104471	0.00976468	-1.83149
IRIS_313-11324	84	774.667	8.33333	49.8333	0.0168301	0.00188126	0.0308461	0.0327388	0.0175892	0.0171451	84.6667	293.667	9.5	42.8333	0.40438	0.0164282	0.185615	0.0268653	8.33333	0.00815313	0.0106865	10.08	15.5452	8.91228	6.85603	-0.666667	481	-1.16667	7	1.16772	8.68912	0.00943607	0.00645861	-0.862877
IRIS_313-11326	102.333	949.333	7.33333	58.6667	0.0268545	0.129413	0.00504533	0.0067029	0.018804	0.0185773	110	624.667	9.16667	45.75	0.0401484	0.0103558	0.0903219	0.0318955	6	0.0199677	0.0196432	13.9545	16.1818	12	13.6539	-7.66667	324.667	-1.83333	12.9167	1.95455	2.5279	-0.0011637	-0.00106589	2.5009
IRIS_313-11399	102.667	863.333	6.33333	57.5	0.0294442	0.134832	0.0056952	0.0297535	0.0197097	0.0196546	81.6667	608.333	8.41667	49.3333	0.0484249	0.010279	0.0804273	0.0388304	6.66667	0.0185797	0.0186554	16.2105	15.0145	9.70297	12.3311	21	255	-2.08333	8.16667	6.50756	2.68341	0.00113002	0.000999227	1.79573
IRIS_313-11400	94.6667	714.667	7.33333	49.8333	0.0209205	0.0963954	0.0046511	0.0314428	0.0174382	0.0168387	61.6667	175	9.16667	32.6667	0.0542791	0.0148856	0.162618	0.0465196	9	0.0043153	0.00625931	12.9091	14.3411	6.72727	5.35714	33	539.667	-1.83333	17.1667	6.18182	8.98399	0.0131229	0.0105794	-3.02995
IRIS_313-11401	115.333	807	7.66667	57.3333	0.0280361	0.0392419	0.037287	0.0922705	0.0191927	0.0291069	87.6667	503.667	10.1667	44.6667	0.0951294	0.0189727	0.0861934	0.0363088	6	0.0191036	0.0185221	15.0435	14.0756	8.62295	11.2761	27.6667	303.333	-2.5	12.6667	6.42053	2.79946	8.9022e-05	0.0105848	1.70362
IRIS_313-11402	129.5	1178.5	7.75	63	0.0161806	0.201412	0.00496822	0.00867707	0.0182182	0.0174986	106	733.667	8.66667	50.8333	0.10833	0.0206376	0.0955956	0.0335964	5	0.0189197	0.0177087	16.7097	18.7063	12.2308	14.4328	23.5	444.833	-0.916667	12.1667	4.47891	4.27356	-0.000701483	-0.00021008	2.67642
IRIS_313-11404	69.6667	617.333	7.66667	41.1667	0.0221714	0.092893	0.00364335	0.0087932	0.0184917	0.0176945	81.6667	408.333	7.08333	33.1667	0.101712	0.0178476	0.1565	0.0314808	6.33333	0.0200119	0.0197748	9.08696	14.996	11.5294	12.3116	-12	209	0.583333	8	-2.44246	2.68439	-0.00152019	-0.00208026	0.237367
IRIS_313-11481	91.6667	673.667	7.5	51	0.0230816	0.119621	0.00541542	0.00774805	0.0149517	0.014212	76.5	429.5	8.5	37	0.0739435	0.0126605	0.0938265	0.0320301	7	0.0135803	0.0131845	12.2222	13.2092	9	11.6081	15.1667	244.167	-1	14	3.22222	1.60104	0.00137142	0.00102751	-0.461592
IRIS_313-11482	70.3333	528.667	8.06667	42.3333	0.0302365	0.130187	0.00663587	0.00490834	0.0152784	0.0145204	55.6667	313.667	7.16667	31.9167	0.102841	0.0127999	0.159473	0.0358596	6.66667	0.00812266	0.00807259	8.71901	12.4882	7.76744	9.82768	14.6667	215	0.9	10.4167	0.951566	2.66051	0.00715571	0.00644784	-2.67476
IRIS_313-11483	96.3333	821.333	8.33333	51.5	0.024983	0.0638796	0.0304216	0.0354701	0.017628	0.01697	68	437.667	8.83333	38.3333	0.104917	0.0120231	0.168996	0.0223715	7.66667	0.0132482	0.014645	11.56	15.9482	7.69811	11.4174	28.3333	383.667	-0.5	13.1667	3.86189	4.53083	0.00437972	0.00232502	-0.351313
IRIS_313-11484	117.667	871.667	9.75	50.6667	0.019512	0.00175121	0.00502336	0.00809643	0.0182182	0.0194829	100.667	634.333	11.0833	45.25	0.0357555	0.00644742	0.0964796	0.0289787	6.66667	0.0163006	0.0102165	12.0684	17.2039	9.08271	14.0184	17	237.333	-1.33333	5.41667	2.98567	3.18553	0.00191758	0.00926641	1.52982
IRIS_313-11486	58.3333	457.333	5.83333	45.1667	0.0237616	0.173541	0.00587585	0.00403196	0.016977	0.0165283	57.3333	292.333	7	38.3333	0.0683552	0.0172674	0.104082	0.0207985	7.33333	0.0114384	0.0109592	10	10.1255	8.19048	7.62609	1	165	-1.16667	6.83333	1.80952	2.49937	0.00553861	0.00556914	-1.79385
IRIS_313-11487	116	1185	9.25	57.75	0.0167678	0.00434783	0.00465981	0.0810061	0.0194349	0.019289	103.667	623.333	10.25	44.6667	0.0549398	0.00865761	0.0894968	0.0235185	4.33333	0.0202387	0.020773	12.5405	20.5195	10.1138	13.9552	12.3333	561.667	-1	13.0833	2.42672	6.56426	-0.000803871	-0.00148403	2.64834
IRIS_313-11557	37	182	4	27	0.0239451	0.0616747	0.0051855	0.00622445	0.00601099	0.00584992	78	446.667	10	38.1667	0.246038	0.0129444	0.122478	0.0314876	6	0.0119145	0.0105356	9.25	6.74074	7.8	11.7031	-41	-264.667	-6	-11.1667	1.45	-4.96232	-0.00590352	-0.00468573	-0.413417
IRIS_313-11558	137.333	1230.67	7.91667	60.5	0.0343221	0.0829617	0.00985851	0.0037997	0.0185941	0.0256217	83	443	11	43.5	0.0754333	0.0143565	0.143059	0.024457	7	0.0133306	0.0129058	17.3474	20.3416	7.54545	10.1839	54.3333	787.667	-3.08333	17	9.80191	10.1577	0.00526353	0.0127159	0.518194
IRIS_313-11722	58.3333	489.667	4	33.6667	0.0388234	0.133284	0.00540786	0.00417286	0.0189761	0.0190001	49	259.333	5	28.8333	0.0515585	0.0177041	0.0786374	0.0227208	6.66667	0.0151081	0.0148066	14.5833	14.5446	9.8	8.99422	9.33333	230.333	-1	4.83333	4.78333	5.55033	0.00386805	0.00419352	-2.32054
IRIS_313-11945	113.5	1079	8.5	57.75	0.0849666	0.638424	0.009523	0.0382246	0.0162802	0.0154894	95.6667	616.667	8.66667	45.5833	0.303428	0.0206862	0.149117	0.0368663	4.66667	0.0194335	0.0191449	13.3529	18.684	11.0385	13.5283	17.8333	462.333	-0.166667	12.1667	2.31448	5.15565	-0.00315333	-0.00365553	2.01809
IRIS_313-11964	76.5	479.5	5.5	46	0.0459937	0.0961229	0.00736455	0.0240245	0.0171203	0.0164448	51.6667	281	8	41	2.07754	0.480971	0.0866746	0.0193394	8	0.0199554	0.0195374	13.9091	10.4239	6.45833	6.85366	24.8333	198.5	-2.5	5	7.45076	3.57025	-0.00283507	-0.00309262	-0.0459823
IRIS_313-12002	56.6667	426.667	6.33333	37.3333	0.0287027	0.111607	0.0081356	0.00363093	0.00711187	0.00676431	44.6667	248.333	5.58333	31	0.0726251	0.015045	0.152331	0.0347044	8	0.00946721	0.00956268	8.94737	11.4286	8	8.01075	12	178.333	0.75	6.33333	0.947368	3.41782	-0.00235534	-0.00279837	-3.16361
IRIS_313-12055	38	367.5	4.75	41	0.0479257	0.101542	0.00338246	0.0121423	0.013229	0.0126048	28	95.5	3.75	23.375	0.0640246	0.00933668	0.148333	0.0285148	9	0.00165493	0.00171296	8	8.96341	7.46667	4.08556	10	272	1	17.625	0.533333	4.87785	0.0115741	0.0108918	-6.10839
IRIS_313-12094	46	343.333	7.33333	43.8333	0.0339455	0.0458008	0.00691198	0.00261752	0.0173029	0.0203973	41.3333	160.333	8.66667	33.3333	0.0552845	0.0101862	0.108844	0.0313142	8.33333	0.00415222	0.00466755	6.27273	7.8327	4.76923	4.81	4.66667	183	-1.33333	10.5	1.5035	3.0227	0.0131507	0.0157297	-3.65371
IRIS_313-12141	62.6667	777	7	49	0.0196876	0.0336492	0.00454139	0.00479221	0.0160731	0.0151769	74.3333	481.333	7.58333	41.8333	0.0580338	0.0126857	0.102813	0.0305408	5.66667	0.0158411	0.0155123	8.95238	15.8571	9.8022	11.506	-11.6667	295.667	-0.583333	7.16667	-0.849817	4.35117	0.000232045	-0.00033532	0.169474
IRIS_313-8244	145	1342.33	6.91667	64.3333					0.0189424	0.0186234	130.8	753.4	8.3	51.1					3.6	0.017734	0.0167886	20.9639	20.8653	15.759	14.7436	14.2	588.933	-1.38333	13.2333	5.20482	6.12165	0.00120845	0.00183477	2.94171
IRIS_313-8252	51.5	587	5.25	47.25					0.0182271	0.0173276	57.5	349	8.75	37.25					6.5	0.0177703	0.0175538	9.80952	12.4233	6.57143	9.36913	-6	238	-3.5	10	3.2381	3.05415	0.000456739	-0.00022624	-0.204624
IRIS_313-8283	106.667	773.333	7.33333	52.9667	0.0256057	0.0403306	0.0374382	0.0264301	0.0162728	0.0153951	55.6667	251	8.25	34	0.058824	0.0192407	0.11592	0.0327528	7.66667	0.00773609	0.00638185	14.5455	14.6004	6.74747	7.38235	51	522.333	-0.916667	18.9667	7.79798	7.21802	0.00853676	0.00901324	-2.70112
IRIS_313-8321	152.333	1423.33	7.75	64.9167	0.0292306	0.12709	0.00442065	0.00552072	0.0211445	0.021179	97.6667	643	11.8333	49.6667	0.0768669	0.0169268	0.124639	0.0309411	6.66667	0.0171093	0.016634	19.6559	21.9255	8.25352	12.9463	54.6667	780.333	-4.08333	15.25	11.4024	8.97924	0.00403513	0.004545	2.5485
IRIS_313-8349	58.5	543.5	4.66667	36	0.0338827	0.0667038	0.0115884	0.00287068	0.0171873	0.0182618	69	354.5	6.875	42.875	0.0546151	0.0183469	0.12228	0.0200241	8	0.0118391	0.0116251	12.5357	15.0972	10.0364	8.26822	-10.5	189	-2.20833	-6.875	2.49935	6.829	0.00534814	0.00663671	-1.0624
IRIS_313-8410	89.3333	742.333	8.83333	52.6667	0.032231	0.161154	0.00722865	0.019271	0.0158652	0.0151204	80	555.333	9.83333	43	0.0680025	0.0158739	0.0998808	0.0381702	4.66667	0.01759	0.0153594	10.1132	14.0949	8.13559	12.9147	9.33333	187	-1	9.66667	1.97761	1.18021	-0.00172484	-0.000239034	1.12708
IRIS_313-8437	114.333	1229	7.16667	65.9667	0.0254937	0.164251	0.00517686	0.0309922	0.0190908	0.0190176	113	858	6.91667	49.1667	0.0549148	0.011427	0.0954711	0.0332244	5.66667	0.0209531	0.021886	15.9535	18.6306	16.3373	17.4508	1.33333	371	0.25	16.8	-0.383861	1.17977	-0.00186224	-0.0028684	3.26938
IRIS_313-8509	64.3333	555	4.66667	34.8333	0.0204424	0.201412	0.00556934	0.00844482	0.0160953	0.0158307	111	647	7	37.6667	0.0734214	0.0107457	0.117542	0.0315643	4.66667	0.0190833	0.0189988	13.7857	15.933	15.8571	17.177	-46.6667	-92	-2.33333	-2.83333	-2.07143	-1.24398	-0.00298798	-0.00316803	1.54255
IRIS_313-8632	59	565.667	5.5	45.1667	0.0334845	0.128639	0.0104963	0.0610058	0.0142796	0.0142161	33.3333	202	6.41667	33.0833	0.10062	0.016485	0.167686	0.0272685	7.33333	0.00751795	0.00593611	10.7273	12.524	5.19481	6.10579	25.6667	363.667	-0.916667	12.0833	5.53247	6.41819	0.00676166	0.00827998	-3.71227
IRIS_313-8641	47	531.333	5.16667	31	0.0337567	0.103865	0.00609788	0.0446643	0.011459	0.0109693	39	149.333	7.16667	31	0.0681837	0.013894	0.167986	0.0716379	9	0.00237713	0.00275999	9.09677	17.1398	5.44186	4.8172	8	382	-2	0	3.65491	12.3226	0.00908185	0.00820928	-4.4848
IRIS_313-8683	114.333	1343.67	6.5	62.8333	0.0246557	0.141026	0.00506519	0.00728354	0.0167848	0.0160819	65.6667	502	9.16667	45.1667	0.0502584	0.0150118	0.105394	0.0387239	6.66667	0.0145523	0.0141117	17.5897	21.3846	7.16364	11.1144	48.6667	841.667	-2.66667	17.6667	10.4261	10.2702	0.0022325	0.00197017	0.332313
IRIS_313-8703	95.6667	1301.67	7.58333	59.6667	0.0351799	0.145671	0.00606717	0.00828998	0.016483	0.0158328	92.6667	634.333	10.1667	52.9167	0.0472522	0.0124443	0.0903307	0.0369932	6.66667	0.0156307	0.0149164	12.6154	21.8156	9.11475	11.9874	3	667.333	-2.58333	6.75	3.50063	9.82824	0.000852258	0.000916407	2.02278
IRIS_313-8717	91.3333	938.333	7.83333	62.8333	0.0144457	0.136381	0.00341673	0.0349034	0.0174095	0.0169498	69.3333	430.333	8.08333	47.5	0.0486218	0.0153439	0.0962115	0.0358335	7.33333	0.0132458	0.01434	11.6596	14.9337	8.57732	9.05965	22	508	-0.25	15.3333	3.08225	5.87404	0.00416372	0.00260984	0.0330256
IRIS_313-8721	66.5	636	5.75	49.75	0.0303352	0.131735	0.0035179	0.0268209	0.0191245	0.0186355	37.3333	192.333	4.5	25.6667	0.0690931	0.0172807	0.0844401	0.0361874	7.33333	0.0144264	0.0113908	11.5652	12.7839	8.2963	7.49351	29.1667	443.667	1.25	24.0833	3.26892	5.29041	0.00469812	0.00724473	-3.37083
IRIS_313-8733	61	699.667	8.15	49.5	0.0232673	0.104292	0.00661532	0.00759321	0.0148632	0.0143211	55.5	338	9	38.2	0.065257	0.0121423	0.114251	0.0369719	7	0.00873258	0.0060802	7.48466	14.1347	6.16667	8.84817	5.5	361.667	-0.85	11.3	1.318	5.28651	0.00613062	0.00824093	-2.00055
IRIS_313-8737	64	748	6.66667	53.9167	0.0250258	0.144122	0.00426592	0.0488449	0.0197228	0.0195489	83.3333	570.667	10.5	47	0.0572913	0.0122213	0.160087	0.0309085	5.33333	0.0202834	0.0202411	9.6	13.8733	7.93651	12.1418	-19.3333	177.333	-3.83333	6.91667	1.66349	1.73142	-0.000560598	-0.000692186	2.27487
IRIS_313-8789	59.6667	627	4.16667	36.0833	0.0157318	0.0643813	0.00626527	0.0122585	0.018558	0.0181093	68.6667	417	7.58333	34.9167	0.0759565	0.0121268	0.207593	0.0384991	6.33333	0.0154521	0.0151513	14.32	17.3764	9.05495	11.9427	-9	210	-3.41667	1.16667	5.26505	5.43372	0.00310588	0.00295795	-0.597214
IRIS_313-8822	115.667	1124	6.33333	59.1667	0.0910339	0.931067	0.00330607	0.0559148	0.0205352	0.0212491	102.667	629.667	10.5	43	0.0579198	0.0118977	0.118915	0.03208	5.66667	0.0164872	0.0139528	18.2632	18.9972	9.77778	14.6434	13	494.333	-4.16667	16.1667	8.48538	4.35377	0.00404796	0.00729624	1.65273
IRIS_313-8850	69.3333	956.667	6.9	52.5	0.0192179	0.10646	0.00460279	0.00587607	0.0164867	0.0155742	57.6667	269	8.16667	30.75	0.0532977	0.00906107	0.155265	0.0197183	8	0.00622379	0.00594351	10.0483	18.2222	7.06122	8.74797	11.6667	687.667	-1.26667	21.75	2.98708	9.47425	0.0102629	0.00963069	-3.00186
IRIS_313-8854	101.333	879	9.33333	55.6667	0.0418938	0.0751827	0.00718323	0.00604484	0.0166335	0.0162132	104.333	487.333	10.8333	44.3	0.0572041	0.0111816	0.0676453	0.041217	5.66667	0.0193207	0.0196182	10.8571	15.7904	9.63077	11.0008	-3	391.667	-1.5	11.3667	1.22637	4.78967	-0.00268723	-0.00340505	2.1849
IRIS_313-8864	139	1285.33	9	56	0.0224784	0.103567	0.00537422	0.00767063	0.0146762	0.0138057	106.333	638.667	9.66667	44	0.0494088	0.00687941	0.12862	0.0242209	5.66667	0.0153834	0.0147709	15.4444	22.9524	11	14.5152	32.6667	646.667	-0.666667	12	4.44444	8.43723	-0.00070723	-0.000965223	1.61712
IRIS_313-8930	72.3333	799.333	5.5	55.3333	0.0254591	0.0783166	0.00534101	0.0278196	0.0153995	0.014542	70	377	6.66667	39	0.074415	0.0247399	0.140567	0.0431539	6.66667	0.0135038	0.0115557	13.1515	14.4458	10.5	9.66667	2.33333	422.333	-1.16667	16.3333	2.65152	4.77912	0.00189566	0.00298623	-1.10914
IRIS_313-8932	73	587	7.5	44.5	0.0423063	0.0806392	0.0105219	0.0025223	0.0143729	0.0141104	53.3333	281.333	9.66667	35.6667	0.0523634	0.0124179	0.144229	0.0249226	7.66667	0.0148004	0.0145857	9.73333	13.191	5.51724	7.88785	19.6667	305.667	-2.16667	8.83333	4.21609	5.30316	-0.000427466	-0.000475374	-0.921152
IRIS_313-8963	157.333	1120.33	9.83333	55.6667	0.0171895	0.00403815	0.00328525	0.0387975	0.0182487	0.0174622	100.333	610	9.33333	42.6667	0.0542443	0.0099387	0.121221	0.0370212	6	0.0205788	0.0194304	16	20.1257	10.75	14.2969	57	510.333	0.5	13	5.25	5.82887	-0.00233008	-0.00196815	2.16644
IRIS_313-9049	134.667	1328	8	62.6667	0.0235085	0.185928	0.0112012	0.05829	0.0157633	0.0148901	66.3333	492.333	10	49.8333	0.122126	0.0179239	0.127645	0.0219652	7.66667	0.0106449	0.0102414	16.8333	21.1915	6.63333	9.8796	68.3333	835.667	-2	12.8333	10.2	11.3119	0.00511836	0.00464869	0.0614542
IRIS_313-9066	70.3333	598.333	8.83333	50.3333	0.0236869	0.0465378	0.00696236	0.00305029	0.0177779	0.0169431	47	176.667	6.5	31.5	0.126853	0.0341261	0.168543	0.0363059	7.66667	0.0122209	0.0175962	7.96226	11.8874	7.23077	5.60847	23.3333	421.667	2.33333	18.8333	0.731495	6.27895	0.00555706	-0.000653133	-2.15628
IRIS_313-9067	119	1023.67	8.16667	54.1667	0.0226303	0.0744457	0.00675944	0.056017	0.0195728	0.019425	80.6667	617	9.5	48.8333	0.0457001	0.00695219	0.154447	0.0222713	5.66667	0.0178405	0.0173693	14.5714	18.8985	8.49123	12.6348	38.3333	406.667	-1.33333	5.33333	6.0802	6.26365	0.00173232	0.00205569	1.79872
IRIS_313-9072	82.6667	666.667	6	51.6667	0.0179787	0.0911805	0.00493315	0.00645671	0.0192317	0.0187409	61.3333	319.667	7.75	41.5	0.0849882	0.0179405	0.15966	0.0307237	7.66667	0.0138068	0.0135976	13.7778	12.9032	7.91398	7.70281	21.3333	347	-1.75	10.1667	5.8638	5.20041	0.00542486	0.00514326	-0.861937
IRIS_313-9108	73.3333	673.333	7	45.8333	0.0623583	0.0876068	0.00920823	0.00261752	0.0186147	0.0193806	90.3333	568	8.33333	48	0.044237	0.0150703	0.0704848	0.0316988	4.66667	0.0165637	0.0160233	10.4762	14.6909	10.84	11.8333	-17	105.333	-1.33333	-2.16667	-0.36381	2.85758	0.00205098	0.00335724	1.32978
IRIS_313-9139	62	723	6.16667	51.5	0.0217921	0.0791899	0.00474676	0.00248049	0.0144777	0.0139784	50	204.333	7.5	35.3333	0.0525602	0.0165965	0.13534	0.0358941	8.66667	0.00877682	0.00901055	10.0541	14.0388	6.66667	5.78302	12	518.667	-1.33333	16.1667	3.38739	8.25582	0.00570088	0.00496785	-2.67226
IRIS_313-9148	84	1036.33	7.83333	52.6667	0.0315817	0.158058	0.00776709	0.027818	0.0157687	0.0172245	100.333	526.333	11.1667	49.5	0.0453047	0.0100312	0.10703	0.0235937	7	0.0207141	0.0207932	10.7234	19.6772	8.98507	10.633	-16.3333	510	-3.33333	3.16667	1.73833	9.04422	-0.0049454	-0.00356867	2.82784
IRIS_313-9156	94.3333	709.667	7.16667	52.75	0.024921	0.0714666	0.00568198	0.0083674	0.0197525	0.0195859	55	403	9.16667	39	0.088215	0.0132953	0.16921	0.0242467	8.33333	0.0122834	0.0117577	13.1628	13.4534	6	10.3333	39.3333	306.667	-2	13.75	7.16279	3.12006	0.00746903	0.00782817	-0.924256
IRIS_313-9170	66.3333	881	6	60	0.0318078	0.0765618	0.00322225	0.0735654	0.0174897	0.0170549	65	594.333	7.16667	48.1667	0.0496687	0.0111527	0.0963483	0.0348166	5.66667	0.0176456	0.0157796	11.0556	14.6833	9.06977	12.3391	1.33333	286.667	-1.16667	11.8333	1.98579	2.34423	-0.000155855	0.00127529	0.803359
IRIS_313-9174	137	1034.67	9	53.8333	0.0336647	0.71894	0.00604107	0.00568252	0.0192854	0.0196533	88.3333	615.667	11.1667	43.6667	0.100127	0.0212643	0.135454	0.0317715	6.33333	0.015886	0.0156752	15.2222	19.2198	7.91045	14.0992	48.6667	419	-2.16667	10.1667	7.31177	5.12058	0.00339941	0.00397805	1.6169
IRIS_313-9218	88	807.333	6.91667	55.25	0.0479568	0.129413	0.00624547	0.00290784	0.0186518	0.0184978	81	407	9.58333	43	0.0755285	0.0104051	0.158879	0.0352611	7	0.0145272	0.0143359	12.7229	14.6124	8.45217	9.46512	7	400.333	-2.66667	12.25	4.27072	5.14725	0.00412469	0.00416187	0.314153
IRIS_313-9262	157	1055	7.25	53.5	0.0274032	0.0764214	0.00645242	0.0307599	0.0199634	0.0203737	92	583.667	9.66667	41.3333	0.0606607	0.016934	0.152477	0.0345843	5	0.0193469	0.0176831	21.6552	19.7196	9.51724	14.121	65	471.333	-2.41667	12.1667	12.1379	5.59866	0.000616471	0.00269064	1.6581
IRIS_313-9271	117.667	810.667	8.16667	54	0.0223955	0.0655828	0.00499838	0.0217484	0.0169062	0.0176905	72	365.667	8.66667	44.6667	0.0477872	0.0141677	0.124314	0.0376072	7.33333	0.0166177	0.0166435	14.4082	15.0123	8.30769	8.18657	45.6667	445	-0.5	9.33333	6.10047	6.82578	0.000288453	0.00104703	0.352137
IRIS_313-9325	59.6667	842.333	4.66667	42.6667	0.0248933	0.198315	0.00505759	0.00859965	0.0160903	0.0160496	34.3333	186.333	5.83333	27.5	1.04072	0.249861	0.0955707	0.0169802	8.33333	0.01009	0.0102565	12.7857	19.7422	5.88571	6.77576	25.3333	656	-1.16667	15.1667	6.9	12.9664	0.0060003	0.00579302	-3.57058
IRIS_313-9368	61.5	619	8.5	42.75	0.0333488	0.112034	0.00451451	0.06503	0.0148049	0.0143693	71	348.667	8.5	33	0.46527	0.00704199	0.119028	0.0309063	6	0.0136006	0.0117692	7.23529	14.4795	8.35294	10.5657	-9.5	270.333	0	9.75	-1.11765	3.91388	0.00120434	0.00260008	-1.15174
IRIS_313-9391	78.3333	779	6.16667	52	0.0244026	0.175864	0.00455596	0.0429627	0.0127483	0.0122291	99	570.667	11.4167	46.75	0.045639	0.0140066	0.087621	0.0395003	5	0.0137126	0.013159	12.7027	14.9808	8.67153	12.2068	-20.6667	208.333	-5.25	5.25	4.03117	2.774	-0.000964271	-0.000929873	1.5
IRIS_313-9397	95.6667	1010	7.5	61.4167	0.0279105	0.110058	0.0130973	0.0136504	0.0146956	0.0141447	75.3333	483.333	8	46.0833	0.0471365	0.0118185	0.125583	0.0397462	6.33333	0.0155101	0.0133266	12.7556	16.445	9.41667	10.4882	20.3333	526.667	-0.5	15.3333	3.33889	5.9568	-0.000814564	0.0008181	0.305999
IRIS_313-9422	101.333	838.333	8.66667	50.1667	0.0296963	0.0852843	0.00733943	0.00310294	0.018561	0.018215	57.6667	344.333	9.33333	40	0.0781359	0.00993022	0.149312	0.0267249	6.66667	0.0149391	0.0141723	11.6923	16.711	6.17857	8.60833	43.6667	494	-0.666667	10.1667	5.51374	8.10263	0.00362183	0.00404269	-0.492968
IRIS_313-9594	121.333	1537	9.5	57.0833	0.0282132	0.153413	0.00667529	0.0341664	0.0183431	0.018316	106	697	11.9167	44.5	0.0785841	0.0187447	0.119356	0.0295364	5.66667	0.0211771	0.0213447	12.7719	26.9255	8.8951	15.6629	15.3333	840	-2.41667	12.5833	3.87682	11.2626	-0.002834	-0.00302865	3.34225
IRIS_313-9606	89.6667	715.667	7.83333	58.1667	0.0538956	0.789576	0.00354885	0.0349034	0.0184104	0.0181618	45.6667	277.333	8.83333	39.3333	0.102987	0.0237004	0.127928	0.0352153	6.66667	0.0108286	0.0093627	11.4468	12.3037	5.16981	7.05085	44	438.333	-1	18.8333	6.277	5.25288	0.00758184	0.00879912	-1.83354
IRIS_313-9617	89.3333	829.333	6.33333	55.8333	0.0364098	0.100489	0.0858055	0.0207575	0.0193843	0.0208565	82.6667	423.333	10.25	47.1667	0.0610065	0.0102889	0.0996111	0.0270608	7.66667	0.0146001	0.0143588	14.1053	14.8537	8.06504	8.97527	6.66667	406	-3.91667	8.66667	6.04022	5.87847	0.0047842	0.00649767	0.777446
IRIS_313-9626	112.667	852.667	7.33333	53.3333	0.0246481	0.0487644	0.00689327	0.00693515	0.0169243	0.0163667	86	392.333	8	35	0.0495697	0.0168803	0.0893807	0.0356688	6.66667	0.010248	0.00965156	15.3636	15.9875	10.75	11.2095	26.6667	460.333	-0.666667	18.3333	4.61364	4.77798	0.00667638	0.00671515	-1.2226
IRIS_313-9661	111.333	855.333	10.0667	53.3	0.0247988	0.171219	0.00558863	0.030537	0.0177344	0.0173518	66	303.667	9.83333	38.6667	0.075806	0.011043	0.134227	0.0357088	7	0.0135514	0.0134956	11.0596	16.0475	6.71186	7.85345	45.3333	551.667	0.233333	14.6333	4.34774	8.19408	0.00418296	0.00385618	-0.624432
IRIS_313-9682	108	1381.67	8.66667	60.3333	0.0251625	0.031017	0.00719541	0.0385018	0.0182971	0.0178413	109.333	740.667	9.33333	45.8333	0.0550963	0.010858	0.0939125	0.0323338	6.66667	0.02047	0.0202559	12.4615	22.9006	11.7143	16.16	-1.33333	641	-0.666667	14.5	0.747253	6.74055	-0.00217289	-0.00241457	2.94964
IRIS_313-9696	110	979	5.08333	56	0.0257566	0.113155	0.00586371	0.00619968	0.0229937	0.0246571	77.3333	522.667	7.33333	46.6667	0.0606607	0.0108696	0.113301	0.0296165	5.66667	0.0177755	0.0172508	21.6393	17.4821	10.5455	11.2	32.6667	456.333	-2.25	9.33333	11.0939	6.28214	0.00521821	0.00740633	0.911855
