# Supplementary material for: Novel QTLs for salinity tolerance revealed by genome-wide association studies of biomass, chlorophyll and tissue ion content in 176 rice landraces from Bangladesh
Source: PLoS One. 2021 Nov 5;16(11):e0259456. doi: 10.1371/journal.pone.0259456 (PMC8570475; doi:10.1371/journal.pone.0259456)
Supplement: S4 Table — (XLSX) [file pone.0259456.s012.xlsx]

## Sheet: S4 Table Estimated phenotype va
Supplementary table 4. Phenotype values for genotypes estimated by genomic prediction.
accession_name	Root_weight	Shoot_weight	Root_length	Shoot_length	Root_Na+	Root_K+	Shoot_Na+	Shoot_K+	Chlorophyll_A	Chlorophyll_B	Stress_Root_weight	Stress_Shoot_weight	Stress_Root_length	Stress_Shoot_length	Stress_Root_Na+	Stress_Root_K+	Stress_Shoot_Na+	Stress_Shoot_K+	SES	Stress_Chlorophyll_A	Stress_Chlorophyll_B	Root_thickness	Shoot_thickness	Stress_Root_thickness	Stress_Shoot_thickness	Lost_Root_weight	Lost_Shoot_weight	Lost_Root_length	Lost_Shoot_length	Lost_Root_thickness	Lost_Shoot_thickness	Lost_Chlorophyll_A	Lost_Chlorophyll_B
IRIS_313-10340	76.2211	741.752	5.54917	49.9382	0.0322758	0.130891	0.00775229	0.0253692	0.0175273	0.0175392	63.8601	340.897	7.79045	32.7736	0.103624	0.0275409	0.120118	0.0314219	6.81494	0.016707	0.0166878	13.8055	15.2038	8.20635	9.63486	16.6726	422.391	-1.8125	11.4815	5.1701	5.46946	0.00157358	0.00155721
IRIS_313-10341	101.663	1011.12	6.13447	51.5447	0.0322465	0.113156	0.00775561	0.0253212	0.0177707	0.0185925	82.1334	518.907	8.02748	39.3826	0.103765	0.027525	0.123321	0.0316452	6.44343	0.0166396	0.0166407	15.8076	18.3751	10.1153	12.759	16.678	441.126	-1.69393	11.4136	5.28602	5.58787	0.00205122	0.00315385
IRIS_313-10537	82.6756	865.784	7.35319	58.7722	0.0323485	0.0796702	0.00781481	0.0255861	0.0175131	0.0185436	75.6207	530.87	8.5959	47.2092	0.0929325	0.0171785	0.124786	0.0320888	6.06148	0.0159232	0.0153092	11.1744	14.6472	8.77775	11.022	16.2165	373.456	-1.31858	11.332	2.89754	5.00267	0.00286787	0.00431902
IRIS_313-10539	101.49	1018.82	7.52253	60.8517	0.0321331	0.170097	0.00781216	0.0255231	0.017948	0.0184488	78.8301	476.455	8.42587	43.6389	0.100968	0.0243817	0.121106	0.0308242	6.10277	0.0175754	0.0175812	13.6572	16.8317	9.39697	10.8664	16.72	450.464	-1.25703	11.5186	4.49945	5.51523	0.00183582	0.0023515
IRIS_313-10587	94.9797	841.545	8.16569	47.7364	0.0307608	0.0884621	0.0077754	0.0255358	0.0170941	0.0179431	70.8954	356.729	8.51274	36.5212	0.0914321	0.0137891	0.138029	0.0325259	6.96383	0.0115952	0.0112082	11.6793	16.6292	8.28968	9.64786	16.4266	387.135	-0.63131	10.9788	3.26231	5.2967	0.00505737	0.00670454
IRIS_313-10592	100.411	824.705	8.6986	48.3835	0.0307129	0.0696758	0.00777414	0.0255622	0.016938	0.0172165	74.1674	342.963	8.67871	36.3919	0.0905687	0.0132664	0.139492	0.0325085	7.24893	0.0107286	0.0102795	11.5844	16.2424	8.44254	9.34068	16.4235	381.353	-0.536498	10.9673	3.17259	5.2453	0.0049742	0.0058775
IRIS_313-10593	101.04	852.284	7.41558	52.4667	0.0308163	0.0993921	0.00778628	0.0255805	0.016774	0.0166492	85.1857	475.038	8.23349	40.9262	0.0903121	0.0141198	0.130123	0.0329783	6.30748	0.0147834	0.0144914	13.073	15.5896	10.1859	11.1763	16.3774	364.526	-0.881103	10.977	3.26299	5.06167	0.00317691	0.00344553
IRIS_313-10595	100.369	892.944	8.01738	48.8411	0.0307305	0.0976651	0.00777631	0.0255318	0.0171329	0.0179831	70.2179	343.864	8.61272	36.7204	0.0906622	0.0133867	0.139966	0.0324317	7.00693	0.0123506	0.0119737	12.2835	17.1108	8.10964	9.26404	16.4525	392.092	-0.732741	10.9806	3.59411	5.32189	0.00479672	0.00638558
IRIS_313-10598	82.382	685.055	7.60405	47.5294	0.0306705	0.0863971	0.00778409	0.0255338	0.0167941	0.0168123	73.8888	385.403	8.29256	39.3003	0.091544	0.0135958	0.138463	0.032834	6.94463	0.0115562	0.011185	11.0713	14.5034	8.84397	9.68018	16.3099	351.987	-0.824413	10.9041	2.7393	5.07377	0.00443851	0.00497039
IRIS_313-10600	82.4911	714.326	7.32057	45.7589	0.030901	0.123465	0.00777761	0.0254524	0.0166126	0.0164568	62.8689	331.579	7.96218	34.5319	0.0930339	0.0145153	0.14342	0.0326322	7.15938	0.0117373	0.0108648	11.153	15.1322	7.97052	9.39793	16.3902	370.07	-0.718361	10.9859	3.12553	5.20885	0.00429187	0.00488653
IRIS_313-10602	73.4971	641.394	6.77613	46.7112	NA	NA	NA	NA	0.0169367	0.0171887	62.9992	318.204	7.76308	35.3553	NA	NA	NA	NA	7.08695	0.0107456	0.0101257	11.0358	14.0943	8.05222	8.65785	16.3587	355.712	-0.890074	10.9639	3.11363	5.0943	0.00479096	0.0058509
IRIS_313-10603	104.06	796.169	8.85114	51.4014	0.0306475	0.0893454	0.00777568	0.025647	0.0169341	0.0168549	83.4833	433.311	9.56654	39.8996	0.0900457	0.0137168	0.135721	0.0328513	6.62321	0.0147414	0.014798	11.805	15.2548	8.60203	10.6977	16.3871	356.56	-1.06939	10.9313	3.27687	5.0213	0.00315241	0.0030997
IRIS_313-10604	83.6671	744.313	7.51609	47.2511	0.0308648	0.137326	0.00777866	0.0255002	0.0168229	0.0169598	67.1832	364.184	8.26652	37.1317	0.0923492	0.0142622	0.135001	0.0320904	6.80997	0.0121987	0.0118958	11.2159	15.3571	8.15117	9.7024	16.3794	370.97	-0.802329	10.9643	3.09788	5.20043	0.00443356	0.00508919
IRIS_313-10605	100.869	744.814	7.48016	50.6001	0.0309685	0.0762232	0.00779381	0.025643	0.0166603	0.0163868	74.5488	369.594	8.02095	39.0134	0.0893155	0.0144012	0.122992	0.0330365	6.61441	0.0134032	0.0126856	13.1682	14.6749	9.36059	9.4528	16.4586	357.18	-0.791197	10.9749	3.72624	5.01568	0.00314346	0.00351994
IRIS_313-10606	77.9037	690.883	7.20692	45.5218	0.030928	0.135679	0.00778073	0.0254833	0.0166351	0.0164964	61.0517	298.479	7.68975	31.8047	0.0925591	0.0141875	0.142116	0.0325398	7.16879	0.0105034	0.010056	10.9059	14.8686	8.05606	8.96009	16.3712	368.675	-0.624255	11.002	2.98761	5.1926	0.00473958	0.00523664
IRIS_313-10963	95.0647	844.117	7.65053	49.8214	0.0308666	0.127306	0.00777561	0.0255085	0.016763	0.0166516	65.1825	374.705	8.09902	37.3743	0.0924345	0.0144677	0.137536	0.0322538	6.92363	0.0127532	0.012818	11.936	15.9281	8.09905	9.8074	16.4476	381.278	-0.703819	11.0102	3.48396	5.2227	0.00397923	0.00416805
IRIS_313-10964	91.6156	699.246	7.34877	48.8098	0.0307299	0.121151	0.00778557	0.0256971	0.0165643	0.0161025	71.661	433.013	8.57929	40.5092	0.090218	0.0142747	0.125496	0.033295	6.47573	0.0146137	0.0140081	12.2201	14.2523	8.4301	10.5013	16.3961	339.382	-1.20079	10.8981	3.60337	4.92604	0.00261234	0.00262019
IRIS_313-10965	76.5799	728.856	7.29198	45.9591	0.0310991	0.145563	0.00778048	0.0254485	0.0165343	0.016312	68.7151	361.246	8.09258	35.0695	0.0927572	0.0140861	0.144935	0.0324143	6.88945	0.0121568	0.0120515	10.7941	15.3027	8.42094	9.92291	16.3304	369.003	-0.842661	10.9928	2.82966	5.20464	0.00396282	0.00418888
IRIS_313-10971	109.739	1035.58	7.14506	59.4722	0.0322316	0.12211	0.00777329	0.0253869	0.0177513	0.0179191	79.8518	549.493	8.60332	47.4861	0.100833	0.0236247	0.128669	0.031148	6.35376	0.0164885	0.0163611	14.7697	17.0504	9.29969	11.3333	16.7481	443.38	-1.5389	11.44	5.07606	5.52	0.00195985	0.00219288
IRIS_313-10972	111.195	964.999	7.46323	56.8777	0.0324116	0.16997	0.00777514	0.0254218	0.0175634	0.0175487	83.456	479.881	8.72552	46.3608	0.102568	0.0272463	0.115345	0.0312815	5.94561	0.0161584	0.0157988	14.2526	16.7221	9.48955	10.3515	16.7151	440.619	-1.4637	11.4068	4.71841	5.54092	0.00178234	0.00196675
IRIS_313-10973	105.222	1054.17	7.7307	58.3915	0.0320941	0.122023	0.00777502	0.0254411	0.0176852	0.0176581	81.4545	597.913	8.89691	46.9726	0.0998974	0.0223784	0.124131	0.0318092	5.40328	0.0168979	0.0166394	13.5304	17.357	9.18787	12.4405	16.7019	440.158	-1.3888	11.4113	4.44354	5.47579	0.00161579	0.0016365
IRIS_313-10974	103.297	894.161	7.18987	57.3343	0.032339	0.115249	0.00775773	0.0254501	0.017573	0.0175968	79.9652	505.065	8.48329	45.6772	0.10184	0.0250714	0.122842	0.0316211	6.00613	0.0154354	0.0147799	14.2035	15.9589	9.4852	10.9715	16.7253	427.778	-1.46278	11.425	4.7811	5.44371	0.00198791	0.00241739
IRIS_313-10975	90.0337	918.928	7.36345	57.4625	0.0324304	0.150566	0.00781703	0.0253994	0.0177033	0.0177876	82.8065	484.475	8.66222	45.6511	0.101441	0.0242655	0.120908	0.0316721	6.27498	0.0150751	0.0147584	12.9797	16.2182	9.54617	10.6181	16.6391	435.786	-1.48925	11.4473	4.13514	5.49623	0.0021851	0.00246676
IRIS_313-10976	90.6596	761.346	7.42549	50.2581	0.0306878	0.121341	0.00779305	0.0256163	0.0166706	0.0162881	75.1889	457.999	8.70909	40.2555	0.0906446	0.0141792	0.129098	0.0330906	6.12435	0.0148972	0.0140007	12.0976	14.8331	8.6775	11.2073	16.3839	348.12	-1.20288	10.9234	3.43596	4.95946	0.00262101	0.00274959
IRIS_313-10977	94.3602	976.669	7.44545	58.3163	0.0320622	0.145351	0.00778438	0.0253924	0.0176791	0.017695	81.9812	532.115	8.60495	46.2391	0.099894	0.0226809	0.117876	0.0323689	6.10949	0.0167904	0.0164347	12.9789	16.5892	9.53491	11.3391	16.6413	435.548	-1.32589	11.4139	4.03455	5.46266	0.00171588	0.00188734
IRIS_313-10978	136.668	1089.36	7.65708	60.3127	0.0320867	0.139711	0.00775491	0.0253615	0.0179055	0.018238	85.4029	550.107	8.77511	46.6121	0.100109	0.0232414	0.122239	0.0318841	6.77483	0.0164303	0.0162927	16.1266	17.5048	9.63717	11.6358	16.8475	448.138	-1.4365	11.4562	5.57976	5.52011	0.00233743	0.00269858
IRIS_313-10979	101.135	878.709	8.39212	54.1153	0.0307954	0.13335	0.00782777	0.025573	0.0168727	0.0165215	86.2277	500.956	9.33538	43.4004	0.0906683	0.0150105	0.119909	0.03504	5.98668	0.0152075	0.0139539	12.5097	15.9084	9.18245	11.4479	16.4495	375.021	-1.18659	11.0751	3.56234	5.02352	0.00191505	0.00239513
IRIS_313-10980	103.307	943.348	7.22497	54.0477	0.0313741	0.106939	0.00778495	0.0255094	0.0171181	0.0167808	84.5776	492.278	9.12115	43.0369	0.0979586	0.0218061	0.123605	0.0331616	6.53649	0.0153865	0.0148846	14.0014	16.786	9.20059	11.3268	16.5804	408.639	-1.72908	11.2319	4.54566	5.30797	0.00181445	0.00185914
IRIS_313-10981	102.447	902.766	8.07229	55.7007	0.030634	0.136084	0.00782243	0.0255127	0.0168462	0.0164993	86.3383	504.627	9.33915	43.2031	0.0901699	0.0146443	0.120679	0.0354189	6.10418	0.0155736	0.0145878	12.7663	15.9028	9.15657	11.4704	16.446	376.466	-1.29811	11.0911	3.67464	5.01479	0.00187054	0.00223128
IRIS_313-10982	104.18	1021.98	7.47549	60.7643	0.032191	0.149647	0.00776566	0.0254245	0.0178423	0.0180398	82.7293	494.854	8.59566	47.3785	0.100907	0.0237432	0.118088	0.0314126	6.28563	0.016818	0.0169798	13.9593	16.7614	9.6394	10.5657	16.7227	449.102	-1.36059	11.466	4.56378	5.52071	0.0018802	0.00197694
IRIS_313-10983	95.3265	853.133	7.07001	56.1411	0.0328742	0.141816	0.00774838	0.0253836	0.0175785	0.0174667	78.3435	450.962	9.26766	44.154	0.100886	0.0238409	0.118957	0.0325713	6.51081	0.0154767	0.0150275	13.753	15.6758	8.60831	10.2668	16.7039	428.91	-2.03826	11.4555	5.02551	5.46192	0.00204197	0.00222759
IRIS_313-10985	NA	NA	NA	NA	0.0325712	0.142527	0.00774547	0.025401	NA	NA	NA	NA	NA	NA	0.103719	0.0271361	0.127665	0.0311337	NA	NA	NA	NA	NA	NA	NA	NA	NA	NA	NA	NA	NA	NA	NA
IRIS_313-10986	103.633	975.031	6.92237	55.2271	0.0321509	0.132781	0.0077488	0.0255101	0.0175875	0.0176518	81.9098	459.203	9.0168	44.0393	0.103755	0.0269144	0.124874	0.031356	6.41465	0.0165585	0.0161329	14.6394	17.1212	9.04465	10.4082	16.7404	444.358	-1.93608	11.4072	5.24248	5.576	0.00158967	0.00189004
IRIS_313-10987	86.5081	665.548	7.14609	49.0379	0.0308277	0.15359	0.0078004	0.0255699	0.0167288	0.0162961	77.8351	407.89	9.47494	40.116	0.0915519	0.015286	0.129041	0.0325843	6.67935	0.0137736	0.0132172	12.165	13.8383	8.23968	10.1248	16.3653	340.1	-1.87701	10.9565	3.75858	4.90573	0.00270791	0.00276795
IRIS_313-11013	84.9703	759.755	7.44887	48.3821	0.0306946	0.106211	0.00778915	0.0256284	0.0168287	0.0168466	76.8417	440.268	8.3435	40.2405	0.0913874	0.0137875	0.138726	0.0323682	6.50074	0.0129099	0.0126834	11.453	15.4053	9.11557	10.6615	16.3423	363.334	-0.859958	10.9286	2.85037	5.13414	0.00402503	0.00440532
IRIS_313-11014	89.0817	754.427	7.92641	48.8988	0.0307254	0.0999092	0.00778059	0.02557	0.0169145	0.0168169	85.3044	452.183	9.3529	41.4338	0.0903031	0.0134564	0.138738	0.032459	6.46387	0.0147728	0.0148579	11.4339	15.249	8.96716	10.8568	16.2927	349.012	-1.29299	10.868	2.89691	5.01979	0.00302583	0.0028946
IRIS_313-11015	90.1374	738.167	7.94732	49.4075	0.0308385	0.103406	0.00778471	0.0255808	0.0169312	0.0168016	85.044	472.484	9.41756	41.9918	0.090419	0.0137464	0.139628	0.0324495	6.33407	0.0149976	0.0150157	11.5202	14.9746	8.906	11.1303	16.301	344.592	-1.33161	10.8716	2.97151	4.98205	0.00289947	0.00272302
IRIS_313-11016	84.2893	737.201	7.73211	48.5537	0.0307196	0.125182	0.00779051	0.0255274	0.016718	0.0165442	77.8355	431.481	8.47479	40.2913	0.0918051	0.0138397	0.143201	0.0317754	6.69093	0.0130855	0.0135464	11.0886	15.0213	9.08766	10.5071	16.3054	355.906	-0.863463	10.9129	2.65067	5.09401	0.00370166	0.00354731
IRIS_313-11017	99.8712	881.137	8.12805	51.6329	0.0306528	0.108659	0.00779129	0.0256221	0.0167686	0.0166802	76.0991	420.323	8.50299	39.6805	0.0915159	0.0136412	0.133881	0.0323424	6.69979	0.0123958	0.0121161	12.0275	16.2873	8.88605	10.4761	16.4183	383.194	-0.664327	10.988	3.17485	5.21261	0.00397116	0.0042416
IRIS_313-11018	87.3151	776.47	7.30337	48.1576	0.0306987	0.0816595	0.0077863	0.0255078	0.0167707	0.0167059	73.1838	431.265	8.69947	39.3953	0.0921945	0.014325	0.134916	0.032864	6.1998	0.0147837	0.0147215	11.9251	15.6474	8.43034	10.7579	16.4048	368.346	-1.13886	10.9527	3.3874	5.14692	0.00298252	0.00319469
IRIS_313-11019	97.582	735.099	8.44737	50.9884	NA	NA	NA	NA	0.0167547	0.0164071	82.7054	481.265	9.62053	44.0896	NA	NA	NA	NA	6.22854	0.0158434	0.0158318	11.7099	14.43	8.55739	10.8125	16.3597	339.903	-1.35369	10.879	3.30166	4.91794	0.00218612	0.00187502
IRIS_313-11047	NA	NA	NA	NA	0.0312669	0.145603	0.00778973	0.0255194	NA	NA	NA	NA	NA	NA	0.0921081	0.0145701	0.135448	0.0331847	NA	NA	NA	NA	NA	NA	NA	NA	NA	NA	NA	NA	NA	NA	NA
IRIS_313-11048	90.9521	813.927	7.82684	49.7151	0.0307396	0.124135	0.00778674	0.0254972	0.016767	0.0166501	76.2842	415.58	8.57009	38.4995	0.0921001	0.0138178	0.141265	0.0323226	6.60669	0.0129913	0.0126496	11.5325	15.7609	8.73816	10.5429	16.3674	374.279	-0.826736	10.9839	3.00031	5.18032	0.00397169	0.00423844
IRIS_313-11049	93.3268	792.256	7.76256	52.4687	0.0307291	0.127345	0.00777815	0.0255541	0.0168812	0.0167926	80.0193	421.966	8.9559	39.9401	0.0911119	0.0135791	0.139575	0.0326474	6.58767	0.013655	0.0132341	11.825	15.1971	8.80528	10.403	16.3448	363.994	-1.10613	10.9815	3.11917	5.08767	0.00364072	0.00379924
IRIS_313-11050	97.2412	795.584	8.28497	51.5004	0.0306408	0.070266	0.00777757	0.0257659	0.0169423	0.0168486	85.701	450.15	9.48348	42.1918	0.0900758	0.0136651	0.137057	0.0328031	6.31211	0.0154837	0.0166011	11.8175	15.2161	8.89655	10.6471	16.3326	351.811	-1.27952	10.8999	3.16489	4.99943	0.00280891	0.00232362
IRIS_313-11052	77.7808	670.968	7.24372	49.6384	0.030997	0.128783	0.0077925	0.0255233	0.0167372	0.0166209	70.2404	336.926	8.65058	39.5192	0.0922052	0.0151814	0.142594	0.0331193	6.77687	0.0124903	0.0120408	11.0388	13.8281	8.14267	8.54738	16.315	351.358	-1.30941	10.9592	3.12948	5.04091	0.00372763	0.00418569
IRIS_313-11053	85.7133	708.597	7.47887	45.7565	0.0310218	0.1034	0.00778313	0.0254809	0.0166572	0.0164649	61.6603	281.761	7.84093	30.7497	0.0918185	0.0135154	0.139649	0.0328106	7.35218	0.0104194	0.0100367	11.3303	15.1759	7.90211	8.71962	16.4046	371.215	-0.581538	11.0135	3.22263	5.20934	0.00476496	0.00515134
IRIS_313-11054	101.432	746.735	7.51935	50.7014	0.0309734	0.0776983	0.00779407	0.025641	0.0166533	0.0163679	74.4589	368.238	8.02382	38.9269	0.0893011	0.0143815	0.122889	0.0330277	6.60399	0.0134212	0.0127069	13.1694	14.6811	9.34731	9.43677	16.4611	357.398	-0.779763	10.9761	3.73106	5.01571	0.00312208	0.00348202
IRIS_313-11056	93.9658	799.586	7.96493	51.0049	0.0306221	0.116358	0.00778784	0.0255749	0.0168181	0.0166381	79.1775	449.24	9.57578	42.9256	0.0905505	0.0140069	0.135496	0.0331369	6.06895	0.0152405	0.0151004	11.7817	15.1452	8.31617	10.5173	16.3481	351.465	-1.48718	10.8746	3.36547	4.99564	0.00263634	0.00259646
IRIS_313-11057	101.311	748.127	7.51025	50.749	0.0309687	0.0785187	0.00779406	0.0256412	0.0166495	0.0163607	74.5505	371.28	8.01939	38.9531	0.0892953	0.0143735	0.122763	0.0330232	6.58394	0.0134808	0.0127503	13.1701	14.689	9.36356	9.49944	16.4602	357.316	-0.780137	10.9762	3.7256	5.01435	0.00309876	0.00345806
IRIS_313-11058	101.188	815.688	8.20553	49.4699	0.0307166	0.0818594	0.00778156	0.0255507	0.0168645	0.0168344	71.6626	354.712	8.60936	36.321	0.0901771	0.0131208	0.129926	0.0326012	6.82911	0.0120442	0.0115006	12.122	15.9283	8.29127	9.54267	16.4447	374.073	-0.691231	10.9653	3.47501	5.16805	0.00424245	0.00470722
IRIS_313-11059	105.055	804.964	8.73308	51.123	0.0307224	0.0838168	0.00778265	0.0255857	0.0168939	0.0168633	83.1311	433.129	9.48383	40.4496	0.0899643	0.0136554	0.133726	0.0324166	6.44918	0.0143464	0.0137877	12.0455	15.5784	8.61933	10.5459	16.4142	364.169	-0.985614	10.939	3.36222	5.08493	0.00335358	0.00368384
IRIS_313-11060	68.5693	615.491	6.88138	41.3363	0.0308331	0.136692	0.00777954	0.0254721	0.0164091	0.0160922	63.1056	342.438	8.20768	34.8036	0.0925454	0.0138276	0.14186	0.0324002	6.83827	0.0120706	0.0117726	10.2458	14.2742	7.80043	9.60543	16.323	354.812	-0.990522	10.9028	2.7674	5.12422	0.00377275	0.00397234
IRIS_313-11061	73.0993	638.128	7.23523	44.299	0.0310419	0.131682	0.00777404	0.0255141	0.0166039	0.0163495	61.6859	288.094	8.13861	32.9918	0.0925574	0.0142721	0.141926	0.0331669	7.44634	0.00948495	0.0088428	10.5471	14.3535	7.65747	8.40468	16.3407	360.519	-0.903972	10.9775	2.99637	5.15965	0.0048799	0.00539806
IRIS_313-11062	64.1686	629.148	7.39682	51.2278	0.0329961	0.0747162	0.00781652	0.0255415	0.0173685	0.0182867	57.7036	287.718	9.22815	39.3684	0.0917046	0.0160297	0.140769	0.0319095	7.7937	0.0089544	0.00852542	9.2651	12.8075	6.42467	7.22871	16.1352	356.258	-1.7498	11.2421	2.90539	5.03327	0.00630885	0.00799345
IRIS_313-11063	71.1909	601.682	6.04616	48.272	0.0309952	0.104537	0.00780574	0.0259115	0.0161639	0.0155843	60.2032	328.454	8.43222	40.4208	0.0896678	0.0147258	0.132388	0.0331279	7.46981	0.0107247	0.0101336	11.9909	12.7937	7.3576	8.12572	16.3225	327.904	-1.83311	10.8826	4.02523	4.88688	0.00354624	0.00385166
IRIS_313-11064	66.9235	598.681	6.33963	48.0168	NA	NA	NA	NA	0.0162332	0.0157162	58.9208	317.472	8.41433	40.0439	NA	NA	NA	NA	7.47431	0.01053	0.00987382	11.2981	12.8005	7.23663	7.97568	16.311	327.921	-1.72158	10.8782	3.77845	4.88961	0.00378702	0.00418491
IRIS_313-11065	68.9605	575.4	6.11031	47.7102	0.0309832	0.111421	0.00780968	0.0258843	0.0161553	0.0155801	62.1002	351.594	8.51455	41.0649	0.0897762	0.0148716	0.132561	0.0330183	7.2922	0.0114877	0.0109285	11.6602	12.577	7.45647	8.48049	16.3026	322.731	-1.856	10.8689	3.85282	4.85859	0.00332556	0.00359469
IRIS_313-11066	69.2796	659.92	7.44133	49.8589	0.032733	0.0903636	0.00781078	0.0255566	0.0173294	0.0181623	61.7011	297.156	9.3686	38.2525	0.0913266	0.0157739	0.140405	0.0320996	7.78125	0.00893104	0.00866514	9.59605	13.2705	6.70272	7.55241	16.1392	358.96	-1.8158	11.2197	2.95916	5.05896	0.00635801	0.00790297
IRIS_313-11067	72.1009	600.996	6.26864	49.8128	0.0309492	0.118278	0.00780466	0.0258062	0.0162792	0.0158812	66.3404	401.676	8.70001	42.6266	0.0894324	0.0142776	0.133297	0.0328242	6.8937	0.0118465	0.0112913	11.7143	12.6682	7.71572	9.24119	16.2925	320.518	-1.86395	10.8752	3.74232	4.82671	0.00339504	0.00383615
IRIS_313-11068	69.0475	654.967	7.34016	51.6105	0.0328629	0.093197	0.00781943	0.0255699	0.0172858	0.0181646	61.2595	322.972	8.96424	40.0069	0.0915718	0.0159678	0.137135	0.0320038	7.55321	0.0107274	0.0104061	9.64647	13.0318	6.93865	7.92225	16.1313	356.797	-1.61416	11.2554	2.86276	5.01616	0.00550785	0.0070408
IRIS_313-11069	71.6398	697.249	7.56081	51.2241	0.0328057	0.0967694	0.00781477	0.0255417	0.0174083	0.0184495	64.9835	327.534	9.42889	40.1788	0.0915041	0.0159813	0.140898	0.0321425	7.71001	0.00966679	0.00934921	9.7037	13.5248	6.88873	7.918	16.1293	362.235	-1.78843	11.2383	2.91987	5.06733	0.00627722	0.00808707
IRIS_313-11070	64.5762	633.68	7.27329	48.5586	0.0327804	0.0867612	0.00781004	0.0255319	0.0174062	0.0183842	59.97	271.201	9.24894	37.4952	0.0914988	0.0158265	0.140803	0.0321861	7.89949	0.00834526	0.00801781	9.33933	13.1812	6.5852	7.07062	16.1251	358.817	-1.80149	11.2148	2.87904	5.07888	0.0067407	0.00850618
IRIS_313-11111	108.608	796.726	8.87082	52.178	0.0306548	0.0847826	0.00778258	0.0256555	0.0169801	0.016994	88.7305	458.209	9.53396	41.3992	0.0903994	0.0138308	0.133553	0.032551	6.51514	0.014805	0.0148168	12.1388	15.347	9.0706	10.9404	16.391	360.817	-0.984433	10.9477	3.22043	5.05371	0.00322255	0.00330208
IRIS_313-11112	104.762	880.004	8.10621	54.5507	0.0307671	0.123993	0.00782445	0.0255418	0.0168083	0.0164022	85.5948	501.366	9.22613	43.6865	0.0902865	0.0145647	0.120875	0.0350838	5.86094	0.0154073	0.0140809	12.9334	15.877	9.24251	11.414	16.4638	374.789	-1.23278	11.0772	3.7224	5.01976	0.00176434	0.00221635
IRIS_313-11113	106.855	973.399	7.5288	59.8647	0.0321519	0.13125	0.00780824	0.0254811	0.0176207	0.0176393	98.4601	549.728	9.04171	46.6088	0.100917	0.0235839	0.123256	0.031011	5.94817	0.0170398	0.0174499	14.0505	16.4161	10.6126	11.6623	16.6167	434.041	-1.62487	11.4436	4.18839	5.44671	0.0015005	0.00135077
IRIS_313-11114	105.79	934.305	6.84019	48.9788	0.0323717	0.135654	0.00774128	0.0253788	0.0178318	0.0180317	77.0743	471.934	8.56055	41.1613	0.106604	0.0324478	0.122891	0.0312448	6.70569	0.0165069	0.0161701	14.9263	18.2413	9.02969	11.2567	16.781	439.31	-1.75687	11.3787	5.42403	5.65769	0.0019989	0.00230699
IRIS_313-11115	90.315	896.493	7.21036	56.6263	0.0319767	0.116637	0.00778339	0.0254014	0.0177089	0.0177642	79.7152	529.453	8.64929	45.9666	0.100517	0.0236294	0.118097	0.0322268	5.99842	0.0172521	0.0174956	12.9709	16.0806	9.2347	11.3513	16.633	422.551	-1.49363	11.3872	4.18226	5.41575	0.00164579	0.00158201
IRIS_313-11116	105.434	805.66	8.44028	49.8086	0.0307744	0.105262	0.00785687	0.0255329	0.0168003	0.0164452	93.2999	539.171	9.47961	40.97	0.0913952	0.0156349	0.124234	0.0337935	5.80781	0.0150651	0.0142949	12.395	15.6468	9.39331	12.6036	16.4043	356.336	-1.27041	11.005	3.40327	4.97276	0.00212707	0.00240581
IRIS_313-11123	109.994	879.827	7.98356	55.5586	0.0307951	0.116077	0.0078185	0.0255274	0.0167747	0.016406	80.0541	467.672	9.08719	42.8283	0.0903611	0.0146218	0.118977	0.0344596	5.94687	0.0155908	0.0144936	13.3462	15.554	8.85887	10.8312	16.5172	376.505	-1.23335	11.1024	4.07783	5.01875	0.00165457	0.00198315
IRIS_313-11124	102.937	850.25	7.79038	54.4391	0.0312306	0.12087	0.00781207	0.0255142	0.0169799	0.0168561	78.4753	461.105	9.14749	42.5582	0.09184	0.0159909	0.117509	0.0340182	6.13958	0.0155218	0.0146339	13.0128	15.4238	8.6666	10.7214	16.4973	379.831	-1.3907	11.1559	4.04508	5.06524	0.00194803	0.00243959
IRIS_313-11154	98.452	793.332	8.11007	50.5432	0.0307323	0.0959364	0.00778503	0.025613	0.0170196	0.0170311	89.9205	491.149	9.3648	41.9487	0.0902828	0.0137641	0.138027	0.0327746	6.2523	0.0150958	0.0152754	11.9633	15.4261	9.36141	11.4677	16.3069	350.584	-1.2462	10.8914	2.9949	5.00929	0.00313107	0.00306063
IRIS_313-11163	95.306	740.504	7.65311	49.7272	0.0309202	0.103697	0.00779257	0.0256591	0.0166029	0.0162453	74.1779	387.957	8.18555	38.9162	0.0894185	0.0143714	0.123939	0.032951	6.55539	0.0138277	0.0131234	12.659	14.658	9.12717	9.84338	16.4326	352.532	-0.862348	10.958	3.60898	4.9871	0.00292236	0.0031931
IRIS_313-11203	98.0804	899.29	6.63717	53.903	0.0325271	0.167191	0.00773416	0.0253686	0.0176366	0.0176333	73.8577	440.953	8.64854	42.8049	0.103611	0.027016	0.121296	0.031755	6.66175	0.0159559	0.0157858	14.5174	16.5957	8.68429	10.2315	16.7654	437.225	-1.88128	11.4392	5.3746	5.56582	0.00194663	0.00207719
IRIS_313-11204	104.924	954.29	7.5931	55.1875	0.0320182	0.14451	0.00777104	0.0253773	0.0175123	0.017624	82.3786	532.547	9.21753	43.8264	0.0993914	0.0228183	0.125399	0.0322897	6.08741	0.0174083	0.0178644	13.8517	16.9335	8.95312	11.9143	16.6691	421.693	-1.69385	11.3417	4.75151	5.40269	0.00153742	0.00153145
IRIS_313-11205	106.524	998.834	7.01722	56.9971	0.03269	0.161355	0.00773764	0.0254433	0.0176309	0.0175632	87.2334	572.868	8.92238	41.6345	0.10114	0.0238952	0.115727	0.0326526	6.13187	0.0168869	0.0160247	14.7956	17.1586	9.77482	13.6555	16.7199	434.651	-1.88705	11.4925	5.07051	5.42773	0.00156128	0.00186634
IRIS_313-11206	91.6858	863.57	7.12275	54.0589	0.0322614	0.134825	0.00776259	0.0253573	0.017613	0.0176403	73.9994	424.969	8.71096	43.7609	0.10069	0.0285807	0.122538	0.0318663	6.64233	0.0166967	0.0170005	13.2268	16.0746	8.60545	9.7086	16.678	429.091	-1.62415	11.3998	4.6409	5.51271	0.00166852	0.00149693
IRIS_313-11207	108.241	969.229	7.20084	57.0504	0.0321919	0.155216	0.00776798	0.025418	0.0176911	0.0177608	83.5223	490.056	8.78915	46.6489	0.101858	0.0253767	0.123979	0.0320609	6.25407	0.0173413	0.0176175	14.5323	16.7987	9.43298	10.4766	16.7237	440.555	-1.63961	11.4048	4.91863	5.54116	0.00152118	0.00141579
IRIS_313-11208	94.2314	885.384	6.71807	56.9925	0.0326148	0.109409	0.00774491	0.0254341	0.0176003	0.0175729	85.3319	520.729	9.08818	46.3072	0.100519	0.0234067	0.124268	0.0329009	6.45838	0.015037	0.0147789	13.9904	15.7921	9.3	10.8142	16.6319	422.008	-2.09069	11.428	4.8285	5.43037	0.00249176	0.00278758
IRIS_313-11210	71.9056	652.037	7.06264	46.8004	0.0312121	0.151425	0.0077814	0.0254682	0.0167711	0.016721	60.8676	279.723	7.72693	34.3022	0.0932531	0.015034	0.141341	0.0332826	7.25304	0.00987302	0.00886112	10.5618	14.2062	7.93715	8.01677	16.3454	366.193	-0.758044	11.0238	2.91045	5.18952	0.00508846	0.00596262
IRIS_313-11211	105.972	893.257	6.94916	54.9449	0.0324638	0.134586	0.00775364	0.0255734	0.0174503	0.0174347	79.3559	425.197	8.59685	40.0076	0.103104	0.0263222	0.128741	0.0308115	6.83095	0.0145979	0.014198	14.5726	16.1853	9.21951	10.5446	16.7254	431.925	-1.72205	11.4382	5.11384	5.4874	0.00232519	0.00272698
IRIS_313-11212	86.7005	822.989	6.37941	53.284	0.0323282	0.136714	0.00775826	0.0254178	0.0175054	0.01743	82.4572	502.711	8.79894	43.524	0.102066	0.0249512	0.123357	0.0307024	6.24034	0.0154822	0.0150043	13.7051	15.7295	9.38041	11.458	16.6193	413.057	-2.0438	11.3642	4.62647	5.40359	0.00202987	0.0022438
IRIS_313-11213	91.1574	794.55	7.70272	49.8076	0.0307904	0.110673	0.00779317	0.0255125	0.0167893	0.0166605	75.9268	452.215	8.67603	39.8301	0.0922237	0.0137682	0.141403	0.0315898	6.5273	0.0132438	0.0134409	11.5922	15.5077	8.69478	11.0818	16.3401	363.212	-0.975734	10.9413	3.00639	5.12241	0.0039057	0.0038717
IRIS_313-11214	83.4177	600.62	6.93161	49.3192	0.0309721	0.126135	0.00779822	0.0256255	0.0168179	0.0164737	74.8591	397.836	9.06823	39.592	0.090889	0.0143495	0.122844	0.0330304	6.92415	0.0129945	0.0123307	12.1065	12.9631	8.27746	9.91975	16.3721	333.303	-1.74614	10.9796	3.7403	4.85005	0.00315265	0.00341123
IRIS_313-11216	103.073	933.367	7.9143	57.6294	0.0307215	0.130163	0.00782113	0.025525	0.0168179	0.01649	89.858	538.494	9.29737	44.6343	0.0902608	0.014767	0.119641	0.0377148	5.90894	0.0162255	0.0154116	12.9243	15.9515	9.48594	11.7502	16.4351	378.386	-1.34157	11.1079	3.64865	5.01971	0.00163011	0.00192697
IRIS_313-11217	86.8085	927.403	7.67957	59.0027	0.0323488	0.0995671	0.00781355	0.0255869	0.0174872	0.0187225	77.6376	588.251	8.85866	47.0162	0.092865	0.017035	0.124488	0.032387	6.10621	0.0166036	0.0164649	11.1122	15.1169	8.64626	11.9519	16.2087	375.621	-1.35641	11.3396	2.90465	5.01095	0.00275598	0.00434558
IRIS_313-11218	NA	NA	NA	NA	0.0326465	0.121912	0.00781917	0.0255816	NA	NA	NA	NA	NA	NA	0.0923424	0.0167636	0.125829	0.0319951	NA	NA	NA	NA	NA	NA	NA	NA	NA	NA	NA	NA	NA	NA	NA
IRIS_313-11219	97.8064	969.347	7.2018	57.9406	0.0326752	0.125298	0.0077433	0.0255472	0.0175827	0.0175726	81.3929	566.776	9.08812	45.1135	0.0998582	0.0227576	0.114228	0.0328771	6.13253	0.0163968	0.0159117	13.7379	16.5183	8.9676	12.2923	16.6771	427.26	-1.90339	11.4522	4.8773	5.40685	0.00193493	0.00227367
IRIS_313-11220	97.8439	893.03	6.66599	52.0215	NA	NA	NA	NA	0.0174654	0.0173685	72.0202	385.361	8.54129	39.6638	NA	NA	NA	NA	6.96539	0.0130502	0.0125116	14.4354	16.7903	8.58972	9.65239	16.7546	437.119	-1.76083	11.3911	5.3181	5.57348	0.00278472	0.00316663
IRIS_313-11221	90.7728	878.942	6.31663	55.6999	0.032441	0.152389	0.00774162	0.0254548	0.0175467	0.0173537	75.3268	445.542	8.4156	43.9527	0.10237	0.0249569	0.118233	0.0316388	6.37018	0.014859	0.0156829	14.3453	15.9178	9.06202	10.0753	16.7071	431.912	-1.8803	11.4283	5.16032	5.49863	0.00218153	0.00174603
IRIS_313-11222	90.1951	915.805	6.62079	56.3858	0.0330345	0.130302	0.00777483	0.0254214	0.0174451	0.0172011	82.8206	555.672	8.71466	45.6391	0.100248	0.022534	0.118365	0.0325899	6.17617	0.0166506	0.0158514	13.8421	16.3114	9.67005	12.1801	16.6341	419.557	-1.9231	11.4174	4.58687	5.37266	0.00128016	0.00140171
IRIS_313-11223	80.0543	797.098	7.21072	54.2027	0.0327668	0.0883072	0.00781678	0.0255714	0.0175224	0.0182831	72.2732	428.312	8.89184	40.5992	0.0953366	0.0189216	0.124277	0.0320161	6.69533	0.0144855	0.0137158	11.4425	14.6722	8.20377	10.2228	16.3314	387.354	-1.6519	11.3798	3.50664	5.14972	0.00335805	0.0046774
IRIS_313-11224	99.193	920.935	6.15848	58.5251	0.0325559	0.14061	0.00774481	0.0254977	0.0175384	0.0174742	78.2356	507.389	8.48634	45.0851	0.101765	0.024267	0.122196	0.0316705	5.78724	0.0160265	0.0162591	15.3228	15.7898	9.17212	10.8755	16.6998	430.374	-1.98668	11.4696	5.51303	5.45913	0.00194431	0.00183656
IRIS_313-11225	NA	NA	NA	NA	0.0328376	0.129695	0.0077552	0.0254201	NA	NA	NA	NA	NA	NA	0.101023	0.0238364	0.121131	0.0326932	6.41765	0.0158489	0.0155447	NA	NA	NA	NA	NA	NA	NA	NA	NA	NA	NA	NA
IRIS_313-11226	91.8593	872.1	6.93147	55.1811	0.0322579	0.137681	0.00774231	0.0254728	0.0175252	0.0174441	72.1138	399.294	8.97057	41.8252	0.103026	0.0257102	0.123865	0.0305472	6.70218	0.0146617	0.0149231	13.6089	15.9568	8.1428	9.4492	16.7196	434.642	-1.9665	11.4419	5.13579	5.52338	0.00219926	0.00210537
IRIS_313-11227	84.5195	847.568	6.45106	55.9907	0.0341865	0.132958	0.00774325	0.0255858	0.0174347	0.0172642	73.7719	409.411	8.25207	43.257	0.100771	0.0232413	0.124645	0.0322287	6.84975	0.0136566	0.0121861	13.4045	15.4308	9.11473	9.51288	16.6991	439.755	-1.68957	11.4576	5.00287	5.51848	0.00269047	0.00345492
IRIS_313-11228	97.2798	914.227	6.94526	55.935	0.0324405	0.138826	0.00774064	0.0254768	0.0175594	0.0174783	77.2849	442.102	8.95197	42.8009	0.102015	0.0246443	0.120489	0.0311772	6.3969	0.015518	0.015576	14.0597	16.2832	8.71192	10.239	16.7134	434.764	-1.93481	11.4428	5.12467	5.50259	0.00203315	0.00200497
IRIS_313-11229	111.776	946.989	6.83545	57.4181	0.0324803	0.154127	0.00774415	0.0254505	0.0175475	0.0174077	87.8722	533.447	8.6351	45.3186	0.101645	0.0240844	0.12319	0.0321943	6.21028	0.0157529	0.0152645	15.6825	16.5995	10.3331	11.7106	16.7386	431.836	-1.76117	11.4434	5.19623	5.45929	0.00181292	0.00194143
IRIS_313-11230	83.7386	839.569	6.4618	55.7462	0.0342837	0.134634	0.0077432	0.0255753	0.0174304	0.0172473	NA	NA	NA	NA	0.100779	0.0232487	0.124405	0.0322572	6.81878	0.013736	0.0122407	13.3362	15.387	NA	NA	NA	NA	NA	NA	NA	NA	0.00265645	0.00340778
IRIS_313-11231	89.9623	867.061	6.40148	51.5381	0.0326567	0.112089	0.00775167	0.0253951	0.0174076	0.0172045	68.053	441.859	8.66685	45.2523	0.102856	0.025831	0.120619	0.0314464	6.7489	0.0154319	0.0152419	14.1018	16.5635	8.07001	9.87141	16.7326	430.511	-1.96031	11.347	5.3684	5.5537	0.00178125	0.00177041
IRIS_313-11241	87.5333	855.58	6.82379	54.7038	0.0320911	0.122479	0.00777069	0.0253768	0.0177416	0.0179452	71.0502	398.878	8.36785	41.92	0.102181	0.0261388	0.122571	0.0308908	6.79519	0.0148338	0.0142729	13.1858	15.9745	8.58443	9.45073	16.6763	430.688	-1.52028	11.4091	4.59857	5.49426	0.00259255	0.00313298
IRIS_313-11321	97.7492	853.806	6.76747	53.191	0.0323162	0.12081	0.00775211	0.0253372	0.0178154	0.0180619	74.2179	410.28	8.54247	38.0127	0.1019	0.0251284	0.125948	0.0320857	7.0178	0.0161781	0.0174214	14.3317	16.2449	8.79002	10.5108	16.7496	433.325	-1.7072	11.4612	5.17802	5.51176	0.00218307	0.00195454
IRIS_313-11322	80.1427	694.828	7.73452	45.2419	0.0308114	0.117291	0.00777788	0.0254902	0.0168154	0.0170044	70.1827	358.79	8.36657	36.1353	0.0922246	0.0140346	0.137402	0.0322059	7.13234	0.011113	0.0109134	10.7507	15.0149	8.31507	9.74209	16.3498	365.803	-0.74555	10.9484	2.82815	5.17427	0.00479242	0.00555621
IRIS_313-11323	85.1219	732	7.10556	49.5554	0.0309278	0.123917	0.0078597	0.0256235	0.0166583	0.0163417	75.6993	416.676	8.30132	39.4922	0.091285	0.0144863	0.138105	0.0329057	6.66344	0.0119167	0.0112219	11.9458	14.6155	9.18853	10.4394	16.3472	351.368	-1.14096	10.9529	3.17354	4.99928	0.00369532	0.00405837
IRIS_313-11324	80.4097	719.939	7.61106	47.6988	0.0307592	0.0745845	0.00780621	0.0255106	0.0166768	0.0165092	73.7032	365.134	8.53421	39.3691	0.0935393	0.0142336	0.144173	0.0321408	7.08422	0.0113297	0.0115525	10.8717	14.9067	8.56135	9.3177	16.3122	361.704	-0.961089	10.924	2.77543	5.14824	0.00433831	0.00446987
IRIS_313-11326	93.9818	914.46	6.38152	52.2954	0.0322022	0.134406	0.00775051	0.0253008	0.0177919	0.0182896	77.7148	467.514	8.08393	39.5185	0.105347	0.0300716	0.117439	0.0311459	6.58236	0.0166465	0.0166419	14.6654	17.2053	9.4058	11.2791	16.6768	435.147	-1.64305	11.4424	5.09271	5.56952	0.00204855	0.00260743
IRIS_313-11399	104.017	934.912	6.89201	56.6893	0.03235	0.146986	0.00773801	0.0254145	0.0176897	0.0177249	81.5633	531.816	8.69727	45.308	0.101652	0.0248545	0.114689	0.0325508	6.44104	0.0166261	0.016588	14.8384	16.5166	9.40041	11.5079	16.7273	430.048	-1.74255	11.4305	5.14972	5.46443	0.0018131	0.00185833
IRIS_313-11400	95.3271	855.324	7.0231	54.8262	0.0326468	0.107644	0.00774526	0.025434	0.0175661	0.0175278	78.6655	411.316	9.12138	41.1894	0.0992865	0.0220105	0.125571	0.0334656	6.93714	0.0131957	0.0129117	13.7054	15.7782	8.69016	9.52222	16.6598	426.828	-1.99357	11.4512	4.91072	5.46587	0.00301354	0.00340242
IRIS_313-11401	86.6857	773.037	7.4259	54.7844	0.032634	0.0697087	0.00786148	0.025719	0.0174995	0.0192604	72.2642	443.63	9.0589	42.6632	0.0925264	0.0170259	0.121676	0.0321478	6.73532	0.0146925	0.0144042	11.1861	13.9947	7.90849	10.0299	16.1951	365.855	-1.60098	11.3202	3.20773	5.00211	0.00386657	0.00638849
IRIS_313-11402	109.103	1005.05	6.96992	57.8674	0.0322506	0.163274	0.00774328	0.0253735	0.0177327	0.0178388	85.7521	583.495	8.50245	46.584	0.102764	0.0259283	0.117777	0.031764	5.97159	0.0170461	0.0167014	15.0373	17.0135	9.97333	12.176	16.7199	435.503	-1.62523	11.4362	5.01737	5.49502	0.00173197	0.00191301
IRIS_313-11404	85.1923	806.511	6.74832	49.1006	0.0325401	0.126652	0.00773727	0.0253553	0.0176917	0.017736	76.0216	429.635	8.0997	38.4796	0.103766	0.0272135	0.126141	0.0315185	6.54655	0.016621	0.0166163	13.4305	16.3385	9.51651	10.9788	16.6732	424.707	-1.53805	11.4024	4.54531	5.51667	0.00186514	0.00190824
IRIS_313-11481	93.3774	747.616	7.94351	48.2633	0.0307401	0.106052	0.00777989	0.0255264	0.0167582	0.0167091	73.4831	381.495	8.61858	36.4195	0.0912531	0.01363	0.134168	0.0321431	7.00134	0.0123427	0.011946	11.6342	15.3016	8.43433	10.1877	16.4013	367.027	-0.788261	10.9706	3.19153	5.14106	0.00407978	0.00450995
IRIS_313-11482	91.9926	740.12	8.08773	48.8471	0.0308088	0.118854	0.00783891	0.0255111	0.0167712	0.0163713	81.0164	441.733	8.97578	38.2088	0.091641	0.0154394	0.130274	0.0335216	6.12706	0.0133009	0.0124832	11.7706	15.0177	8.86128	11.2283	16.4068	356.651	-1.13307	11.0207	3.31231	4.97941	0.0025979	0.00288141
IRIS_313-11483	90.6249	798.103	7.82469	49.1657	0.030766	0.0958128	0.00780131	0.0255651	0.0168157	0.016805	72.8104	410.132	8.4404	38.0116	0.0918617	0.0136633	0.14212	0.0319072	6.90298	0.012472	0.0126518	11.4824	15.7212	8.58543	10.5242	16.3761	372.631	-0.757454	10.9712	3.01637	5.18062	0.0041938	0.00438263
IRIS_313-11484	105.004	865.226	8.43421	52.7345	0.0308403	0.0727595	0.00781022	0.0254717	0.016998	0.0169148	89.0601	545.758	9.59331	43.8615	0.0919265	0.0161458	0.117296	0.034383	6.23046	0.015767	0.0135027	12.6524	16.0206	9.14161	12.169	16.4615	372.631	-1.34336	11.0724	3.68611	5.05388	0.00196095	0.00307938
IRIS_313-11486	87.8739	773.392	6.9622	51.384	0.0315902	0.138411	0.00778786	0.0254239	0.0172348	0.0171282	74.2079	401.285	8.52947	40.2068	0.0967164	0.0209694	0.120517	0.0326348	6.65858	0.0144551	0.0137192	12.9156	15.2316	8.77358	9.8474	16.5588	395.098	-1.46644	11.2379	4.20947	5.24647	0.00240019	0.00282549
IRIS_313-11487	105.897	1038.08	7.98721	56.4533	0.0318384	0.0575999	0.00779428	0.0255238	0.0176538	0.017786	90.2121	551.768	9.17901	44.584	0.100199	0.022986	0.117064	0.0308826	5.70271	0.0174724	0.0176475	13.4989	17.678	9.66358	12.1528	16.64	439.804	-1.46593	11.3795	4.24492	5.49595	0.00151658	0.00156808
IRIS_313-11557	75.8279	617.893	6.87702	44.4452	0.0307542	0.0952203	0.00779338	0.0255576	0.0164546	0.0159268	76.4026	425.47	9.29887	40.1365	0.0918657	0.014434	0.134244	0.0330243	6.34991	0.0135965	0.01299	11.2061	13.6656	8.21261	10.5081	16.2933	331.747	-1.76462	10.8291	3.18732	4.90115	0.00242112	0.00234421
IRIS_313-11558	104.601	932.407	6.97027	55.2124	0.0323986	0.116548	0.00775747	0.025411	0.0176093	0.0182492	76.6561	420.311	9.15129	42.2072	0.104021	0.0273354	0.129484	0.0305809	6.80004	0.0147933	0.0144473	14.4312	16.5	8.41206	9.89493	16.7379	440.449	-2.0471	11.441	5.3697	5.56103	0.00243481	0.00364797
IRIS_313-11722	83.93	777.688	5.82837	46.2756	0.0326182	0.151557	0.00773762	0.0253578	0.0177576	0.0180065	68.7	385.782	7.63883	35.8303	0.103975	0.0281245	0.117552	0.0308468	6.61116	0.015873	0.0155049	14.4055	16.4263	9.25004	10.4234	16.6984	422.372	-1.62092	11.3814	5.068	5.52743	0.00224534	0.00269926
IRIS_313-11945	102.213	964.151	7.53617	56.4201	0.0326381	0.331564	0.00778259	0.0254315	0.0175947	0.0175755	84.715	532.078	8.7154	45.3063	0.102532	0.0248049	0.124506	0.0317065	5.81279	0.0170764	0.0170976	13.5832	16.7584	9.64973	11.5846	16.6726	435.104	-1.43246	11.4057	4.35481	5.49021	0.00143854	0.00136578
IRIS_313-11964	90.1601	773.413	6.28519	50.4653	0.0323299	0.119424	0.00774949	0.025447	0.0175491	0.0175024	71.5154	385.814	8.46879	41.48	0.114161	0.0413066	0.121287	0.0302063	6.9509	0.016548	0.0163769	14.2328	15.6241	8.58106	9.38403	16.7232	422.671	-1.9148	11.3567	5.24212	5.50622	0.00166618	0.001747
IRIS_313-12002	68.3659	583.641	6.29674	46.6455	0.031015	0.106133	0.00780541	0.0258375	0.0160906	0.0154585	58.6388	310.35	8.15005	38.0121	0.0896931	0.0146603	0.133551	0.0330348	7.43826	0.0108408	0.0103494	11.4134	12.7908	7.48054	8.12696	16.3134	327.979	-1.59627	10.8908	3.73217	4.8911	0.00338669	0.00359203
IRIS_313-12055	70.8158	636.322	6.35091	46.6689	0.031651	0.171589	0.0077602	0.025509	0.0167219	0.0164269	58.2221	264.963	7.20437	31.2675	0.093583	0.0158949	0.136763	0.0328289	7.65697	0.00917602	0.00834352	11.2295	13.8163	8.1475	7.68593	16.411	370.316	-0.829884	11.1345	3.31197	5.17901	0.00479838	0.00538498
IRIS_313-12094	70.5225	671.027	7.4468	51.2845	0.0325234	0.0791085	0.00783115	0.0256121	0.0174265	0.0187444	64.0965	341.438	8.9164	38.6567	0.0925002	0.0168312	0.123789	0.0321491	7.25159	0.011579	0.01104	10.0035	13.2799	7.27533	8.44116	16.1802	361.705	-1.51124	11.3007	2.93861	5.00386	0.00467138	0.00679241
IRIS_313-12141	89.5512	760.938	7.79876	50.1423	0.0307384	0.0872017	0.00778484	0.02563	0.016716	0.0163098	77.6213	462.431	8.96991	41.895	0.0901773	0.0140645	0.126191	0.0328262	6.22627	0.0151702	0.0147211	11.6703	14.8394	8.68584	10.9555	16.3682	345.24	-1.23355	10.8994	3.28373	4.94596	0.0024159	0.00228858
IRIS_313-8244	110.548	1024.66	6.86878	56.9862	NA	NA	NA	NA	0.0176279	0.0177163	93.5909	589.126	8.47821	46.2692	NA	NA	NA	NA	5.53154	0.0162608	0.0158989	15.1163	17.1906	10.7917	12.3119	16.6308	429.603	-1.58934	11.3602	4.58049	5.46218	0.00211903	0.00236119
IRIS_313-8252	72.2999	634.665	6.31897	48.7605	NA	NA	NA	NA	0.0163798	0.0159547	64.4004	359.528	8.49109	39.4804	NA	NA	NA	NA	6.97506	0.0130223	0.0126114	11.708	13.2148	7.75234	9.02117	16.3186	330.002	-1.70837	10.8908	3.73643	4.8755	0.00314288	0.00339161
IRIS_313-8283	105.394	872.104	7.87078	54.8426	0.0307215	0.0848151	0.00785683	0.0255473	0.0168651	0.0165197	79.0821	421.623	9.11965	40.3089	0.0905409	0.0151053	0.121841	0.0346856	6.43076	0.0139662	0.0127448	13.1583	15.6817	8.68381	10.2559	16.4961	381.03	-1.26869	11.1172	4.03663	5.05447	0.00240904	0.00287449
IRIS_313-8321	114.637	974.532	7.88468	56.7897	0.0307036	0.124803	0.00782514	0.0255276	0.0169384	0.0167175	84.2858	514.96	9.57698	44.4326	0.0901148	0.0147782	0.121958	0.0346799	6.35141	0.0152745	0.0143603	13.7476	16.2385	8.74733	11.3209	16.498	381.967	-1.51347	11.0794	4.25312	5.04204	0.00232205	0.00280366
IRIS_313-8349	86.789	850.208	6.46414	50.9057	0.0326428	0.129868	0.00778452	0.0254339	0.0176183	0.0177411	76.9251	439.932	8.2222	44.2634	0.101856	0.0253528	0.120426	0.0310144	6.72886	0.0147662	0.0141819	13.5328	16.4032	9.41634	9.91429	16.6559	431.635	-1.58069	11.3547	4.4971	5.54352	0.00233368	0.00290292
IRIS_313-8410	83.4633	725.378	7.63622	48.5827	0.030897	0.124731	0.00779103	0.0254921	0.0167019	0.0165791	72.8751	411.906	8.44877	38.7603	0.0923841	0.0143696	0.137679	0.0330698	6.47281	0.012775	0.012253	11.1533	14.8609	8.54316	10.297	16.3308	360.338	-0.900319	10.9623	2.90733	5.12011	0.0039331	0.00432849
IRIS_313-8437	107.49	1110.96	7.49322	58.2093	0.0326484	0.175615	0.00774522	0.0253736	0.0177297	0.0177776	93.1199	652.191	8.97456	45.8929	0.101392	0.0241947	0.116724	0.0323973	6.01743	0.0181921	0.0184167	14.4487	18.2825	10.5414	13.8821	16.6871	445.666	-1.69413	11.4773	4.55161	5.51884	0.00107341	0.000921671
IRIS_313-8509	87.7173	799.276	6.0592	48.6524	0.0322796	0.160257	0.00774702	0.0254452	0.0174682	0.017414	83.3814	502.725	8.34448	40.1723	0.104129	0.0273179	0.125412	0.0311172	6.27284	0.0159809	0.0158011	14.2747	16.2253	10.1168	12.3432	16.6333	410.888	-1.94814	11.3353	4.66914	5.41525	0.00183517	0.00200016
IRIS_313-8632	82.5952	802.856	6.37739	50.4188	0.0324729	0.122908	0.00775889	0.0255003	0.0173779	0.0174084	65.4477	352.779	8.18642	38.4196	0.102947	0.0260411	0.131225	0.0308385	6.92266	0.013081	0.0119894	13.261	15.9657	8.06858	8.97976	16.6975	430.308	-1.69797	11.402	4.97006	5.55289	0.00256934	0.00334972
IRIS_313-8641	64.3529	624.386	6.39777	41.6771	0.0313173	0.146956	0.00778157	0.0254922	0.0165955	0.0164086	58.5803	262.822	7.74619	32.9303	0.0927293	0.0150001	0.143972	0.0350813	7.60439	0.00890756	0.0081834	10.5268	14.7519	7.64241	7.72662	16.327	362.994	-1.06551	10.9727	3.0412	5.23219	0.0048414	0.00554299
IRIS_313-8683	103.033	1005.87	6.86102	57.2013	0.0326296	0.154618	0.00773578	0.0253842	0.0175351	0.0173454	78.7779	506.985	9.03176	44.5205	0.101361	0.0242092	0.117429	0.0327218	6.31458	0.0156636	0.0152639	14.7525	17.0741	8.868	11.2828	16.7419	441.514	-2.00327	11.4568	5.37277	5.51653	0.00181676	0.00187169
IRIS_313-8703	98.7533	1030.19	7.22895	56.4315	0.0325243	0.147508	0.00774586	0.0253716	0.017575	0.0174972	85.4107	547.987	9.09808	47.1621	0.1022	0.0254	0.117419	0.0321908	6.41304	0.0160893	0.0157483	13.9195	17.532	9.39868	11.507	16.6773	442.027	-1.87417	11.4115	4.74563	5.55701	0.0017137	0.00179865
IRIS_313-8717	100.331	943.656	7.3437	57.7518	0.0320988	0.136355	0.00775499	0.025415	0.0176377	0.0176563	78.1704	469.937	8.59846	45.8905	0.101485	0.0251045	0.118738	0.0321649	6.51857	0.0158141	0.0159359	13.8672	16.4673	9.14951	10.3244	16.7309	438.999	-1.46104	11.42	4.74427	5.51807	0.00186118	0.00185159
IRIS_313-8721	80.1209	665.59	6.69608	49.7514	0.0309354	0.116865	0.00779573	0.0257453	0.0166132	0.0163416	62.824	324.748	7.67456	34.6631	0.0895955	0.0142547	0.123477	0.0330827	6.87942	0.0131145	0.0118709	12.0469	13.6004	8.3906	9.00527	16.3903	343.612	-1.02869	10.9999	3.62075	4.92678	0.00335952	0.00399749
IRIS_313-8733	91.6482	934.185	7.75801	56.2458	0.0320778	0.135868	0.00778229	0.0254099	0.0175938	0.0174975	76.6169	467.388	8.70562	43.6058	0.099787	0.0224001	0.117879	0.0323063	6.22365	0.014818	0.0137098	12.6116	16.5707	8.923	10.5716	16.6799	438.79	-1.24866	11.4185	4.13641	5.49781	0.00207688	0.00245942
IRIS_313-8737	85.0671	845.735	6.7595	55.3328	0.0324223	0.148828	0.00774624	0.0255142	0.0175657	0.0174899	75.9102	480.978	9.1061	44.3975	0.102036	0.0246396	0.126728	0.0311093	6.24863	0.0162742	0.01643	13.1582	15.5147	8.42559	10.6508	16.6554	420.088	-2.09555	11.4002	4.82602	5.41939	0.00191116	0.0018074
IRIS_313-8789	80.0787	712.629	6.95695	45.1758	0.0308202	0.0893902	0.00777898	0.0255463	0.0169786	0.0170632	75.3882	403.078	8.65383	37.9155	0.0915208	0.0144403	0.145963	0.0327682	6.62523	0.0137605	0.0137897	11.6964	15.4507	8.63823	10.4424	16.3073	354.336	-1.26382	10.8853	3.1342	5.10932	0.00370008	0.00391119
IRIS_313-8822	90.8606	853.572	6.58483	51.7289	0.0323463	0.511022	0.00777504	0.0255468	0.0171218	0.017472	74.2734	455.354	8.3144	38.173	0.0937872	0.0166058	0.133365	0.032511	6.6963	0.0126625	0.0115588	12.974	15.6789	8.67462	11.047	16.3938	385.739	-1.39149	11.1891	3.8832	5.22923	0.00448473	0.00574894
IRIS_313-8850	87.2236	910.179	6.96047	53.7312	0.0318358	0.111389	0.00777169	0.0254159	0.0174846	0.0173765	74.0142	385.037	8.65058	37.8714	0.101542	0.0246587	0.130389	0.0302581	6.9226	0.0129425	0.0122859	12.9304	16.5568	8.57224	9.87292	16.6409	434.991	-1.64276	11.4036	4.46985	5.50021	0.00285578	0.00317703
IRIS_313-8854	105.379	962.254	7.82983	55.4943	0.0328348	0.199451	0.0077452	0.0253603	0.017606	0.0175486	88.2611	528.894	9.5492	44.2859	0.101133	0.0237749	0.115082	0.0329468	6.23783	0.0168249	0.0167688	13.8853	17.0931	9.28396	11.8662	16.7109	436.739	-1.90815	11.4502	4.83667	5.50301	0.00144489	0.00145886
IRIS_313-8864	104.979	900.202	8.30352	50.9692	0.0306455	0.0934608	0.00778527	0.0255729	0.0168641	0.0169385	78.8827	455.002	8.68533	39.7873	0.0915563	0.0137509	0.1375	0.0318116	6.66709	0.0128883	0.0127553	12.1495	16.6065	8.90579	11.1074	16.4233	382.478	-0.68806	10.9776	3.21966	5.21846	0.0040613	0.0044487
IRIS_313-8930	83.9596	832.652	6.22377	53.2518	0.032383	0.116054	0.00775443	0.0253631	0.0176112	0.0177424	73.7259	417.404	7.89672	39.6986	0.102515	0.0266408	0.125776	0.0320299	6.60309	0.0150341	0.0144258	13.7776	15.8635	9.4407	10.2781	16.6362	425.699	-1.56626	11.4491	4.61202	5.48639	0.0023344	0.00274661
IRIS_313-8932	84.3128	779.604	6.90746	51.1982	0.0324554	0.125349	0.00775171	0.0253222	0.0175297	0.0175495	68.6546	369.982	8.60867	39.7078	0.101524	0.0275562	0.123433	0.0315356	6.88067	0.0157437	0.0156372	12.9661	15.5155	8.20844	9.18728	16.6662	423.058	-1.68425	11.4157	4.70788	5.49514	0.00186271	0.00192679
IRIS_313-8963	109.136	828.417	8.21935	51.2434	0.0307427	0.0762931	0.00777469	0.0256626	0.0167755	0.0165056	80.0828	473.644	8.8031	40.2835	0.0899131	0.013955	0.128269	0.0329952	6.43017	0.0154406	0.0151125	12.5866	15.4442	8.95553	11.3518	16.4309	355.16	-0.933971	10.9429	3.53598	4.99787	0.00268402	0.00264884
IRIS_313-9049	103.926	1000.42	7.04265	57.6952	0.032954	0.147185	0.00776729	0.0255554	0.0174317	0.0172736	73.9793	475.214	8.91851	46.7811	0.101088	0.0238633	0.121704	0.031544	6.85239	0.0140092	0.0133174	14.2366	16.6873	8.4631	10.1379	16.7314	443.176	-1.84989	11.416	5.28665	5.53305	0.00251063	0.00289238
IRIS_313-9066	78.8208	741.166	7.42595	50.9332	0.0324378	0.0912779	0.00776231	0.0253509	0.0175971	0.017941	61.1747	284.422	7.62315	34.6749	0.101481	0.0265771	0.131459	0.0320445	7.22291	0.0135422	0.0151893	11.8996	14.9934	8.17287	7.92893	16.5881	419.438	-0.870955	11.4702	4.08925	5.47369	0.00336421	0.00325018
IRIS_313-9067	108.912	1025.89	7.73675	56.8955	0.0320667	0.131981	0.00778412	0.0254742	0.0178497	0.0180691	82.5927	561.196	8.97839	46.1832	0.100646	0.0238757	0.125982	0.0309733	5.84236	0.0172156	0.0170639	13.9359	17.5487	9.18733	11.9218	16.717	440.566	-1.45759	11.4121	4.65173	5.51305	0.00179138	0.00198598
IRIS_313-9072	91.5819	809.403	6.36949	51.8394	0.032279	0.122544	0.00774669	0.0254349	0.0175097	0.0174908	74.1743	406.979	8.50708	41.1868	0.10401	0.027234	0.129962	0.0312853	6.87558	0.0148076	0.0145206	14.1921	15.7921	8.87335	9.9938	16.7005	421.026	-1.91597	11.3656	5.09467	5.47086	0.0023292	0.00262348
IRIS_313-9108	90.1867	852.753	6.99207	52.5902	0.0324403	0.115093	0.0077675	0.025371	0.017665	0.0180547	82.5512	521.581	8.44217	44.804	0.0998532	0.0236452	0.115883	0.0316379	5.8115	0.0160985	0.0157314	13.1901	16.0481	9.68575	11.3599	16.558	410.231	-1.50293	11.3369	4.08307	5.3848	0.00226616	0.00289823
IRIS_313-9139	86.7316	851.357	6.7126	52.3636	0.0322581	0.118081	0.00774066	0.0253735	0.0174089	0.0173191	69.4913	351.038	8.45461	39.0684	0.102649	0.0260556	0.127977	0.0319567	7.24389	0.0134993	0.0132439	13.3593	16.2675	8.35365	8.88057	16.7112	436.717	-1.69949	11.4184	4.91028	5.57434	0.0024337	0.00266792
IRIS_313-9148	97.31	992.119	7.67814	55.2366	0.0319495	0.121203	0.00778496	0.0254681	0.0175302	0.0176994	88.3821	508.342	9.41364	46.2715	0.10027	0.0230125	0.121392	0.0308726	6.32541	0.0172689	0.0173842	13.1199	17.379	9.28595	10.9054	16.6067	437.809	-1.70257	11.3376	4.21062	5.5213	0.00136796	0.00155948
IRIS_313-9156	94.8817	835.147	6.73419	52.6134	0.0324014	0.121007	0.00773994	0.0254012	0.0176175	0.0177045	69.8359	427.374	8.61228	40.8039	0.103743	0.0270385	0.130875	0.0305673	7.06335	0.0142312	0.0135628	14.0319	16.0307	8.31518	10.3821	16.7455	426.177	-1.8258	11.4054	5.26274	5.50262	0.00269922	0.00326157
IRIS_313-9170	78.0465	879.764	7.14664	56.8067	0.0325879	0.0736191	0.00782012	0.0257137	0.0174758	0.0184812	73.6602	533.761	8.62649	44.8828	0.0926282	0.0170084	0.118763	0.0322905	6.54016	0.015437	0.0147442	10.8643	14.9092	8.49659	11.457	16.1581	373.004	-1.47457	11.3426	2.84875	5.00614	0.00331764	0.00479583
IRIS_313-9174	110.122	989.697	7.73608	55.8176	0.0326454	0.302094	0.00773527	0.0253711	0.0176555	0.0176137	86.5413	556.248	9.44062	44.2778	0.101359	0.0239893	0.116308	0.0326773	6.25112	0.0166553	0.016432	14.3006	17.3262	9.25746	12.4142	16.7368	436.303	-1.87582	11.4433	5.0107	5.48765	0.0015776	0.00164427
IRIS_313-9218	100.726	938.004	7.11765	56.6652	0.0326412	0.161545	0.00773821	0.0253982	0.0176198	0.0175196	85.2774	505.234	9.27076	44.7928	0.101516	0.024073	0.121321	0.0327153	6.28439	0.016142	0.015777	14.2577	16.6136	9.26521	11.3047	16.7089	434.465	-2.02044	11.4453	4.98782	5.48123	0.0016987	0.00178034
IRIS_313-9262	121.614	984.845	7.00886	55.4377	0.0322994	0.106704	0.00774716	0.0254185	0.0177552	0.0178781	85.4893	531.305	8.84688	43.1642	0.102094	0.0254568	0.124528	0.0320765	6.10106	0.0171856	0.0167302	16.1215	17.3251	9.68081	12.1367	16.792	436.423	-1.79602	11.4229	5.63516	5.49809	0.00173144	0.00200138
IRIS_313-9271	106.417	882.758	7.24403	53.5982	0.0322076	0.0979744	0.00773343	0.0254128	0.0175537	0.0175255	75.5563	415.661	8.61437	42.5311	0.103212	0.026412	0.125798	0.0319326	6.85582	0.0153887	0.0152881	14.5182	16.5053	8.87867	9.82624	16.7959	435.475	-1.58912	11.3971	5.28652	5.55022	0.00199051	0.0021343
IRIS_313-9325	85.6487	887.618	5.92346	49.7915	0.0322662	0.155196	0.00774876	0.0253069	0.0177205	0.01813	68.3647	381.796	7.70922	36.1223	0.108327	0.0343675	0.117819	0.0306945	6.96068	0.0152002	0.0149324	14.4887	17.3201	8.82951	10.0234	16.6921	439.22	-1.61365	11.4413	5.23633	5.62328	0.00233886	0.00297745
IRIS_313-9368	76.6067	699.136	7.54107	45.2554	0.0308988	0.119832	0.00777352	0.0254998	0.016626	0.016442	67.5187	345.245	8.16863	34.5615	0.0937675	0.0138766	0.139644	0.0324783	6.83316	0.0120239	0.0113932	10.6455	15.0976	8.24047	9.76467	16.3473	367.8	-0.744542	10.977	2.80673	5.19303	0.00412624	0.00454288
IRIS_313-9391	94.343	911.718	6.76845	55.3312	0.0326843	0.155104	0.00774475	0.0254141	0.0174751	0.0172767	86.5926	540.41	9.34794	45.5887	0.102072	0.0248756	0.116735	0.0325715	5.92656	0.0160065	0.0155633	14.1429	16.5095	9.30525	11.8053	16.6743	429.334	-2.20732	11.4348	4.94309	5.47131	0.00141821	0.00145755
IRIS_313-9397	91.9334	931.044	6.70657	56.7873	0.0330192	0.134135	0.007773	0.0254162	0.0174519	0.0171993	82.97	552.015	8.71828	45.6759	0.100468	0.0227472	0.11856	0.0326147	6.17513	0.0166514	0.0157951	13.92	16.4325	9.68406	12.1181	16.6472	422.925	-1.90275	11.4291	4.63041	5.39137	0.00124646	0.00137169
IRIS_313-9422	96.6027	764.975	8.1147	50.6004	0.0308562	0.10675	0.007789	0.0255836	0.0167943	0.0164606	73.2343	400.787	9.22533	40.7399	0.0905353	0.0142025	0.131369	0.0329586	6.51564	0.0145934	0.0140996	11.9302	14.7886	8.04108	9.76329	16.4201	353.01	-1.27882	10.9369	3.64822	4.99056	0.00271334	0.00273371
IRIS_313-9445	NA	NA	NA	NA	0.0322726	0.0683191	0.00781164	0.0256657	0.0173009	0.0181087	NA	NA	NA	NA	0.0928639	0.0173973	0.127243	0.0324708	6.10012	0.0157676	0.0148844	NA	NA	NA	NA	NA	NA	NA	NA	NA	NA	0.00255403	0.0038974
IRIS_313-9594	107.587	1116.9	7.54294	58.0432	0.03265	0.175504	0.00774556	0.0253735	0.0177293	0.0177754	92.9386	646.859	9.03946	45.737	0.101395	0.0242019	0.116874	0.0323915	6.02229	0.0181916	0.0184031	14.4111	18.3575	10.4394	13.8263	16.6879	446.665	-1.71137	11.4767	4.57049	5.52539	0.00107285	0.000921741
IRIS_313-9606	91.9468	846.72	6.9622	55.687	0.0327001	0.396581	0.00774533	0.0254111	0.0176732	0.0177	68.1561	387.407	8.57999	41.3173	0.102869	0.0262907	0.122565	0.0317808	6.60486	0.0140221	0.0132167	13.6495	15.7448	8.21908	9.34963	16.7499	435.196	-1.70723	11.486	5.12932	5.52609	0.00272115	0.00323253
IRIS_313-9617	93.1577	901.999	6.93037	56.0798	0.0323468	0.121995	0.00788698	0.0254157	0.0176861	0.0178888	84.0289	469.371	8.93094	45.2276	0.101478	0.024427	0.119448	0.0313668	6.61132	0.015498	0.0152376	13.6122	16.2896	9.36913	10.4065	16.6324	433.351	-1.79362	11.4143	4.46607	5.49961	0.00213818	0.0025836
IRIS_313-9626	103.854	806.837	8.28492	50.9565	0.030731	0.0679553	0.00778373	0.0255913	0.0169165	0.0169268	80.7871	402.708	9.0417	38.1252	0.0900307	0.0136116	0.1319	0.0327067	6.68985	0.0127836	0.0122539	12.2656	15.6048	8.82197	10.3511	16.4068	366.357	-0.922884	10.9596	3.37147	5.0976	0.00393173	0.00436664
IRIS_313-9661	95.8618	780.547	8.38399	50.8123	0.0308559	0.132862	0.00779121	0.0255531	0.0168352	0.016604	73.505	384.066	9.1796	39.9585	0.0912083	0.0141891	0.13607	0.0330873	6.63064	0.0139952	0.0137639	11.5094	15.0355	8.08235	9.56513	16.3972	361.285	-1.10471	10.9529	3.35913	5.06159	0.00309326	0.00308475
IRIS_313-9682	85.2348	946.239	7.50964	56.9596	0.0325343	0.0667445	0.00781737	0.0257011	0.0174989	0.0185149	78.4118	565.152	8.72948	44.3702	0.0926353	0.0169848	0.117934	0.0323833	6.61411	0.0160131	0.0156934	11.0952	15.5408	8.80581	12.1662	16.1697	378.811	-1.3917	11.3476	2.84131	5.0298	0.00316415	0.00448482
IRIS_313-9696	99.4547	941.524	6.15848	52.8219	0.0323118	0.127278	0.00774355	0.0253155	0.0179424	0.0185559	78.3237	497.638	8.03151	41.9586	0.103966	0.0278747	0.118965	0.0313604	6.25711	0.017061	0.0170528	15.6512	17.4198	9.72233	11.6091	16.7064	436.158	-1.69036	11.426	5.397	5.56568	0.00210592	0.00275138
