# Supplementary material for: Novel QTLs for salinity tolerance revealed by genome-wide association studies of biomass, chlorophyll and tissue ion content in 176 rice landraces from Bangladesh
Source: PLoS One. 2021 Nov 5;16(11):e0259456. doi: 10.1371/journal.pone.0259456 (PMC8570475; doi:10.1371/journal.pone.0259456)
Supplement: S5 Table — (XLSX) [file pone.0259456.s013.xlsx]

## Sheet: Sheet1
Supplementary table 5. P values for entire correlation matrix in supplementary figure 1.
	Root_weight	Shoot_weight	Root_length	Shoot_length	Root_Na+	Root_K+	Shoot_Na+	Shoot_K+	Chlorophyll_A	Chlorophyll_B	Stress_Root_weight	Stress_Shoot_weight	Stress_Root_length	Stress_Shoot_length	Stress_Root_Na+	Stress_Root_K+	Stress_Shoot_Na+	Stress_Shoot_K+	SES	Stress_Chlorophyll_A	Stress_Chlorophyll_B	Root_thickness	Shoot_thickness	Stress_Root_thickness	Stress_Shoot_thickness	Lost_Root_weight	Lost_Shoot_weight	Lost_Root_length	Lost_Shoot_length	Lost_Root_thickness	Lost_Shoot_thickness	Lost_Chlorophyll_A	Lost_Chlorophyll_B
Root_weight	0	6.51311e-38	4.70981e-14	3.06679e-20	0.0162758	0.257868	0.909549	0.0878656	1.93171e-06	6.08858e-05	1.65229e-16	5.72051e-15	1.95253e-07	1.11556e-10	0.445133	0.919367	0.257462	0.713252	3.91034e-07	5.83058e-09	6.14282e-08	7.4232e-37	4.56872e-25	1.69761e-08	4.24445e-12	2.38679e-20	1.60243e-16	0.162214	2.73453e-05	8.08974e-15	1.18351e-05	0.00344132	0.0376333
Shoot_weight	6.51311e-38	0	1.71158e-07	6.6406e-31	0.0579593	0.12707	0.506189	0.197604	5.5385e-09	3.27528e-07	4.43561e-13	2.32728e-19	1.95456e-05	6.75223e-14	0.270127	0.584031	0.232347	0.864017	1.19113e-07	3.83848e-10	1.98103e-09	7.52946e-23	6.56524e-62	1.06469e-07	2.45279e-14	1.94481e-09	3.71521e-38	0.665556	1.66395e-07	4.41416e-09	1.29672e-13	0.00541345	0.0604721
Root_length	4.70981e-14	1.71158e-07	0	3.04942e-06	0.221339	0.980114	0.857608	0.501549	0.00299242	0.0318465	1.70773e-06	0.00430939	3.17453e-12	0.00826519	0.114681	0.0741882	0.485943	0.979806	0.0582492	0.147548	0.122598	0.290696	1.01974e-05	0.380927	0.0112866	0.00012297	1.95626e-05	3.46281e-09	0.0021786	0.0612496	0.0103345	0.875164	0.988911
Shoot_length	3.06679e-20	6.6406e-31	3.04942e-06	0	0.699573	0.0840921	0.984746	0.0424919	5.56187e-09	1.06273e-05	7.33415e-10	2.64775e-13	0.000365462	1.71777e-21	0.0556379	0.253963	0.0333091	0.452746	1.96763e-06	3.87478e-08	8.77333e-08	2.21396e-12	9.26223e-08	2.31686e-06	3.35725e-06	2.31393e-05	3.09545e-14	0.503024	5.12805e-18	0.000105114	0.0648503	0.0325695	0.0736621
Root_Na+	0.0162758	0.0579593	0.221339	0.699573	0	0.0085633	0.622655	0.119157	0.790932	0.670207	0.0845395	0.398921	0.659891	0.81766	0.618839	0.792755	0.750594	0.975485	0.797215	0.450084	0.144525	0.0528082	0.0364435	0.0242294	0.174569	0.336874	0.106397	0.123729	0.355015	0.906958	0.423626	0.552532	0.302134
Root_K+	0.257868	0.12707	0.980114	0.0840921	0.0085633	0	0.199165	0.995205	0.561226	0.974397	0.411695	0.109506	0.17471	0.38909	0.626216	0.685961	0.710537	0.666003	0.0645207	0.22134	0.466569	0.201862	0.372832	0.940965	0.0845208	0.56806	0.47135	0.159142	0.193985	0.186134	0.658552	0.389802	0.527868
Shoot_Na+	0.909549	0.506189	0.857608	0.984746	0.622655	0.199165	0	0.336228	0.588364	0.187728	0.789744	0.667701	0.306305	0.741648	0.9064	0.715986	0.718239	0.131599	0.196929	0.480078	0.627713	0.778668	0.475691	0.684881	0.565725	0.663692	0.573429	0.364761	0.748755	0.948837	0.724462	0.331052	0.189117
Shoot_K+	0.0878656	0.197604	0.501549	0.0424919	0.119157	0.995205	0.336228	0	0.396431	0.466861	0.326369	0.698302	0.440191	0.10596	0.966671	0.986652	0.863597	0.850955	0.921303	0.908887	0.622506	0.0699631	0.56679	0.565394	0.837532	0.325962	0.205189	0.849895	0.371052	0.146782	0.467543	0.533936	0.330207
Chlorophyll_A	1.93171e-06	5.5385e-09	0.00299242	5.56187e-09	0.790932	0.561226	0.588364	0.396431	0	2.25057e-64	0.0219445	0.0108724	0.275979	0.00817289	0.630241	0.929985	0.627102	0.316669	0.470965	0.0142304	0.00351957	8.72169e-05	6.15623e-07	0.0425548	0.0530071	0.00104868	1.3425e-07	0.0996953	8.35539e-06	0.00705152	0.000230778	2.71055e-06	1.3072e-07
Chlorophyll_B	6.08858e-05	3.27528e-07	0.0318465	1.06273e-05	0.670207	0.974397	0.187728	0.466861	2.25057e-64	0	0.090017	0.0420336	0.195499	0.0402483	0.537082	0.828057	0.817936	0.366498	0.691802	0.0535757	0.022924	0.000254027	1.74178e-06	0.234226	0.113124	0.00280428	1.65809e-06	0.510262	0.000733144	0.00246302	0.000168895	6.88202e-06	5.5778e-12
Stress_Root_weight	1.65229e-16	4.43561e-13	1.70773e-06	7.33415e-10	0.0845395	0.411695	0.789744	0.326369	0.0219445	0.090017	0	1.17733e-46	9.73678e-15	6.93935e-22	0.0871162	0.127959	0.0592107	0.476448	2.21669e-24	3.80969e-22	4.89727e-20	6.32553e-09	2.01393e-08	1.69355e-41	4.89594e-40	0.000420043	0.905097	0.002609	0.163083	0.0905132	0.00347176	5.72704e-14	8.70715e-11
Stress_Shoot_weight	5.72051e-15	2.32728e-19	0.00430939	2.64775e-13	0.398921	0.109506	0.667701	0.698302	0.0108724	0.0420336	1.17733e-46	0	9.46956e-11	1.83529e-35	0.0988331	0.148944	0.00396927	0.621155	1.16206e-37	3.17724e-35	2.1633e-28	1.20541e-11	1.18914e-11	3.33499e-25	3.69252e-78	0.0572367	0.855438	0.000197233	0.0581258	0.692321	0.00104684	5.81659e-21	5.19947e-14
Stress_Root_length	1.95253e-07	1.95456e-05	3.17453e-12	0.000365462	0.659891	0.17471	0.306305	0.440191	0.275979	0.195499	9.73678e-15	9.46956e-11	0	3.52188e-14	0.269744	0.262056	0.912034	0.761172	4.17416e-05	3.12435e-06	1.56715e-05	0.248305	0.000872585	0.771506	3.22005e-07	0.402494	0.563209	1.57208e-15	0.00404277	0.139717	0.588539	0.000123231	0.0034953
Stress_Shoot_length	1.11556e-10	6.75223e-14	0.00826519	1.71777e-21	0.81766	0.38909	0.741648	0.10596	0.00817289	0.0402483	6.93935e-22	1.83529e-35	3.52188e-14	0	0.27892	0.658734	0.00594973	0.966183	2.84057e-15	1.00094e-16	2.657e-15	2.62338e-08	2.7824e-05	4.49998e-09	1.66848e-13	0.402496	0.307615	7.92798e-07	0.00358321	0.0836954	0.211356	7.02209e-10	1.24225e-07
Stress_Root_Na+	0.445133	0.270127	0.114681	0.0556379	0.618839	0.626216	0.9064	0.966671	0.630241	0.537082	0.0871162	0.0988331	0.269744	0.27892	0	8.77606e-77	0.227897	0.0113737	0.130819	0.627169	0.620404	0.776523	0.869224	0.140134	0.109407	0.508278	0.883737	0.72096	0.192374	0.184721	0.255617	0.456631	0.38462
Stress_Root_K+	0.919367	0.584031	0.0741882	0.253963	0.792755	0.685961	0.715986	0.986652	0.929985	0.828057	0.127959	0.148944	0.262056	0.658734	8.77606e-77	0	0.0236726	0.0212564	0.159989	0.288429	0.294245	0.245479	0.811997	0.21136	0.0911862	0.20813	0.688476	0.596175	0.321663	0.0345792	0.0974337	0.324242	0.272935
Stress_Shoot_Na+	0.257462	0.232347	0.485943	0.0333091	0.750594	0.710537	0.718239	0.863597	0.627102	0.817936	0.0592107	0.00396927	0.912034	0.00594973	0.227897	0.0236726	0	0.124036	0.00427159	0.000248573	0.00100088	0.0918004	0.960733	0.0268308	0.0216827	0.698443	0.516561	0.594903	0.901791	0.798323	0.0674163	0.00124191	0.00570484
Stress_Shoot_K+	0.713252	0.864017	0.979806	0.452746	0.975485	0.666003	0.131599	0.850955	0.316669	0.366498	0.476448	0.621155	0.761172	0.966183	0.0113737	0.0212564	0.124036	0	0.512366	0.874718	0.827949	0.765185	0.894844	0.363849	0.701629	0.317105	0.919206	0.750743	0.315798	0.369525	0.690054	0.732484	0.718305
SES	3.91034e-07	1.19113e-07	0.0582492	1.96763e-06	0.797215	0.0645207	0.196929	0.921303	0.470965	0.691802	2.21669e-24	1.16206e-37	4.17416e-05	2.84057e-15	0.130819	0.159989	0.00427159	0.512366	0	4.53796e-33	3.2977e-25	4.75071e-06	0.00010605	3.97547e-18	9.41333e-36	0.00964585	0.147302	0.0172418	0.0874447	0.394962	1.01396e-05	1.08294e-25	4.2036e-17
Stress_Chlorophyll_A	5.83058e-09	3.83848e-10	0.147548	3.87478e-08	0.450084	0.22134	0.480078	0.908887	0.0142304	0.0535757	3.80969e-22	3.17724e-35	3.12435e-06	1.00094e-16	0.627169	0.288429	0.000248573	0.874718	4.53796e-33	0	1.03644e-98	1.2536e-08	2.56265e-06	3.38019e-14	9.03924e-33	0.135211	0.817169	0.000716602	0.236436	0.410732	0.00104683	1.78315e-50	7.94726e-33
Stress_Chlorophyll_B	6.14282e-08	1.98103e-09	0.122598	8.77333e-08	0.144525	0.466569	0.627713	0.622506	0.00351957	0.022924	4.89727e-20	2.1633e-28	1.56715e-05	2.657e-15	0.620404	0.294245	0.00100088	0.827949	3.2977e-25	1.03644e-98	0	1.92872e-07	7.86949e-06	2.16757e-13	2.27295e-25	0.0976396	0.988482	0.00291929	0.302049	0.659533	0.00459319	9.63076e-40	4.53106e-35
Root_thickness	7.4232e-37	7.52946e-23	0.290696	2.21396e-12	0.0528082	0.201862	0.778668	0.0699631	8.72169e-05	0.000254027	6.32553e-09	1.20541e-11	0.248305	2.62338e-08	0.776523	0.245479	0.0918004	0.765185	4.75071e-06	1.2536e-08	1.92872e-07	0	3.05993e-17	3.85489e-10	9.81606e-10	4.74819e-13	2.89686e-10	0.0222733	0.00490418	5.48563e-33	0.000490189	0.0012133	0.0332226
Shoot_thickness	4.56872e-25	6.56524e-62	1.01974e-05	9.26223e-08	0.0364435	0.372832	0.475691	0.56679	6.15623e-07	1.74178e-06	2.01393e-08	1.18914e-11	0.000872585	2.7824e-05	0.869224	0.811997	0.960733	0.894844	0.00010605	2.56265e-06	7.86949e-06	3.05993e-17	0	3.10878e-05	8.34048e-12	2.26448e-08	1.42901e-33	0.520423	0.0223036	3.35909e-08	1.23501e-24	0.0651264	0.390553
Stress_Root_thickness	1.69761e-08	1.06469e-07	0.380927	2.31686e-06	0.0242294	0.940965	0.684881	0.565394	0.0425548	0.234226	1.69355e-41	3.33499e-25	0.771506	4.49998e-09	0.140134	0.21136	0.0268308	0.363849	3.97547e-18	3.38019e-14	2.16757e-13	3.85489e-10	3.10878e-05	0	5.10149e-27	0.000196476	0.686155	0.2536	0.996196	0.00211353	0.00102459	3.11632e-09	4.44262e-08
Stress_Shoot_thickness	4.24445e-12	2.45279e-14	0.0112866	3.35725e-06	0.174569	0.0845208	0.565725	0.837532	0.0530071	0.113124	4.89594e-40	3.69252e-78	3.22005e-07	1.66848e-13	0.109407	0.0911862	0.0216827	0.701629	9.41333e-36	9.03924e-33	2.27295e-25	9.81606e-10	8.34048e-12	5.10149e-27	0	0.0220726	0.648793	0.00590817	0.163426	0.702707	7.29717e-05	1.60844e-21	8.59032e-14
Lost_Root_weight	2.38679e-20	1.94481e-09	0.00012297	2.31393e-05	0.336874	0.56806	0.663692	0.325962	0.00104868	0.00280428	0.000420043	0.0572367	0.402494	0.402496	0.508278	0.20813	0.698443	0.317105	0.00964585	0.135211	0.0976396	4.74819e-13	2.26448e-08	0.000196476	0.0220726	0	8.65623e-24	4.0985e-06	6.15628e-11	5.61018e-35	5.3408e-18	0.00153114	0.000628952
Lost_Shoot_weight	1.60243e-16	3.71521e-38	1.95626e-05	3.09545e-14	0.106397	0.47135	0.573429	0.205189	1.3425e-07	1.65809e-06	0.905097	0.855438	0.563209	0.307615	0.883737	0.688476	0.516561	0.919206	0.147302	0.817169	0.988482	2.89686e-10	1.42901e-33	0.686155	0.648793	8.65623e-24	0	0.000598447	1.67248e-18	1.96042e-13	2.29045e-52	0.003527	0.00236745
Lost_Root_length	0.162214	0.665556	3.46281e-09	0.503024	0.123729	0.159142	0.364761	0.849895	0.0996953	0.510262	0.002609	0.000197233	1.57208e-15	7.92798e-07	0.72096	0.596175	0.594903	0.750743	0.0172418	0.000716602	0.00291929	0.0222733	0.520423	0.2536	0.00590817	4.0985e-06	0.000598447	0	6.19686e-10	0.000750692	0.00242148	3.25845e-05	0.00218087
Lost_Shoot_length	2.73453e-05	1.66395e-07	0.0021786	5.12805e-18	0.355015	0.193985	0.748755	0.371052	8.35539e-06	0.000733144	0.163083	0.0581258	0.00404277	0.00358321	0.192374	0.321663	0.901791	0.315798	0.0874447	0.236436	0.302049	0.00490418	0.0223036	0.996196	0.163426	6.15628e-11	1.67248e-18	6.19686e-10	0	0.0020339	0.000190835	0.000525762	0.00196583
Lost_Root_thickness	8.08974e-15	4.41416e-09	0.0612496	0.000105114	0.906958	0.186134	0.948837	0.146782	0.00705152	0.00246302	0.0905132	0.692321	0.139717	0.0836954	0.184721	0.0345792	0.798323	0.369525	0.394962	0.410732	0.659533	5.48563e-33	3.35909e-08	0.00211353	0.702707	5.61018e-35	1.96042e-13	0.000750692	0.0020339	0	8.00207e-11	0.539808	0.123246
Lost_Shoot_thickness	1.18351e-05	1.29672e-13	0.0103345	0.0648503	0.423626	0.658552	0.724462	0.467543	0.000230778	0.000168895	0.00347176	0.00104684	0.588539	0.211356	0.255617	0.0974337	0.0674163	0.690054	1.01396e-05	0.00104683	0.00459319	0.000490189	1.23501e-24	0.00102459	7.29717e-05	5.3408e-18	2.29045e-52	0.00242148	0.000190835	8.00207e-11	0	2.09818e-07	4.74779e-07
Lost_Chlorophyll_A	0.00344132	0.00541345	0.875164	0.0325695	0.552532	0.389802	0.331052	0.533936	2.71055e-06	6.88202e-06	5.72704e-14	5.81659e-21	0.000123231	7.02209e-10	0.456631	0.324242	0.00124191	0.732484	1.08294e-25	1.78315e-50	9.63076e-40	0.0012133	0.0651264	3.11632e-09	1.60844e-21	0.00153114	0.003527	3.25845e-05	0.000525762	0.539808	2.09818e-07	0	5.49198e-73
Lost_Chlorophyll_B	0.0376333	0.0604721	0.988911	0.0736621	0.302134	0.527868	0.189117	0.330207	1.3072e-07	5.5778e-12	8.70715e-11	5.19947e-14	0.0034953	1.24225e-07	0.38462	0.272935	0.00570484	0.718305	4.2036e-17	7.94726e-33	4.53106e-35	0.0332226	0.390553	4.44262e-08	8.59032e-14	0.000628952	0.00236745	0.00218087	0.00196583	0.123246	4.74779e-07	5.49198e-73	0
