# Supplementary material for: Novel QTLs for salinity tolerance revealed by genome-wide association studies of biomass, chlorophyll and tissue ion content in 176 rice landraces from Bangladesh
Source: PLoS One. 2021 Nov 5;16(11):e0259456. doi: 10.1371/journal.pone.0259456 (PMC8570475; doi:10.1371/journal.pone.0259456)
Supplement: S6 Table — (XLSX) [file pone.0259456.s014.xlsx]

## Sheet: S6 Table Phenotype distribution
Supplementary table 6. Details on phenotype distributions before and after filtering.
Trait	Shapiro-Wilk statistic	Shapiro test p-value	Number of observations removed	Shapiro statistic after filtering	p-value after filtering
Root_weight	0.988082	0.157792	0	0.988082	0.157792
Shoot_weight	0.991405	0.398419	0	0.991405	0.398419
Root_length	0.992279	0.494926	0	0.992279	0.494926
Filtered_Shoot_length	0.971721	0.00146128	8	0.991972	0.497077
Filtered_Root_thickness	0.969235	0.000767118	8	0.993758	0.714129
Filtered_Shoot_thickness	0.981267	0.0208841	3	0.993771	0.695666
Stress_Root_weight	0.991495	0.412257	0	0.991495	0.412257
Stress_Shoot_weight	0.986759	0.109012	0	0.986759	0.109012
Stress_Root_length	0.988398	0.176111	0	0.988398	0.176111
Filtered_Stress_Shoot_length	0.970742	0.00117893	10	0.983677	0.0564559
Filtered_Stress_Root_thickness	0.963241	0.000184182	5	0.995362	0.888508
Stress_Shoot_thickness	0.991816	0.446704	0	0.991816	0.446704
Lost_Root_weight	0.994319	0.75769	0	0.994319	0.75769
Lost_Shoot_weight	0.991095	0.371947	0	0.991095	0.371947
Lost_Root_length	0.988889	0.202762	0	0.988889	0.202762
Filtered_Lost_Shoot_length	0.953445	2.05804e-05	10	0.991653	0.476217
Filtered_Lost_Root_thickness	0.978452	0.0095632	10	0.992507	0.5737
Filtered_Lost_Shoot_thickness	0.981432	0.0225662	1	0.993246	0.623846
Normalized_Root_Na+	0.452478	1.17857e-22	0	0.995335	0.874681
Filtered_Root_K+	0.528024	3.10773e-21	4	0.988413	0.189594
Filtered_Shoot_Na+	0.417771	2.94218e-23	25	0.992038	0.594256
Filtered_Shoot_K+	0.697771	2.90125e-17	5	0.768716	7.46767e-15
Filtered_Stress_Root_Na+	0.222028	3.25508e-26	35	0.986976	0.231375
Filtered_Stress_Root_K+	0.201931	1.75149e-26	10	0.982228	0.0376531
Stress_Shoot_Na+	0.994647	0.798106	0	0.994647	0.798106
Filtered_Stress_Shoot_K+	0.722589	1.49596e-16	2	0.988564	0.191139
Filtered_Chlorophyll_A	0.930188	2.1916e-07	3	0.989906	0.273952
Filtered_Chlorophyll_B	0.936593	6.7655e-07	9	0.986515	0.11737
Filtered_Stress_Chlorophyll_A	0.948927	6.78771e-06	29	0.979192	0.0273497
Filtered_Stress_Chlorophyll_B	0.972531	0.00167241	23	0.98521	0.109221
Filtered_Lost_Chlorophyll_A	0.975374	0.00376591	17	0.982623	0.0481833
Filtered_Lost_Chlorophyll_B	0.968947	0.000682795	6	0.984143	0.0554188
SES	0.985766	0.0759676	0	0.985766	0.0759676
