# Supplementary material for: Novel QTLs for salinity tolerance revealed by genome-wide association studies of biomass, chlorophyll and tissue ion content in 176 rice landraces from Bangladesh
Source: PLoS One. 2021 Nov 5;16(11):e0259456. doi: 10.1371/journal.pone.0259456 (PMC8570475; doi:10.1371/journal.pone.0259456)
Supplement: S7 Table — (XLSX) [file pone.0259456.s015.xlsx]

## Sheet: Sheet1
Supplementary table 7. Details on QTLs from previous studies that were found to have similar connotations as our findings.
QTL	Chromosome	Peak SNP position	Peak SNP position from reference	Trait	Study	DOI
qCDP1.1	1	38423605	S1_38286772 S1_38611845	Shoot length-IM, Shoot-root ratio-IM	De Leon et al. Rice (2016) 9:52	https://doi.org/10.1186/s12284-016-0125-2
qCDP1.1	1	38423605	S1_38794029 S1_39047133	K+ concentration-ICIM	De Leon et al. Rice (2016) 9:52	https://doi.org/10.1186/s12284-016-0125-2
qCDP6.1	1	20760852	S6_20929261 S6_20929283	Salt injury score-ICIM	De Leon et al. Rice (2016) 9:52	https://doi.org/10.1186/s12284-016-0125-2
qCDP8.1	8	27323749	S8_27238050 S8_27304101	Root length-IM	De Leon et al. Rice (2016) 9:52	https://doi.org/10.1186/s12284-016-0125-2
qCDP12.3	12	25769505	S12_25709174 S12_25887173	Shoot length-ICIM	De Leon et al. Rice (2016) 9:52	https://doi.org/10.1186/s12284-016-0125-2
qCDP1.1	1	20760852	38808536	RTW	Mai et al. 2020	https://doi.org/10.1101/2020.10.31.363556
qCDP5.1	5	17632907	17325094	RTL	Mai et al. 2020	https://doi.org/10.1101/2020.10.31.363556
qCDP1.1	1	38423605	38490041	SHW/TTW	To et al. Rice (2019) 12:69	https://doi.org/10.1186/s12284-019-0327-5
qCDP12.1	12	2854998	2812596	SHW/ SHL	To et al. Rice (2019) 12:69	https://doi.org/10.1186/s12284-019-0327-5
qCDP1.1	1	38423605	38.11–38.54	SH	Zhang et al. BMC Genomics (2017) 18:828	https://doi.org/10.1186/s12864-017-4221-5
qCDP1.1	1	38423605	37.93–38.73	SH	Tao et al. 2018	https://doi.org/10.1371/journal.pone.0198589
qCDP1.1	1	38423605	38254634	RDSW	Zhang et al. 2020	https://doi.org/10.1007/s10725-020-00644-x
qCDP5.1	5	17632907	17491701	TDW	Yu et al. 2017	https://doi.org/10.1007/s00438-017-1354-9
qCDP7.1	7	21913935	21649301	SSI_IR_48h	Cui et al. 2018	https://doi.org/10.3389/fpls.2018.01464
qCDP9.2	9	11455731	11450011	SSI_MGT	Cui et al. 2018	https://doi.org/10.3389/fpls.2018.01464
qCDP7.1	7	21913935	22274975	iLL	Frouin et al. 2018	https://doi.org/10.1371/journal.pone.0190964
qCDP7.1	7	21913935	22274975	ROOT	Frouin et al. 2018	https://doi.org/10.1371/journal.pone.0190964
qCDP8.1	8	27323749	27352942	K, Na_K	Frouin et al. 2018	https://doi.org/10.1371/journal.pone.0190964
qCDP7.1	7	21913935	22015077	Biomass, PW, GY	Diop et al. 2020	https://doi.org/10.1093/jxb/eraa182
qCDP8.1	8	27323749	27353014	KSterBase	Dingkuhn et al. 2017	https://doi.org/10.1093/jxb/erx250
qCDP8.1	8	27323749	S8_2208918 - S8_2913918	Xoo PXO99A-pHM1-tal7b resistance	Delorean et al. 2016
qCDP9.1	9	9438999	9.4	Low temperature seedling survivability (LTSS)	Schläppi et al. 2017	https://doi.org/10.3389/fpls.2017.00957
qCDP12.3	12	25769505	25	Low temperature seedling survivability (LTSS), Low temperature survival (LTS)	Schläppi et al. 2017	https://doi.org/10.3389/fpls.2017.00957
qCDP10.1	10	18641874	18801757	SSI score, ∆ PHT, ∆ green leaf#, biomass	Rohila et al. 2019	https://doi.org/10.3390/plants8110472
