# Supplementary material for: Novel QTLs for salinity tolerance revealed by genome-wide association studies of biomass, chlorophyll and tissue ion content in 176 rice landraces from Bangladesh
Source: PLoS One. 2021 Nov 5;16(11):e0259456. doi: 10.1371/journal.pone.0259456 (PMC8570475; doi:10.1371/journal.pone.0259456)
Supplement: S9 Table — (XLSX) [file pone.0259456.s017.xlsx]

## Sheet: Sheet1
Supplementary table 9. All significant and suggestive marker association within known gene regions from validation tests by the CMLM model in GAPIT.
Population	Designation	GWAS file	RAP-DB Transcript	Chromosome	Position	P value	Transcript_ID	Locus_ID	Description	RAP-DB Gene Symbol Synonym(s)	RAP-DB Gene Name Synonym(s)	CGSNL Gene Symbol	CGSNL Gene Name	Oryzabase Gene Symbol Synonym(s)	Oryzabase Gene Name Synonym(s)	GO	InterPro	Transcript evidence	ORF evidence	Curation Date	Literature PMID	FLcDNA clone ID	Oryzabase Trait Gene ID
Whole	Significant	GAPIT.CMLM.Chlorophyll_B.GWAS.Results.csv	Os03t0432100-01	3	18157016	2.32e-07	Os03t0432100-01	Os03g0432100	Similar to Pyruvate, phosphate dikinase 2.					osppdka, ppdka	Pyruvate orthophosphate dikinase, cytosolic Pyruvate orthophosphate dikinase, cytosolic PPDK			AK065739 (DDBJ, Best hit)	Q75KR1 (UniProt)			J013039L05	15729
Whole	Significant	GAPIT.CMLM.Chlorophyll_B.GWAS.Results.csv	Os03t0432200-00	3	18167731	2.22e-07	Os03t0432200-00	Os03g0432200	Similar to predicted protein.							Cellular Component: integral to membrane (GO:0016021)	Hly-III-related (IPR004254)	ab initio prediction	Q10QE3 (UniProt)
Whole	Significant	GAPIT.CMLM.Chlorophyll_B.GWAS.Results.csv	Os03t0434400-00	3	18320812	2.7e-07	Os03t0434400-00	Os03g0434400	Similar to Phenazine biosynthesis-like protein, expressed.							Biological Process: biosynthetic process (GO:0009058), Molecular Function: catalytic activity (GO:0003824)	Phenazine biosynthesis PhzC/PhzF protein (IPR003719)	AK252135 (DDBJ)	Q10J41 (UniProt)
Whole	Significant	GAPIT.CMLM.Chlorophyll_B.GWAS.Results.csv	Os03t0434800-00	3	18326201	1.44e-07	Os03t0434800-00	Os03g0434800	Similar to Peroxidase 2.					PRX2, OsPRX2	Peroxidase 2	Biological Process: response to oxidative stress (GO:0006979), Biological Process: oxidation-reduction process (GO:0055114), Molecular Function: peroxidase activity (GO:0004601), Molecular Function: heme binding (GO:0020037)	Plant peroxidase (IPR000823), Haem peroxidase, plant/fungal/bacterial (IPR002016), Haem peroxidase (IPR010255), Peroxidases heam-ligand binding site (IPR019793), Peroxidase, active site (IPR019794)	CT835109 (DDBJ, Best hit)	B6TU39 (UniProt)				22575
Whole	Significant	GAPIT.CMLM.Chlorophyll_B.GWAS.Results.csv	Os03t0433200-01	3	18239996	2.48e-07	Os03t0433200-01	Os03g0433200	SHR transcription factor, Regulation of the number of cortex cell layers in the root, Coordination of stomatal patterning	OsSHR2	SHORTROOT2	SHR2	SHORT ROOT GENE 2	OsSHR2, OsGRAS-15, OsGRAS15, GRAS-15, GRAS15	rice SHORT ROOT gene2, SHORT-ROOT 2, SHORTROOT2, SHORT-ROOT protein 2, GRAS protein 15		Transcription factor GRAS (IPR005202)	Inferred from literature	Q75I13	2018-02-20	29127261, 25352666, 17446396		18668
Whole	Significant	GAPIT.CMLM.Lost_Shoot_length.GWAS.Results.csv	Os05t0367100-01	5	17632887	2.26e-07	Os05t0367100-01	Os05g0367100	Ribosome biogenesis protein Nop16 domain containing protein.								Ribosome biogenesis protein Nop16 (IPR019002)	AK108334 (DDBJ, Best hit)	A2Y3V3 (UniProt)			002-142-A04
Whole	Significant	GAPIT.CMLM.Shoot_K..GWAS.Results.csv	Os03t0127100-01	3	1528542	2.5e-07	Os03t0127100-01	Os03g0127100	Hypothetical gene.									AK120780 (DDBJ, Best hit)	longestORF			J023009O12
Whole	Significant	GAPIT.CMLM.Shoot_K..GWAS.Results.csv	Os03t0128300-01	3	1608960	1.41e-08	Os03t0128300-01	Os03g0128300	Conserved hypothetical protein.									AK064718 (DDBJ, Best hit)	B8AMD0 (UniProt)			002-118-E07
Whole	Significant	GAPIT.CMLM.Shoot_K..GWAS.Results.csv	Os03t0126850-01	3	1522597	9.56e-08	Os03t0126850-01	Os03g0126850	Conserved hypothetical protein.									AK241174 (DDBJ, Best hit)	NP_001173247.1 (RefSeq)			J065118F01
Whole	Significant	GAPIT.CMLM.Shoot_K..GWAS.Results.csv	Os03t0126900-01	3	1522597	9.56e-08	Os03t0126900-01	Os03g0126900	Conserved hypothetical protein.									AK109217 (DDBJ, Best hit)	A2XBZ9 (UniProt)			002-156-E01
Whole	Significant	GAPIT.CMLM.Shoot_K..GWAS.Results.csv	Os03t0127500-00	3	1553530	9.56e-08	Os03t0127500-00	Os03g0127500	bZIP transcription factor, bZIP-1 domain containing protein.			BZIP25	b-ZIP TRANSCRIPTION FACTOR 25	OsbZIP25	bZIP transcription factor 25	Biological Process: regulation of transcription, DNA-dependent (GO:0006355), Molecular Function: sequence-specific DNA binding transcription factor activity (GO:0003700), Molecular Function: sequence-specific DNA binding (GO:0043565), Molecular Function: protein dimerization activity (GO:0046983)	Basic-leucine zipper (bZIP) transcription factor (IPR004827), bZIP transcription factor, bZIP-1 (IPR011616)	EU971509 (DDBJ)	NP_001151643.1 (RefSeq)				10113
Whole	Significant	GAPIT.CMLM.Shoot_K..GWAS.Results.csv	Os03t0128100-01	3	1585039	2.22e-07	Os03t0128100-01	Os03g0128100	Similar to Callose synthase 1 catalytic subunit.			GSL10	BETA-1, 3-GLUCANASE ACTIVITY 10	OsGSL10	Oryza sativa callose synthase 10, callose synthase 10	Biological Process: 1, 3-beta-D-glucan biosynthetic process (GO:0006075), Cellular Component: 1, 3-beta-D-glucan synthase complex (GO:0000148), Cellular Component: membrane (GO:0016020), Molecular Function: 1, 3-beta-D-glucan synthase activity (GO:0003843)	Glycosyl transferase, family 48 (IPR003440)	AK062279 (DDBJ, Best hit)	Q8S5U9 (UniProt)			001-100-C02	8545
Whole	Significant	GAPIT.CMLM.Shoot_K..GWAS.Results.csv	Os03t0127900-01	3	1569967	2.68e-07	Os03t0127900-01	Os03g0127900	Cation/H+ exchanger domain containing protein.							Biological Process: cation transport (GO:0006812), Biological Process: transmembrane transport (GO:0055085), Cellular Component: integral to membrane (GO:0016021), Molecular Function: solute:hydrogen antiporter activity (GO:0015299)	Cation/H+ exchanger (IPR006153)	AK062977 (DDBJ, Best hit)	NP_001147290.1 (RefSeq)			001-109-E11
Whole	Significant	GAPIT.CMLM.Shoot_K..GWAS.Results.csv	Os03t0127000-01	3	1526805	2.17e-07	Os03t0127000-01	Os03g0127000	Similar to cell growth defect factor 2.									AK068479 (DDBJ, Best hit)	NP_001148819.1 (RefSeq)			J013152D10
Whole	Significant	GAPIT.CMLM.Shoot_K..GWAS.Results.csv	Os03t0128200-01	3	1596846	5.87e-08	Os03t0128200-01	Os03g0128200	Similar to predicted protein.			GSL10	BETA-1, 3-GLUCANASE ACTIVITY 10	OsGSL10	Oryza sativa callose synthase 10, callose synthase 10		Protein of unknown function DUF605 (IPR006745), Vacuolar protein sorting-associate Vta1, N-terminal (IPR023175)	AK243268 (DDBJ, Best hit)	Q9LXT9 (UniProt)			J100049F13	8545
Whole	Significant	GAPIT.CMLM.Shoot_K..GWAS.Results.csv	Os03t0127950-00	3	1574896	8.05e-08	Os03t0127950-00	Os03g0127950	Similar to inner membrane protein ybaL.									CT835134 (DDBJ, Best hit)	NP_001147290.1 (RefSeq)
Whole	Significant	GAPIT.CMLM.Shoot_K..GWAS.Results.csv	Os03t0127700-01	3	1563670	8.4e-08	Os03t0127700-01	Os03g0127700	Serine/threonine protein kinase-related domain containing protein.							Biological Process: protein phosphorylation (GO:0006468), Molecular Function: protein kinase activity (GO:0004672), Molecular Function: protein binding (GO:0005515), Molecular Function: ATP binding (GO:0005524), Molecular Function: transferase activity, transferring phosphorus-containing groups (GO:0016772)	Protein kinase, catalytic domain (IPR000719), Leucine-rich repeat (IPR001611), Protein kinase-like domain (IPR011009), Leucine-rich repeat-containing N-terminal, type 2 (IPR013210), Serine/threonine-protein kinase-like domain (IPR017442)	AK101081 (DDBJ, Best hit)	Q9LQ11 (UniProt)			J033024D13
Whole	Significant	GAPIT.CMLM.Shoot_K..GWAS.Results.csv	Os03t0127700-02	3	1563670	8.4e-08	Os03t0127700-02	Os03g0127700	Serine/threonine protein kinase-related domain containing protein.							Biological Process: protein phosphorylation (GO:0006468), Molecular Function: protein kinase activity (GO:0004672), Molecular Function: protein binding (GO:0005515), Molecular Function: ATP binding (GO:0005524), Molecular Function: transferase activity, transferring phosphorus-containing groups (GO:0016772)	Protein kinase, catalytic domain (IPR000719), Leucine-rich repeat (IPR001611), Protein kinase-like domain (IPR011009), Leucine-rich repeat-containing N-terminal, type 2 (IPR013210), Serine/threonine-protein kinase-like domain (IPR017442)	AK103401 (DDBJ, Best hit)	Q9LQ11 (UniProt)			J033128B10
Whole	Suggestive	GAPIT.CMLM.Chlorophyll_A.GWAS.Results.csv	Os03t0577200-01	3	21109963	5.52392e-06	Os03t0577200-01	Os03g0577200	Similar to Mps one binder kinase activator-like 1A (Mob1 homolog 1A) (Mob1A) (Mob1B) (Protein Mob4A).								Mob1/phocein (IPR005301)	AK099558 (DDBJ, Best hit), AK061735 (DDBJ, Best hit), AK098953 (DDBJ, Best hit), AK104547 (DDBJ, Best hit)	B6U9F2 (UniProt)			J013034B14, 001-038-D08, J013058M06, 006-305-C06
Whole	Suggestive	GAPIT.CMLM.Chlorophyll_A.GWAS.Results.csv	Os03t0577100-01	3	21106005	3.01483e-06	Os03t0577100-01	Os03g0577100	Nuf2 family protein.							Biological Process: mitosis (GO:0007067), Cellular Component: chromosome, centromeric region (GO:0000775)	Kinetochore protein Nuf2 (IPR005549)	AK101786 (DDBJ, Best hit)	NP_001150069.1 (RefSeq)			J033065E09
Whole	Suggestive	GAPIT.CMLM.Chlorophyll_A.GWAS.Results.csv	Os03t0577150-00	3	21111965	3.32142e-06	Os03t0577150-00	Os03g0577150	Hypothetical gene.									BT016208 (DDBJ)	longestORF
Whole	Suggestive	GAPIT.CMLM.Chlorophyll_A.GWAS.Results.csv	Os03t0576200-01	3	21063127	4.7615e-06	Os03t0576200-01	Os03g0576200	High affinity K<sup>+</sup> transporter (HAK), Maintenance of ion homeostasis, Salinity tolerance	OsHAK21	High-affinity Potassium(K+) Transporter 21, Potassium transporter 21	HAK21	HIGH-AFFINITY POTASSIUM(K+) TRANSPORTER 21	OsHAK21	High-affinity Potassium(K+) Transporter 21, Potassium transporter 21	Biological Process: potassium ion transmembrane transport (GO:0071805), Molecular Function: potassium ion transmembrane transporter activity (GO:0015079), Cellular Component: membrane (GO:0016020)	Potassium transporter (IPR003855)	Inferred from literature	Q75G84	2019-04-09	30537381, 26046379		8675
Whole	Suggestive	GAPIT.CMLM.Chlorophyll_A.GWAS.Results.csv	Os03t0576700-01	3	21087418	3.85154e-06	Os03t0576700-01	Os03g0576700	Similar to 60S ribosomal protein L13 (BBC1 protein homolog).			RPL13B	RIBOSOMAL PROTEIN L13B	RPL13b, OsRPL13b	ribosomal protein L13b	Biological Process: translation (GO:0006412), Cellular Component: intracellular (GO:0005622), Cellular Component: ribosome (GO:0005840), Molecular Function: structural constituent of ribosome (GO:0003735)	Ribosomal protein L13e (IPR001380), Ribosomal protein L13e, conserved site (IPR018256)	AK104895 (DDBJ, Best hit), AK070375 (DDBJ, Best hit), AK104259 (DDBJ, Best hit)	Q8S9G2 (UniProt)			001-046-A02, J023054I18, 006-309-G09	20209
Whole	Suggestive	GAPIT.CMLM.Chlorophyll_A.GWAS.Results.csv	Os03t0576900-01	3	21095575	3.85154e-06	Os03t0576900-01	Os03g0576900	Amino acid/polyamine transporter I family protein.			PUT3	POLYAMINE UPTAKE TRANSPORTER 3	OsPUT3, OsPUT3.1, OsPAR1, OsLAT5	PA uptake transporter 3, polyamine uptake transporter 3, paraquat resistant1, paraquat resistant 1	Biological Process: amino acid transmembrane transport (GO:0003333), Biological Process: transport (GO:0006810), Biological Process: transmembrane transport (GO:0055085), Cellular Component: membrane (GO:0016020), Molecular Function: amino acid transmembrane transporter activity (GO:0015171)	Amino acid/polyamine transporter I (IPR002293), Amino acid permease domain (IPR004841)	AK071314 (DDBJ, Best hit)	XP_002893692.1 (RefSeq)			J023084D13	18128
Whole	Suggestive	GAPIT.CMLM.Chlorophyll_A.GWAS.Results.csv	Os03t0576900-03	3	21096263	3.57755e-06	Os03t0576900-03	Os03g0576900	Similar to cDNA clone:001-047-G03, full insert sequence.			PUT3	POLYAMINE UPTAKE TRANSPORTER 3	OsPUT3, OsPUT3.1, OsPAR1, OsLAT5	PA uptake transporter 3, polyamine uptake transporter 3, paraquat resistant1, paraquat resistant 1	Biological Process: amino acid transmembrane transport (GO:0003333), Biological Process: transport (GO:0006810), Biological Process: transmembrane transport (GO:0055085), Cellular Component: membrane (GO:0016020), Molecular Function: amino acid transmembrane transporter activity (GO:0015171)	Amino acid/polyamine transporter I (IPR002293), Amino acid permease domain (IPR004841)	AK064861 (DDBJ, Best hit)	XP_002893692.1 (RefSeq)			J013000I01	18128
Whole	Suggestive	GAPIT.CMLM.Chlorophyll_A.GWAS.Results.csv	Os03t0576900-04	3	21096263	3.57755e-06	Os03t0576900-04	Os03g0576900	Similar to neutral amino acid transport protein.			PUT3	POLYAMINE UPTAKE TRANSPORTER 3	OsPUT3, OsPUT3.1, OsPAR1, OsLAT5	PA uptake transporter 3, polyamine uptake transporter 3, paraquat resistant1, paraquat resistant 1	Biological Process: amino acid transmembrane transport (GO:0003333), Biological Process: transport (GO:0006810), Biological Process: transmembrane transport (GO:0055085), Cellular Component: membrane (GO:0016020), Molecular Function: amino acid transmembrane transporter activity (GO:0015171)	Amino acid/polyamine transporter I (IPR002293), Amino acid permease domain (IPR004841)	AK062252 (DDBJ, Best hit)	XP_002893692.1 (RefSeq)			001-047-G03	18128
Whole	Suggestive	GAPIT.CMLM.Chlorophyll_A.GWAS.Results.csv	Os03t0576900-05	3	21096263	3.57755e-06	Os03t0576900-05	Os03g0576900	Similar to cDNA clone:001-047-G03, full insert sequence.			PUT3	POLYAMINE UPTAKE TRANSPORTER 3	OsPUT3, OsPUT3.1, OsPAR1, OsLAT5	PA uptake transporter 3, polyamine uptake transporter 3, paraquat resistant1, paraquat resistant 1	Biological Process: amino acid transmembrane transport (GO:0003333), Biological Process: transport (GO:0006810), Biological Process: transmembrane transport (GO:0055085), Cellular Component: membrane (GO:0016020), Molecular Function: amino acid transmembrane transporter activity (GO:0015171)	Amino acid/polyamine transporter I (IPR002293), Amino acid permease domain (IPR004841)	AK061518 (DDBJ, Best hit)	XP_002304384.1 (RefSeq)			006-310-A01	18128
Whole	Suggestive	GAPIT.CMLM.Chlorophyll_A.GWAS.Results.csv	Os03t0574600-01	3	20961420	3.76951e-06	Os03t0574600-01	Os03g0574600	Conserved hypothetical protein.									AK063006 (DDBJ, Best hit)	A2XIS3 (UniProt)			001-109-H11
Whole	Suggestive	GAPIT.CMLM.Chlorophyll_A.GWAS.Results.csv	Os04t0444600-02	3	21080272	3.85154e-06	Os04t0444600-02	Os04g0444600	Similar to 26S proteasome non-ATPase regulatory subunit 11.			RPN6	19S REGULATORY PARTICLE NON-ATPASE SUBUNIT 6	OsRpn6, Rpn6	19S regulatory particle non-ATPase subunit 6, RP non-ATPase 6	Molecular Function: protein binding (GO:0005515)	Proteasome component (PCI) domain (IPR000717), Winged helix-turn-helix transcription repressor DNA-binding (IPR011991)	AK061617 (DDBJ, Best hit)	B6TWL4 (UniProt)			001-033-C10	20566
Whole	Suggestive	GAPIT.CMLM.Chlorophyll_A.GWAS.Results.csv	Os03t0577350-00	3	21115798	3.85154e-06	Os03t0577350-00	Os03g0577350	Conserved hypothetical protein.									EU975406 (DDBJ)	Q67U14 (UniProt)
Whole	Suggestive	GAPIT.CMLM.Chlorophyll_A.GWAS.Results.csv	Os03t0433200-01	3	18239996	8.69531e-06	Os03t0433200-01	Os03g0433200	SHR transcription factor, Regulation of the number of cortex cell layers in the root, Coordination of stomatal patterning	OsSHR2	SHORTROOT2	SHR2	SHORT ROOT GENE 2	OsSHR2, OsGRAS-15, OsGRAS15, GRAS-15, GRAS15	rice SHORT ROOT gene2, SHORT-ROOT 2, SHORTROOT2, SHORT-ROOT protein 2, GRAS protein 15		Transcription factor GRAS (IPR005202)	Inferred from literature	Q75I13	2018-02-20	29127261, 25352666, 17446396		18668
Whole	Suggestive	GAPIT.CMLM.Chlorophyll_A.GWAS.Results.csv	Os03t0575200-01	3	21002999	8.95544e-06	Os03t0575200-01	Os03g0575200	High-affinity potassium transporter, Maintenance of potassium homeostasis, Salt tolerance	OsHAK16	High-affinity Potassium(K+) Transporter 16	HAK16	HIGH-AFFINITY POTASSIUM(K+) TRANSPORTER 16	OsHAK16	High-affinity Potassium(K+) Transporter 16, Probable potassium transporter 16	Biological Process: potassium ion transmembrane transport (GO:0071805), Molecular Function: potassium ion transmembrane transporter activity (GO:0015079), Cellular Component: membrane (GO:0016020)	Potassium transporter (IPR003855)	AK066919	Q84MS3	2019-05-27	31119363	J013089M07	8670
Whole	Suggestive	GAPIT.CMLM.Chlorophyll_A.GWAS.Results.csv	Os04t0621650-01	4	31600934	9.46125e-06	Os04t0621650-01	Os04g0621650	Hypothetical gene.									AK288393 (DDBJ, Best hit)	longestORF			J090027L11
Whole	Suggestive	GAPIT.CMLM.Chlorophyll_A.GWAS.Results.csv	Os03t0574600-02	3	20961420	3.76951e-06	Os03t0574600-02	Os03g0574600	Conserved hypothetical protein.									AK104941 (DDBJ, Best hit)	A2XIS3 (UniProt)			001-106-H06
Whole	Suggestive	GAPIT.CMLM.Chlorophyll_A.GWAS.Results.csv	Os10t0391500-04	3	21182098	3.49128e-06	Os10t0391500-04	Os10g0391500	Conserved hypothetical protein.									AK071928 (DDBJ, Best hit)	NP_001173508.1 (RefSeq)			J013073I01
Whole	Suggestive	GAPIT.CMLM.Chlorophyll_A.GWAS.Results.csv	Os10t0391500-02	3	21182098	3.49128e-06	Os10t0391500-02	Os10g0391500	Conserved hypothetical protein.									AK068643 (DDBJ, Best hit)	B8BGN0 (UniProt)			J013159J07
Whole	Suggestive	GAPIT.CMLM.Chlorophyll_A.GWAS.Results.csv	Os03t0577000-01	3	21099285	2.42999e-06	Os03t0577000-01	Os03g0577000	Similar to Ribosomal protein S3 (Fragment).							Biological Process: translation (GO:0006412), Cellular Component: intracellular (GO:0005622), Cellular Component: ribosome (GO:0005840), Cellular Component: small ribosomal subunit (GO:0015935), Molecular Function: RNA binding (GO:0003723), Molecular Function: structural constituent of ribosome (GO:0003735)	Ribosomal protein S3, C-terminal (IPR001351), K Homology, type 2 (IPR004044), Ribosomal protein S3, eukaryotic/archaeal (IPR005703), K Homology, prokaryotic type (IPR009019), K homology domain-like, alpha/beta (IPR015946), Ribosomal protein S3, conserved site (IPR018280)	AK061051 (DDBJ, Best hit), AK099146 (DDBJ, Best hit)	B6TM40 (UniProt)			006-205-G04, J023061B16
Whole	Suggestive	GAPIT.CMLM.Chlorophyll_A.GWAS.Results.csv	Os03t0574900-01	3	20983775	2.54068e-06	Os03t0574900-01	Os03g0574900	Similar to Potassium transporter 1 (OsHAK1). Splice isoform 2.			HAK27	HIGH-AFFINITY POTASSIUM(K+) TRANSPORTER 27	OsHAK27	High-affinity Potassium(K+) Transporter 27, Potassium transporter 27	Biological Process: potassium ion transmembrane transport (GO:0071805), Cellular Component: membrane (GO:0016020), Molecular Function: potassium ion transmembrane transporter activity (GO:0015079)	K+ potassium transporter (IPR003855)	AK068853 (DDBJ, Best hit)	Q84MS4 (UniProt)			J013169G11	8681
Whole	Suggestive	GAPIT.CMLM.Chlorophyll_A.GWAS.Results.csv	Os10t0391500-03	3	21182098	3.49128e-06	Os10t0391500-03	Os10g0391500	Conserved hypothetical protein.									AK102238 (DDBJ, Best hit)	B8BGN0 (UniProt)			J033088C18
Whole	Suggestive	GAPIT.CMLM.Chlorophyll_A.GWAS.Results.csv	Os03t0576600-01	3	21084163	3.48811e-06	Os03t0576600-01	Os03g0576600	Acyl-CoA-binding protein , Stress response	OsACBP3	Acyl-CoA-binding protein 3	ACBP3	ACYL-COA-BINDING PROTEIN 3	OsACBP3	Acyl-CoA-binding protein 3	Molecular Function: fatty-acyl-CoA binding (GO:0000062)	FERM/acyl-CoA-binding protein, 3-helical bundle (IPR014352), Acyl-CoA-binding protein, ACBP (IPR000582), Acyl-CoA-binding protein, ACBP, conserved site (IPR022408)	Inferred from literature	Q75G87	2015-02-16	24738983, 21128943		18293
Whole	Suggestive	GAPIT.CMLM.Chlorophyll_A.GWAS.Results.csv	Os03t0578300-01	3	21182098	3.49128e-06	Os03t0578300-01	Os03g0578300	Conserved hypothetical protein.									AK100298 (DDBJ, Best hit)	NP_001064512.1 (RefSeq)			J023077J24
Whole	Suggestive	GAPIT.CMLM.Chlorophyll_A.GWAS.Results.csv	Os10t0391500-01	3	21182098	3.49128e-06	Os10t0391500-01	Os10g0391500	Conserved hypothetical protein.									AK120406 (DDBJ, Best hit)	B8BGN0 (UniProt)			J013089P03
Whole	Suggestive	GAPIT.CMLM.Chlorophyll_A.GWAS.Results.csv	Os03t0575950-00	3	21053786	2.56956e-06	Os03t0575950-00	Os03g0575950	Hypothetical protein.									CT835225 (DDBJ, Best hit)	longestORF
Whole	Suggestive	GAPIT.CMLM.Chlorophyll_A.GWAS.Results.csv	Os03t0436500-01	3	18409080	3.33742e-06	Os03t0436500-01	Os03g0436500	Zinc finger, BED-type predicted domain containing protein.							Molecular Function: DNA binding (GO:0003677)	Zinc finger, BED-type predicted (IPR003656)	AK070610 (DDBJ, Best hit)	longestORF			J023061G14
Whole	Suggestive	GAPIT.CMLM.Chlorophyll_A.GWAS.Results.csv	Os03t0578200-01	3	21170059	3.85154e-06	Os03t0578200-01	Os03g0578200	Conserved hypothetical protein.									AK120432 (DDBJ, Best hit)	B8AL51 (UniProt)			J013096L16
Whole	Suggestive	GAPIT.CMLM.Chlorophyll_A.GWAS.Results.csv	Os03t0432200-00	3	18167731	7.83805e-06	Os03t0432200-00	Os03g0432200	Similar to predicted protein.							Cellular Component: integral to membrane (GO:0016021)	Hly-III-related (IPR004254)	ab initio prediction	Q10QE3 (UniProt)
Whole	Suggestive	GAPIT.CMLM.Chlorophyll_A.GWAS.Results.csv	Os03t0577800-01	3	21144359	4.16729e-06	Os03t0577800-01	Os03g0577800	Similar to OSIGBa0106P14.6 protein.									AK288390 (DDBJ, Best hit)	Q01I24 (UniProt)			J090027G18
Whole	Suggestive	GAPIT.CMLM.Chlorophyll_A.GWAS.Results.csv	Os03t0569900-01	3	20656914	8.65455e-06	Os03t0569900-01	Os03g0569900	Similar to RNA Binding Protein 45.							Molecular Function: nucleotide binding (GO:0000166), Molecular Function: nucleic acid binding (GO:0003676)	RNA recognition motif domain (IPR000504), Nucleotide-binding, alpha-beta plait (IPR012677)	AK101593 (DDBJ, Best hit)	Q10HZ7 (UniProt)			J033051E20
Whole	Suggestive	GAPIT.CMLM.Chlorophyll_A.GWAS.Results.csv	Os03t0577500-01	3	21118042	3.85154e-06	Os03t0577500-01	Os03g0577500	Similar to Avr9 elicitor response-like protein.							Biological Process: protein glycosylation (GO:0006486), Cellular Component: membrane (GO:0016020), Molecular Function: galactosyltransferase activity (GO:0008378)	Glycosyl transferase, family 31 (IPR002659)	AK121292 (DDBJ, Best hit)	NP_172009.1 (RefSeq)			J023109K01
Whole	Suggestive	GAPIT.CMLM.Chlorophyll_A.GWAS.Results.csv	Os03t0435200-01	3	18364081	2.71409e-06	Os03t0435200-01	Os03g0435200	Pentatricopeptide repeat domain containing protein.							Molecular Function: binding (GO:0005488)	Pentatricopeptide repeat (IPR002885), Tetratricopeptide-like helical (IPR011990)	AK120095 (DDBJ, Best hit)	A2XIB7 (UniProt)			J013022A13
Whole	Suggestive	GAPIT.CMLM.Chlorophyll_A.GWAS.Results.csv	Os03t0561400-01	3	20127076	1.8592e-06	Os03t0561400-01	Os03g0561400	Conserved hypothetical protein.									AK241103 (DDBJ, Best hit)	NP_001173497.1 (RefSeq)			J065079A13
Whole	Suggestive	GAPIT.CMLM.Chlorophyll_A.GWAS.Results.csv	Os03t0570800-01	3	20745287	8.53951e-06	Os03t0570800-01	Os03g0570800	Multi antimicrobial extrusion protein MatE family protein.							Biological Process: drug transmembrane transport (GO:0006855), Biological Process: transmembrane transport (GO:0055085), Cellular Component: membrane (GO:0016020), Molecular Function: drug transmembrane transporter activity (GO:0015238), Molecular Function: antiporter activity (GO:0015297)	Multi antimicrobial extrusion protein (IPR002528)	AK101639 (DDBJ, Best hit)	NP_001149176.1 (RefSeq)			J033055G23
Whole	Suggestive	GAPIT.CMLM.Chlorophyll_A.GWAS.Results.csv	Os03t0560050-00	3	20057261	8.74087e-06	Os03t0560050-00	Os03g0560050	Hypothetical protein.									BT087812 (DDBJ)	longestORF
Whole	Suggestive	GAPIT.CMLM.Chlorophyll_A.GWAS.Results.csv	Os03t0432100-01	3	18157016	7.1751e-06	Os03t0432100-01	Os03g0432100	Similar to Pyruvate, phosphate dikinase 2.					osppdka, ppdka	Pyruvate orthophosphate dikinase, cytosolic Pyruvate orthophosphate dikinase, cytosolic PPDK			AK065739 (DDBJ, Best hit)	Q75KR1 (UniProt)			J013039L05	15729
Whole	Suggestive	GAPIT.CMLM.Chlorophyll_A.GWAS.Results.csv	Os03t0565500-01	3	20416621	9.64033e-06	Os03t0565500-01	Os03g0565500	Similar to Elongation factor G 1, mitochondrial precursor (mEF-G-1) (EFGM).					mEF-G	mitochondrial elongation factor G	Biological Process: translational elongation (GO:0006414), Cellular Component: intracellular (GO:0005622), Molecular Function: translation elongation factor activity (GO:0003746), Molecular Function: GTPase activity (GO:0003924), Molecular Function: GTP binding (GO:0005525)	Translation elongation factor EFG/EF2, C-terminal (IPR000640), Protein synthesis factor, GTP-binding (IPR000795), Translation elongation factor EFTu/EF1A, domain 2 (IPR004161), Translation elongation factor EFG/EF2 (IPR004540), Small GTP-binding protein domain (IPR005225), Translation elongation factor EFG/EF2, domain IV (IPR005517), Translation elongation/initiation factor/Ribosomal, beta-barrel…	AK122133 (DDBJ, Best hit), AK102744 (DDBJ, Best hit)	D0NCX8 (UniProt)			J033133F23, J033106I07	15691
Whole	Suggestive	GAPIT.CMLM.Chlorophyll_A.GWAS.Results.csv	Os03t0565300-01	3	20391673	9.80764e-06	Os03t0565300-01	Os03g0565300	Protein of unknown function DUF1723 domain containing protein.								Aminotransferase-like, plant mobile domain (IPR019557)	AK072093 (DDBJ, Best hit)	A3AJM2 (UniProt)			J013116B15
Whole	Suggestive	GAPIT.CMLM.Chlorophyll_A.GWAS.Results.csv	Os03t0571700-01	3	20776594	8.76075e-06	Os03t0571700-01	Os03g0571700	Similar to TRANSPARENT TESTA 12 protein.							Biological Process: drug transmembrane transport (GO:0006855), Biological Process: transmembrane transport (GO:0055085), Cellular Component: membrane (GO:0016020), Molecular Function: drug transmembrane transporter activity (GO:0015238), Molecular Function: antiporter activity (GO:0015297)	Multi antimicrobial extrusion protein (IPR002528)	AK107345 (DDBJ, Best hit)	Q10HY2 (UniProt)			002-126-G08
Whole	Suggestive	GAPIT.CMLM.Chlorophyll_A.GWAS.Results.csv	Os03t0569900-03	3	20656914	8.65455e-06	Os03t0569900-03	Os03g0569900	Similar to RNA recognition motif family protein, expressed.							Molecular Function: nucleotide binding (GO:0000166), Molecular Function: nucleic acid binding (GO:0003676)	RNA recognition motif domain (IPR000504), Nucleotide-binding, alpha-beta plait (IPR012677)	AK063783 (DDBJ, Best hit)	Q10HZ7 (UniProt)			001-121-D09
Whole	Suggestive	GAPIT.CMLM.Chlorophyll_A.GWAS.Results.csv	Os03t0453301-01	3	19423993	5.3292e-06	Os03t0453301-01	Os03g0453301	Conserved hypothetical protein.									AK288750 (DDBJ, Best hit)	Q8W2S4 (UniProt)			J090065D04
Whole	Suggestive	GAPIT.CMLM.Chlorophyll_A.GWAS.Results.csv	Os03t0434800-00	3	18327843	9.42211e-06	Os03t0434800-00	Os03g0434800	Similar to Peroxidase 2.					PRX2, OsPRX2	Peroxidase 2	Biological Process: response to oxidative stress (GO:0006979), Biological Process: oxidation-reduction process (GO:0055114), Molecular Function: peroxidase activity (GO:0004601), Molecular Function: heme binding (GO:0020037)	Plant peroxidase (IPR000823), Haem peroxidase, plant/fungal/bacterial (IPR002016), Haem peroxidase (IPR010255), Peroxidases heam-ligand binding site (IPR019793), Peroxidase, active site (IPR019794)	CT835109 (DDBJ, Best hit)	B6TU39 (UniProt)				22575
Whole	Suggestive	GAPIT.CMLM.Chlorophyll_A.GWAS.Results.csv	Os03t0577500-02	3	21118042	3.85154e-06	Os03t0577500-02	Os03g0577500	Similar to predicted protein.							Biological Process: protein glycosylation (GO:0006486), Cellular Component: membrane (GO:0016020), Molecular Function: galactosyltransferase activity (GO:0008378)	Glycosyl transferase, family 31 (IPR002659)	AK119639 (DDBJ, Best hit)	NP_172009.1 (RefSeq)			002-130-F06
Whole	Suggestive	GAPIT.CMLM.Chlorophyll_A.GWAS.Results.csv	Os03t0568400-01	3	20555011	8.21495e-06	Os03t0568400-01	Os03g0568400	Cytochrome P450		Cyt P450 71E1					Biological Process: oxidation-reduction process (GO:0055114), Molecular Function: iron ion binding (GO:0005506), Molecular Function: oxidoreductase activity, acting on paired donors, with incorporation or reduction of molecular oxygen (GO:0016705), Molecular Function: heme binding (GO:0020037)	Cytochrome P450 superfamily (IPR036396), Cytochrome P450 (IPR001128), Cytochrome P450, E-class, group I (IPR002401)	BT040683 (maize)	A0A0P0VZB6	2020-06-30	32586052
Whole	Suggestive	GAPIT.CMLM.Chlorophyll_A.GWAS.Results.csv	Os03t0575700-01	3	21037704	5.93026e-07	Os03t0575700-01	Os03g0575700	Conserved hypothetical protein.									AK062701 (DDBJ, Best hit)	Q84MT7 (UniProt)			001-106-B02
Whole	Suggestive	GAPIT.CMLM.Chlorophyll_A.GWAS.Results.csv	Os03t0434400-00	3	18320812	7.82009e-06	Os03t0434400-00	Os03g0434400	Similar to Phenazine biosynthesis-like protein, expressed.							Biological Process: biosynthetic process (GO:0009058), Molecular Function: catalytic activity (GO:0003824)	Phenazine biosynthesis PhzC/PhzF protein (IPR003719)	AK252135 (DDBJ)	Q10J41 (UniProt)
Whole	Suggestive	GAPIT.CMLM.Chlorophyll_A.GWAS.Results.csv	Os03t0578200-02	3	21169726	8.11743e-06	Os03t0578200-02	Os03g0578200	Conserved hypothetical protein.									AK062224 (DDBJ, Best hit)	B8AL51 (UniProt)			001-047-C01
Whole	Suggestive	GAPIT.CMLM.Chlorophyll_B.GWAS.Results.csv	Os03t0570775-01	3	20726866	2.58065e-06	Os03t0570775-01	Os03g0570775	Hypothetical gene.									AK288887 (DDBJ, Best hit)	longestORF			J090079L15
Whole	Suggestive	GAPIT.CMLM.Chlorophyll_B.GWAS.Results.csv	Os03t0570800-01	3	20745287	1.16368e-06	Os03t0570800-01	Os03g0570800	Multi antimicrobial extrusion protein MatE family protein.							Biological Process: drug transmembrane transport (GO:0006855), Biological Process: transmembrane transport (GO:0055085), Cellular Component: membrane (GO:0016020), Molecular Function: drug transmembrane transporter activity (GO:0015238), Molecular Function: antiporter activity (GO:0015297)	Multi antimicrobial extrusion protein (IPR002528)	AK101639 (DDBJ, Best hit)	NP_001149176.1 (RefSeq)			J033055G23
Whole	Suggestive	GAPIT.CMLM.Chlorophyll_B.GWAS.Results.csv	Os03t0562000-01	3	20184344	2.74207e-06	Os03t0562000-01	Os03g0562000	DNA-binding pseudobarrel domain domain containing protein.								DNA-binding pseudobarrel domain (IPR015300)	AK067072 (DDBJ, Best hit)	B9F7K2 (UniProt)			J013093H12
Whole	Suggestive	GAPIT.CMLM.Chlorophyll_B.GWAS.Results.csv	Os03t0440900-02	3	18637153	7.16738e-06	Os03t0440900-02	Os03g0440900	Similar to LRR protein.					OsI-BAK1, I-BAK1		Molecular Function: protein binding (GO:0005515)	Leucine-rich repeat (IPR001611), Leucine-rich repeat-containing N-terminal, type 2 (IPR013210)	AK061730 (DDBJ, Best hit)	Q5XUV2 (UniProt)			001-038-C03	19893
Whole	Suggestive	GAPIT.CMLM.Chlorophyll_B.GWAS.Results.csv	Os03t0568900-01	3	20577185	2.58065e-06	Os03t0568900-01	Os03g0568900	Similar to Purple acid phosphatase.			PAP18	PURPLE ACID PHOSPHATASE 18	OsPAP18	purple acid phosphatase 18	Molecular Function: acid phosphatase activity (GO:0003993), Molecular Function: hydrolase activity (GO:0016787), Molecular Function: metal ion binding (GO:0046872)	Metallophosphoesterase domain (IPR004843), Purple acid phosphatase-like, N-terminal (IPR008963), Purple acid phosphatase, N-terminal (IPR015914)	AK060200 (DDBJ, Best hit)	B6TKL3 (UniProt)			001-001-G01	11387
Whole	Suggestive	GAPIT.CMLM.Chlorophyll_B.GWAS.Results.csv	Os03t0568600-01	3	20564817	2.58065e-06	Os03t0568600-01	Os03g0568600	DTW domain containing protein.								DTW (IPR005636)	AK102228 (DDBJ, Best hit)	NP_001151230.1 (RefSeq)			J033087P12
Whole	Suggestive	GAPIT.CMLM.Chlorophyll_B.GWAS.Results.csv	Os03t0568550-00	3	20564817	2.58065e-06	Os03t0568550-00	Os03g0568550	Hypothetical protein.									tplb0030d16 (Wheat FLcDNA)	longestORF
Whole	Suggestive	GAPIT.CMLM.Chlorophyll_B.GWAS.Results.csv	Os03t0570200-00	3	20683998	6.36584e-06	Os03t0570200-00	Os03g0570200	Conserved hypothetical protein.									ab initio prediction	NP_001050518.1 (RefSeq)
Whole	Suggestive	GAPIT.CMLM.Chlorophyll_B.GWAS.Results.csv	Os03t0568500-01	3	20561376	2.53596e-06	Os03t0568500-01	Os03g0568500	Uncharacterised protein family UPF0136, Transmembrane domain containing protein.							Cellular Component: membrane (GO:0016020)	Uncharacterised protein family UPF0136, Transmembrane (IPR005349)	AK058939 (DDBJ, Best hit)	Q9AYA9 (UniProt)			001-009-G05
Whole	Suggestive	GAPIT.CMLM.Chlorophyll_B.GWAS.Results.csv	Os03t0434400-00	3	18320989	8.98056e-07	Os03t0434400-00	Os03g0434400	Similar to Phenazine biosynthesis-like protein, expressed.							Biological Process: biosynthetic process (GO:0009058), Molecular Function: catalytic activity (GO:0003824)	Phenazine biosynthesis PhzC/PhzF protein (IPR003719)	AK252135 (DDBJ)	Q10J41 (UniProt)
Whole	Suggestive	GAPIT.CMLM.Chlorophyll_B.GWAS.Results.csv	Os03t0432200-00	3	18170132	9.92421e-07	Os03t0432200-00	Os03g0432200	Similar to predicted protein.							Cellular Component: integral to membrane (GO:0016021)	Hly-III-related (IPR004254)	ab initio prediction	Q10QE3 (UniProt)
Whole	Suggestive	GAPIT.CMLM.Chlorophyll_B.GWAS.Results.csv	Os03t0435200-01	3	18364081	5.84221e-06	Os03t0435200-01	Os03g0435200	Pentatricopeptide repeat domain containing protein.							Molecular Function: binding (GO:0005488)	Pentatricopeptide repeat (IPR002885), Tetratricopeptide-like helical (IPR011990)	AK120095 (DDBJ, Best hit)	A2XIB7 (UniProt)			J013022A13
Whole	Suggestive	GAPIT.CMLM.Chlorophyll_B.GWAS.Results.csv	Os03t0432100-01	3	18153552	6.21245e-07	Os03t0432100-01	Os03g0432100	Similar to Pyruvate, phosphate dikinase 2.					osppdka, ppdka	Pyruvate orthophosphate dikinase, cytosolic Pyruvate orthophosphate dikinase, cytosolic PPDK			AK065739 (DDBJ, Best hit)	Q75KR1 (UniProt)			J013039L05	15729
Whole	Suggestive	GAPIT.CMLM.Chlorophyll_B.GWAS.Results.csv	Os03t0560050-00	3	20058807	2.39079e-06	Os03t0560050-00	Os03g0560050	Hypothetical protein.									BT087812 (DDBJ)	longestORF
Whole	Suggestive	GAPIT.CMLM.Chlorophyll_B.GWAS.Results.csv	Os03t0577500-01	3	21122046	3.36747e-06	Os03t0577500-01	Os03g0577500	Similar to Avr9 elicitor response-like protein.							Biological Process: protein glycosylation (GO:0006486), Cellular Component: membrane (GO:0016020), Molecular Function: galactosyltransferase activity (GO:0008378)	Glycosyl transferase, family 31 (IPR002659)	AK121292 (DDBJ, Best hit)	NP_172009.1 (RefSeq)			J023109K01
Whole	Suggestive	GAPIT.CMLM.Chlorophyll_B.GWAS.Results.csv	Os03t0439900-01	3	18583513	5.72124e-06	Os03t0439900-01	Os03g0439900	Similar to OSIGBa0092G14.3 protein.									AK107240 (DDBJ, Best hit)	Q01KX9 (UniProt)			002-125-F04
Whole	Suggestive	GAPIT.CMLM.Chlorophyll_B.GWAS.Results.csv	Os03t0433733-00	3	18279786	3.07197e-06	Os03t0433733-00	Os03g0433733	Similar to OO_Ba0005L10-OO_Ba0081K17.16 protein.									CT835127 (DDBJ, Best hit)	D0ABC0 (UniProt)
Whole	Suggestive	GAPIT.CMLM.Chlorophyll_B.GWAS.Results.csv	Os03t0577500-02	3	21122046	3.36747e-06	Os03t0577500-02	Os03g0577500	Similar to predicted protein.							Biological Process: protein glycosylation (GO:0006486), Cellular Component: membrane (GO:0016020), Molecular Function: galactosyltransferase activity (GO:0008378)	Glycosyl transferase, family 31 (IPR002659)	AK119639 (DDBJ, Best hit)	NP_172009.1 (RefSeq)			002-130-F06
Whole	Suggestive	GAPIT.CMLM.Chlorophyll_B.GWAS.Results.csv	Os03t0434800-00	3	18326729	4.39742e-06	Os03t0434800-00	Os03g0434800	Similar to Peroxidase 2.					PRX2, OsPRX2	Peroxidase 2	Biological Process: response to oxidative stress (GO:0006979), Biological Process: oxidation-reduction process (GO:0055114), Molecular Function: peroxidase activity (GO:0004601), Molecular Function: heme binding (GO:0020037)	Plant peroxidase (IPR000823), Haem peroxidase, plant/fungal/bacterial (IPR002016), Haem peroxidase (IPR010255), Peroxidases heam-ligand binding site (IPR019793), Peroxidase, active site (IPR019794)	CT835109 (DDBJ, Best hit)	B6TU39 (UniProt)				22575
Whole	Suggestive	GAPIT.CMLM.Chlorophyll_B.GWAS.Results.csv	Os03t0438900-01	3	18531371	2.78464e-06	Os03t0438900-01	Os03g0438900	Hypothetical protein.									AK111048 (DDBJ, Best hit)	longestORF			002-175-C02
Whole	Suggestive	GAPIT.CMLM.Chlorophyll_B.GWAS.Results.csv	Os03t0439800-01	3	18583513	5.72124e-06	Os03t0439800-01	Os03g0439800	Protein of unknown function DUF1909 domain containing protein.								Uncharacterised protein family SERF (IPR007513)	AK066154 (DDBJ, Best hit)	NP_001174742.1 (RefSeq)			J013056J04
Whole	Suggestive	GAPIT.CMLM.Chlorophyll_B.GWAS.Results.csv	Os03t0565200-01	3	20387040	2.81769e-06	Os03t0565200-01	Os03g0565200	Haloacid dehalogenase-like hydrolase domain containing protein.							Biological Process: metabolic process (GO:0008152), Molecular Function: catalytic activity (GO:0003824), Molecular Function: hydrolase activity (GO:0016787)	Haloacid dehalogenase-like hydrolase (IPR005834), HAD-superfamily hydrolase, subfamily IA, variant 3 (IPR006402), HAD-like domain (IPR023214)	AK065884 (DDBJ, Best hit)	B4FF48 (UniProt)			J013043L06
Whole	Suggestive	GAPIT.CMLM.Chlorophyll_B.GWAS.Results.csv	Os03t0554950-00	3	19596996	2.85371e-06	Os03t0554950-00	Os03g0554950	Hypothetical conserved gene.									EU942530 (DDBJ)	B9F996 (UniProt)
Whole	Suggestive	GAPIT.CMLM.Chlorophyll_B.GWAS.Results.csv	Os03t0439250-00	3	18550494	2.94091e-06	Os03t0439250-00	Os03g0439250	Hypothetical conserved gene.									ab initio prediction	NP_001173490.1 (RefSeq)
Whole	Suggestive	GAPIT.CMLM.Chlorophyll_B.GWAS.Results.csv	Os03t0438000-01	3	18483090	3.24742e-06	Os03t0438000-01	Os03g0438000	Hypothetical protein.									AK119977 (DDBJ, Best hit)	longestORF			002-184-F03
Whole	Suggestive	GAPIT.CMLM.Chlorophyll_B.GWAS.Results.csv	Os03t0446200-00	3	18986970	4.42339e-06	Os03t0446200-00	Os03g0446200	Hypothetical conserved gene.								Chloramphenicol acetyltransferase-like domain (IPR023213)	AK334161 (DDBJ)	NP_001149738.1 (RefSeq)
Whole	Suggestive	GAPIT.CMLM.Chlorophyll_B.GWAS.Results.csv	Os03t0561400-01	3	20125132	4.51015e-06	Os03t0561400-01	Os03g0561400	Conserved hypothetical protein.									AK241103 (DDBJ, Best hit)	NP_001173497.1 (RefSeq)			J065079A13
Whole	Suggestive	GAPIT.CMLM.Chlorophyll_B.GWAS.Results.csv	Os03t0569900-03	3	20656914	2.35226e-06	Os03t0569900-03	Os03g0569900	Similar to RNA recognition motif family protein, expressed.							Molecular Function: nucleotide binding (GO:0000166), Molecular Function: nucleic acid binding (GO:0003676)	RNA recognition motif domain (IPR000504), Nucleotide-binding, alpha-beta plait (IPR012677)	AK063783 (DDBJ, Best hit)	Q10HZ7 (UniProt)			001-121-D09
Whole	Suggestive	GAPIT.CMLM.Chlorophyll_B.GWAS.Results.csv	Os03t0453301-01	3	19423993	2.21999e-06	Os03t0453301-01	Os03g0453301	Conserved hypothetical protein.									AK288750 (DDBJ, Best hit)	Q8W2S4 (UniProt)			J090065D04
Whole	Suggestive	GAPIT.CMLM.Chlorophyll_B.GWAS.Results.csv	Os03t0566800-01	3	20494302	2.70197e-06	Os03t0566800-01	Os03g0566800	DEAD box RNA helicase homologous to eukaryotic initiation factor 4AIII (eIF4AIII), Core components of the exon junction complex (EJC), Regulation of plant height, pollen, and seed development	OsRH34	RNA helicase 34			OsRH34, RH34	RNA helicase 34	Molecular Function: nucleic acid binding (GO:0003676), Molecular Function: ATP binding (GO:0005524)	P-loop containing nucleoside triphosphate hydrolase (IPR027417), RNA helicase, DEAD-box type, Q motif (IPR014014), Helicase superfamily 1/2, ATP-binding domain (IPR014001), DEAD/DEAH box helicase domain (IPR011545), Helicase, C-terminal (IPR001650), ATP-dependent RNA helicase DEAD-box, conserved site (IPR000629)	AK103270	Q10I26	2016-04-19	27071313	J033124H10	19143
Whole	Suggestive	GAPIT.CMLM.Chlorophyll_B.GWAS.Results.csv	Os03t0439500-01	3	18571067	2.39079e-06	Os03t0439500-01	Os03g0439500	2OG-Fe(II) oxygenase domain containing protein.			2ODD25	2-OXOGLUTARATE-DEPENDENT DIOXYGENASE 25	2-ODD25, Os2-ODD25, Os2ODD25	2-oxoglutarate-dependent dioxygenase 25	Biological Process: oxidation-reduction process (GO:0055114), Molecular Function: oxidoreductase activity (GO:0016491), Molecular Function: oxidoreductase activity, acting on paired donors, with incorporation or reduction of molecular oxygen, 2-oxoglutarate as one donor, and incorporation of one atom each of oxygen into both donors (GO:0016706)	Oxoglutarate/iron-dependent oxygenase (IPR005123)	AK067507 (DDBJ, Best hit)	B6TBV5 (UniProt)			J013109I01	22626
Whole	Suggestive	GAPIT.CMLM.Chlorophyll_B.GWAS.Results.csv	Os03t0439500-02	3	18571067	2.39079e-06	Os03t0439500-02	Os03g0439500	2OG-Fe(II) oxygenase domain containing protein.			2ODD25	2-OXOGLUTARATE-DEPENDENT DIOXYGENASE 25	2-ODD25, Os2-ODD25, Os2ODD25	2-oxoglutarate-dependent dioxygenase 25	Biological Process: oxidation-reduction process (GO:0055114), Molecular Function: oxidoreductase activity (GO:0016491), Molecular Function: oxidoreductase activity, acting on paired donors, with incorporation or reduction of molecular oxygen, 2-oxoglutarate as one donor, and incorporation of one atom each of oxygen into both donors (GO:0016706)	Oxoglutarate/iron-dependent oxygenase (IPR005123)	AK067647 (DDBJ, Best hit)	B6TBV5 (UniProt)			J013111O20	22626
Whole	Suggestive	GAPIT.CMLM.Chlorophyll_B.GWAS.Results.csv	Os03t0565300-01	3	20395367	3.54576e-06	Os03t0565300-01	Os03g0565300	Protein of unknown function DUF1723 domain containing protein.								Aminotransferase-like, plant mobile domain (IPR019557)	AK072093 (DDBJ, Best hit)	A3AJM2 (UniProt)			J013116B15
Whole	Suggestive	GAPIT.CMLM.Chlorophyll_B.GWAS.Results.csv	Os03t0439500-03	3	18571067	2.39079e-06	Os03t0439500-03	Os03g0439500	2OG-Fe(II) oxygenase domain containing protein.			2ODD25	2-OXOGLUTARATE-DEPENDENT DIOXYGENASE 25	2-ODD25, Os2-ODD25, Os2ODD25	2-oxoglutarate-dependent dioxygenase 25	Biological Process: oxidation-reduction process (GO:0055114), Molecular Function: oxidoreductase activity (GO:0016491), Molecular Function: oxidoreductase activity, acting on paired donors, with incorporation or reduction of molecular oxygen, 2-oxoglutarate as one donor, and incorporation of one atom each of oxygen into both donors (GO:0016706)	Oxoglutarate/iron-dependent oxygenase (IPR005123)	AK119216 (DDBJ, Best hit)	B6TBV5 (UniProt)			001-043-E12	22626
Whole	Suggestive	GAPIT.CMLM.Chlorophyll_B.GWAS.Results.csv	Os03t0439650-00	3	18571067	2.39079e-06	Os03t0439650-00	Os03g0439650	Hypothetical protein.									EU953848 (DDBJ)	longestORF
Whole	Suggestive	GAPIT.CMLM.Chlorophyll_B.GWAS.Results.csv	Os03t0441400-01	3	18682805	2.39079e-06	Os03t0441400-01	Os03g0441400	Pentatricopeptide repeat domain containing protein.							Molecular Function: binding (GO:0005488)	Pentatricopeptide repeat (IPR002885), Tetratricopeptide-like helical (IPR011990)	AK106680 (DDBJ, Best hit)	Q8S693 (UniProt)			002-114-B02
Whole	Suggestive	GAPIT.CMLM.Chlorophyll_B.GWAS.Results.csv	Os03t0569900-01	3	20655751	3.58576e-06	Os03t0569900-01	Os03g0569900	Similar to RNA Binding Protein 45.							Molecular Function: nucleotide binding (GO:0000166), Molecular Function: nucleic acid binding (GO:0003676)	RNA recognition motif domain (IPR000504), Nucleotide-binding, alpha-beta plait (IPR012677)	AK101593 (DDBJ, Best hit)	Q10HZ7 (UniProt)			J033051E20
Whole	Suggestive	GAPIT.CMLM.Chlorophyll_B.GWAS.Results.csv	Os03t0436500-01	3	18409331	2.71453e-06	Os03t0436500-01	Os03g0436500	Zinc finger, BED-type predicted domain containing protein.							Molecular Function: DNA binding (GO:0003677)	Zinc finger, BED-type predicted (IPR003656)	AK070610 (DDBJ, Best hit)	longestORF			J023061G14
Whole	Suggestive	GAPIT.CMLM.Chlorophyll_B.GWAS.Results.csv	Os03t0570100-01	3	20669266	5.67188e-06	Os03t0570100-01	Os03g0570100	Similar to Cytochrome P450 79A1 (EC 1.14.13.41) (Tyrosine N-monooxygenase) (Cytochrome P450Tyr).							Biological Process: oxidation-reduction process (GO:0055114), Molecular Function: iron ion binding (GO:0005506), Molecular Function: electron carrier activity (GO:0009055), Molecular Function: oxidoreductase activity, acting on paired donors, with incorporation or reduction of molecular oxygen (GO:0016705), Molecular Function: heme binding (GO:0020037)	Cytochrome P450 (IPR001128), Cytochrome P450, E-class, group I (IPR002401), Cytochrome P450, conserved site (IPR017972)	AK119569 (DDBJ, Best hit)	Q01MC1 (UniProt)			002-117-A08
Whole	Suggestive	GAPIT.CMLM.Chlorophyll_B.GWAS.Results.csv	Os03t0559900-01	3	20030491	2.03403e-06	Os03t0559900-01	Os03g0559900	Conserved hypothetical protein.									AK101433 (DDBJ, Best hit)	Q851B2 (UniProt)			J033038L16
Whole	Suggestive	GAPIT.CMLM.Chlorophyll_B.GWAS.Results.csv	Os03t0559900-02	3	20030491	2.03403e-06	Os03t0559900-02	Os03g0559900	Conserved hypothetical protein.									AK107428 (DDBJ, Best hit)	NP_001047078.2 (RefSeq)			002-128-A04
Whole	Suggestive	GAPIT.CMLM.Chlorophyll_B.GWAS.Results.csv	Os03t0575700-01	3	21037704	2.06076e-06	Os03t0575700-01	Os03g0575700	Conserved hypothetical protein.									AK062701 (DDBJ, Best hit)	Q84MT7 (UniProt)			001-106-B02
Whole	Suggestive	GAPIT.CMLM.Chlorophyll_B.GWAS.Results.csv	Os03t0568400-01	3	20553991	3.88735e-06	Os03t0568400-01	Os03g0568400	Cytochrome P450		Cyt P450 71E1					Biological Process: oxidation-reduction process (GO:0055114), Molecular Function: iron ion binding (GO:0005506), Molecular Function: oxidoreductase activity, acting on paired donors, with incorporation or reduction of molecular oxygen (GO:0016705), Molecular Function: heme binding (GO:0020037)	Cytochrome P450 superfamily (IPR036396), Cytochrome P450 (IPR001128), Cytochrome P450, E-class, group I (IPR002401)	BT040683 (maize)	A0A0P0VZB6	2020-06-30	32586052
Whole	Suggestive	GAPIT.CMLM.Chlorophyll_B.GWAS.Results.csv	Os03t0454300-01	3	19529377	2.71707e-06	Os03t0454300-01	Os03g0454300	Conserved hypothetical protein.									AK065333 (DDBJ, Best hit)	Q84SR8 (UniProt)			J013000P11
Whole	Suggestive	GAPIT.CMLM.Chlorophyll_B.GWAS.Results.csv	Os03t0453800-01	3	19512157	1.72745e-06	Os03t0453800-01	Os03g0453800	Conserved hypothetical protein.									AK063623 (DDBJ, Best hit)	B9F991 (UniProt)			001-118-E09
Whole	Suggestive	GAPIT.CMLM.Chlorophyll_B.GWAS.Results.csv	Os03t0441700-00	3	18695016	1.29657e-06	Os03t0441700-00	Os03g0441700	Similar to Growth-regulating factor 1.									EF515848 (DDBJ)	Q9SDZ5 (UniProt)
Whole	Suggestive	GAPIT.CMLM.Chlorophyll_B.GWAS.Results.csv	Os03t0558400-01	3	19907599	8.33829e-06	Os03t0558400-01	Os03g0558400	Conserved hypothetical protein.									AK070922 (DDBJ, Best hit)	Q94H28 (UniProt)			J023074K09
Whole	Suggestive	GAPIT.CMLM.Chlorophyll_B.GWAS.Results.csv	Os03t0563600-01	3	20269184	2.39079e-06	Os03t0563600-01	Os03g0563600	Similar to Peroxidase 56 precursor (EC 1.11.1.7) (Atperox P56) (ATP33).					prx49	class III peroxidase 49	Biological Process: response to oxidative stress (GO:0006979), Biological Process: oxidation-reduction process (GO:0055114), Molecular Function: peroxidase activity (GO:0004601), Molecular Function: heme binding (GO:0020037)	Plant peroxidase (IPR000823), Haem peroxidase, plant/fungal/bacterial (IPR002016), Haem peroxidase (IPR010255), Peroxidases heam-ligand binding site (IPR019793), Peroxidase, active site (IPR019794)	AK122030 (DDBJ, Best hit)	NP_001148726.1 (RefSeq)			J033112F15	14575
Whole	Suggestive	GAPIT.CMLM.Chlorophyll_B.GWAS.Results.csv	Os03t0571700-01	3	20775550	3.06061e-06	Os03t0571700-01	Os03g0571700	Similar to TRANSPARENT TESTA 12 protein.							Biological Process: drug transmembrane transport (GO:0006855), Biological Process: transmembrane transport (GO:0055085), Cellular Component: membrane (GO:0016020), Molecular Function: drug transmembrane transporter activity (GO:0015238), Molecular Function: antiporter activity (GO:0015297)	Multi antimicrobial extrusion protein (IPR002528)	AK107345 (DDBJ, Best hit)	Q10HY2 (UniProt)			002-126-G08
Whole	Suggestive	GAPIT.CMLM.Chlorophyll_B.GWAS.Results.csv	Os03t0445700-01	3	18935324	2.45875e-06	Os03t0445700-01	Os03g0445700	LATERAL ORGAN BOUNDARIES DOMAIN (LBD) protein, Transcriptional activator, Regulation of heading date and yield	OsLBD37	LATERAL ORGAN BOUNDARIES DOMAIN 37			OsLBD37, LBD37	LATERAL ORGAN BOUNDARIES DOMAIN 37, lateral organ boundaries domain protein 37		Lateral organ boundaries, LOB (IPR004883)	AK071624	Q6AV61	2017-10-26	28342864	J023106M18	21732
Whole	Suggestive	GAPIT.CMLM.Chlorophyll_B.GWAS.Results.csv	Os03t0563100-01	3	20242398	1.29657e-06	Os03t0563100-01	Os03g0563100	D-arabinono-1, 4-lactone oxidase domain containing protein.							Biological Process: oxidation-reduction process (GO:0055114), Cellular Component: membrane (GO:0016020), Molecular Function: catalytic activity (GO:0003824), Molecular Function: D-arabinono-1, 4-lactone oxidase activity (GO:0003885), Molecular Function: UDP-N-acetylmuramate dehydrogenase activity (GO:0008762), Molecular Function: oxidoreductase activity (GO:0016491), Molecular Function: oxidoredu…	FAD linked oxidase, N-terminal (IPR006094), D-arabinono-1, 4-lactone oxidase (IPR007173), Plant-specific FAD-dependent oxidoreductase (IPR010030), FAD-binding, type 2 (IPR016166), FAD-linked oxidase, FAD-binding, subdomain 2 (IPR016168)	AK109527 (DDBJ, Best hit)	NP_001152512.1 (RefSeq)			002-116-B07
Whole	Suggestive	GAPIT.CMLM.Chlorophyll_B.GWAS.Results.csv	Os03t0441000-02	3	18645295	1.19809e-06	Os03t0441000-02	Os03g0441000	Similar to Transcription initiation factor TFIID component TAF4 family protein, expressed.							Biological Process: transcription initiation, DNA-dependent (GO:0006352), Cellular Component: transcription factor TFIID complex (GO:0005669)	Transcription initiation factor TFIID component TAF4 (IPR007900), RST domain of plant C-terminal (IPR022003)	AK070997 (DDBJ, Best hit)	Q10IY9 (UniProt)			J023077I17
Whole	Suggestive	GAPIT.CMLM.Chlorophyll_B.GWAS.Results.csv	Os03t0441000-01	3	18645295	1.19809e-06	Os03t0441000-01	Os03g0441000	Similar to Transcription initiation factor TFIID component TAF4 family protein, expressed.							Biological Process: transcription initiation, DNA-dependent (GO:0006352), Cellular Component: transcription factor TFIID complex (GO:0005669)	Transcription initiation factor TFIID component TAF4 (IPR007900), RST domain of plant C-terminal (IPR022003)	AK120625 (DDBJ, Best hit)	Q10IY9 (UniProt)			J013152M06
Whole	Suggestive	GAPIT.CMLM.Chlorophyll_B.GWAS.Results.csv	Os03t0441601-01	3	18693092	2.39079e-06	Os03t0441601-01	Os03g0441601	Hypothetical conserved gene.									AK241603 (DDBJ, Best hit)	B9FSE2 (UniProt)			J065183N19
Whole	Suggestive	GAPIT.CMLM.Chlorophyll_B.GWAS.Results.csv	Os03t0565500-01	3	20412218	9.95289e-06	Os03t0565500-01	Os03g0565500	Similar to Elongation factor G 1, mitochondrial precursor (mEF-G-1) (EFGM).					mEF-G	mitochondrial elongation factor G	Biological Process: translational elongation (GO:0006414), Cellular Component: intracellular (GO:0005622), Molecular Function: translation elongation factor activity (GO:0003746), Molecular Function: GTPase activity (GO:0003924), Molecular Function: GTP binding (GO:0005525)	Translation elongation factor EFG/EF2, C-terminal (IPR000640), Protein synthesis factor, GTP-binding (IPR000795), Translation elongation factor EFTu/EF1A, domain 2 (IPR004161), Translation elongation factor EFG/EF2 (IPR004540), Small GTP-binding protein domain (IPR005225), Translation elongation factor EFG/EF2, domain IV (IPR005517), Translation elongation/initiation factor/Ribosomal, beta-barrel…	AK122133 (DDBJ, Best hit), AK102744 (DDBJ, Best hit)	D0NCX8 (UniProt)			J033133F23, J033106I07	15691
Whole	Suggestive	GAPIT.CMLM.Chlorophyll_B.GWAS.Results.csv	Os03t0448700-01	3	19198829	2.39079e-06	Os03t0448700-01	Os03g0448700	Interferon-related developmental regulator domain containing protein.								Interferon-related developmental regulator, N-terminal (IPR007701)	AK102551 (DDBJ, Best hit)	NP_001147680.1 (RefSeq)			J033097C13
Whole	Suggestive	GAPIT.CMLM.Chlorophyll_B.GWAS.Results.csv	Os03t0448950-01	3	19246790	2.39079e-06	Os03t0448950-01	Os03g0448950	Hypothetical gene.									AK240838 (DDBJ, Best hit)	longestORF			J065016C10
Whole	Suggestive	GAPIT.CMLM.Chlorophyll_B.GWAS.Results.csv	Os03t0449200-00	3	19246790	2.39079e-06	Os03t0449200-00	Os03g0449200	Similar to Protein argonaute 7.			SHL4	SHOOTLESS 4	shl4, sh4, OsAGO7, SHO2, AGO7, SHL4/SHO2	shootless 4, shootless-4, Protein argonaute 7, Protein SHOOTLESS 4, Protein SHOOT ORGANIZATION 2, SHOOT ORGANIZATION2, ARGONAUTE 7, Argonaute 7	Molecular Function: nucleic acid binding (GO:0003676), Molecular Function: protein binding (GO:0005515)	Argonaute/Dicer protein, PAZ (IPR003100), Stem cell self-renewal protein Piwi (IPR003165), Ribonuclease H-like (IPR012337), Domain of unknown function DUF1785 (IPR014811)	AB353924 (DDBJ, Best hit)	Q75HC2 (UniProt)				978
Whole	Suggestive	GAPIT.CMLM.Chlorophyll_B.GWAS.Results.csv	Os03t0438400-01	3	18500521	4.51015e-06	Os03t0438400-01	Os03g0438400	Hypothetical protein.									AK070383 (DDBJ, Best hit)	longestORF			J023054E02
Whole	Suggestive	GAPIT.CMLM.Chlorophyll_B.GWAS.Results.csv	Os03t0441400-02	3	18682717	3.54576e-06	Os03t0441400-02	Os03g0441400	Hypothetical conserved gene.							Molecular Function: binding (GO:0005488)	Pentatricopeptide repeat (IPR002885), Tetratricopeptide-like helical (IPR011990)	AK119273 (DDBJ, Best hit)	B9F983 (UniProt)			001-130-B05
Whole	Suggestive	GAPIT.CMLM.Chlorophyll_B.GWAS.Results.csv	Os03t0577200-01	3	21111965	9.99064e-06	Os03t0577200-01	Os03g0577200	Similar to Mps one binder kinase activator-like 1A (Mob1 homolog 1A) (Mob1A) (Mob1B) (Protein Mob4A).								Mob1/phocein (IPR005301)	AK099558 (DDBJ, Best hit), AK061735 (DDBJ, Best hit), AK098953 (DDBJ, Best hit), AK104547 (DDBJ, Best hit)	B6U9F2 (UniProt)			J013034B14, 001-038-D08, J013058M06, 006-305-C06
Whole	Suggestive	GAPIT.CMLM.Chlorophyll_B.GWAS.Results.csv	Os03t0554900-00	3	19587179	5.24996e-06	Os03t0554900-00	Os03g0554900	Hypothetical conserved gene.									BT042185 (DDBJ)	Q10IG0 (UniProt)
Whole	Suggestive	GAPIT.CMLM.Chlorophyll_B.GWAS.Results.csv	Os04t0609700-01	4	30890863	5.47311e-06	Os04t0609700-01	Os04g0609700	Zinc finger, RING/FYVE/PHD-type domain containing protein.							Molecular Function: protein binding (GO:0005515), Molecular Function: zinc ion binding (GO:0008270)	Zinc finger, PHD-type (IPR001965), Zinc finger, FYVE/PHD-type (IPR011011), Zinc finger, RING/FYVE/PHD-type (IPR013083), Zinc finger, PHD-type, conserved site (IPR019786), Zinc finger, PHD-finger (IPR019787)	AK101763 (DDBJ, Best hit)	Q25AI3 (UniProt)			J033064C18
Whole	Suggestive	GAPIT.CMLM.Chlorophyll_B.GWAS.Results.csv	Os03t0578200-01	3	21168075	5.50011e-06	Os03t0578200-01	Os03g0578200	Conserved hypothetical protein.									AK120432 (DDBJ, Best hit)	B8AL51 (UniProt)			J013096L16
Whole	Suggestive	GAPIT.CMLM.Chlorophyll_B.GWAS.Results.csv	Os03t0577150-00	3	21111965	9.99064e-06	Os03t0577150-00	Os03g0577150	Hypothetical gene.									BT016208 (DDBJ)	longestORF
Whole	Suggestive	GAPIT.CMLM.Chlorophyll_B.GWAS.Results.csv	Os09t0437900-01	9	16172611	9.39719e-06	Os09t0437900-01	Os09g0437900	Similar to Adrenodoxin.			ISC19	IRON-SULFUR CLUSTER PROTEIN 19	OsISC19	Iron-sulfur cluster protein 19	Molecular Function: electron carrier activity (GO:0009055), Molecular Function: iron-sulfur cluster binding (GO:0051536), Molecular Function: 2 iron, 2 sulfur cluster binding (GO:0051537)	Ferredoxin (IPR001041), Adrenodoxin (IPR001055), Beta-grasp fold, ferredoxin-type (IPR012675), Adrenodoxin, iron-sulphur binding site (IPR018298)	AK107833 (DDBJ, Best hit)	B6U5I8 (UniProt)			002-133-H02	13431
Whole	Suggestive	GAPIT.CMLM.Chlorophyll_B.GWAS.Results.csv	Os03t0578200-02	3	21168075	5.50011e-06	Os03t0578200-02	Os03g0578200	Conserved hypothetical protein.									AK062224 (DDBJ, Best hit)	B8AL51 (UniProt)			001-047-C01
Whole	Suggestive	GAPIT.CMLM.Chlorophyll_B.GWAS.Results.csv	Os03t0577100-01	3	21106005	8.49752e-06	Os03t0577100-01	Os03g0577100	Nuf2 family protein.							Biological Process: mitosis (GO:0007067), Cellular Component: chromosome, centromeric region (GO:0000775)	Kinetochore protein Nuf2 (IPR005549)	AK101786 (DDBJ, Best hit)	NP_001150069.1 (RefSeq)			J033065E09
Whole	Suggestive	GAPIT.CMLM.Chlorophyll_B.GWAS.Results.csv	Os03t0576200-01	3	21061633	7.61545e-06	Os03t0576200-01	Os03g0576200	High affinity K<sup>+</sup> transporter (HAK), Maintenance of ion homeostasis, Salinity tolerance	OsHAK21	High-affinity Potassium(K+) Transporter 21, Potassium transporter 21	HAK21	HIGH-AFFINITY POTASSIUM(K+) TRANSPORTER 21	OsHAK21	High-affinity Potassium(K+) Transporter 21, Potassium transporter 21	Biological Process: potassium ion transmembrane transport (GO:0071805), Molecular Function: potassium ion transmembrane transporter activity (GO:0015079), Cellular Component: membrane (GO:0016020)	Potassium transporter (IPR003855)	Inferred from literature	Q75G84	2019-04-09	30537381, 26046379		8675
Whole	Suggestive	GAPIT.CMLM.Chlorophyll_B.GWAS.Results.csv	Os03t0556600-01	3	19730597	5.57551e-06	Os03t0556600-01	Os03g0556600	Serine/threonine protein kinase-related domain containing protein.							Biological Process: protein phosphorylation (GO:0006468), Biological Process: recognition of pollen (GO:0048544), Molecular Function: protein kinase activity (GO:0004672), Molecular Function: protein serine/threonine kinase activity (GO:0004674), Molecular Function: protein binding (GO:0005515), Molecular Function: ATP binding (GO:0005524), Molecular Function: sugar binding (GO:0005529), Molecula…	Protein kinase, catalytic domain (IPR000719), S-locus glycoprotein (IPR000858), Serine-threonine/tyrosine-protein kinase (IPR001245), Bulb-type lectin domain (IPR001480), Apple-like (IPR003609), Epidermal growth factor-like (IPR006210), Serine/threonine-protein kinase, active site (IPR008271), Protein kinase-like domain (IPR011009), PAN-2 domain (IPR013227), S-receptor-like serine/threonine-prote…	AK066162 (DDBJ, Best hit)	A2XII0 (UniProt)			J013053H05
Whole	Suggestive	GAPIT.CMLM.Chlorophyll_B.GWAS.Results.csv	Os05t0102200-01	5	142202	6.32893e-06	Os05t0102200-01	Os05g0102200	Zinc finger, CCHC retroviral-type domain containing protein.							Molecular Function: nucleic acid binding (GO:0003676), Molecular Function: zinc ion binding (GO:0008270)	Zinc finger, CCHC-type (IPR001878), Zinc finger, CCHC retroviral-type (IPR013084)	AK070736 (DDBJ, Best hit)	B8AWJ1 (UniProt)			J023062D21
Whole	Suggestive	GAPIT.CMLM.Chlorophyll_B.GWAS.Results.csv	Os03t0440900-01	3	18637975	5.64938e-06	Os03t0440900-01	Os03g0440900	Similar to LRR protein.					OsI-BAK1, I-BAK1		Molecular Function: protein binding (GO:0005515)	Leucine-rich repeat (IPR001611), Leucine-rich repeat-containing N-terminal, type 2 (IPR013210)	AK069710 (DDBJ, Best hit)	Q5XUV2 (UniProt)			J023031G03	19893
Whole	Suggestive	GAPIT.CMLM.Chlorophyll_B.GWAS.Results.csv	Os03t0561283-01	3	20111574	6.12431e-06	Os03t0561283-01	Os03g0561283	Conserved hypothetical protein.									AK240840 (DDBJ, Best hit)	NP_001173496.1 (RefSeq)			J065016H04
Whole	Suggestive	GAPIT.CMLM.Chlorophyll_B.GWAS.Results.csv	Os03t0562200-01	3	20189439	3.54576e-06	Os03t0562200-01	Os03g0562200	Cyclin-like F-box domain containing protein.					OsFbox153	F-box protein 153		F-box domain, Skp2-like (IPR022364)	AK072991 (DDBJ, Best hit)	B6U5X4 (UniProt)			J023147M15	16942
Whole	Suggestive	GAPIT.CMLM.Chlorophyll_B.GWAS.Results.csv	Os03t0441500-02	3	18688246	3.54576e-06	Os03t0441500-02	Os03g0441500	Similar to ABC transporter.			ABCF2	ABC TRANSPORTER F FAMILY MEMBER 2	OsABCF2	ABC transporter superfamily ABCF subgroup member 2	Molecular Function: nucleotide binding (GO:0000166), Molecular Function: ATP binding (GO:0005524), Molecular Function: ATPase activity (GO:0016887), Molecular Function: nucleoside-triphosphatase activity (GO:0017111)	ABC transporter-like (IPR003439), ATPase, AAA+ type, core (IPR003593)	AK060827 (DDBJ, Best hit)	A3AJH2 (UniProt)			001-034-B11	11976
Whole	Suggestive	GAPIT.CMLM.Chlorophyll_B.GWAS.Results.csv	Os03t0577800-01	3	21146969	5.15592e-06	Os03t0577800-01	Os03g0577800	Similar to OSIGBa0106P14.6 protein.									AK288390 (DDBJ, Best hit)	Q01I24 (UniProt)			J090027G18
Whole	Suggestive	GAPIT.CMLM.Chlorophyll_B.GWAS.Results.csv	Os03t0448600-01	3	19185591	3.92184e-06	Os03t0448600-01	Os03g0448600	WD40 repeat-like domain containing protein.					OsWD40-76		Molecular Function: protein binding (GO:0005515)	WD40 repeat (IPR001680), WD40 repeat-like-containing domain (IPR011046), WD40/YVTN repeat-like-containing domain (IPR015943), WD40-repeat-containing domain (IPR017986), WD40 repeat, subgroup (IPR019781), WD40 repeat 2 (IPR019782), G-protein beta WD-40 repeat (IPR020472)	AK111867 (DDBJ, Best hit)	B6UH61 (UniProt)			J033045C11	10757
Whole	Suggestive	GAPIT.CMLM.Chlorophyll_B.GWAS.Results.csv	Os03t0448200-00	3	19147601	3.54576e-06	Os03t0448200-00	Os03g0448200	Similar to Exo70 exocyst complex subunit family protein.			EXO70H2	EXOCYST SUBUNIT EXO70 FAMILY PROTEIN H2	OsEXO70H2, OsExo70H2, OrysaH2_Exo70	exocyst subunit EXO70 family protein H2	Biological Process: exocytosis (GO:0006887), Cellular Component: exocyst (GO:0000145)	Exo70 exocyst complex subunit (IPR004140), Cullin repeat-like-containing domain (IPR016159)	AK357124 (DDBJ)	Q2RBS0 (UniProt)				20339
Whole	Suggestive	GAPIT.CMLM.Chlorophyll_B.GWAS.Results.csv	Os03t0441500-01	3	18688246	3.54576e-06	Os03t0441500-01	Os03g0441500	ABC transporter-like domain containing protein.			ABCF2	ABC TRANSPORTER F FAMILY MEMBER 2	OsABCF2	ABC transporter superfamily ABCF subgroup member 2	Molecular Function: nucleotide binding (GO:0000166), Molecular Function: ATP binding (GO:0005524), Molecular Function: ATPase activity (GO:0016887), Molecular Function: nucleoside-triphosphatase activity (GO:0017111)	ABC transporter-like (IPR003439), ATPase, AAA+ type, core (IPR003593), ABC transporter, conserved site (IPR017871)	AK102700 (DDBJ, Best hit)	Q65CB1 (UniProt)			J033103K23	11976
Whole	Suggestive	GAPIT.CMLM.Chlorophyll_B.GWAS.Results.csv	Os03t0562200-02	3	20189556	5.85785e-06	Os03t0562200-02	Os03g0562200	Cyclin-like F-box domain containing protein.					OsFbox153	F-box protein 153		F-box domain, Skp2-like (IPR022364)	AK061175 (DDBJ, Best hit)	B6U5X4 (UniProt)			006-209-C04	16942
Whole	Suggestive	GAPIT.CMLM.Chlorophyll_B.GWAS.Results.csv	Os03t0441400-03	3	18682054	5.85785e-06	Os03t0441400-03	Os03g0441400	Pentatricopeptide repeat domain containing protein.							Molecular Function: binding (GO:0005488)	Pentatricopeptide repeat (IPR002885), Tetratricopeptide-like helical (IPR011990)	AK119281 (DDBJ, Best hit)	Q8S693 (UniProt)			001-130-C06
Whole	Suggestive	GAPIT.CMLM.Chlorophyll_B.GWAS.Results.csv	Os03t0438200-01	3	18487956	4.0972e-06	Os03t0438200-01	Os03g0438200	Conserved hypothetical protein.									AK105182 (DDBJ, Best hit)	A3AJG3 (UniProt)			001-105-G09
Whole	Suggestive	GAPIT.CMLM.Chlorophyll_B.GWAS.Results.csv	Os03t0431550-01	3	18115953	4.20918e-06	Os03t0431550-01	Os03g0431550	Glycosyl transferase, family 20 domain containing protein.							Biological Process: trehalose biosynthetic process (GO:0005992), Molecular Function: catalytic activity (GO:0003824)	Glycosyl transferase, family 20 (IPR001830)	AK241760 (DDBJ, Best hit)	NP_001173483.1 (RefSeq)			J065204N07
Whole	Suggestive	GAPIT.CMLM.Chlorophyll_B.GWAS.Results.csv	Os03t0565100-01	3	20367996	4.34734e-06	Os03t0565100-01	Os03g0565100	OST3/OST6 family protein.								Magnesium transporter protein 1 (IPR006844), Oligosaccharyl transferase complex, subunit OST3/OST6 (IPR021149)	AK102421 (DDBJ, Best hit), AK061364 (DDBJ, Best hit), AK109347 (DDBJ, Best hit)	B4FSV8 (UniProt)			J033093D18, 006-304-D03, 006-203-G06
Whole	Suggestive	GAPIT.CMLM.Chlorophyll_B.GWAS.Results.csv	Os03t0566500-01	3	20478214	4.34734e-06	Os03t0566500-01	Os03g0566500	Lupus La protein family protein.							Biological Process: RNA processing (GO:0006396), Cellular Component: nucleus (GO:0005634), Cellular Component: ribonucleoprotein complex (GO:0030529), Molecular Function: nucleotide binding (GO:0000166), Molecular Function: nucleic acid binding (GO:0003676), Molecular Function: RNA binding (GO:0003723)	RNA recognition motif domain (IPR000504), Lupus La protein (IPR002344), RNA-binding protein Lupus La (IPR006630), Ataxin-2, C-terminal (IPR009818), Winged helix-turn-helix transcription repressor DNA-binding (IPR011991), Nucleotide-binding, alpha-beta plait (IPR012677)	AK070576 (DDBJ, Best hit)	B8AKV5 (UniProt)			J023057E01
Whole	Suggestive	GAPIT.CMLM.Chlorophyll_B.GWAS.Results.csv	Os03t0452300-01	3	19414806	4.51015e-06	Os03t0452300-01	Os03g0452300	Ribosomal protein S5, bacterial-type domain containing protein.							Biological Process: translation (GO:0006412), Cellular Component: intracellular (GO:0005622), Cellular Component: ribosome (GO:0005840), Cellular Component: small ribosomal subunit (GO:0015935), Molecular Function: RNA binding (GO:0003723), Molecular Function: structural constituent of ribosome (GO:0003735)	Ribosomal protein S5 (IPR000851), Ribosomal protein S5, C-terminal (IPR005324), Ribosomal protein S5, bacterial-type (IPR005712), Ribosomal protein S5, N-terminal (IPR013810), Double-stranded RNA-binding-like (IPR014720), Ribosomal protein S5 domain 2-type fold, subgroup (IPR014721), Ribosomal protein S5, N-terminal, conserved site (IPR018192), Ribosomal protein S5 domain 2-type fold (IPR020568)	AK060924 (DDBJ, Best hit), AK065820 (DDBJ, Best hit), AK119178 (DDBJ, Best hit)	Q10IJ6 (UniProt)			001-035-H10, J013042D13, 001-037-G07
Whole	Suggestive	GAPIT.CMLM.Chlorophyll_B.GWAS.Results.csv	Os03t0565825-00	3	20436934	3.54576e-06	Os03t0565825-00	Os03g0565825	Conserved hypothetical protein.									EU955901 (DDBJ)	Q6ZDL1 (UniProt)
Whole	Suggestive	GAPIT.CMLM.Chlorophyll_B.GWAS.Results.csv	Os03t0557900-00	3	20111574	6.12431e-06	Os03t0557900-00	Os03g0557900	Hypothetical gene.									AK240840 (DDBJ, Secondary hit)	NP_001176877.1 (RefSeq)
Whole	Suggestive	GAPIT.CMLM.Chlorophyll_B.GWAS.Results.csv	Os03t0575950-00	3	21053786	5.89928e-06	Os03t0575950-00	Os03g0575950	Hypothetical protein.									CT835225 (DDBJ, Best hit)	longestORF
Whole	Suggestive	GAPIT.CMLM.Chlorophyll_B.GWAS.Results.csv	Os05t0234366-00	5	8158107	5.6501e-06	Os05t0234366-00	Os05g0234366	Hypothetical gene.									CT837896 (DDBJ, Secondary hit)	longestORF
Whole	Suggestive	GAPIT.CMLM.Chlorophyll_B.GWAS.Results.csv	Os03t0564200-01	3	20316317	5.93868e-06	Os03t0564200-01	Os03g0564200	Protein of unknown function DUF952 family protein.								Protein of unknown function DUF952 (IPR009297)	AK064634 (DDBJ, Best hit)	Q10I53 (UniProt)			002-113-H10
Whole	Suggestive	GAPIT.CMLM.Chlorophyll_B.GWAS.Results.csv	Os03t0565900-01	3	20446941	3.43474e-06	Os03t0565900-01	Os03g0565900	Protein of unknown function DUF1723 domain containing protein.								Aminotransferase-like, plant mobile domain (IPR019557)	AK100587 (DDBJ, Best hit)	A2XIM5 (UniProt)			J023106C19
Whole	Suggestive	GAPIT.CMLM.Lost_Chlorophyll_B.GWAS.Results.csv	Os07t0611700-01	7	25203446	9.32578e-06	Os07t0611700-01	Os07g0611700	Peptidase C1A, papain family protein.								Proteinase inhibitor I29, cathepsin propeptide (IPR013201)	AK109158 (DDBJ, Best hit)	B9FU69 (UniProt)			002-155-G05
Whole	Suggestive	GAPIT.CMLM.Lost_Root_length.GWAS.Results.csv	Os09t0356000-00	9	11434363	6.63226e-06	Os09t0356000-00	Os09g0356000	Similar to OsD305.			RLCK266	RECEPTOR-LIKE CYTOPLASMIC KINASE 266	OsRLCK266, OsSIRK1	Receptor-like Cytoplasmic Kinase 266	Biological Process: protein phosphorylation (GO:0006468), Molecular Function: protein kinase activity (GO:0004672), Molecular Function: protein serine/threonine kinase activity (GO:0004674), Molecular Function: protein tyrosine kinase activity (GO:0004713), Molecular Function: ATP binding (GO:0005524), Molecular Function: transferase activity, transferring phosphorus-containing groups (GO:0016772)	Protein kinase, catalytic domain (IPR000719), Serine-threonine/tyrosine-protein kinase (IPR001245), Serine/threonine-protein kinase, catalytic domain (IPR002290), Serine/threonine-protein kinase, active site (IPR008271), Protein kinase-like domain (IPR011009), Protein kinase, ATP binding site (IPR017441), Tyrosine-protein kinase, catalytic domain (IPR020635), Malectin-like carbohydrate-binding do…	AK368497 (DDBJ)	Q948R2 (UniProt)				18956
Whole	Suggestive	GAPIT.CMLM.Lost_Root_length.GWAS.Results.csv	Os09t0359800-01	9	11704406	6.08617e-06	Os09t0359800-01	Os09g0359800	Similar to Arginine methyltransferase pam1 (Pam1).			PRMT1	PROTEIN ARGININE METHYLTRANSFERASE 1	OsPRMT1	protein arginine methyltransferase 1	Biological Process: protein methylation (GO:0006479), Cellular Component: cytoplasm (GO:0005737), Molecular Function: protein methyltransferase activity (GO:0008276)	Ribosomal L11 methyltransferase, PrmA (IPR010456)	AK099826 (DDBJ, Best hit)	B6TIG8 (UniProt)			J013102P20	9672
Whole	Suggestive	GAPIT.CMLM.Lost_Root_length.GWAS.Results.csv	Os10t0554200-02	10	21762171	6.48774e-06	Os10t0554200-02	Os10g0554200	Nitrate transporter, Nitrate uptake, Nitrate transport	NRT1.1B, OsNRT1.1B, OsNPF6.5, NPF6.5	nitrate transporter 1.1B	NPF6.5	NRT1/PTR FAMILY 6.5	OsNRT1.1B, NRT1.1B, OsNPF6.5	nitrate transporter 1.1B	Biological Process: transport (GO:0006810), Molecular Function: transporter activity (GO:0005215), Cellular Component: membrane (GO:0016020)	Proton-dependent oligopeptide transporter family (IPR000109), Major facilitator superfamily domain (IPR020846)	AK068409	Q336T8	2015-10-21	26053497	J013147D24	19895
Whole	Suggestive	GAPIT.CMLM.Lost_Root_length.GWAS.Results.csv	Os09t0356200-01	9	11455731	1.91388e-06	Os09t0356200-01	Os09g0356200	Malectin-like carbohydrate-binding domain domain containing protein.								Malectin-like carbohydrate-binding domain (IPR024788)	AK111655 (DDBJ, Best hit)	B8BES0 (UniProt)			J013151C10
Whole	Suggestive	GAPIT.CMLM.Lost_Root_length.GWAS.Results.csv	Os09t0359900-01	9	11707948	6.08617e-06	Os09t0359900-01	Os09g0359900	Nicotinamide N-methyltransferase, putative domain containing protein.								Nicotinamide N-methyltransferase, putative (IPR019410)	AK105521 (DDBJ, Best hit)	A2Z0C1 (UniProt)			001-127-F10
Whole	Suggestive	GAPIT.CMLM.Lost_Root_length.GWAS.Results.csv	Os10t0554200-01	10	21762171	6.48774e-06	Os10t0554200-01	Os10g0554200	TGF-beta receptor, type I/II extracellular region family protein.			NPF6.5	NRT1/PTR FAMILY 6.5	OsNRT1.1B, NRT1.1B, OsNPF6.5	nitrate transporter 1.1B	Biological Process: oligopeptide transport (GO:0006857), Cellular Component: membrane (GO:0016020), Molecular Function: transporter activity (GO:0005215)	Oligopeptide transporter (IPR000109), Major facilitator superfamily domain, general substrate transporter (IPR016196)	AK105765 (DDBJ, Best hit)	C3SAC2 (UniProt)			001-202-E01	19895
Whole	Suggestive	GAPIT.CMLM.Lost_Root_length.GWAS.Results.csv	Os12t0639200-01	12	27412434	8.96351e-06	Os12t0639200-01	Os12g0639200	Similar to ATPase 3.				AAA-ATPASE 6		OsAAA-ATPase6, OsAAA-ATPase 6, AAA-ATPase6	Molecular Function: nucleotide binding (GO:0000166), Molecular Function: ATP binding (GO:0005524), Molecular Function: nucleoside-triphosphatase activity (GO:0017111)	ATPase, AAA+ type, core (IPR003593), ATPase, AAA-type, core (IPR003959), ATPase, AAA-type, conserved site (IPR003960)	AK122160 (DDBJ, Best hit)	Q5BHT3 (UniProt)			J033147F11	23151
Whole	Suggestive	GAPIT.CMLM.Lost_Root_length.GWAS.Results.csv	Os09t0359500-01	9	11673430	9.96367e-06	Os09t0359500-01	Os09g0359500	Similar to OsD305.							Molecular Function: protein binding (GO:0005515)	Leucine-rich repeat (IPR001611), Malectin-like carbohydrate-binding domain (IPR024788)	AK100557 (DDBJ, Best hit)	Q948R2 (UniProt)			J023104C08
Whole	Suggestive	GAPIT.CMLM.Lost_Root_length.GWAS.Results.csv	Os09t0356300-01	9	11448500	6.63226e-06	Os09t0356300-01	Os09g0356300	Hypothetical conserved gene.									AK072578 (DDBJ, Best hit)	B8BES1 (UniProt)			J023128H13
Whole	Suggestive	GAPIT.CMLM.Lost_Root_length.GWAS.Results.csv	Os01t0114402-00	1	777831	3.99523e-06	Os01t0114402-00	Os01g0114402	Hypothetical protein.									tplb0030a05 (Wheat FLcDNA)	longestORF
Whole	Suggestive	GAPIT.CMLM.Lost_Root_thickness.GWAS.Results.csv	Os05t0119000-01	5	989666	3.52773e-06	Os05t0119000-01	Os05g0119000	Bacterial-type ATP binding cassette (ABC) transporter, Al tolerance	STAR2	SENSITIVE TO ALUMINIUM RHIZOTOXICITY 2, SENSITIVE TO AL RHIZOTOXICITY2, sensitive to Al rhizotoxicity2	STAR2	SENSITIVE TO ALUMINIUM RHIZOTOXICITY 2	OsSTAR2, OsSATR2	SENSITIVE TO AL RHIZOTOXICITY2, sensitive to Al rhizotoxicity2		UPF0014 family (IPR005226)	AB379845, AK069359	Q5W7C1	2011-04-07	19880795, 15857838, 19244140	J023016K03	9268
Whole	Suggestive	GAPIT.CMLM.Lost_Root_thickness.GWAS.Results.csv	Os05t0118800-01	5	988413	6.96396e-06	Os05t0118800-01	Os05g0118800	Conserved hypothetical protein.									AK120705 (DDBJ, Best hit)	B9FKD2 (UniProt)			J023001A05
Whole	Suggestive	GAPIT.CMLM.Lost_Root_thickness.GWAS.Results.csv	Os05t0119000-02	5	990946	2.72801e-06	Os05t0119000-02	Os05g0119000	Similar to membrane protein.			STAR2	SENSITIVE TO ALUMINIUM RHIZOTOXICITY 2	OsSTAR2, OsSATR2	SENSITIVE TO AL RHIZOTOXICITY2, sensitive to Al rhizotoxicity2		Conserved hypothetical protein CHP00245 (IPR005226)	AK287430 (DDBJ, Best hit)	Q5W7C1 (UniProt)			J043011D19	9268
Whole	Suggestive	GAPIT.CMLM.Lost_Root_thickness.GWAS.Results.csv	Os05t0118900-01	5	989666	3.52773e-06	Os05t0118900-01	Os05g0118900	Hypothetical protein.									AK109043 (DDBJ, Best hit)	longestORF			002-154-D05
Whole	Suggestive	GAPIT.CMLM.Lost_Root_weight.GWAS.Results.csv	Os01t0666000-01	1	27227037	4.90164e-06	Os01t0666000-01	Os01g0666000	Similar to Lipid phosphate phosphatase 2 (EC 3.1.3.-) (AtLPP2) (Phosphatidic acid phosphatase 2) (AtPAP2) (Prenyl diphosphate phosphatase).							Cellular Component: membrane (GO:0016020), Molecular Function: catalytic activity (GO:0003824)	Phosphatidic acid phosphatase type 2/haloperoxidase (IPR000326), Phosphatidic acid phosphatase/chloroperoxidase, N-terminal (IPR016118)	AK070670 (DDBJ, Best hit)	B6SSC1 (UniProt)			J023057H08
Whole	Suggestive	GAPIT.CMLM.Lost_Root_weight.GWAS.Results.csv	Os01t0666101-00	1	27236126	4.08972e-06	Os01t0666101-00	Os01g0666101	Similar to predicted protein.									AK335557 (DDBJ)	XP_001779700.1 (RefSeq)
Whole	Suggestive	GAPIT.CMLM.Lost_Shoot_length.GWAS.Results.csv	Os09t0323000-01	9	9438999	7.53761e-06	Os09t0323000-01	Os09g0323000	Similar to UDP-galactose 4-epimerase-like protein.			UGE4	UDP-GLUCOSE EPIMERASE 4	OsUGE4, OsUGE3	UDP-glucose epimerase 4	Biological Process: galactose metabolic process (GO:0006012), Biological Process: cellular metabolic process (GO:0044237), Molecular Function: nucleotide binding (GO:0000166), Molecular Function: catalytic activity (GO:0003824), Molecular Function: UDP-glucose 4-epimerase activity (GO:0003978), Molecular Function: coenzyme binding (GO:0050662)	NAD-dependent epimerase/dehydratase (IPR001509), UDP-glucose 4-epimerase (IPR005886), NAD(P)-binding domain (IPR016040)	AK121426 (DDBJ, Best hit)	Q58IJ5 (UniProt)			J023135L03	12413
Whole	Suggestive	GAPIT.CMLM.Lost_Shoot_length.GWAS.Results.csv	Os01t0351800-01	1	14078250	1.41839e-06	Os01t0351800-01	Os01g0351800	2OG-Fe(II) oxygenase domain containing protein.			2ODD16	2-OXOGLUTARATE-DEPENDENT DIOXYGENASE 16	2-ODD16, Os2-ODD16, Os2ODD16	2-oxoglutarate-dependent dioxygenase 16	Biological Process: oxidation-reduction process (GO:0055114), Molecular Function: oxidoreductase activity (GO:0016491), Molecular Function: oxidoreductase activity, acting on paired donors, with incorporation or reduction of molecular oxygen, 2-oxoglutarate as one donor, and incorporation of one atom each of oxygen into both donors (GO:0016706)	Oxoglutarate/iron-dependent oxygenase (IPR005123)	AK073503 (DDBJ, Best hit)	NP_001149052.1 (RefSeq)			J033046K19	22620
Whole	Suggestive	GAPIT.CMLM.Lost_Shoot_thickness.GWAS.Results.csv	Os02t0617500-01	2	24522997	4.95796e-06	Os02t0617500-01	Os02g0617500	DEAD-like helicase, N-terminal domain containing protein.			RMC1	RICE MEIOTIC CROSSOVER 1	MER3, mer3, OsMER3, RCK, OsRCK, Os-MER3	ZMM protein, ROCK-N-ROLLERS	Molecular Function: nucleic acid binding (GO:0003676), Molecular Function: helicase activity (GO:0004386), Molecular Function: ATP binding (GO:0005524), Molecular Function: ATP-dependent helicase activity (GO:0008026)	Helicase, C-terminal (IPR001650), Sec63 domain (IPR004179), DNA/RNA helicase, DEAD/DEAH box type, N-terminal (IPR011545), DEAD-like helicase (IPR014001)	AK106578 (DDBJ, Best hit)	B6DMK2 (UniProt)			002-111-C08	9116
Whole	Suggestive	GAPIT.CMLM.Lost_Shoot_weight.GWAS.Results.csv	Os02t0617500-01	2	24522997	6.31107e-06	Os02t0617500-01	Os02g0617500	DEAD-like helicase, N-terminal domain containing protein.			RMC1	RICE MEIOTIC CROSSOVER 1	MER3, mer3, OsMER3, RCK, OsRCK, Os-MER3	ZMM protein, ROCK-N-ROLLERS	Molecular Function: nucleic acid binding (GO:0003676), Molecular Function: helicase activity (GO:0004386), Molecular Function: ATP binding (GO:0005524), Molecular Function: ATP-dependent helicase activity (GO:0008026)	Helicase, C-terminal (IPR001650), Sec63 domain (IPR004179), DNA/RNA helicase, DEAD/DEAH box type, N-terminal (IPR011545), DEAD-like helicase (IPR014001)	AK106578 (DDBJ, Best hit)	B6DMK2 (UniProt)			002-111-C08	9116
Whole	Suggestive	GAPIT.CMLM.Lost_Shoot_weight.GWAS.Results.csv	Os04t0467100-01	4	23335124	6.11459e-06	Os04t0467100-01	Os04g0467100	Similar to OSIGBa0115M15.9 protein.									AK072142 (DDBJ, Best hit)	Q01KF0 (UniProt)			J013128K07
Whole	Suggestive	GAPIT.CMLM.Lost_Shoot_weight.GWAS.Results.csv	Os05t0367100-01	5	17632907	7.14106e-06	Os05t0367100-01	Os05g0367100	Ribosome biogenesis protein Nop16 domain containing protein.								Ribosome biogenesis protein Nop16 (IPR019002)	AK108334 (DDBJ, Best hit)	A2Y3V3 (UniProt)			002-142-A04
Whole	Suggestive	GAPIT.CMLM.Root_K..GWAS.Results.csv	Os07t0414200-01	7	13063834	9.25299e-06	Os07t0414200-01	Os07g0414200	Methyltransferase, METTL2, predicted domain containing protein.							Molecular Function: methyltransferase activity (GO:0008168)	Methyltransferase type 12 (IPR013217), Methyltransferase, METTL2, predicted (IPR017280)	AK067835 (DDBJ, Best hit)	F1DGA0 (UniProt)			J013121M11
Whole	Suggestive	GAPIT.CMLM.Root_K..GWAS.Results.csv	Os01t0775300-01	1	32783284	6.56522e-06	Os01t0775300-01	Os01g0775300	MATH domain containing protein.					OsM1, M1, OsM1a, OsM1b OsM1c	single domain MDC protein 1, single MATH domain containing protein 1	Molecular Function: protein binding (GO:0005515)	MATH (IPR002083), TRAF-like (IPR008974), TRAF-type (IPR013322)	AK102133 (DDBJ, Best hit)	A2ZYC7 (UniProt)			J033085E13	21182
Whole	Suggestive	GAPIT.CMLM.Root_thickness.GWAS.Results.csv	Os10t0491000-01	10	18641874	7.29939e-06	Os10t0491000-01	Os10g0491000	Plant Basic Secretory Protein family protein.						basic secretory protein		Uncharacterised protein family, basic secretory protein (IPR007541)	AK100816 (DDBJ, Best hit), AK059607 (DDBJ, Best hit)	B6TDW7 (UniProt)			J023122C23, 001-030-F02	19100
Whole	Suggestive	GAPIT.CMLM.Root_weight.GWAS.Results.csv	Os10t0491000-01	10	18641874	1.0682e-06	Os10t0491000-01	Os10g0491000	Plant Basic Secretory Protein family protein.						basic secretory protein		Uncharacterised protein family, basic secretory protein (IPR007541)	AK100816 (DDBJ, Best hit), AK059607 (DDBJ, Best hit)	B6TDW7 (UniProt)			J023122C23, 001-030-F02	19100
Whole	Suggestive	GAPIT.CMLM.Root_weight.GWAS.Results.csv	Os10t0491100-01	10	18642767	7.26004e-06	Os10t0491100-01	Os10g0491100	Hypothetical conserved gene.									AK242276 (DDBJ, Best hit)	Q5Z6L1 (UniProt)			J075187K15
Whole	Suggestive	GAPIT.CMLM.Shoot_K..GWAS.Results.csv	Os03t0125650-01	3	1462836	8.30026e-06	Os03t0125650-01	Os03g0125650	Hypothetical gene.									AK289045 (DDBJ, Best hit)	longestORF			J090092H03
Whole	Suggestive	GAPIT.CMLM.Shoot_K..GWAS.Results.csv	Os03t0125700-01	3	1465460	3.74065e-06	Os03t0125700-01	Os03g0125700	Ubiquitin ligase, Det1/DDB1-complexing domain containing protein.								Ubiquitin ligase, Det1/DDB1-complexing (IPR018276)	AK062913 (DDBJ, Best hit)	B8ALZ5 (UniProt)			001-108-G11
Whole	Suggestive	GAPIT.CMLM.Shoot_K..GWAS.Results.csv	Os03t0128000-01	3	1579868	4.2367e-06	Os03t0128000-01	Os03g0128000	FAS1 domain domain containing protein.			FLA2	FASCICLIN-LIKE ARABINOGALACTAN PROTEIN 2	OsFLA2	fasciclin-like AGP 2, fasciclin-like arabinogalactan protein 2		FAS1 domain (IPR000782)	AK121246 (DDBJ, Best hit)	Q06IA4 (UniProt)			J023099J16	11337
Whole	Suggestive	GAPIT.CMLM.Shoot_K..GWAS.Results.csv	Os03t0129100-01	3	1645315	8.01448e-06	Os03t0129100-01	Os03g0129100	Seven transmembrane protein MLO2.			MLO_	POWDERY-MILDEW-RESISTANCE GENE O_	OsMLO2, OsMLO3, OsMlo2, MLO2, Mlo2, Mlo, MLO3	powdery-MiLdew-resistance gene O2, powdery-MiLdew-resistance gene O3, MLO homologue, Mildew resistance Locus O-3	Biological Process: cell death (GO:0008219), Cellular Component: integral to membrane (GO:0016021)	Mlo-related protein (IPR004326)	AK098993 (DDBJ, Best hit), AK111990 (DDBJ, Best hit)	Q94EX3 (UniProt)			J013098A12, 001-032-H06	9186
Whole	Suggestive	GAPIT.CMLM.Shoot_K..GWAS.Results.csv	Os03t0128500-01	3	1612497	8.0611e-06	Os03t0128500-01	Os03g0128500	Similar to DNA polymerase delta small subunit (EC 2.7.7.7).			POLD2	POLYMERASE (DNA DIRECTED), DELTA 2	OsPoldelta2, OspolD2	pol delta small subunit, DNA polymerase delta 2, OsPol delta small subunit	Biological Process: DNA replication (GO:0006260), Molecular Function: DNA binding (GO:0003677), Molecular Function: DNA-directed DNA polymerase activity (GO:0003887)	DNA polymerase alpha/epsilon, subunit B (IPR007185)	AK067991 (DDBJ, Best hit)	Q9LRE5 (UniProt)			J013124O04	14517
Whole	Suggestive	GAPIT.CMLM.Shoot_K..GWAS.Results.csv	Os03t0127600-01	3	1558686	7.56526e-06	Os03t0127600-01	Os03g0127600	Forkhead-associated domain containing protein.			DLN74	DLN REPRESSOR 74	OsDLN74	DLN repressor 74, DLN motif protein 74	Biological Process: regulation of transcription, DNA-dependent (GO:0006355), Molecular Function: sequence-specific DNA binding transcription factor activity (GO:0003700), Molecular Function: protein binding (GO:0005515)	Forkhead-associated (FHA) domain (IPR000253), TSC-22 / Dip / Bun (IPR000580), SMAD/FHA domain (IPR008984)	AK103695 (DDBJ, Best hit)	Q8S5V4 (UniProt)			J033136J18	23178
Whole	Suggestive	GAPIT.CMLM.Shoot_K..GWAS.Results.csv	Os03t0128200-01	3	1601858	3.22433e-07	Os03t0128200-01	Os03g0128200	Similar to predicted protein.			GSL10	BETA-1, 3-GLUCANASE ACTIVITY 10	OsGSL10	Oryza sativa callose synthase 10, callose synthase 10		Protein of unknown function DUF605 (IPR006745), Vacuolar protein sorting-associate Vta1, N-terminal (IPR023175)	AK243268 (DDBJ, Best hit)	Q9LXT9 (UniProt)			J100049F13	8545
Whole	Suggestive	GAPIT.CMLM.Shoot_K..GWAS.Results.csv	Os03t0123300-01	3	1327984	8.71848e-07	Os03t0123300-01	Os03g0123300	Activator of the anaphase promoting complex/cyclosome (APC/C) complex, Regulation of cell cycle, Regulation of postembryonic shoot branching and tillering, Maintenance of endoreduplication during endosperm development	OsCCS52A, TAD1, TE	TILLERING AND DWARF 1, Tillering and Dwarf 1, cell cycle switch 52 A, tiller enhancer	TAD1	TILLERING AND DWARF 1	TAD1, OsCCS52A, TE, OsWD40-61, TAD1/TE, CCS52A1	Tillering and Dwarf 1, cell cycle switch 52 A, cell cycle switch 52A, A-type cell cycle switch 52, tiller enhancer, HOMOLOGUE OF CDH1, CELL CYCLE SWITCH PROTEIN 52A 1	Biological Process: positive regulation of ubiquitin protein ligase activity (GO:1904668), Molecular Function: protein binding (GO:0005515), Molecular Function: anaphase-promoting complex binding (GO:0010997), Molecular Function: ubiquitin-protein transferase activator activity (GO:0097027)	The WD repeat Cdc20/Fizzy family (IPR033010), WD40/YVTN repeat-like-containing domain (IPR015943), WD40-repeat-containing domain (IPR017986), Anaphase-promoting complex subunit 4, WD40 domain (IPR024977), WD40 repeat (IPR001680), WD40 repeat, conserved site (IPR019775)	AK070642	Q10SH0	2017-05-12	22434195, 22434193, 21927949	J023060I01	9825
Whole	Suggestive	GAPIT.CMLM.Shoot_K..GWAS.Results.csv	Os03t0123300-02	3	1327984	8.71848e-07	Os03t0123300-02	Os03g0123300	Similar to Cell cycle switch protein CCS52A.			TAD1	TILLERING AND DWARF 1	TAD1, OsCCS52A, TE, OsWD40-61, TAD1/TE, CCS52A1	Tillering and Dwarf 1, cell cycle switch 52 A, cell cycle switch 52A, A-type cell cycle switch 52, tiller enhancer, HOMOLOGUE OF CDH1, CELL CYCLE SWITCH PROTEIN 52A 1	Molecular Function: protein binding (GO:0005515)	WD40 repeat (IPR001680), WD40/YVTN repeat-like-containing domain (IPR015943), WD40-repeat-containing domain (IPR017986), WD40 repeat, conserved site (IPR019775), WD40 repeat, subgroup (IPR019781), WD40 repeat 2 (IPR019782)	AK058595 (DDBJ, Best hit)	Q4TU48 (UniProt)			001-017-H02	9825
Whole	Suggestive	GAPIT.CMLM.Shoot_K..GWAS.Results.csv	Os03t0127800-00	3	1566359	9.34117e-07	Os03t0127800-00	Os03g0127800	Non-protein coding transcript.									EU947022 (DDBJ)	NONE
Whole	Suggestive	GAPIT.CMLM.Shoot_K..GWAS.Results.csv	Os03t0128400-01	3	1610445	2.30154e-06	Os03t0128400-01	Os03g0128400	Conserved hypothetical protein.									AK063116 (DDBJ, Best hit)	A2XC10 (UniProt)			001-111-E01
Whole	Suggestive	GAPIT.CMLM.Shoot_K..GWAS.Results.csv	Os03t0127000-01	3	1525761	2.30225e-06	Os03t0127000-01	Os03g0127000	Similar to cell growth defect factor 2.									AK068479 (DDBJ, Best hit)	NP_001148819.1 (RefSeq)			J013152D10
Whole	Suggestive	GAPIT.CMLM.Shoot_K..GWAS.Results.csv	Os03t0128300-01	3	1608449	1.02844e-06	Os03t0128300-01	Os03g0128300	Conserved hypothetical protein.									AK064718 (DDBJ, Best hit)	B8AMD0 (UniProt)			002-118-E07
Whole	Suggestive	GAPIT.CMLM.Shoot_K..GWAS.Results.csv	Os03t0124033-00	3	1398384	7.60357e-06	Os03t0124033-00	Os03g0124033	Hypothetical protein.									tplb0025a22 (Wheat FLcDNA)	longestORF
Whole	Suggestive	GAPIT.CMLM.Shoot_K..GWAS.Results.csv	Os03t0128000-02	3	1579868	4.2367e-06	Os03t0128000-02	Os03g0128000	Similar to Fasciclin-like protein FLA2.			FLA2	FASCICLIN-LIKE ARABINOGALACTAN PROTEIN 2	OsFLA2	fasciclin-like AGP 2, fasciclin-like arabinogalactan protein 2		FAS1 domain (IPR000782)	AK062278 (DDBJ, Best hit)	Q06IA4 (UniProt)			001-100-C01	11337
Whole	Suggestive	GAPIT.CMLM.Shoot_K..GWAS.Results.csv	Os03t0124900-01	3	1431348	9.69658e-06	Os03t0124900-01	Os03g0124900	Pectin lyase fold/virulence factor domain containing protein.					OsPGL29, PGL29	Polygalacturonases-Like 29, PG-like 29	Biological Process: carbohydrate metabolic process (GO:0005975), Molecular Function: polygalacturonase activity (GO:0004650)	Glycoside hydrolase, family 28 (IPR000743), Parallel beta-helix repeat (IPR006626), Pectin lyase fold/virulence factor (IPR011050), Pectin lyase fold (IPR012334)	AK070284 (DDBJ, Best hit)	NP_001151102.1 (RefSeq)			J023048L01	22306
Whole	Suggestive	GAPIT.CMLM.Shoot_K..GWAS.Results.csv	Os03t0125900-02	3	1484393	7.44899e-06	Os03t0125900-02	Os03g0125900	Hypothetical conserved gene.									AK071921 (DDBJ, Best hit)	Q10SD7 (UniProt)			J013072E05
Whole	Suggestive	GAPIT.CMLM.Shoot_K..GWAS.Results.csv	Os03t0125900-01	3	1484393	7.44899e-06	Os03t0125900-01	Os03g0125900	Conserved hypothetical protein.									AK060370 (DDBJ, Best hit)	A2XBY9 (UniProt)			001-009-B02
Whole	Suggestive	GAPIT.CMLM.Shoot_K..GWAS.Results.csv	Os03t0128700-01	3	1627957	9.12908e-06	Os03t0128700-01	Os03g0128700	Calcium-dependent protein kinase, isoform 11 (EC 2.7.1.-) (CDPK 11).			CDPK7	CALCIUM-DEPENDENT PROTEIN KINASE 7	OsCDPK7, OsCPK7, CDPK1, OsCDPK11, CDPK12, OsCDPK13	calcium dependent protein kinase	Biological Process: protein phosphorylation (GO:0006468), Molecular Function: protein kinase activity (GO:0004672), Molecular Function: protein serine/threonine kinase activity (GO:0004674), Molecular Function: protein tyrosine kinase activity (GO:0004713), Molecular Function: calcium ion binding (GO:0005509), Molecular Function: ATP binding (GO:0005524), Molecular Function: transferase activity,…	Protein kinase, catalytic domain (IPR000719), Calcium-binding EF-hand (IPR002048), Serine/threonine-protein kinase, catalytic domain (IPR002290), Serine/threonine-protein kinase, active site (IPR008271), Protein kinase-like domain (IPR011009), EF-hand-like domain (IPR011992), Protein kinase, ATP binding site (IPR017441), Serine/threonine-protein kinase-like domain (IPR017442), EF-Hand 1, calcium-…	AK066500 (DDBJ, Best hit)	P53684 (UniProt)			J013071K04	3030
Whole	Suggestive	GAPIT.CMLM.Shoot_K..GWAS.Results.csv	Os03t0124100-01	3	1404604	6.67765e-06	Os03t0124100-01	Os03g0124100	Protein of unknown function DUF604 domain containing protein.					OsSTA87			Protein of unknown function DUF604 (IPR006740)	AK107007 (DDBJ, Best hit)	Q01KI0 (UniProt)			002-120-E03	19384
Whole	Suggestive	GAPIT.CMLM.Shoot_K..GWAS.Results.csv	Os03t0130900-02	3	1767138	8.59488e-07	Os03t0130900-02	Os03g0130900	Serine/threonine protein kinase domain containing protein.			RLCK96	RECEPTOR-LIKE CYTOPLASMIC KINASE 96	OsRLCK96	Receptor-like Cytoplasmic Kinase 96	Biological Process: protein phosphorylation (GO:0006468), Molecular Function: protein kinase activity (GO:0004672), Molecular Function: protein serine/threonine kinase activity (GO:0004674), Molecular Function: protein tyrosine kinase activity (GO:0004713), Molecular Function: ATP binding (GO:0005524), Molecular Function: transferase activity, transferring phosphorus-containing groups (GO:0016772)	Protein kinase, catalytic domain (IPR000719), Serine/threonine-protein kinase, catalytic domain (IPR002290), Serine/threonine-protein kinase, active site (IPR008271), Protein kinase-like domain (IPR011009), Protein kinase, ATP binding site (IPR017441), Serine/threonine-protein kinase-like domain (IPR017442), Tyrosine-protein kinase, catalytic domain (IPR020635)	AK105632 (DDBJ, Best hit)	NP_173489.2 (RefSeq)			001-200-D07	18805
Whole	Suggestive	GAPIT.CMLM.Shoot_K..GWAS.Results.csv	Os03t0124000-01	3	1396631	8.51429e-06	Os03t0124000-01	Os03g0124000	Homeodomain-related domain containing protein.							Biological Process: regulation of transcription, DNA-dependent (GO:0006355), Cellular Component: nucleus (GO:0005634), Molecular Function: DNA binding (GO:0003677), Molecular Function: sequence-specific DNA binding transcription factor activity (GO:0003700), Molecular Function: protein binding (GO:0005515), Molecular Function: sequence-specific DNA binding (GO:0043565)	Homeobox (IPR001356), POX (IPR006563), Homeobox KN domain (IPR008422), Homeodomain-like (IPR009057), Homeodomain-related (IPR012287)	AK121207 (DDBJ, Best hit)	B6SZ15 (UniProt)			J023088C15
Whole	Suggestive	GAPIT.CMLM.Shoot_K..GWAS.Results.csv	Os03t0125000-02	3	1434048	6.48048e-06	Os03t0125000-02	Os03g0125000	Similar to 50S ribosomal protein L5, chloroplast.						Chloroplast 50S ribosomal protein	Biological Process: translation (GO:0006412), Cellular Component: intracellular (GO:0005622), Cellular Component: ribosome (GO:0005840), Molecular Function: structural constituent of ribosome (GO:0003735)	Ribosomal protein L5 (IPR002132), Ribosomal protein L5, conserved site (IPR020929), Ribosomal protein L5 domain (IPR022803)	AK098999 (DDBJ, Best hit), AK059557 (DDBJ, Best hit), AK104137 (DDBJ, Best hit)	Q9ZST0 (UniProt)			J013099N22, 001-029-G09, 006-204-H07	9616
Whole	Suggestive	GAPIT.CMLM.Shoot_K..GWAS.Results.csv	Os03t0125000-01	3	1434048	6.48048e-06	Os03t0125000-01	Os03g0125000	Similar to 50S ribosomal protein L5, chloroplast.						Chloroplast 50S ribosomal protein	Biological Process: translation (GO:0006412), Cellular Component: intracellular (GO:0005622), Cellular Component: ribosome (GO:0005840), Molecular Function: structural constituent of ribosome (GO:0003735)	Ribosomal protein L5 (IPR002132), Ribosomal protein L5, conserved site (IPR020929), Ribosomal protein L5 domain (IPR022803)	AK070779 (DDBJ, Best hit)	Q9ZST0 (UniProt)			J023072F09	9616
Whole	Suggestive	GAPIT.CMLM.Shoot_K..GWAS.Results.csv	Os03t0127700-02	3	1563403	5.23176e-07	Os03t0127700-02	Os03g0127700	Serine/threonine protein kinase-related domain containing protein.							Biological Process: protein phosphorylation (GO:0006468), Molecular Function: protein kinase activity (GO:0004672), Molecular Function: protein binding (GO:0005515), Molecular Function: ATP binding (GO:0005524), Molecular Function: transferase activity, transferring phosphorus-containing groups (GO:0016772)	Protein kinase, catalytic domain (IPR000719), Leucine-rich repeat (IPR001611), Protein kinase-like domain (IPR011009), Leucine-rich repeat-containing N-terminal, type 2 (IPR013210), Serine/threonine-protein kinase-like domain (IPR017442)	AK103401 (DDBJ, Best hit)	Q9LQ11 (UniProt)			J033128B10
Whole	Suggestive	GAPIT.CMLM.Shoot_K..GWAS.Results.csv	Os03t0127700-01	3	1564403	9.25798e-07	Os03t0127700-01	Os03g0127700	Serine/threonine protein kinase-related domain containing protein.							Biological Process: protein phosphorylation (GO:0006468), Molecular Function: protein kinase activity (GO:0004672), Molecular Function: protein binding (GO:0005515), Molecular Function: ATP binding (GO:0005524), Molecular Function: transferase activity, transferring phosphorus-containing groups (GO:0016772)	Protein kinase, catalytic domain (IPR000719), Leucine-rich repeat (IPR001611), Protein kinase-like domain (IPR011009), Leucine-rich repeat-containing N-terminal, type 2 (IPR013210), Serine/threonine-protein kinase-like domain (IPR017442)	AK101081 (DDBJ, Best hit)	Q9LQ11 (UniProt)			J033024D13
Whole	Suggestive	GAPIT.CMLM.Shoot_K..GWAS.Results.csv	Os03t0128100-02	3	1583382	3.59541e-07	Os03t0128100-02	Os03g0128100	Similar to 1, 3-beta-glucan synthase component family protein, expressed.			GSL10	BETA-1, 3-GLUCANASE ACTIVITY 10	OsGSL10	Oryza sativa callose synthase 10, callose synthase 10	Biological Process: 1, 3-beta-D-glucan biosynthetic process (GO:0006075), Cellular Component: 1, 3-beta-D-glucan synthase complex (GO:0000148), Cellular Component: membrane (GO:0016020), Molecular Function: 1, 3-beta-D-glucan synthase activity (GO:0003843)	Glycosyl transferase, family 48 (IPR003440)	AK105008 (DDBJ, Best hit)	Q8S5U9 (UniProt)			001-006-G07	8545
Whole	Suggestive	GAPIT.CMLM.Shoot_K..GWAS.Results.csv	Os03t0128100-01	3	1584267	6.03066e-07	Os03t0128100-01	Os03g0128100	Similar to Callose synthase 1 catalytic subunit.			GSL10	BETA-1, 3-GLUCANASE ACTIVITY 10	OsGSL10	Oryza sativa callose synthase 10, callose synthase 10	Biological Process: 1, 3-beta-D-glucan biosynthetic process (GO:0006075), Cellular Component: 1, 3-beta-D-glucan synthase complex (GO:0000148), Cellular Component: membrane (GO:0016020), Molecular Function: 1, 3-beta-D-glucan synthase activity (GO:0003843)	Glycosyl transferase, family 48 (IPR003440)	AK062279 (DDBJ, Best hit)	Q8S5U9 (UniProt)			001-100-C02	8545
Whole	Suggestive	GAPIT.CMLM.Shoot_K..GWAS.Results.csv	Os03t0130900-01	3	1767138	8.59488e-07	Os03t0130900-01	Os03g0130900	Serine/threonine protein kinase domain containing protein.			RLCK96	RECEPTOR-LIKE CYTOPLASMIC KINASE 96	OsRLCK96	Receptor-like Cytoplasmic Kinase 96	Biological Process: protein phosphorylation (GO:0006468), Molecular Function: protein kinase activity (GO:0004672), Molecular Function: protein serine/threonine kinase activity (GO:0004674), Molecular Function: protein tyrosine kinase activity (GO:0004713), Molecular Function: ATP binding (GO:0005524), Molecular Function: transferase activity, transferring phosphorus-containing groups (GO:0016772)	Protein kinase, catalytic domain (IPR000719), Serine/threonine-protein kinase, catalytic domain (IPR002290), Serine/threonine-protein kinase, active site (IPR008271), Protein kinase-like domain (IPR011009), Protein kinase, ATP binding site (IPR017441), Serine/threonine-protein kinase-like domain (IPR017442), Tyrosine-protein kinase, catalytic domain (IPR020635)	AK102717 (DDBJ, Best hit)	NP_173489.2 (RefSeq)			J033105E05	18805
Whole	Suggestive	GAPIT.CMLM.Shoot_K..GWAS.Results.csv	Os03t0127900-01	3	1568658	5.11937e-07	Os03t0127900-01	Os03g0127900	Cation/H+ exchanger domain containing protein.							Biological Process: cation transport (GO:0006812), Biological Process: transmembrane transport (GO:0055085), Cellular Component: integral to membrane (GO:0016021), Molecular Function: solute:hydrogen antiporter activity (GO:0015299)	Cation/H+ exchanger (IPR006153)	AK062977 (DDBJ, Best hit)	NP_001147290.1 (RefSeq)			001-109-E11
Whole	Suggestive	GAPIT.CMLM.Shoot_K..GWAS.Results.csv	Os03t0130200-00	3	1711733	5.11938e-07	Os03t0130200-00	Os03g0130200	Conserved hypothetical protein.									tplb0040h06 (Wheat FLcDNA)	Q10S95 (UniProt)
Whole	Suggestive	GAPIT.CMLM.Shoot_K..GWAS.Results.csv	Os03t0127650-00	3	1554842	6.63732e-07	Os03t0127650-00	Os03g0127650	Non-protein coding transcript.									BT017530 (DDBJ)	NONE
Whole	Suggestive	GAPIT.CMLM.Shoot_K..GWAS.Results.csv	Os03t0127950-00	3	1574149	6.03066e-07	Os03t0127950-00	Os03g0127950	Similar to inner membrane protein ybaL.									CT835134 (DDBJ, Best hit)	NP_001147290.1 (RefSeq)
Whole	Suggestive	GAPIT.CMLM.Shoot_K..GWAS.Results.csv	Os03t0127100-01	3	1529798	5.69753e-06	Os03t0127100-01	Os03g0127100	Hypothetical gene.									AK120780 (DDBJ, Best hit)	longestORF			J023009O12
Whole	Suggestive	GAPIT.CMLM.Shoot_K..GWAS.Results.csv	Os03t0127500-00	3	1551833	7.66627e-06	Os03t0127500-00	Os03g0127500	bZIP transcription factor, bZIP-1 domain containing protein.			BZIP25	b-ZIP TRANSCRIPTION FACTOR 25	OsbZIP25	bZIP transcription factor 25	Biological Process: regulation of transcription, DNA-dependent (GO:0006355), Molecular Function: sequence-specific DNA binding transcription factor activity (GO:0003700), Molecular Function: sequence-specific DNA binding (GO:0043565), Molecular Function: protein dimerization activity (GO:0046983)	Basic-leucine zipper (bZIP) transcription factor (IPR004827), bZIP transcription factor, bZIP-1 (IPR011616)	EU971509 (DDBJ)	NP_001151643.1 (RefSeq)				10113
Whole	Suggestive	GAPIT.CMLM.Shoot_Na..GWAS.Results.csv	Os09t0349600-01	9	11024608	9.02938e-06	Os09t0349600-01	Os09g0349600	Malectin-like carbohydrate-binding domain domain containing protein.								Malectin-like carbohydrate-binding domain (IPR024788)	AK289030 (DDBJ, Best hit)	Q6ERY7 (UniProt)			J090091B19
Whole	Suggestive	GAPIT.CMLM.Shoot_thickness.GWAS.Results.csv	Os12t0157200-01	12	2855974	6.83361e-06	Os12t0157200-01	Os12g0157200	EF-Hand type domain containing protein.							Molecular Function: calcium ion binding (GO:0005509)	TLDc (IPR006571), EF-hand-like domain (IPR011992)	AK064843 (DDBJ, Best hit)	NP_196244.1 (RefSeq)			J013000G07
Whole	Suggestive	GAPIT.CMLM.Shoot_thickness.GWAS.Results.csv	Os12t0157700-00	12	2869546	6.83361e-06	Os12t0157700-00	Os12g0157700	Hypothetical conserved gene.									BT061996 (DDBJ)	NP_001066201.1 (RefSeq)
Whole	Suggestive	GAPIT.CMLM.Shoot_thickness.GWAS.Results.csv	Os12t0158300-01	12	2899156	6.83361e-06	Os12t0158300-01	Os12g0158300	Protein of unknown function DUF623, plant domain containing protein.					OsOFP19, OsOFP30	OVATE family protein 19, ovate family protein 30, OVATE-domain containing protein 30		Domain of unknown function DUF623 (IPR006458)	AK242493 (DDBJ, Best hit)	NP_001066202.1 (RefSeq)			J080307E12	18315
Whole	Suggestive	GAPIT.CMLM.Stress_Chlorophyll_A.GWAS.Results.csv	Os11t0540600-01	11	19762220	6.62236e-06	Os11t0540600-01	Os11g0540600	Protein of unknown function DUF247, plant family protein.								Protein of unknown function DUF247, plant (IPR004158)	AK065177 (DDBJ, Best hit)	B8BKX2 (UniProt)			J013002D11
Whole	Suggestive	GAPIT.CMLM.Stress_Root_Na..GWAS.Results.csv	Os02t0614800-01	2	24285429	6.82829e-06	Os02t0614800-01	Os02g0614800	Hypothetical protein.									AK288240 (DDBJ, Best hit)	longestORF			J090013K21
Whole	Suggestive	GAPIT.CMLM.Stress_Root_Na..GWAS.Results.csv	Os12t0467300-01	12	16591991	2.79029e-06	Os12t0467300-01	Os12g0467300	NB-ARC domain containing protein.							Biological Process: defense response (GO:0006952), Molecular Function: ADP binding (GO:0043531)	Disease resistance protein (IPR000767), NB-ARC (IPR002182)	AK101496 (DDBJ, Best hit)	B9GD26 (UniProt)			J033043F22
Whole	Suggestive	GAPIT.CMLM.Stress_Root_Na..GWAS.Results.csv	Os12t0465700-01	12	16502066	6.84406e-06	Os12t0465700-01	Os12g0465700	Plant-specific protein containing a glutamine-rich region and a conserved motif, Controls of phyllotaxy by affecting cytokinin signaling	DEC, dec*, dec	DECUSSATE, decussate (phyllotactic abnormality), decussate			DEC	DECUSSATE			AB683949 (Taichung 65, 3bp deletion in CDS), AK242239	G5ENJ7	2015-03-03	22889403	J075179B08	17977
Whole	Suggestive	GAPIT.CMLM.Stress_Root_Na..GWAS.Results.csv	Os12t0477700-02	12	17423524	8.79823e-06	Os12t0477700-02	Os12g0477700	Stvb-i paralog					ST01	Stvbi paralog		Histidine kinase/HSP90-like ATPase superfamily (IPR036890)	Inferred from literature	Q2QQZ4	2020-05-11	32457773		23592
Whole	Suggestive	GAPIT.CMLM.Stress_Root_Na..GWAS.Results.csv	Os10t0190900-01	10	6300342	8.35917e-06	Os10t0190900-01	Os10g0190900	Multi antimicrobial extrusion protein MatE family protein.							Biological Process: drug transmembrane transport (GO:0006855), Biological Process: transmembrane transport (GO:0055085), Cellular Component: membrane (GO:0016020), Molecular Function: drug transmembrane transporter activity (GO:0015238), Molecular Function: antiporter activity (GO:0015297)	Multi antimicrobial extrusion protein (IPR002528)	AK070457 (DDBJ, Best hit)	Q10A00 (UniProt)			J023050C03
Whole	Suggestive	GAPIT.CMLM.Stress_Root_Na..GWAS.Results.csv	Os02t0614732-01	2	24285107	6.82829e-06	Os02t0614732-01	Os02g0614732	Hypothetical gene.									AK288973 (DDBJ, Best hit)	longestORF			J090085G23
Whole	Suggestive	GAPIT.CMLM.Stress_Root_length.GWAS.Results.csv	Os12t0610200-01	12	25769505	7.57425e-06	Os12t0610200-01	Os12g0610200	Basic helix-loop-helix transcription factor, Regulation of grain size	OsPIL11, OsbHLH102	Phytochrome-Interacting factor-Like 11, basic helix-loop-helix protein 102	PIL11		OsPIL11, OsbHLH102, bHLH102, PIF4, OsPIF4	PHYTOCHROME INTERACTING FACTOR-LIKE 11, basic helix-loop-helix protein 102, Phytochrome interacting factor 4	Molecular Function: protein dimerization activity (GO:0046983)	Helix-loop-helix DNA-binding domain superfamily (IPR036638), Myc-type, basic helix-loop-helix (bHLH) domain (IPR011598)	AK066763	Q0IM00	2018-07-24	30030651	J013074J19	14334
Whole	Suggestive	GAPIT.CMLM.Stress_Root_length.GWAS.Results.csv	Os12t0610250-01	12	25771353	7.64058e-06	Os12t0610250-01	Os12g0610250	Conserved hypothetical protein.									AK241902 (DDBJ, Best hit)	NP_001177056.1 (RefSeq)			J075023P08
Whole	Suggestive	GAPIT.CMLM.Stress_Shoot_K..GWAS.Results.csv	Os08t0545500-00	8	27323749	2.46713e-06	Os08t0545500-00	Os08g0545500	Similar to Dehydration-responsive element-binding protein 1J.			ERF28	ETHYLENE RESPONSE FACTOR 28	OsERF#028, OsERF028, OsERF28, OsERF#029, OsERF029, OsERF29, ERF29, DERF4, OsDERF4, AP2/EREBP#161, AP2/EREBP161, OsDREB1J, OsDREB1I, OsDREB1G	drought-responsive ethylene response factor 4, drought-responsive ERF 4, ethylene response factor 28, ethylene response factor 29, APETALA2/ethylene-responsive element binding protein 161, Dehydration-responsive element-binding protein 1J, Dehydration-responsive element-binding protein 1I			EF028765 (DDBJ)	Q0J3Y7 (UniProt)				9690
Whole	Suggestive	GAPIT.CMLM.Stress_Shoot_K..GWAS.Results.csv	Os03t0727200-00	3	29627234	4.37668e-06	Os03t0727200-00	Os03g0727200	Similar to HOS13 protein (Fragment).			OSH3	HOMEOBOX 3	OsH3, H3, HOS13	Oryza sativa homeobox3, Homeobox protein knotted-1-like 7, Homeobox protein OSH3, Homeobox protein HOS13, Rice KNOX gene-3	Biological Process: regulation of transcription, DNA-dependent (GO:0006355), Cellular Component: nucleus (GO:0005634), Molecular Function: DNA binding (GO:0003677), Molecular Function: sequence-specific DNA binding transcription factor activity (GO:0003700), Molecular Function: protein binding (GO:0005515), Molecular Function: sequence-specific DNA binding (GO:0043565)	Homeobox (IPR001356), ELK (IPR005539), KNOX1 (IPR005540), KNOX2 (IPR005541), Homeobox KN domain (IPR008422), Homeodomain-like (IPR009057), Homeodomain-related (IPR012287)	AB028882 (DDBJ, Best hit)	Q948L5-2 (UniProt)				2976
Whole	Suggestive	GAPIT.CMLM.Stress_Shoot_K..GWAS.Results.csv	Os06t0480500-01	6	16300678	8.75498e-06	Os06t0480500-01	Os06g0480500	Non-protein coding transcript.									AK071496 (DDBJ, Best hit)	NONE			J023096M09
Whole	Suggestive	GAPIT.CMLM.Stress_Shoot_length.GWAS.Results.csv	Os06t0547900-01	6	20719819	8.69945e-06	Os06t0547900-01	Os06g0547900	Similar to Shaggy-related protein kinase eta (EC 2.7.1.-) (ASK-eta) (BRASSINOSTEROID-INSENSITIVE 2) (ULTRACURVATA1).					GSK4, Os GSK4, OsGSK4, OsSKetha, OsSKETHA, SKETHA, OsSK24/OsGSK8, OsSK24, OsGSK8, SK24, GSK8	GSK3/SHAGGY-Like Kinase 4, shaggy-like kinase etha, GSK3/SHAGGY-Like Kinase 24, GSK3-like Kinase 8	Biological Process: protein phosphorylation (GO:0006468), Molecular Function: protein kinase activity (GO:0004672), Molecular Function: protein serine/threonine kinase activity (GO:0004674), Molecular Function: ATP binding (GO:0005524), Molecular Function: transferase activity, transferring phosphorus-containing groups (GO:0016772)	Protein kinase, catalytic domain (IPR000719), Serine/threonine-protein kinase, catalytic domain (IPR002290), Serine/threonine-protein kinase, active site (IPR008271), Protein kinase-like domain (IPR011009), Protein kinase, ATP binding site (IPR017441), Serine/threonine-protein kinase-like domain (IPR017442)	AK105665 (DDBJ, Best hit)	O04401 (UniProt)			001-200-H08	10943
Whole	Suggestive	GAPIT.CMLM.Stress_Shoot_length.GWAS.Results.csv	Os06t0546400-01	6	20668464	9.97777e-06	Os06t0546400-01	Os06g0546400	Similar to 50S ribosomal protein L1.							Biological Process: translation (GO:0006412), Cellular Component: intracellular (GO:0005622), Cellular Component: ribosome (GO:0005840), Molecular Function: structural constituent of ribosome (GO:0003735)	Ribosomal protein L1, 2-layer alpha/beta-sandwich (IPR016094)	AK067243 (DDBJ, Best hit)	B6TB66 (UniProt)			J013099C01
Whole	Suggestive	GAPIT.CMLM.Stress_Shoot_length.GWAS.Results.csv	Os06t0547933-00	6	20720232	8.09153e-06	Os06t0547933-00	Os06g0547933	Hypothetical protein.									tplb0034j24 (Wheat FLcDNA)	longestORF
Whole	Suggestive	GAPIT.CMLM.Stress_Shoot_length.GWAS.Results.csv	Os06t0548500-01	6	20760852	2.23103e-06	Os06t0548500-01	Os06g0548500	Conserved hypothetical protein.									AK107690 (DDBJ, Best hit)	Q5Z7I2 (UniProt)			002-132-B11
Whole	Suggestive	GAPIT.CMLM.Stress_Shoot_length.GWAS.Results.csv	Os06t0547400-01	6	20705460	4.57199e-06	Os06t0547400-01	Os06g0547400	Similar to Peroxidase P7 (EC 1.11.1.7) (TP7).					prx86, PRX86, OsPRX86	class III peroxidase 86, peroxidase FLXPER4, PER4	Biological Process: response to oxidative stress (GO:0006979), Biological Process: oxidation-reduction process (GO:0055114), Molecular Function: peroxidase activity (GO:0004601), Molecular Function: heme binding (GO:0020037)	Plant peroxidase (IPR000823), Haem peroxidase, plant/fungal/bacterial (IPR002016), Haem peroxidase (IPR010255), Peroxidases heam-ligand binding site (IPR019793), Peroxidase, active site (IPR019794)	AK121950 (DDBJ, Best hit)	NP_001147254.1 (RefSeq)			J033107J23	14609
Whole	Suggestive	GAPIT.CMLM.Stress_Shoot_length.GWAS.Results.csv	Os06t0547900-02	6	20720232	8.09153e-06	Os06t0547900-02	Os06g0547900	Similar to Shaggy-related protein kinase eta (EC 2.7.1.-) (ASK-eta) (BRASSINOSTEROID-INSENSITIVE 2) (ULTRACURVATA1).					GSK4, Os GSK4, OsGSK4, OsSKetha, OsSKETHA, SKETHA, OsSK24/OsGSK8, OsSK24, OsGSK8, SK24, GSK8	GSK3/SHAGGY-Like Kinase 4, shaggy-like kinase etha, GSK3/SHAGGY-Like Kinase 24, GSK3-like Kinase 8	Biological Process: protein phosphorylation (GO:0006468), Molecular Function: protein kinase activity (GO:0004672), Molecular Function: protein serine/threonine kinase activity (GO:0004674), Molecular Function: ATP binding (GO:0005524), Molecular Function: transferase activity, transferring phosphorus-containing groups (GO:0016772)	Protein kinase, catalytic domain (IPR000719), Serine/threonine-protein kinase, catalytic domain (IPR002290), Serine/threonine-protein kinase, active site (IPR008271), Protein kinase-like domain (IPR011009), Protein kinase, ATP binding site (IPR017441), Serine/threonine-protein kinase-like domain (IPR017442)	AK100950 (DDBJ, Best hit)	O04401 (UniProt)			J023139I22	10943
Whole	Suggestive	GAPIT.CMLM.Stress_Shoot_length.GWAS.Results.csv	Os06t0548000-01	6	20728389	5.528e-06	Os06t0548000-01	Os06g0548000	Aspartate aminotransferase (EC 2.6.1.1).							Biological Process: cellular amino acid metabolic process (GO:0006520), Biological Process: biosynthetic process (GO:0009058), Molecular Function: catalytic activity (GO:0003824), Molecular Function: transaminase activity (GO:0008483), Molecular Function: transferase activity, transferring nitrogenous groups (GO:0016769), Molecular Function: pyridoxal phosphate binding (GO:0030170)	Aspartate/other aminotransferase (IPR000796), Aminotransferases, class-I, pyridoxal-phosphate-binding site (IPR004838), Aminotransferase, class I/classII (IPR004839), Pyridoxal phosphate-dependent transferase, major region, subdomain 1 (IPR015421), Pyridoxal phosphate-dependent transferase, major domain (IPR015424)	AK101008 (DDBJ, Best hit)	B8B3J3 (UniProt)			J023148G14
Whole	Suggestive	GAPIT.CMLM.Stress_Shoot_length.GWAS.Results.csv	Os06t0548800-01	6	20767833	8.35701e-06	Os06t0548800-01	Os06g0548800	Similar to Nectarin 5 (Fragment).							Biological Process: oxidation-reduction process (GO:0055114), Molecular Function: catalytic activity (GO:0003824), Molecular Function: UDP-N-acetylmuramate dehydrogenase activity (GO:0008762), Molecular Function: oxidoreductase activity (GO:0016491), Molecular Function: oxidoreductase activity, acting on CH-OH group of donors (GO:0016614), Molecular Function: flavin adenine dinucleotide binding (…	FAD linked oxidase, N-terminal (IPR006094), Berberine/berberine-like (IPR012951), FAD-binding, type 2 (IPR016166), FAD-linked oxidase, FAD-binding, subdomain 2 (IPR016168)	AK072611 (DDBJ, Best hit)	Q5QJ60 (UniProt)			J023133A01
Whole	Suggestive	GAPIT.CMLM.Stress_Shoot_length.GWAS.Results.csv	Os06t0547500-01	6	20712750	9.67709e-06	Os06t0547500-01	Os06g0547500	Hypothetical protein.									AK107081 (DDBJ, Best hit)	longestORF			002-121-F11
Indica	Suggestive	GAPIT.CMLM.Lost_Chlorophyll_B.GWAS.Results.csv	Os02t0212300-00	2	6266627	4.33519e-06	Os02t0212300-00	Os02g0212300	Conserved hypothetical protein.									CT835411 (DDBJ, Best hit)	A3A4G9 (UniProt)
Indica	Suggestive	GAPIT.CMLM.Lost_Root_weight.GWAS.Results.csv	Os11t0467632-01	11	16043356	7.09759e-06	Os11t0467632-01	Os11g0467632	Similar to Aminotransferase-like.								Aminotransferase-like, plant mobile domain (IPR019557)	AK288741 (DDBJ, Best hit)	C8TFJ5 (UniProt)			J090064C14
Indica	Suggestive	GAPIT.CMLM.Lost_Shoot_weight.GWAS.Results.csv	Os08t0334701-01	8	14950263	4.3225e-07	Os08t0334701-01	Os08g0334701	Conserved hypothetical protein.									AK288967 (DDBJ, Best hit)	Q67VH8 (UniProt)			J090084L21
Indica	Suggestive	GAPIT.CMLM.Lost_Shoot_weight.GWAS.Results.csv	Os06t0483200-02	6	16404289	7.52841e-06	Os06t0483200-02	Os06g0483200	Similar to Beta-amyrin synthase.					OsOSC6	oxidosqualene cyclase 6	Molecular Function: catalytic activity (GO:0003824)	Prenyltransferase/squalene oxidase (IPR001330), Terpenoid cylases/protein prenyltransferase alpha-alpha toroid (IPR008930)	AK120065 (DDBJ, Best hit)	XP_002445263.1 (RefSeq)			J013002B12	17979
Indica	Suggestive	GAPIT.CMLM.Lost_Shoot_weight.GWAS.Results.csv	Os02t0523201-00	2	19087844	8.20433e-06	Os02t0523201-00	Os02g0523201	Non-protein coding transcript.									AK121467 (DDBJ, Secondary hit)	NONE
Indica	Suggestive	GAPIT.CMLM.Lost_Shoot_weight.GWAS.Results.csv	Os02t0818800-01	2	35125068	8.29952e-06	Os02t0818800-01	Os02g0818800	Pentatricopeptide repeat domain containing protein.								Pentatricopeptide repeat (IPR002885)	AK241693 (DDBJ, Best hit)	NP_001048529.2 (RefSeq)			J065195J20
Indica	Suggestive	GAPIT.CMLM.Lost_Shoot_weight.GWAS.Results.csv	Os10t0386601-00	10	12740350	9.43129e-06	Os10t0386601-00	Os10g0386601	Non-protein coding transcript.									tplb0007f05 (Wheat FLcDNA)	NONE
Indica	Suggestive	GAPIT.CMLM.Lost_Shoot_weight.GWAS.Results.csv	Os03t0828600-00	3	34805920	9.69547e-07	Os03t0828600-00	Os03g0828600	Similar to ATCHX19 (CATION/H+ EXCHANGER 19); monovalent cation:proton antiporter/ sodium:hydrogen antiporter.			CHX13	CATION/H+ EXCHANGER 13	OsCHX13	cation/H+ exchanger 13	Biological Process: cation transport (GO:0006812), Biological Process: transmembrane transport (GO:0055085), Cellular Component: integral to membrane (GO:0016021), Molecular Function: solute:hydrogen antiporter activity (GO:0015299)	Cation/H+ exchanger (IPR006153)	ab initio prediction	NP_188390.2 (RefSeq)				22372
Indica	Suggestive	GAPIT.CMLM.Lost_Shoot_weight.GWAS.Results.csv	Os01t0915900-01	1	39919467	6.49089e-06	Os01t0915900-01	Os01g0915900	Conserved hypothetical protein.									AK243101 (DDBJ, Best hit)	NP_001172710.1 (RefSeq)			J100024O13
Indica	Suggestive	GAPIT.CMLM.SES.GWAS.Results.csv	Os01t0915900-01	1	39920407	8.42984e-06	Os01t0915900-01	Os01g0915900	Conserved hypothetical protein.									AK243101 (DDBJ, Best hit)	NP_001172710.1 (RefSeq)			J100024O13
Indica	Suggestive	GAPIT.CMLM.SES.GWAS.Results.csv	Os08t0388300-02	8	18350765	3.17768e-06	Os08t0388300-02	Os08g0388300	Hypothetical conserved gene.									AK066779 (DDBJ, Best hit)	B9G0Q3 (UniProt)			J013077A22
Indica	Suggestive	GAPIT.CMLM.SES.GWAS.Results.csv	Os08t0388300-01	8	18350765	3.17768e-06	Os08t0388300-01	Os08g0388300	NB-ARC domain containing protein.							Biological Process: defense response (GO:0006952), Molecular Function: nucleotide binding (GO:0000166), Molecular Function: nucleoside-triphosphatase activity (GO:0017111), Molecular Function: ADP binding (GO:0043531)	Disease resistance protein (IPR000767), NB-ARC (IPR002182), ATPase, AAA+ type, core (IPR003593)	AK103311 (DDBJ, Best hit)	B9G0Q3 (UniProt)			J033125G18
Indica	Suggestive	GAPIT.CMLM.Shoot_K..GWAS.Results.csv	Os11t0235200-01	11	7194688	6.98823e-06	Os11t0235200-01	Os11g0235200	Peptide transporter (PTR) family transporter, Proton oligopeptide tansporter (POT), Panicle elongation	SP1, sp, SP	SHORT PANICLE 1, short panicle, SHORT PANICLE, short panicle1	SP1	SHORT PANICLE 1	sp, SP, OsNPF4.1, NPF4.1, OsSP1	short panicle, SHORT PANICLE, short panicle1, NITRATE TRANSPORTER 1/PEPTIDE TRANSPORTER 4.1	Biological Process: oligopeptide transport (GO:0006857), Cellular Component: membrane (GO:0016020), Molecular Function: transporter activity (GO:0005215)	Oligopeptide transporter (IPR000109), Major facilitator superfamily domain, general substrate transporter (IPR016196)	AK100802 (Genbank)	Q53JI5 (UniProt)	2009-06-23	19154200	J023121K14	928
Indica	Suggestive	GAPIT.CMLM.Shoot_thickness.GWAS.Results.csv	Os03t0366200-01	3	14322001	3.33119e-06	Os03t0366200-01	Os03g0366200	Similar to Calcium/calmodulin-dependent serine/threonine-protein kinase 1.			CRK1	CDPK-RELATED KINASE 1	OsCRK1, OsCBK, CBK	CDPK-related kinase 1, Ca2+/calmodulin (CaM)-binding protein kinase, calmodulin-binding kinase	Biological Process: protein phosphorylation (GO:0006468), Molecular Function: protein kinase activity (GO:0004672), Molecular Function: protein serine/threonine kinase activity (GO:0004674), Molecular Function: calcium ion binding (GO:0005509), Molecular Function: ATP binding (GO:0005524), Molecular Function: transferase activity, transferring phosphorus-containing groups (GO:0016772)	Protein kinase, catalytic domain (IPR000719), Serine/threonine-protein kinase, catalytic domain (IPR002290), Protein kinase-like domain (IPR011009), EF-hand-like domain (IPR011992), Serine/threonine-protein kinase-like domain (IPR017442)	AK059466 (DDBJ, Best hit)	Q10KY3 (UniProt)			001-028-D08	10475
Indica	Suggestive	GAPIT.CMLM.Stress_Chlorophyll_A.GWAS.Results.csv	Os02t0211900-00	2	6254433	8.2681e-06	Os02t0211900-00	Os02g0211900	Hypothetical conserved gene.							Molecular Function: protein binding (GO:0005515)	Leucine-rich repeat (IPR001611), Leucine-rich repeat-containing N-terminal, type 2 (IPR013210)	ab initio prediction	A3A4G6 (UniProt)
Indica	Suggestive	GAPIT.CMLM.Stress_Chlorophyll_B.GWAS.Results.csv	Os08t0371608-00	8	17346285	9.16675e-06	Os08t0371608-00	Os08g0371608	Similar to carotenoid cleavage dioxygenase.								Carotenoid oxygenase (IPR004294)	AK248931 (DDBJ)	NP_001152477.1 (RefSeq)
Indica	Suggestive	GAPIT.CMLM.Stress_Root_K..GWAS.Results.csv	Os12t0467300-01	12	16591518	2.87311e-06	Os12t0467300-01	Os12g0467300	NB-ARC domain containing protein.							Biological Process: defense response (GO:0006952), Molecular Function: ADP binding (GO:0043531)	Disease resistance protein (IPR000767), NB-ARC (IPR002182)	AK101496 (DDBJ, Best hit)	B9GD26 (UniProt)			J033043F22
Indica	Suggestive	GAPIT.CMLM.Stress_Root_Na..GWAS.Results.csv	Os12t0467300-01	12	16591991	5.86715e-06	Os12t0467300-01	Os12g0467300	NB-ARC domain containing protein.							Biological Process: defense response (GO:0006952), Molecular Function: ADP binding (GO:0043531)	Disease resistance protein (IPR000767), NB-ARC (IPR002182)	AK101496 (DDBJ, Best hit)	B9GD26 (UniProt)			J033043F22
Indica	Suggestive	GAPIT.CMLM.Stress_Root_thickness.GWAS.Results.csv	Os07t0558500-01	7	22320410	2.00024e-06	Os07t0558500-01	Os07g0558500	Inositol phosphatase-like protein.			NYC4	NON-YELLOW COLORING4	OsNYC4		Biological Process: thylakoid membrane organization (GO:0010027), Biological Process: photosynthesis (GO:0015979), Cellular Component: photosystem II (GO:0009523)	Photosystem II Psp29, biogenesis (IPR017499)	AK064914 (DDBJ, Best hit)	Q84PB7 (UniProt)			J013000M13	9924
Indica	Suggestive	GAPIT.CMLM.Stress_Root_thickness.GWAS.Results.csv	Os07t0551750-00	7	21913935	1.04761e-06	Os07t0551750-00	Os07g0551750	Hypothetical protein.									tplb0046d16 (Wheat FLcDNA)	longestORF
Indica	Suggestive	GAPIT.CMLM.Stress_Root_thickness.GWAS.Results.csv	Os07t0558000-01	7	22270642	4.06987e-06	Os07t0558000-01	Os07g0558000	ABC-1 domain containing protein.							Molecular Function: transferase activity, transferring phosphorus-containing groups (GO:0016772)	ABC-1 (IPR004147), Protein kinase-like domain (IPR011009)	AK069272 (DDBJ, Best hit), AK101867 (DDBJ, Best hit)	Q01JL8 (UniProt)			J023012H13, J033070D21
Indica	Suggestive	GAPIT.CMLM.Stress_Root_thickness.GWAS.Results.csv	Os07t0557500-02	7	22250810	4.72838e-06	Os07t0557500-02	Os07g0557500	Hypothetical conserved gene.							Molecular Function: protein binding (GO:0005515), Molecular Function: zinc ion binding (GO:0008270)	Zinc finger, RING-type (IPR001841)	AK067121 (DDBJ, Best hit)	B8B7J0 (UniProt)			J013096J16
Indica	Suggestive	GAPIT.CMLM.Stress_Root_thickness.GWAS.Results.csv	Os07t0555250-00	7	22126964	3.1846e-06	Os07t0555250-00	Os07g0555250	Non-protein coding transcript.									tplb0053b10 (Wheat FLcDNA)	NONE
Indica	Suggestive	GAPIT.CMLM.Stress_Root_thickness.GWAS.Results.csv	Os07t0558500-02	7	22320410	2.00024e-06	Os07t0558500-02	Os07g0558500	Similar to Protein THYLAKOID FORMATION1, chloroplastic.			NYC4	NON-YELLOW COLORING4	OsNYC4		Biological Process: thylakoid membrane organization (GO:0010027), Biological Process: photosynthesis (GO:0015979), Cellular Component: photosystem II (GO:0009523)	Photosystem II Psp29, biogenesis (IPR017499)	AK059695 (DDBJ, Best hit)	Q84PB7 (UniProt)			001-032-B12	9924
Indica	Suggestive	GAPIT.CMLM.Stress_Root_thickness.GWAS.Results.csv	Os07t0551300-01	7	21880921	9.50652e-06	Os07t0551300-01	Os07g0551300	Similar to KI domain interacting kinase 1.							Biological Process: protein phosphorylation (GO:0006468), Biological Process: recognition of pollen (GO:0048544), Molecular Function: protein kinase activity (GO:0004672), Molecular Function: protein serine/threonine kinase activity (GO:0004674), Molecular Function: protein tyrosine kinase activity (GO:0004713), Molecular Function: protein binding (GO:0005515), Molecular Function: ATP binding (GO…	Protein kinase, catalytic domain (IPR000719), Epidermal growth factor-like, type 3 (IPR000742), S-locus glycoprotein (IPR000858), Serine-threonine/tyrosine-protein kinase (IPR001245), Bulb-type lectin domain (IPR001480), Serine/threonine-protein kinase, catalytic domain (IPR002290), Apple-like (IPR003609), Serine/threonine-protein kinase, active site (IPR008271), Protein kinase-like domain (IPR01…	AK102758 (DDBJ, Best hit)	NP_001105401.1 (RefSeq)			J033107C10
Indica	Suggestive	GAPIT.CMLM.Stress_Root_thickness.GWAS.Results.csv	Os07t0554100-00	7	22066283	7.67609e-06	Os07t0554100-00	Os07g0554100	Conserved hypothetical protein.					OsFbox387, Os_F0534	F-box protein 387			EU967665 (DDBJ)	Q6ZF78 (UniProt)				17162
Indica	Suggestive	GAPIT.CMLM.Stress_Root_thickness.GWAS.Results.csv	Os07t0556300-01	7	22188975	7.5033e-06	Os07t0556300-01	Os07g0556300	Octicosapeptide/Phox/Bem1p domain containing protein.							Molecular Function: protein binding (GO:0005515)	Phox/Bem1p (IPR000270)	AK109557 (DDBJ, Best hit)	B6TY49 (UniProt)			002-125-D08
Indica	Suggestive	GAPIT.CMLM.Stress_Root_thickness.GWAS.Results.csv	Os07t0560400-01	7	22374944	7.22408e-06	Os07t0560400-01	Os07g0560400	Hypothetical protein.									AK107443 (DDBJ, Best hit)	longestORF			002-128-B08
Indica	Suggestive	GAPIT.CMLM.Stress_Root_thickness.GWAS.Results.csv	Os07t0558400-01	7	22317257	3.1846e-06	Os07t0558400-01	Os07g0558400	Similar to Chlorophyll a/b-binding protein CP29 precursor.					CP29, OsCP29, LHCB4, Lhcb4, OsLHCB4	light-harvesting protein CP29, PSII inner antenna subunit CP29, PSII antenna CP29, Photosystem II Inner Antenna CP29, light-harvesting complex subunit b4	Biological Process: photosynthesis, light harvesting (GO:0009765), Cellular Component: membrane (GO:0016020)	Chlorophyll A-B binding protein, plant (IPR001344), Chlorophyll A-B binding protein (IPR022796), Chlorophyll a/b binding protein domain (IPR023329)	AK058293 (DDBJ, Best hit), AK098992 (DDBJ, Best hit), AK103924 (DDBJ, Best hit), AK104309 (DDBJ, Best hit), AK104619 (DDBJ, Best hit), AK119534 (DDBJ, Best hit)	O65217 (UniProt)			001-013-F01, J013098H13, 001-013-C12, 001-013-D03, 006-309-F11, 001-204-B02	9603
Indica	Suggestive	GAPIT.CMLM.Stress_Root_thickness.GWAS.Results.csv	Os07t0555400-01	7	22129561	3.1846e-06	Os07t0555400-01	Os07g0555400	Conserved hypothetical protein.									AK070977 (DDBJ, Best hit)	B8B7A3 (UniProt)			J023072E20
Indica	Suggestive	GAPIT.CMLM.Stress_Root_thickness.GWAS.Results.csv	Os07t0555300-01	7	22126964	3.1846e-06	Os07t0555300-01	Os07g0555300	Conserved hypothetical protein.									AK106624 (DDBJ, Best hit)	A3BL22 (UniProt)			002-113-B05
Indica	Suggestive	GAPIT.CMLM.Stress_Root_thickness.GWAS.Results.csv	Os07t0558200-01	7	22307269	2.00024e-06	Os07t0558200-01	Os07g0558200	Inositol monophosphatase family protein.							Molecular Function: inositol or phosphatidylinositol phosphatase activity (GO:0004437)	Inositol monophosphatase (IPR000760)	AK065243 (DDBJ, Best hit)	XP_002872735.1 (RefSeq)			J013002I13
Indica	Suggestive	GAPIT.CMLM.Stress_Root_thickness.GWAS.Results.csv	Os07t0557700-00	7	22257902	3.1846e-06	Os07t0557700-00	Os07g0557700	Conserved hypothetical protein.									EU966119 (DDBJ)	NP_001059970.1 (RefSeq)				22060
Indica	Suggestive	GAPIT.CMLM.Stress_Root_thickness.GWAS.Results.csv	Os07t0557601-00	7	22257902	3.1846e-06	Os07t0557601-00	Os07g0557601	Hypothetical gene.									EU972097 (DDBJ)	longestORF				22059
Indica	Suggestive	GAPIT.CMLM.Stress_Root_thickness.GWAS.Results.csv	Os07t0555200-01	7	22115604	2.00024e-06	Os07t0555200-01	Os07g0555200	Translation initiation factor 4G, Resistance to Rice tungro spherical virus	eIF4G, tsv1	eukaryotic translation initiation factor 4 gamma			eIF4Gtsv1, tsv1, eIF4G	Rice tungro spherical virus (RTSV) resistance gene, RTSV resistance gene, eukaryotic translation initiation factor 4G	Molecular Function: RNA binding (GO:0003723), Molecular Function: protein binding (GO:0005515)	Armadillo-type fold (IPR016024), MIF4G-like domain superfamily (IPR016021), MIF4G-like, type 3 (IPR003890), Initiation factor eIF-4 gamma, MA3 (IPR003891)	AK069301 (truncated), AK068744 (truncated), AK066706 (truncated), Inferred from literature	B9FXV5	2020-05-13	29604159, 19958136	J023014L06 (truncated), J013164M15 (truncated), J013074B22 (truncated)	14278
Indica	Suggestive	GAPIT.CMLM.Stress_Root_thickness.GWAS.Results.csv	Os07t0559100-01	7	22343878	2.00024e-06	Os07t0559100-01	Os07g0559100	Hypothetical conserved gene.								Protein of unknown function wound-induced (IPR022251)	AK287944 (DDBJ, Best hit)	GeneMark			J075022D04
Indica	Suggestive	GAPIT.CMLM.Stress_Root_thickness.GWAS.Results.csv	Os07t0557500-01	7	22250810	4.72838e-06	Os07t0557500-01	Os07g0557500	WRC domain containing protein.							Molecular Function: protein binding (GO:0005515), Molecular Function: zinc ion binding (GO:0008270)	Zinc finger, RING-type (IPR001841), WRC (IPR014977)	AK101830 (DDBJ, Best hit)	B8B7J0 (UniProt)			J033068I24
Indica	Suggestive	GAPIT.CMLM.Stress_Root_thickness.GWAS.Results.csv	Os07t0556200-01	7	22184561	2.00024e-06	Os07t0556200-01	Os07g0556200	Rieske [2Fe-2S] region domain containing protein.					PetC	Rieske Fe-S precursor protein	Biological Process: photosynthesis (GO:0015979), Biological Process: oxidation-reduction process (GO:0055114), Cellular Component: membrane (GO:0016020), Cellular Component: thylakoid membrane (GO:0042651), Molecular Function: ubiquinol-cytochrome-c reductase activity (GO:0008121), Molecular Function: plastoquinol-plastocyanin reductase activity (GO:0009496), Molecular Function: oxidoreductase ac…	Rieske iron-sulphur protein, C-terminal (IPR005805), Rieske iron-sulphur protein (IPR014349), Cytochrome b6-f complex Fe-S subunit (IPR014909), Rieske [2Fe-2S] iron-sulphur domain (IPR017941), Cytochrome b6-f complex iron-sulfur subunit (IPR023960)	AK071634 (DDBJ, Best hit)	A2YMJ8 (UniProt)			J023100K03	18701
Indica	Suggestive	GAPIT.CMLM.Stress_Root_thickness.GWAS.Results.csv	Os07t0556500-01	7	22198164	2.00024e-06	Os07t0556500-01	Os07g0556500	Hypothetical conserved gene.									AK287643 (DDBJ, Best hit)	B8B7A5 (UniProt)			J065079F22
Indica	Suggestive	GAPIT.CMLM.Stress_Root_thickness.GWAS.Results.csv	Os07t0557100-01	7	22233794	8.3425e-07	Os07t0557100-01	Os07g0557100	Delayed-early response protein/equilibrative nucleoside transporter family protein.							Biological Process: transport (GO:0006810), Cellular Component: membrane (GO:0016020), Molecular Function: nucleoside transmembrane transporter activity (GO:0005337)	Delayed-early response protein/equilibrative nucleoside transporter (IPR002259)	AK102045 (DDBJ, Best hit), AK058524 (DDBJ, Best hit)	NP_001151494.1 (RefSeq)			J033081M13, 001-016-H11
Indica	Suggestive	GAPIT.CMLM.Stress_Root_thickness.GWAS.Results.csv	Os07t0556066-00	7	22170494	6.50784e-06	Os07t0556066-00	Os07g0556066	Hypothetical protein.									tplb0041j07 (Wheat FLcDNA)	GeneMark
Indica	Suggestive	GAPIT.CMLM.Stress_Root_thickness.GWAS.Results.csv	Os07t0556800-01	7	22223304	1.5333e-06	Os07t0556800-01	Os07g0556800	Ribosome-inactivating protein family protein.							Biological Process: negative regulation of translation (GO:0017148), Molecular Function: rRNA N-glycosylase activity (GO:0030598)	Ribosome-inactivating protein (IPR001574), Ribosome-inactivating protein, subdomain 1 (IPR016138)	AK107959 (DDBJ, Best hit)	Q8H0G4 (UniProt)			002-135-C07
Indica	Suggestive	GAPIT.CMLM.Stress_Root_thickness.GWAS.Results.csv	Os07t0551700-01	7	21914383	3.27031e-06	Os07t0551700-01	Os07g0551700	Similar to Cellulose synthase (Fragment).			CSLF8	CELLULOSE SYNTHASE LIKE F8	OsCslF8, OsCSLF8		Biological Process: cellulose biosynthetic process (GO:0030244), Cellular Component: membrane (GO:0016020), Molecular Function: cellulose synthase (UDP-forming) activity (GO:0016760)	Cellulose synthase (IPR005150)	AK067424 (DDBJ, Best hit)	B1P2T6 (UniProt)			J013107C16	18109
Indica	Suggestive	GAPIT.CMLM.Stress_Root_thickness.GWAS.Results.csv	Os07t0555000-01	7	22109736	2.00024e-06	Os07t0555000-01	Os07g0555000	F-box domain, Skp2-like domain containing protein.					OsFbox394, Os_F0722	F-box protein 394		F-box domain, Skp2-like (IPR022364)	AK105566 (DDBJ, Best hit)	A3BL18 (UniProt)			001-128-C08	17169
Indica	Suggestive	GAPIT.CMLM.Stress_Root_thickness.GWAS.Results.csv	Os07t0556000-01	7	22170012	2.00024e-06	Os07t0556000-01	Os07g0556000	Cyclin D domain containing protein.			CYCD6;1	CYCLIN-D6-1	CycD6;1, CycD6;os;1, Orysa;CycD6;1, Orysa;CYCD6;1, OsCYCD6;1	D-type cyclin 6;1		Cyclin, N-terminal (IPR006671), Cyclin-like (IPR013763)	AK121938 (DDBJ, Best hit)	Q69S43 (UniProt)			J033107C14	13272
Indica	Suggestive	GAPIT.CMLM.Stress_Root_thickness.GWAS.Results.csv	Os07t0557400-01	7	22245609	3.1846e-06	Os07t0557400-01	Os07g0557400	Delayed-early response protein/equilibrative nucleoside transporter family protein.							Biological Process: transport (GO:0006810), Cellular Component: membrane (GO:0016020), Molecular Function: nucleoside transmembrane transporter activity (GO:0005337)	Delayed-early response protein/equilibrative nucleoside transporter (IPR002259)	AK065096 (DDBJ, Best hit)	XP_002325685.1 (RefSeq)			J013001M14
Indica	Suggestive	GAPIT.CMLM.Stress_Root_thickness.GWAS.Results.csv	Os07t0557200-01	7	22238432	7.22936e-06	Os07t0557200-01	Os07g0557200	Delayed-early response protein/equilibrative nucleoside transporter family protein.							Biological Process: transport (GO:0006810), Cellular Component: membrane (GO:0016020), Molecular Function: nucleoside transmembrane transporter activity (GO:0005337)	Delayed-early response protein/equilibrative nucleoside transporter (IPR002259)	AK101098 (DDBJ, Best hit)	XP_002325685.1 (RefSeq)			J033024P16
Indica	Suggestive	GAPIT.CMLM.Stress_Shoot_K..GWAS.Results.csv	Os12t0406732-00	12	12301123	9.37327e-06	Os12t0406732-00	Os12g0406732	Hypothetical conserved gene.									AK106716 (DDBJ, Secondary hit)	B9FDU8 (UniProt)
Indica	Suggestive	GAPIT.CMLM.Stress_Shoot_K..GWAS.Results.csv	Os12t0429200-01	12	13764094	2.54543e-06	Os12t0429200-01	Os12g0429200	Similar to Relative to SR12 protein (Fragment).			BGAL13	BETA-GALACTOSIDASE 13	OsBgal13, OsBGal13	Beta-galactosidase 15, Lactase 15	Biological Process: carbohydrate metabolic process (GO:0005975), Molecular Function: catalytic activity (GO:0003824), Molecular Function: hydrolase activity, hydrolyzing O-glycosyl compounds (GO:0004553), Molecular Function: sugar binding (GO:0005529), Molecular Function: cation binding (GO:0043169)	D-galactoside/L-rhamnose binding SUEL lectin domain (IPR000922), Glycoside hydrolase, family 35 (IPR001944), Galactose-binding domain-like (IPR008979), Glycoside hydrolase, subgroup, catalytic domain (IPR013781), Glycoside hydrolase, superfamily (IPR017853), Glycoside hydrolase, family 35, conserved site (IPR019801)	AK065546 (DDBJ, Best hit)	C5YSN7 (UniProt)			J013031G01	8287
Indica	Suggestive	GAPIT.CMLM.Stress_Shoot_length.GWAS.Results.csv	Os01t0884500-01	1	38417698	7.22304e-07	Os01t0884500-01	Os01g0884500	Plus-3 domain containing protein.							Biological Process: transcription initiation, DNA-dependent (GO:0006352), Biological Process: histone modification (GO:0016570), Cellular Component: nucleus (GO:0005634), Molecular Function: DNA binding (GO:0003677), Molecular Function: protein binding (GO:0005515), Molecular Function: zinc ion binding (GO:0008270)	Zinc finger, PHD-type (IPR001965), SWIB/MDM2 domain (IPR003121), GYF (IPR003169), Plus-3 (IPR004343), Zinc finger, FYVE/PHD-type (IPR011011), Zinc finger, RING/FYVE/PHD-type (IPR013083)	AK069155 (DDBJ, Best hit)	B8A7B5 (UniProt)			J023004L23
Indica	Suggestive	GAPIT.CMLM.Stress_Shoot_length.GWAS.Results.csv	Os01t0884700-00	1	38433194	7.60686e-07	Os01t0884700-00	Os01g0884700	Conserved hypothetical protein.									tplb0002i01 (Wheat FLcDNA)	A3A0A4 (UniProt)
Indica	Suggestive	GAPIT.CMLM.Stress_Shoot_length.GWAS.Results.csv	Os01t0884800-00	1	38433194	7.60686e-07	Os01t0884800-00	Os01g0884800	Pentatricopeptide repeat domain containing protein.							Molecular Function: binding (GO:0005488)	Pentatricopeptide repeat (IPR002885), Tetratricopeptide-like helical (IPR011990)	AK374516 (DDBJ)	NP_001172681.1 (RefSeq)
Indica	Suggestive	GAPIT.CMLM.Stress_Shoot_length.GWAS.Results.csv	Os01t0884600-00	1	38419555	1.75449e-06	Os01t0884600-00	Os01g0884600	Hypothetical protein.									tplb0059e14 (Wheat FLcDNA)	longestORF
Indica	Suggestive	GAPIT.CMLM.Stress_Shoot_length.GWAS.Results.csv	Os01t0885000-01	1	38446411	1.75449e-06	Os01t0885000-01	Os01g0885000	Similar to Cytochrome c.						cytochrome c	Molecular Function: iron ion binding (GO:0005506), Molecular Function: electron carrier activity (GO:0009055), Molecular Function: heme binding (GO:0020037)	Cytochrome c, class IA/ IB (IPR002327), Cytochrome c, class I (IPR003088), Cytochrome c domain (IPR009056)	AK121662 (DDBJ, Best hit)	B6T4T7 (UniProt)			J033064H20	21768
Indica	Suggestive	GAPIT.CMLM.Stress_Shoot_thickness.GWAS.Results.csv	Os07t0562900-00	7	22507946	3.42223e-06	Os07t0562900-00	Os07g0562900	Hypothetical conserved gene.									CT836099 (DDBJ, Best hit)	B9FXX6 (UniProt)
Aus	Suggestive	GAPIT.CMLM.Chlorophyll_A.GWAS.Results.csv	Os01t0801700-01	1	33956809	3.32695e-06	Os01t0801700-01	Os01g0801700	Homolog of Arabidopsis GCD1 (GAMETE CELLS DEFECTIVE1), Early embryogenesis and endosperm development	OsGCD1	GAMETE CELLS DEFECTIVE1	GCD1	GAMETE CELLS DEFECTIVE 1	OsGCD1	GAMETE CELLS DEFECTIVE1		Ribosomal protein L20, mitochondrial (IPR024388)	AK073813	Q8S2G4	2017-06-09	28585692	J033067K14	21876
Aus	Suggestive	GAPIT.CMLM.Chlorophyll_B.GWAS.Results.csv	Os01t0801700-01	1	33956809	8.51564e-06	Os01t0801700-01	Os01g0801700	Homolog of Arabidopsis GCD1 (GAMETE CELLS DEFECTIVE1), Early embryogenesis and endosperm development	OsGCD1	GAMETE CELLS DEFECTIVE1	GCD1	GAMETE CELLS DEFECTIVE 1	OsGCD1	GAMETE CELLS DEFECTIVE1		Ribosomal protein L20, mitochondrial (IPR024388)	AK073813	Q8S2G4	2017-06-09	28585692	J033067K14	21876
Aus	Suggestive	GAPIT.CMLM.Lost_Root_thickness.GWAS.Results.csv	Os08t0137000-00	7	27937046	9.86658e-06	Os08t0137000-00	Os08g0137000	Conserved hypothetical protein.									EU957461 (DDBJ)	Q6ZJX2 (UniProt)
Aus	Suggestive	GAPIT.CMLM.Lost_Root_thickness.GWAS.Results.csv	Os05t0353100-00	7	27937046	9.86658e-06	Os05t0353100-00	Os05g0353100	Hypothetical conserved gene.									BT033254 (DDBJ)	Q5W768 (UniProt)
Aus	Suggestive	GAPIT.CMLM.Lost_Root_thickness.GWAS.Results.csv	Os08t0137050-00	7	27937046	9.86658e-06	Os08t0137050-00	Os08g0137050	Conserved hypothetical protein.									tplb0001n10 (Wheat FLcDNA)	Q5W768 (UniProt)
Aus	Suggestive	GAPIT.CMLM.Lost_Root_thickness.GWAS.Results.csv	Os07t0662200-00	7	27937046	9.86658e-06	Os07t0662200-00	Os07g0662200	Conserved hypothetical protein.									EU957461 (DDBJ)	Q6ZJX2 (UniProt)
Aus	Suggestive	GAPIT.CMLM.Lost_Shoot_length.GWAS.Results.csv	Os05t0367100-01	5	17632907	1.94845e-06	Os05t0367100-01	Os05g0367100	Ribosome biogenesis protein Nop16 domain containing protein.								Ribosome biogenesis protein Nop16 (IPR019002)	AK108334 (DDBJ, Best hit)	A2Y3V3 (UniProt)			002-142-A04
Aus	Suggestive	GAPIT.CMLM.Stress_Chlorophyll_A.GWAS.Results.csv	Os01t0629750-00	9	20273741	2.89687e-06	Os01t0629750-00	Os01g0629750	Conserved hypothetical protein.									CT837542 (DDBJ, Best hit)	NP_001066412.1 (RefSeq)
Aus	Suggestive	GAPIT.CMLM.Stress_Root_K..GWAS.Results.csv	Os07t0611700-01	7	25199590	9.56579e-06	Os07t0611700-01	Os07g0611700	Peptidase C1A, papain family protein.								Proteinase inhibitor I29, cathepsin propeptide (IPR013201)	AK109158 (DDBJ, Best hit)	B9FU69 (UniProt)			002-155-G05
Aus	Suggestive	GAPIT.CMLM.Stress_Root_K..GWAS.Results.csv	Os08t0203100-01	8	5984229	8.54045e-06	Os08t0203100-01	Os08g0203100	Hypothetical conserved gene.									AK241219 (DDBJ, Best hit)	B9FZK3 (UniProt)			J065123I23
Aus	Suggestive	GAPIT.CMLM.Stress_Shoot_K..GWAS.Results.csv	Os08t0372166-00	8	17387691	2.63241e-06	Os08t0372166-00	Os08g0372166	Conserved hypothetical protein.									tplb0038k01 (Wheat FLcDNA)	Q6ZB23 (UniProt)
Aus	Suggestive	GAPIT.CMLM.Stress_Shoot_thickness.GWAS.Results.csv	Os01t0629750-00	9	20273741	1.45817e-06	Os01t0629750-00	Os01g0629750	Conserved hypothetical protein.									CT837542 (DDBJ, Best hit)	NP_001066412.1 (RefSeq)
Aus	Suggestive	GAPIT.CMLM.Stress_Shoot_weight.GWAS.Results.csv	Os01t0629750-00	9	20273741	3.69888e-06	Os01t0629750-00	Os01g0629750	Conserved hypothetical protein.									CT837542 (DDBJ, Best hit)	NP_001066412.1 (RefSeq)
