# Supplementary material for: Novel QTLs for salinity tolerance revealed by genome-wide association studies of biomass, chlorophyll and tissue ion content in 176 rice landraces from Bangladesh
Source: PLoS One. 2021 Nov 5;16(11):e0259456. doi: 10.1371/journal.pone.0259456 (PMC8570475; doi:10.1371/journal.pone.0259456)
Supplement: S10 Table — (XLSX) [file pone.0259456.s018.xlsx]

## Sheet: S10 Table Candidate gene expres
Supplementary table 10. Gene expression data for 340 candidate genes.
Trait group	QTL	Locus ID	Expression cluster	MSU7 Annotation	Seed-5 DAP	Seed- 10 DAP	Embryo- 25 DAP	Endosperm- 25 DAP	Endosperm- 25 DAP (replicate)	Anther	Pistil	Pre-emergence inflorescence	Post-emergence inflorescence	Leaves-20 days	Leaves- 20 days (replicate)	Shoots	Seedling four-leaf stage F1 93-11/Nipp	Seedling four-leaf stage F1 Nipp/93-11	Seedling four-leaf stage 93-11	Seedling four-leaf stage	Germinating seed-3 days	Stem-60 days	Callus-35 days	60days-Mature roots	Mature leaves-60 days	Mature pollen	Immature panicle-90 days	Mature Sigma and Ovary	Salt Stress-Leaves-2wks	Salt Stress-Roots-2wks	Drought Stress-Leaves-2wks	Drought Stress-Roots-2wks	Cold Stress-Leaves-2wks	Cold Stress-Roots-2wks	M.oryzae infected-Resistant-6h	M.oryzae infected-Resistant-12h	M.oryzae-R-24h	Mock treatment-24hr	Untreated-leaves-2wks	Untreated-Roots-2wks	M.oryzae infected-Susceptible-6h	M.oryzae infected-Susceptible-12h	M.oryzae infected-Susceptible-24h	M.oryzae infected-Susceptible-96h	Rice leaf-beet armyworm damaged-24h	Rice leaf- Mechanical damaged-24h	Rice leaf-Water weevil damaged-24h	HighMilling-Developing seeds-6days	HighTaste-Developing seeds-6days
Biomass	qCDP1.1	LOC_Os01g66040	1	receptor kinase, putative, expressed	0	0	0	0	0	0	0.949651	0	0	0	0.360173	0	0.322152	0.185104	0.292203	0.45754	0	0	0	0	0	0	0	0	0	0	0	0	0	0	0	0	0	0	0	0	0	0	0	0	0	0	0	0	0
Biomass	qCDP1.1	LOC_Os01g66050	2	wound-responsive family protein, putative, expressed	15.7951	7.5005	16.227	5.79779	5.66774	6.79485	24.8084	20.3169	13.7407	12.6493	14.2739	13.5425	16.6295	20.7317	14.0326	13.5347	0	0	0	1	1	1	0	0	0	0	0	0	0	0	0	0	0	0	0	0	0	0	0	0	0	0	0	0	0
Biomass	qCDP1.1	LOC_Os01g66000	1	NADH dehydrogenase I subunit N, putative, expressed	2.42114	0	0	0	0.0780559	0.0826954	5.39632	1.07713	9.90082	59.0087	39.4356	45.0552	60.7838	38.8102	36.5767	55.6218	0	0	0	0	1	0	0	0	0	0	0	0	0	1	0	0	0	0	0	0	0	0	0	0	0	0	0	0	0
Biomass	qCDP1.1	LOC_Os01g65920	1	F-box/LRR-repeat protein 2, putative, expressed	46.1346	32.6411	66.0897	70.666	71.6518	91.1665	113.964	157.093	128.172	14.8031	23.5499	17.1484	37.9692	26.7653	39.3036	37.7539	0	0	0	1	1	1	0	0	0	1	0	0	0	1	0	0	0	0	0	0	0	0	0	0	0	0	0	0	0
Biomass	qCDP1.1	LOC_Os01g66350	1	DUF647 domain containing protein, putative, expressed	56.7189	10.2459	44.8864	5.68813	5.46503	25.8834	52.766	66.8291	31.5044	67.7015	53.7428	22.804	39.8678	33.1825	28.4918	27.8822	0	0	1	1	1	1	1	0	0	0	0	0	0	0	0	0	0	0	0	0	0	0	0	0	0	0	0	0	0
Biomass	qCDP1.1	LOC_Os01g66110	1	methyltransferase, putative, expressed	19.5191	4.34807	12.3288	1.914	2.04193	6.53422	27.2036	59.2412	22.0058	1.41403	2.56435	48.8583	11.5193	22.7561	24.2701	21.5205	0	1	1	1	1	1	0	0	0	0	0	1	0	0	0	0	0	0	0	0	0	0	0	0	0	0	0	0	0
Biomass	qCDP1.1	LOC_Os01g66300	1	KH domain containing protein, putative, expressed	13.5875	2.73066	18.4352	1.4515	1.33953	3.16941	13.874	29.8864	17.561	26.695	29.8562	36.7956	40.5042	38.318	45.0288	33.4403	1	1	1	1	1	1	0	0	0	0	0	0	0	0	0	0	1	0	0	1	0	0	0	0	0	0	0	0	1
Biomass	qCDP1.1	LOC_Os01g66190	1	expressed protein	28.1736	9.27169	28.7862	7.79377	8.60001	11.3372	38.0879	45.1575	19.0904	13.8561	19.098	16.0879	8.91731	10.6105	7.43246	8.01264	0	0	1	1	1	1	0	0	0	0	0	0	0	0	0	0	0	0	0	0	0	0	0	0	0	0	0	0	0
Biomass	qCDP1.1	LOC_Os01g66290	6	OsMADS21 - MADS-box family gene with MIKCc type-box, expressed	143.619	16.4395	0	12.1547	9.6474	0	105.197	0.58477	10.2262	0	0	0	0.171555	0	0.211049	0.0939203	0	1	1	0	1	1	1	1	0	0	0	0	1	0	0	0	0	0	0	0	0	0	0	0	0	0	0	1	1
Biomass	qCDP1.1	LOC_Os01g66320	1	expressed protein	8.31668	1.09842	7.51548	0.618951	0.538939	4.45109	12.2437	8.05888	18.3625	19.6337	18.6039	9.37468	19.1852	16.519	19.41	19.7524	0	0	0	1	1	1	0	0	0	0	0	0	0	0	0	0	0	0	0	0	0	0	0	0	0	0	0	0	0
Biomass	qCDP1.1	LOC_Os01g66120	2	No apical meristem protein, putative, expressed	67.0981	35.141	48.4577	29.1331	31.0284	31.0247	46.1893	0.318418	18.5377	100.282	137.945	109.634	37.3074	26.4323	44.5192	25.8305	0	0	1	1	1	1	0	0	0	0	0	0	0	1	0	0	0	0	0	0	0	0	0	0	0	0	0	0	0
Biomass	qCDP1.1	LOC_Os01g66310	2	expressed protein	0	0	1.36023	0	0	0	0	1.43999	0	0	2.17876	0	1.10533	1.31973	1.64653	0.310113	0	0	0	1	0	1	0	0	0	0	0	0	0	0	0	0	0	0	0	0	0	0	0	0	1	0	0	0	0
Biomass	qCDP1.1	LOC_Os01g66230	3	csAtPR5, putative, expressed	8.53538	3.55611	10.3081	1.41237	1.48332	7.54788	5.20811	3.95737	5.84775	1.60385	2.82697	1.35158	2.02868	1.68833	1.91772	1.93047	0	0	1	1	1	1	0	0	0	1	0	0	0	0	0	1	0	0	0	0	0	1	1	1	0	1	0	1	0
Biomass	qCDP1.1	LOC_Os01g66280	1	transcriptional regulator, putative, expressed	12.9466	2.40426	8.00959	1.55233	1.61008	52.2919	11.7328	9.09812	22.7776	11.7655	17.7411	10.8614	12.6769	10.5888	12.897	14.9805	0	0	1	0	1	1	0	0	0	0	0	0	0	0	0	0	0	0	0	0	0	0	0	0	0	0	0	0	0
Biomass	qCDP1.1	LOC_Os01g66170	2	SNARE associated Golgi protein, putative, expressed	12.8882	2.20641	9.03764	2.05456	2.2941	5.1106	18.1105	9.92721	13.9864	66.5679	46.5786	17.4039	74.3079	62.2349	54.9222	50.0302	0	0	0	0	1	0	0	0	0	0	0	0	0	0	0	0	0	0	0	0	0	0	0	0	1	0	0	0	0
Biomass	qCDP1.1	LOC_Os01g66250	4	S-locus-like receptor protein kinase, putative, expressed	0	0	0	0	0	0	0	0	0	0	0.145439	0	1.1389	0.45381	0.851933	1.23689	1	1	0	1	1	1	0	0	0	0	0	1	1	1	0	0	0	0	0	1	0	0	0	0	0	0	0	0	0
Biomass	qCDP1.1	LOC_Os01g66160	2	pentatricopeptide, putative, expressed	8.33287	2.33421	0.751009	1.86843	1.60541	9.49616	3.01162	1.11597	1.30519	1.04855	0.630813	0.594969	0.570664	0.309372	0.795463	0.467815	0	0	0	1	1	1	0	0	0	0	0	0	1	0	0	0	0	0	0	0	0	0	0	0	0	0	0	0	0
Biomass	qCDP1.1	LOC_Os01g66020	2	protein kinase family protein, putative, expressed	0.305826	0	0	0	0	0.277186	1.69878	0.953015	0.752027	1.82604	4.38798	0	0.801803	0.374	0.692767	0.269322	0	0	0	0	0	1	0	0	0	0	0	0	0	0	0	0	0	0	0	0	0	0	0	0	0	0	0	0	0
Biomass	qCDP1.1	LOC_Os01g66100	2	gibberellin 20 oxidase 2, putative, expressed	6.78713	0.79368	2.56416	0	0	1.77543	19.499	12.9945	5.85429	15.0152	8.28048	2.22493	4.55338	5.35752	3.3935	5.25472	0	0	0	0	0	0	0	0	0	0	0	0	0	0	0	0	0	0	0	0	0	0	0	0	0	0	0	0	0
Biomass	qCDP1.1	LOC_Os01g66030	1	OsMADS2 - MADS-box family gene with MIKCc type-box, expressed	17.3629	1.7808	0.506656	1.47232	1.81919	274.877	129.899	45.0902	151.221	1.02854	1.14985	0	1.56655	0.971527	1.66442	0.753366	0	0	0	0	0	1	0	0	0	0	0	0	0	0	0	0	0	0	0	0	0	0	0	0	0	0	0	0	0
Biomass	qCDP1.1	LOC_Os01g66150	2	expressed protein	20.2674	7.94099	6.38533	4.34099	4.03904	2.68706	12.9353	4.36649	12.2347	52.9644	21.1821	7.12117	10.8524	10.6443	9.63871	9.97454	0	0	0	1	1	1	0	0	0	0	0	0	0	0	0	0	0	0	0	0	0	0	0	0	0	0	0	1	0
Biomass	qCDP1.1	LOC_Os01g66060	3	expressed protein	0	0	0	0	1.37771	0	0	0	0	0	0	0	0	0	0	0	0	0	0	0	0	0	0	0	0	0	0	0	0	0	0	0	0	0	0	0	0	0	0	0	0	0	0	0	0
Biomass	qCDP1.1	LOC_Os01g66140	2	plus-3 domain containing protein, putative, expressed	4.48587	2.71468	9.39052	0.880779	1.07832	4.11504	5.15206	7.5826	4.4491	4.8817	4.70412	8.70482	1.44158	1.59352	1.36947	1.90257	1	1	0	1	1	1	0	0	0	0	0	0	0	0	0	0	0	0	0	0	0	0	0	0	0	0	0	0	0
Biomass	qCDP1.1	LOC_Os01g66180	1	cytochrome c, putative, expressed	47.0233	10.6365	83.8427	5.37893	2.96043	6.3756	28.2032	20.9048	34.5003	4.34532	4.14414	26.4629	4.65277	4.13756	3.96478	12.3659	0	0	0	0	0	1	0	0	0	0	0	0	0	0	0	0	0	0	0	0	0	0	0	0	0	0	0	0	0
Biomass	qCDP1.1	LOC_Os01g66240	1	mitochondrion protein, putative, expressed	14.3072	11.8807	10.811	9.38176	8.02305	9.72675	7.25122	9.06851	3.13777	7.31804	2.6666	17.7955	4.76107	5.72767	6.15402	8.3143	0	0	0	0	0	1	0	0	0	0	0	0	0	0	0	0	0	1	0	0	0	0	0	0	0	0	0	0	0
Biomass	qCDP1.1	LOC_Os01g66200	1	expressed protein	16.0409	2.42597	23.8667	0.985511	1.04023	7.58037	31.3887	41.0235	21.7989	4.42961	0.936506	103.938	17.1376	22.8347	26.9429	26.7748	0	0	0	1	1	1	0	0	0	0	0	0	0	0	0	0	0	0	0	0	0	0	0	0	0	0	0	0	0
Biomass	qCDP1.1	LOC_Os01g66260	5	expressed protein	0	0	0	0	0	0	0	0	0	0	0	0	0.751936	0.601518	1.3994	0	0	0	0	0	0	0	0	0	0	0	0	0	0	0	0	0	0	0	0	0	0	0	0	0	0	0	0	0	0
Biomass	qCDP1.1	LOC_Os01g66270	3	AP2 domain containing protein, expressed	0	0	0	0	0	0.555532	0	0	0	0	0.382794	0	0.552551	0.225837	0.209624	0.552485	0	0	0	1	1	1	0	0	0	0	0	0	0	0	0	0	0	0	0	0	0	0	0	0	0	0	0	0	0
Biomass	qCDP1.1	LOC_Os01g66130	4	armadillo/beta-catenin repeat family protein, putative, expressed	4.1909	1.90136	2.90833	0.545392	0.619729	0.977618	6.64405	4.83636	2.80761	0.76038	0.645428	4.60881	0.410956	0.679906	1.0312	0.622864	0	1	0	1	1	1	0	0	0	0	0	0	0	0	0	0	0	0	0	0	0	0	0	0	0	0	0	0	0
Biomass	qCDP12.1	LOC_Os12g06090	1	expressed protein	0	0	0	0	0	0	0	0	0	0	0	0	2.93446	0.100193	3.339	1.63048	0	0	1	0	0	0	0	0	0	0	0	0	0	0	0	0	0	0	0	0	0	0	0	0	0	0	0	0	0
Biomass	qCDP12.1	LOC_Os12g05990	1	No apical meristem protein, putative, expressed	0	0	0	0	0	0	0	0.966973	0	0	0	0	0.37288	0.257221	0.452195	0.458389	0	0	0	1	0	0	0	0	0	0	0	0	0	0	0	0	0	0	0	0	0	0	0	0	0	0	0	0	0
Biomass	qCDP12.1	LOC_Os12g06030	2	OsFBX439 - F-box domain containing protein, expressed	0	0	0	0	0	0	0	0	0	0	0	0	0.258026	0.325132	0.456579	0.192712	0	0	0	0	0	0	0	0	0	0	0	0	0	0	0	0	0	0	0	0	0	0	0	0	0	0	0	0	0
Biomass	qCDP12.1	LOC_Os12g06060	3	amino acid permease family protein, putative, expressed	4.83253	1.35748	1.03436	0	0	4.45586	9.68793	9.48287	31.8961	1.52645	0.643532	2.88846	2.89863	2.61557	2.32444	2.25193	0	0	0	1	0	1	0	0	0	0	0	0	0	0	0	0	0	0	0	0	0	0	0	0	0	0	0	0	0
Biomass	qCDP12.1	LOC_Os12g06070	1	expressed protein	0	0	0.770415	0	0	0	0.533023	1.0357	1.10103	0	0.418721	0	0.437607	0.543942	0.343552	0.370727	0	0	1	0	1	1	0	0	0	0	0	0	0	0	0	0	0	0	0	0	0	0	0	0	0	0	0	0	0
Biomass	qCDP12.1	LOC_Os12g06130	1	expressed protein	11.4004	2.41223	8.34357	1.68634	1.51741	0	24.6444	10.0471	3.43643	0	0	0	0.329233	0.193665	0.703818	0.243518	0	0	0	0	1	0	0	0	0	0	0	0	0	0	0	0	0	0	0	0	0	0	0	0	0	0	0	0	0
Biomass	qCDP12.1	LOC_Os12g06100	1	TLD family protein, putative, expressed	11.0652	2.05259	9.44369	1.59691	1.48292	7.9382	23.472	9.48479	17.9104	13.2696	11.7748	15.7835	5.44401	5.72312	7.11271	6.59184	0	0	1	1	1	1	0	0	0	0	0	0	0	0	0	0	0	0	0	0	0	0	0	0	0	0	0	0	0
Biomass	qCDP12.1	LOC_Os12g06150	5	DUF623 domain containing protein, expressed	3.23715	0	6.4287	0	0	0.359739	23.4922	10.1548	5.14164	0	0	1.68785	0.571822	0.682287	0.786011	0.821557	0	0	0	1	0	0	0	0	0	0	0	0	0	0	0	1	0	0	0	0	0	1	0	0	0	0	0	0	0
Biomass	qCDP12.1	LOC_Os12g06190	1	expressed protein	9.8729	0	0	0	0	3.10194	6.24243	2.4541	2.46798	4.9572	4.42239	5.16123	0.452599	0.263756	0.49196	0.463572	0	0	0	0	0	1	0	0	0	0	0	0	0	1	0	0	0	0	0	0	0	0	0	0	0	0	0	0	0
Biomass	qCDP12.1	LOC_Os12g06180	4	HVA22, putative, expressed	14.4733	15.7752	0	28.5137	27.7527	2.72382	4.11972	4.05678	6.69495	1.0653	0	7.41314	0.733843	1.67777	1.50538	1.88953	1	0	0	1	0	1	0	0	0	0	0	0	0	0	0	0	0	0	0	0	0	0	0	0	0	0	0	0	0
Biomass	qCDP12.1	LOC_Os12g06160	1	DUF623 domain containing protein, expressed	2.43376	0	5.82977	0	0	0	60.2082	37.0926	6.77619	0	0	0.697958	0.199932	0.834832	0.640124	0.457087	0	0	0	1	0	0	0	0	0	0	0	0	0	0	0	0	0	0	0	0	0	0	0	0	0	0	0	0	0
Biomass	qCDP12.1	LOC_Os12g06210	6	harpin-induced protein 1 domain containing protein, expressed	0	0	0	0	0	0	0	4.33494	0	0	0	0	0.813717	0.573981	0.553398	0.71228	0	0	0	0	0	0	0	0	0	0	0	0	0	0	0	0	0	1	0	0	0	0	0	0	0	0	0	0	0
Biomass	qCDP12.1	LOC_Os12g06220	1	harpin-induced protein 1 domain containing protein, expressed	1.33591	0	1.53872	0	0	0.602264	12.0706	4.05037	2.3442	7.06072	32.6805	30.9146	7.4058	4.51041	3.70934	4.75024	0	0	0	1	1	1	0	0	0	0	0	0	0	0	0	0	0	0	0	0	0	0	0	0	0	0	0	0	0
Biomass	qCDP12.1	LOC_Os12g06020	2	mRNA-decapping enzyme, putative, expressed	36.7407	12.519	50.7825	5.54674	5.32457	21.3636	46.8927	73.9685	43.8552	20.4353	28.0362	7.71505	8.81997	11.0475	10.7297	12.6791	0	0	0	1	1	1	0	0	0	0	0	0	0	0	0	0	0	0	0	0	0	0	0	0	0	0	0	0	0
Biomass	qCDP12.1	LOC_Os12g06080	2	expressed protein	2.35385	0	12.1379	0	0	3.97377	31.5554	24.161	3.6482	0	0	12.6391	1.72324	2.30978	3.21474	2.20587	0	0	1	0	1	0	0	0	0	0	0	0	0	0	0	0	0	0	0	0	0	0	0	0	0	0	0	0	0
Biomass	qCDP12.1	LOC_Os12g06200	1	E2F family transcription factor protein, putative, expressed	2.97438	0.648203	2.66436	0.276082	0.216209	2.22628	14.4142	13.5586	3.90021	2.34309	1.21144	7.6551	1.66871	3.65673	1.75561	1.83767	0	0	0	1	1	1	1	0	0	0	0	0	1	0	0	0	0	0	0	0	0	0	0	0	0	0	0	0	0
Biomass	qCDP12.3	LOC_Os12g41680	1	No apical meristem protein, putative, expressed	10.2932	4.65604	0	1.50064	1.33939	17.4404	4.70332	1.17489	29.9921	4.34247	6.71535	26.3388	1.07301	1.22287	2.01805	1.38084	0	1	1	1	1	1	0	0	0	0	0	0	0	0	0	0	0	0	0	0	0	0	0	0	0	0	0	0	0
Biomass	qCDP12.3	LOC_Os12g41650	1	helix-loop-helix DNA-binding domain containing protein, expressed	2.57578	0	0.825528	0	0	2.73647	5.57412	0.651496	3.35641	37.9039	5.98744	3.61522	2.28979	2.3209	1.77174	1.46297	0	0	0	1	1	1	0	0	0	0	0	0	0	0	0	0	1	1	0	0	0	0	0	0	0	0	0	0	0
Biomass	qCDP12.3	LOC_Os12g41630	2	OsFBX463 - F-box domain containing protein, expressed	0	0	0	0	0	0	0	0	0	0	0.191022	1.93435	0.313651	0.277551	0.449351	0.235908	1	0	1	1	1	1	1	0	1	1	1	1	0	1	1	1	1	1	1	0	0	1	0	1	0	0	0	0	0
Biomass	qCDP12.3	LOC_Os12g41710	2	Protein kinase domain containing protein, expressed	1.25866	0.603768	4.59621	0.529252	0.281378	0.221471	0.399949	0.23346	5.78122	3.67117	7.04263	16.4225	0.723553	1.23018	0.662268	1.56716	0	0	0	0	1	0	0	0	0	0	0	0	0	0	0	0	1	0	0	0	0	0	0	0	0	0	0	0	0
Biomass	qCDP12.3	LOC_Os12g41460	2	expressed protein	0	0	0	0	0	0	0	0.296366	0	0	0	0	0.555738	0.0454649	0.398751	0.12925	0	0	0	1	1	1	0	0	0	0	0	0	0	0	0	0	0	0	0	0	0	0	0	0	0	0	0	0	0
Biomass	qCDP12.3	LOC_Os12g41450	1	F-box domain containing protein, expressed	0	0	0	0	0	0	0	0.974682	0.497197	0	0	0	0.270931	0.14785	0.122445	0.133163	0	1	1	1	1	1	0	0	0	0	0	0	0	0	0	1	0	0	0	0	0	0	0	0	0	0	0	0	0
Biomass	qCDP12.3	LOC_Os12g41550	1	expressed protein	0	0	0	0	0	0	0.942298	0.541769	0	0	1.07944	0	1.72864	1.73204	1.86871	0.905809	0	0	0	1	1	0	0	0	0	0	0	0	0	0	0	0	0	0	0	0	0	0	0	0	0	1	0	0	0
Biomass	qCDP12.3	LOC_Os12g41510	1	cysteine-rich receptor-like protein kinase 31 precursor, putative, expressed	0.235287	0	0	0	0	0	0.326912	0.714185	0.303026	0	0	0	0.178091	0.0703997	0.218408	0	0	0	0	0	1	1	0	0	0	0	0	0	0	0	0	0	0	0	0	0	0	0	0	0	0	0	0	0	0
Biomass	qCDP12.3	LOC_Os12g41560	1	expressed protein	7.1297	0	0	0	0	0.951056	1.13674	0.619797	0.999582	2.1609	3.28896	3.45548	4.19976	1.6997	0.277642	2.00874	0	0	1	0	0	1	0	0	0	0	0	0	0	0	0	0	0	0	0	0	0	0	0	0	0	0	0	0	0
Biomass	qCDP12.3	LOC_Os12g41590	1	oxidoreductase, short chain dehydrogenase/reductase family domain containing protein, expressed	2.52202	0	0	0	0	11.0804	3.62521	2.65156	1.92144	21.9408	2.14253	9.71764	11.7297	12.2902	6.50594	11.6357	0	0	0	1	1	0	0	0	0	0	0	0	0	0	0	0	0	0	0	0	0	0	0	0	0	0	0	0	0
Biomass	qCDP12.3	LOC_Os12g41640	1	expressed protein	0	0	0	0	0	0	0	32.2529	0	0	0	0	0.371402	0.123839	0.424352	0.201155	0	0	0	1	1	1	0	0	0	0	0	0	0	0	0	0	0	0	0	0	0	0	0	0	0	0	0	0	0
Biomass	qCDP12.3	LOC_Os12g41600	1	OsSAUR57 - Auxin-responsive SAUR gene family member, expressed	4.98584	0	0	0	0	0	0	6.20523	2.62462	0.94458	0.458974	11.3285	1.17808	2.17471	2.78144	3.03851	0	0	1	1	1	0	0	0	0	0	0	0	0	0	0	0	0	0	0	0	0	0	0	0	0	0	0	0	0
Biomass	qCDP12.3	LOC_Os12g41660	1	expressed protein	4.35492	0	2.51079	0	0	2.31082	45.8377	40.4733	8.21103	6.15038	3.5394	7.3492	1.19408	0.996548	1.86528	2.4109	0	1	1	1	0	1	0	0	0	0	0	0	0	0	0	0	0	0	0	0	0	0	0	0	0	0	0	0	0
Biomass	qCDP12.3	LOC_Os12g41620	1	WD domain, G-beta repeat domain containing protein, expressed	9.00694	4.79126	20.5503	1.32291	1.10204	0.801029	11.8781	11.2883	7.72562	2.49447	6.37206	2.25647	4.87722	4.66476	3.20892	3.93479	0	0	0	1	1	1	0	0	0	0	0	0	0	0	0	0	0	0	0	0	0	0	0	0	0	0	0	0	0
Biomass	qCDP12.3	LOC_Os12g41690	1	membrane associated DUF588 domain containing protein, putative, expressed	0.643579	2.61566	0.449537	6.08106	6.96133	0	0	1.03388	0.782455	0	0	6.16566	0.59618	1.82884	3.90501	3.79457	0	0	0	1	0	0	0	0	0	0	0	0	0	0	0	0	0	0	0	0	0	0	0	0	0	0	0	1	0
Biomass	qCDP12.3	LOC_Os12g41700	1	LSD1 zinc finger domain containing protein, expressed	10.2824	1.92166	5.75699	2.87648	2.40513	58.0246	17.6498	12.3025	15.2953	7.02298	6.95288	14.2887	3.54309	3.64334	4.24686	2.62477	0	0	0	1	1	1	0	0	0	0	0	0	0	0	0	0	0	0	0	0	0	0	0	0	0	0	0	1	0
Biomass	qCDP12.3	LOC_Os12g41670	5	expressed protein	2.84101	2.64303	3.82896	0.40405	0.389782	1.04653	3.27326	3.63055	2.50219	2.55649	3.32812	3.07326	1.13551	1.26095	0.989915	1.67471	0	0	0	1	1	0	0	0	0	0	0	0	0	0	0	0	0	0	0	0	0	0	0	0	0	0	0	0	0
Biomass	qCDP12.3	LOC_Os12g41490	2	cysteine-rich receptor-like protein kinase 8 precursor, putative, expressed	1.81567	0.297886	0.000287771	0.202435	0.149882	0.278273	0.440457	0.232327	0.308763	0.119052	0.148246	0.170221	0.126843	0.158405	0.370646	0.124627	0	1	1	1	1	1	0	0	0	0	0	1	1	0	0	0	0	0	0	0	0	1	0	0	0	0	1	0	0
Biomass	qCDP12.3	LOC_Os12g41500	2	rhodanese-like domain containing protein, putative, expressed	49.3427	16.4051	39.9122	6.3147	5.7583	7.80437	28.9576	36.409	33.994	13.0925	16.5165	30.0389	14.2252	17.1504	14.3844	25.1644	0	0	1	1	0	0	0	0	0	0	0	0	0	0	0	0	0	0	0	0	0	0	0	0	0	0	0	0	0
Biomass	qCDP12.3	LOC_Os12g41720	1	PLA IIIA/PLP7, putative, expressed	7.4366	1.03941	6.22416	1.01527	0.834124	0.630419	3.60143	8.03322	7.43677	11.1594	1.61397	11.372	3.22405	2.9205	4.35596	9.09562	1	0	0	0	1	0	0	0	0	0	0	1	0	0	0	0	0	0	0	0	0	0	0	0	0	0	0	0	0
Biomass	qCDP12.3	LOC_Os12g41715	1	DEAD-box ATP-dependent RNA helicase, putative, expressed	27.9919	3.318	45.8164	2.2064	2.63536	8.16613	70.4289	45.368	43.4286	7.13551	21.8911	7.87878	17.9301	18.4177	17.6681	12.7337	0	1	1	1	1	1	1	0	0	0	0	0	0	0	0	0	0	0	0	0	0	0	0	0	0	0	0	0	0
Biomass	qCDP12.3	LOC_Os12g41380	1	ulp1 protease family protein, putative, expressed	4.54028	2.33141	3.78064	2.05767	2.20767	5.12835	8.42619	4.10748	5.23962	2.56961	3.08004	3.05967	2.01873	1.55909	2.23278	1.99483	1	0	0	1	1	1	0	1	0	0	0	0	1	0	0	1	0	0	1	1	0	0	1	0	1	1	0	1	0
Salinity tolerance	qCDP3.1	LOC_Os03g03510	2	CAMK_KIN1/SNF1/Nim1_like.15 - CAMK includes calcium/calmodulin depedent protein kinases, expressed	34.4368	15.4413	23.4404	27.7716	27.9849	36.1057	34.34	10.7848	21.9608	75.5929	25.0048	59.8372	44.1089	16.1435	30.5775	20.0906	0	1	0	1	1	1	0	0	0	0	0	0	1	1	0	0	0	0	0	1	0	0	0	0	1	0	0	0	0
Salinity tolerance	qCDP3.1	LOC_Os03g03590	1	transporter, monovalent cation:proton antiporter-2 family, putative, expressed	11.9833	8.58104	19.4419	16.1135	17.7979	10.8055	12.0306	19.9155	16.6536	26.4009	38.6509	40.0041	56.9085	98.0378	49.2863	35.8672	0	0	1	1	1	1	0	0	0	0	0	0	0	0	0	0	0	0	0	0	0	0	0	0	0	0	1	0	0
Salinity tolerance	qCDP3.1	LOC_Os03g03470	1	expressed protein	2.62594	0	2.92552	0	0	0.961499	5.72891	5.02764	12.6455	22.7735	20.0244	20.2133	22.8691	25.0692	30.7581	33.5247	0	0	0	1	1	1	0	0	0	0	0	0	1	0	0	0	0	0	0	0	0	0	0	0	0	0	0	0	0
Salinity tolerance	qCDP3.1	LOC_Os03g03610	2	1,3-beta-glucan synthase component domain containing protein, expressed	3.74655	0.771668	0.819109	0.333379	0.327381	3.5037	8.48031	4.4988	15.921	17.355	21.8069	56.6561	18.1303	13.2047	14.5242	12.4372	1	1	1	1	1	1	1	1	0	0	0	0	1	1	0	1	1	0	0	0	0	1	0	0	1	1	1	1	1
Salinity tolerance	qCDP3.1	LOC_Os03g03650	1	POLD2 - Putative DNA polymerase delta complex subunit, expressed	2.33996	0.948624	5.64596	0.225796	0.300663	0.616791	11.0188	7.43015	4.82116	0.730644	0.609677	0	0.518486	0.871189	0.664433	0.666941	0	0	0	1	1	1	0	0	0	0	0	0	0	0	0	0	0	0	0	0	0	0	0	0	0	0	0	0	0
Salinity tolerance	qCDP3.1	LOC_Os03g03460	4	erythronate-4-phosphate dehydrogenase, putative, expressed	26.1214	3.60922	57.0065	1.79642	1.8733	37.0281	63.2189	58.4585	50.386	13.4586	20.8012	22.1087	11.5692	19.2016	13.7327	18.7163	0	0	0	1	1	0	0	0	0	0	0	0	1	0	0	0	0	0	0	0	0	0	0	0	0	0	0	0	0
Salinity tolerance	qCDP3.1	LOC_Os03g03450	1	anthranilate phosphoribosyltransferase, chloroplast precursor, putative, expressed	18.7669	5.67525	8.12396	10.851	6.06981	12.4632	22.0862	16.9189	15.4588	27.5954	25.7215	76.532	17.729	14.7443	13.2998	24.4217	0	0	0	1	0	0	0	0	0	0	0	0	0	0	0	0	0	0	0	0	0	0	0	0	0	0	0	0	0
Salinity tolerance	qCDP3.1	LOC_Os03g03700	1	MLO domain containing protein, putative, expressed	3.01071	0.779525	2.69725	0.760772	0	2.67521	5.16842	2.23202	3.27565	3.21449	8.25082	5.19127	1.87985	1.26377	1.64808	1.78798	0	0	0	1	1	1	0	0	0	0	0	0	0	0	0	0	0	0	0	0	0	0	0	0	0	0	0	0	0
Salinity tolerance	qCDP3.1	LOC_Os03g03720	1	glyceraldehyde-3-phosphate dehydrogenase, putative, expressed	85.0783	0.411576	0.61734	0	0.449327	29.1286	107.557	41.9681	264.604	2088.26	1289.55	282.355	2860.54	2319	2424.22	1973.92	0	0	1	1	1	1	0	0	0	0	0	0	0	0	0	0	0	0	0	0	0	0	0	0	0	1	1	0	0
Salinity tolerance	qCDP3.1	LOC_Os03g03810	1	DEF8 - Defensin and Defensin-like DEFL family, expressed	2150.72	2115.1	188.304	2536.59	2550.93	40.4278	1385.23	124.968	830.499	10.0123	5.72491	9.52029	3.60832	3.10249	7.10413	5.60678	0	0	0	1	1	1	0	0	0	0	0	0	0	0	0	0	0	0	0	0	0	0	0	0	0	0	0	1	1
Salinity tolerance	qCDP3.1	LOC_Os03g04060	1	CHIT16 - Chitinase family protein precursor, expressed	2.4958	0	0	0	0	4.4785	26.9459	0	9.58557	22.8283	33.757	40.0668	3.9764	5.12833	4.13783	3.49213	0	0	1	0	1	0	0	0	0	0	0	0	0	0	0	0	0	0	0	0	0	0	0	0	0	0	0	0	0
Salinity tolerance	qCDP3.1	LOC_Os03g04070	1	no apical meristem protein, putative, expressed	1.09747	0	0.469137	0	0	0.314191	6.35132	1.47748	0.487911	1.30885	9.74823	2.0628	3.24651	2.28893	4.29459	3.22871	0	0	0	1	1	1	0	0	0	0	0	0	0	1	0	0	0	0	0	0	0	0	0	0	0	0	0	0	0
Salinity tolerance	qCDP3.1	LOC_Os03g03550	1	bZIP family transcription factor, putative, expressed	5.63105	0.495401	0	0	0	1.88929	2.65894	5.20503	1.06285	0	0.173109	1.08924	0.933553	0.689138	1.83114	0.549904	0	0	0	1	0	0	0	0	0	0	0	0	0	0	0	0	0	0	0	0	1	0	0	0	0	0	0	0	0
Salinity tolerance	qCDP3.1	LOC_Os03g03540	1	no apical meristem protein, putative, expressed	0	0	0	0	0	2.43458	0	1.12458	0	0	0	0.590235	0.320289	0.316402	0.643521	0.362315	0	0	0	0	1	1	0	0	0	0	0	0	0	0	0	0	0	0	0	0	0	0	0	0	0	0	0	0	0
Salinity tolerance	qCDP3.1	LOC_Os03g03654	1	expressed protein	0	4.41752	0	33.2332	32.3239	0	0	0	0	0	0	0	0	0	0	0	0	0	0	0	0	0	0	0	0	0	0	0	0	0	0	0	0	0	0	0	0	0	0	0	0	0	0	0	0
Salinity tolerance	qCDP3.1	LOC_Os03g03560	7	FHA domain containing protein, putative, expressed	2.87976	1.47776	5.35031	1.29636	1.24438	1.49883	8.26782	11.0001	4.55952	0.177959	0.889313	0.490423	0.615082	0.952988	0.808903	0.851996	1	1	1	1	1	1	1	0	0	0	0	1	1	1	0	0	0	0	0	1	0	0	0	0	0	0	0	0	0
Salinity tolerance	qCDP3.1	LOC_Os03g03630	1	expressed protein	2.51575	0.691417	2.58327	0	0	0.5094	9.20031	13.5806	1.14907	0	0	1.92153	0.55194	3.32599	0.542875	0.862787	0	1	1	0	1	1	0	0	0	0	0	1	0	0	0	0	0	0	0	0	0	0	0	0	0	0	0	0	0
Salinity tolerance	qCDP3.1	LOC_Os03g03410	5	serine/threonine-protein kinase, putative, expressed	27.2063	10.4981	10.4856	13.7756	13.5448	11.3896	19.1724	39.2241	18.4898	6.16906	10.9556	48.475	17.6638	28.1788	30.3492	24.5269	0	1	1	1	1	1	0	0	0	0	0	0	1	0	0	0	0	0	0	0	0	0	0	0	0	0	0	0	0
Salinity tolerance	qCDP3.1	LOC_Os03g03390	2	G-patch domain containing protein, expressed	29.9089	21.2432	108.536	7.85021	8.3092	9.06354	45.1687	42.4061	62.9918	23.0666	34.835	36.7655	15.27	18.5505	13.3543	13.6694	0	1	1	1	1	1	0	0	0	0	0	0	0	0	0	0	0	0	0	0	0	0	0	0	0	0	0	0	0
Salinity tolerance	qCDP3.1	LOC_Os03g03370	2	fatty acid hydroxylase, putative, expressed	12.958	0.548373	2.22087	0	0.676651	76.2997	13.9078	3.73455	8.63863	6.67425	3.91255	82.3832	4.93189	3.30538	4.64371	3.65056	0	0	0	1	1	1	0	0	0	0	0	0	0	0	0	0	0	0	0	0	0	0	0	0	0	0	0	1	0
Salinity tolerance	qCDP3.1	LOC_Os03g03480	2	DUF623 domain containing protein, expressed	0	0	0	0	0	0	0	0.690112	0	0	0	0	0.239067	0.225047	0.468358	0.293905	0	0	0	1	1	1	0	0	0	0	0	0	0	0	0	0	0	1	0	0	0	0	0	0	0	0	0	0	0
Salinity tolerance	qCDP3.1	LOC_Os03g03490	1	expressed protein	4.50409	1.73611	1.69017	0	0	1.51724	2.24051	1.05696	3.96531	9.6799	4.67628	4.47686	0.885514	0.886989	0.173423	1.22605	0	0	0	0	0	0	0	0	0	0	0	0	0	0	0	0	0	0	0	0	0	0	0	0	0	0	0	0	0
Salinity tolerance	qCDP3.1	LOC_Os03g03500	2	heavy metal-associated domain containing protein, expressed	3.98991	1.49624	0	0.433505	0.404044	5.957	0.411409	1.927	10.5189	12.0139	5.54927	4.01201	6.6834	5.20209	5.35139	15.2373	1	1	0	1	0	0	1	1	1	1	0	1	0	1	1	0	1	1	0	1	0	1	0	1	1	1	1	1	1
Salinity tolerance	qCDP3.1	LOC_Os03g03640	1	expressed protein	14.6258	0.874303	3.84242	0.817067	0	2.57923	14.742	20.0391	17.5062	23.2101	15.472	16.1577	24.8206	31.3034	30.563	26.1334	0	1	1	0	1	0	1	0	0	0	0	0	1	0	0	0	0	0	0	0	0	0	0	0	0	0	0	0	0
Salinity tolerance	qCDP3.1	LOC_Os03g03520	9	expressed protein	12.9769	0	3.65578	0	0	0	7.49557	1.11933	0	1.71772	0.562923	3.80275	0.599474	0.429574	0.5653	0.63636	0	0	0	0	1	0	0	0	0	0	0	0	0	0	0	0	0	0	0	0	0	0	0	0	0	0	0	0	0
Salinity tolerance	qCDP3.1	LOC_Os03g03530	1	expressed protein	5.39904	2.80197	11.1263	1.51828	1.54926	18.327	6.76658	9.30626	13.2897	6.98462	3.62104	7.49992	3.86109	2.80741	3.13058	4.01508	0	0	0	0	1	0	0	0	0	0	0	0	0	0	0	0	0	0	0	0	0	0	0	0	0	0	0	0	0
Salinity tolerance	qCDP3.1	LOC_Os03g03400	1	diacylglycerol kinase, putative, expressed	13.2608	2.76962	15.5038	1.358	2.18263	19.6634	15.6141	18.7352	11.6306	10.4183	9.53219	40.7012	3.73988	5.62317	3.59282	6.42961	0	0	1	1	1	1	0	0	0	0	0	0	0	0	0	0	0	0	0	0	0	0	0	0	0	0	0	0	0
Salinity tolerance	qCDP3.1	LOC_Os03g03440	2	expressed protein	5.93543	3.48945	0.541757	0.0238312	5.88095	9.59371	7.14072	2.0309	6.21481	12.0414	12.6032	10.9549	6.52646	5.55907	3.88046	6.5576	0	0	0	1	1	1	0	0	0	0	0	0	0	0	1	0	1	0	0	0	0	0	0	0	0	0	0	0	0
Salinity tolerance	qCDP3.1	LOC_Os03g03350	1	polygalacturonase, putative, expressed	10.7995	1.02524	0.748365	3.55448	3.82499	119.155	35.5895	21.6449	20.2395	0.320421	0.096332	5.49312	2.39617	2.18496	2.80391	3.098	0	0	0	0	1	1	0	0	0	0	0	0	0	0	0	0	0	0	0	0	0	0	0	0	0	0	0	0	0
Salinity tolerance	qCDP3.1	LOC_Os03g03360	2	ribosomal protein L5, putative, expressed	22.4294	1.34694	4.00777	1.74217	1.59984	22.893	32.791	34.5677	53.543	48.1139	59.7343	161.063	207.651	200.953	223.232	273.798	0	0	0	1	1	1	0	0	0	0	0	0	0	0	0	0	0	0	0	0	0	0	0	0	0	0	0	0	0
Salinity tolerance	qCDP3.1	LOC_Os03g03600	1	fasciclin-like arabinogalactan protein, putative, expressed	5.18337	0	2.91346	0	0	0.628394	6.14712	90.3963	208.193	11.2477	2.53582	22.5928	40.191	61.6103	57.5615	73.4552	0	0	0	1	1	1	0	0	0	1	0	0	0	0	0	0	0	0	0	1	0	0	0	0	0	0	0	0	0
Salinity tolerance	qCDP3.1	LOC_Os03g03570	1	leucine-rich repeat transmembrane protein kinase, putative, expressed	1.87476	0.775117	5.96876	0	0.17957	0.240138	4.42221	21.7915	2.54987	0	0	2.80495	1.52375	3.09457	3.49853	3.20997	0	1	0	1	1	1	0	0	0	0	0	0	0	0	0	0	0	0	0	0	0	0	0	0	0	0	0	0	0
Salinity tolerance	qCDP3.1	LOC_Os03g03334	1	expressed protein	0	0	0	0	0	0	0	1.92309	0	0	0	0	0	0	0	0	0	0	0	1	1	0	0	0	0	0	0	0	0	0	0	0	0	0	0	0	0	0	0	0	0	0	0	0	0
Salinity tolerance	qCDP3.1	LOC_Os03g03430	1	CBS domain containing protein, expressed	18.1599	12.1772	7.36625	5.74675	6.59414	67.5467	14.0781	16.0246	23.1792	8.93889	8.68454	5.77099	5.01656	5.36355	6.12945	5.55108	0	0	1	1	0	1	0	0	0	0	0	0	0	0	0	0	0	0	0	0	0	0	0	0	0	0	0	0	0
Salinity tolerance	qCDP3.1	LOC_Os03g03420	2	expressed protein	28.1382	12.2522	14.2534	11.3127	13.7634	47.8175	15.4612	21.3368	20.7406	10.8709	8.33895	8.01423	4.75653	6.61219	3.35901	7.77517	0	0	1	0	1	1	0	0	0	0	0	0	0	0	0	0	0	0	0	0	0	0	0	0	0	0	0	0	0
Salinity tolerance	qCDP5.1	LOC_Os05g30430	7	expressed protein	1.32636	0.703438	3.49846	0	0	0.701511	5.6375	3.30015	2.72061	0.446177	0.417171	0	0.553083	0.301629	0.191769	0.422505	0	0	0	0	1	0	0	0	0	0	0	0	0	0	0	0	0	0	0	0	0	0	0	0	0	0	0	0	0
Salinity tolerance	qCDP5.1	LOC_Os05g30480	1	DnaK family protein, putative, expressed	0	0	0	0	0	0	0	0.0565744	0	0	0	0	0.374859	0.25368	0.421049	0.289257	0	0	0	0	1	0	0	0	0	0	0	0	0	0	0	0	0	0	0	0	0	0	0	0	0	0	0	0	0
Salinity tolerance	qCDP5.1	LOC_Os05g30320	1	6-phospho-beta-galactosidase, putative, expressed	0	0	0	0	0	7.47922	0	0	0	0	0	0	0.207385	0	0.312495	0	0	0	0	0	0	1	0	0	0	0	0	0	0	0	0	0	0	0	0	0	0	0	0	0	0	0	0	0	0
Salinity tolerance	qCDP5.1	LOC_Os05g30420	4	expressed protein	22.1234	1.8967	5.72058	0.746062	1.09762	1.85283	26.8203	14.0279	14.5938	5.38858	8.5374	3.79462	2.75375	2.68228	2.71025	4.06018	0	0	0	0	1	0	0	0	0	0	0	0	0	0	0	0	0	0	0	0	0	0	0	0	0	0	0	0	0
Salinity tolerance	qCDP5.1	LOC_Os05g30580	1	OsSub46 - Putative Subtilisin homologue, expressed	0	0	0	0	0	0	0	0	2.00102	0	0	0	0.294144	0.108631	0.336529	0.234733	0	0	1	0	0	1	0	0	0	0	0	0	0	0	1	0	0	0	0	0	0	0	0	0	0	0	0	0	0
Salinity tolerance	qCDP5.1	LOC_Os05g30570	2	heavy metal-associated domain containing protein, expressed	0	0	0.581316	0	0	1.1204	1.62889	8.23902	4.08714	0	0	0	0.438506	0.151067	0.496471	0.563781	0	1	1	0	0	0	0	0	0	0	0	0	0	0	0	0	0	0	0	0	0	0	0	0	0	0	0	0	0
Salinity tolerance	qCDP5.1	LOC_Os05g30280	8	Os5bglu20 - beta-glucosidase homologue, similar to G. max isohydroxyurate hydrolase, expressed	0.34311	0	0	0	0	0	0.337687	0.110559	0.287216	0.773126	1.10348	0	0.837139	0.670095	1.13863	0.466636	0	0	1	0	1	1	0	0	0	1	0	0	0	0	0	0	0	0	0	0	0	0	0	0	0	0	0	0	0
Salinity tolerance	qCDP5.1	LOC_Os05g30530	1	40S ribosomal protein S4, putative, expressed	81.8121	19.6284	10.1976	7.49478	7.02778	39.035	70.4756	70.4215	65.2644	18.4473	29.0838	37.1647	24.1493	34.3713	26.6027	23.4491	0	1	1	1	1	1	0	0	0	0	0	0	1	0	0	0	0	0	0	0	0	0	0	0	0	0	0	0	0
Salinity tolerance	qCDP5.1	LOC_Os05g30510	1	expressed protein	0	0	0	0	0	0	0	0	0	0	0.634318	2.20336	0.665422	0.664028	0.778593	0.411276	0	0	0	0	0	0	0	0	0	0	0	0	0	0	0	0	0	0	0	0	0	0	0	0	0	0	0	0	0
Salinity tolerance	qCDP5.1	LOC_Os05g30490	2	harpin-induced protein 1 domain containing protein, expressed	68.4546	67.6109	102.245	35.299	33.3777	0	0	0	0	0	1.79008	0	1.77166	1.21406	0.991664	0.436017	0	0	1	1	1	0	0	0	0	0	0	0	0	1	0	0	0	0	0	0	0	0	0	0	0	0	0	0	0
Salinity tolerance	qCDP5.1	LOC_Os05g30500	1	expressed protein	0	0	0	0	0	0	0	0	5.37409	4.57277	8.17134	8.86389	4.50414	2.8756	5.76352	5.58325	0	1	0	1	1	0	0	0	0	0	0	0	1	0	0	0	0	0	0	0	0	0	0	0	0	0	0	0	0
Salinity tolerance	qCDP5.1	LOC_Os05g30400	2	expressed protein	324.615	13.6336	1.87717	7.23365	8.14501	32.5318	317.718	98.9334	55.6772	0	0	0	0.111773	0.140722	0.0979476	0.290639	0	0	0	0	0	0	0	0	0	0	0	0	0	0	0	0	0	0	0	0	0	0	0	0	0	0	0	0	0
Salinity tolerance	qCDP5.1	LOC_Os05g30470	1	collagen alpha-1, putative, expressed	3.08389	0	0	0	0	0	140.638	0	3.38239	0	0	0	0	0	0	0	0	0	0	0	0	0	0	0	0	0	0	0	0	0	0	0	0	0	0	0	0	0	0	0	0	0	0	0	0
Salinity tolerance	qCDP5.1	LOC_Os05g30410	1	PHF5-like protein domain containing protein, expressed	16.0398	3.28695	10.1391	0	1.83812	9.33894	29.8541	18.212	18.4691	5.86172	12.5493	8.18253	5.62474	6.54036	6.8079	6.53496	0	0	0	0	0	0	0	0	0	0	0	0	0	0	0	0	0	0	0	0	0	0	0	0	0	0	0	0	0
Salinity tolerance	qCDP5.1	LOC_Os05g30340	2	expressed protein	8.69711	4.15238	15.7366	1.01139	1.15689	0.196554	10.6315	5.14784	2.99297	0.424337	0.680375	0	0.646013	0.654227	0.883266	0.347175	0	0	0	1	0	0	0	0	0	0	0	0	0	0	0	0	0	0	0	0	0	0	0	0	0	0	0	0	0
Salinity tolerance	qCDP5.1	LOC_Os05g30390	2	Os5bglu23 - beta-glucosidase homologue, similar to G. max isohydroxyurate hydrolase, likely pseudogene in japonica, expressed	0.795144	0.260462	0	0	0	0.250884	0.742132	0.356839	0	0.277676	0.327144	0	5.32711	3.93101	8.23248	2.86362	0	0	0	1	0	1	0	0	0	0	0	0	0	0	0	0	0	0	0	0	0	0	0	0	0	0	0	0	0
Salinity tolerance	qCDP5.1	LOC_Os05g30300	2	Os5bglu21 - beta-glucosidase homologue, similar to G. max isohydroxyurate hydrolase, expressed	0	0	0	0	0	0	0	0	0	0	0.42215	0	0.687228	0.305805	1.02492	0.168413	0	0	0	0	0	0	0	0	0	0	0	0	0	0	0	0	0	0	0	0	0	0	0	0	0	0	0	0	0
Salinity tolerance	qCDP5.1	LOC_Os05g30454	1	thiamin pyrophosphokinase 1, putative, expressed	0	0	1.54957	0	0	0	2.53887	2.57715	1.40864	1.46178	1.97594	12.8129	1.71016	0.92364	2.24276	2.32844	0	0	0	1	1	1	0	0	0	0	0	0	0	0	0	0	0	0	0	1	0	0	0	0	0	0	0	0	0
Salinity tolerance	qCDP5.1	LOC_Os05g30350	1	Os5bglu22 - beta-glucosidase homologue, similar to G. max isohydroxyurate hydrolase, expressed	13.6138	4.32876	1.83865	5.32221	4.67836	2.555	6.63265	0.740462	3.17723	83.1174	50.1207	4.70811	37.0532	37.7287	40.1629	20.0666	0	0	0	1	1	1	0	0	0	0	0	0	1	0	0	0	0	0	0	0	0	0	0	0	0	0	0	0	0
Salinity tolerance	qCDP6.1	LOC_Os06g35410	1	growth regulator related protein, putative, expressed	3.9186	0.604425	0	1.26575	1.0431	1.62208	0.488795	6.04682	6.10204	2.81823	2.13348	24.2831	7.28024	4.97704	8.76912	12.2425	0	0	0	0	0	1	0	0	0	0	0	0	0	0	0	0	0	0	0	0	0	0	0	0	0	0	0	0	0
Salinity tolerance	qCDP6.1	LOC_Os06g35530	2	CGMC_GSK.8 - CGMC includes CDA, MAPK, GSK3, and CLKC kinases, expressed	31.5517	6.74841	30.9365	2.62765	3.16809	17.3942	60.3956	56.8834	49.0539	23.738	25.3295	40.9723	23.3995	26.3334	27.9253	29.1797	0	1	1	1	1	1	1	0	0	0	0	0	1	0	0	0	0	1	0	0	0	0	0	0	0	0	0	0	0
Salinity tolerance	qCDP6.1	LOC_Os06g35574	1	mki67 protein, putative, expressed	1.30794	0	0	0	0	0	1.52389	0	0	0	0.429771	0	0.48773	0.161356	0.226296	0.43443	0	0	0	0	0	0	0	0	0	0	0	0	0	0	0	0	0	0	0	0	0	0	0	0	0	0	0	0	0
Salinity tolerance	qCDP6.1	LOC_Os06g35520	1	peroxidase precursor, putative, expressed	17.4404	0.99376	3.25548	0	1.00067	0.345882	0	0.517081	0.469511	2.78367	3.98257	182.685	2.22108	3.37455	7.49024	3.82085	1	0	0	1	1	1	0	0	0	0	0	0	0	0	0	0	0	0	0	0	0	0	0	0	0	0	0	0	0
Salinity tolerance	qCDP6.1	LOC_Os06g35490	4	peroxidase precursor, putative, expressed	0	0	0	0	0	0	0.791183	2.7681	1.79956	0	0	0	0.588505	0.41502	0.655881	0.263254	0	0	0	0	0	1	0	0	0	0	0	0	0	0	0	0	0	0	0	0	0	0	0	0	0	0	0	0	0
Salinity tolerance	qCDP6.1	LOC_Os06g35590	2	reticuline oxidase-like protein precursor, putative, expressed	0	0	0	0	0	898.574	2.1689	0	90.7149	0	0	0	0.168089	0	0.231125	0.198618	0	1	0	1	0	1	1	0	0	0	0	0	0	0	0	0	0	0	0	0	0	0	0	0	0	0	0	0	0
Salinity tolerance	qCDP6.1	LOC_Os06g35670	5	expressed protein	2.29551	0.576367	6.05814	0.181018	0.197552	2.5769	4.51772	5.57303	3.99933	3.27284	5.74304	14.1485	2.79984	2.66264	2.54897	2.25184	0	0	1	0	1	0	0	0	0	0	0	0	0	1	0	0	0	0	0	0	0	0	0	0	0	0	0	0	0
Salinity tolerance	qCDP6.1	LOC_Os06g35700	1	reticuline oxidase-like protein precursor, putative, expressed	0	0	0	0	0	0	0	0	0	0.362712	0.130039	0	0.968331	0.554395	0.990713	0.575014	0	0	0	1	0	1	0	0	0	0	0	0	0	0	0	0	0	0	0	0	0	0	0	0	0	0	0	0	0
Salinity tolerance	qCDP6.1	LOC_Os06g35730	1	ribosomal protein L5, putative, expressed	97.8342	17.3358	44.2843	5.59298	5.46408	36.3896	72.7465	82.5319	63.868	13.6292	20.9714	40.833	17.9846	31.0093	17.4823	18.5611	0	1	0	1	0	1	0	0	0	0	0	0	1	0	0	0	0	0	0	0	0	0	0	0	0	0	0	0	0
Salinity tolerance	qCDP6.1	LOC_Os06g35740	1	expressed protein	0	0	0	0	0	0	0	0	0	0	0	0	0.303023	0.0828611	0.307221	0.391179	0	0	0	0	0	0	0	0	0	0	0	0	0	0	0	0	0	0	0	0	0	0	0	0	0	0	0	0	0
Salinity tolerance	qCDP6.1	LOC_Os06g35650	2	reticuline oxidase-like protein precursor, putative, expressed	0.444008	0	0	0	0	0.233204	1.33116	0	0	0	0	0	0.139603	0.109564	0.373844	0.0546242	0	0	1	1	1	1	0	0	0	0	0	0	1	1	0	0	0	0	0	1	0	0	0	0	0	0	0	0	0
Salinity tolerance	qCDP6.1	LOC_Os06g35630	2	reticuline oxidase-like protein precursor, putative, expressed	2.7157	0	0	0	0	0	0	0	3.93261	0	0.159281	3.33098	1.36061	3.12953	3.04476	5.21888	0	0	0	1	0	0	0	0	0	0	0	0	0	0	0	0	0	0	0	0	0	0	0	0	0	0	0	0	0
Salinity tolerance	qCDP6.1	LOC_Os06g35660	1	reticuline oxidase-like protein precursor, putative, expressed	0	0	0	0	0	0	1.76915	0	0	0	0	0	0.359545	0	0.351755	0.222852	0	0	0	1	0	1	0	0	0	0	0	0	0	0	0	0	0	0	0	0	0	0	0	0	0	0	0	0	0
Salinity tolerance	qCDP6.1	LOC_Os06g35560	1	reticuline oxidase-like protein precursor, putative, expressed	0	0.361641	0	2.15406	1.60626	0	0	0	1.23721	3.10875	4.75894	0.760348	4.08199	3.011	4.52082	1.95404	0	0	0	0	1	1	0	0	0	0	0	0	0	0	0	0	0	0	0	0	0	0	0	0	0	0	0	0	0
Salinity tolerance	qCDP6.1	LOC_Os06g35540	5	aminotransferase, classes I and II, domain containing protein, expressed	52.2494	25.3178	4.5634	36.8942	38.3515	61.9731	15.7889	8.50592	30.1398	15.6704	11.1281	11.6857	13.9007	10.985	10.7809	13.2932	0	0	1	0	1	1	0	0	0	0	0	0	0	0	0	0	0	0	1	0	0	0	0	0	0	0	0	1	0
Salinity tolerance	qCDP6.1	LOC_Os06g35524	1	expressed protein	0	0	0	0	0	29.4079	0	0	0	0	0	0	0.0377015	0.0319285	0.0606688	0.0422716	0	0	1	1	0	1	0	0	0	0	0	0	0	0	0	0	0	0	0	0	0	0	0	0	0	0	0	0	0
Salinity tolerance	qCDP6.1	LOC_Os06g35470	1	L1P family of ribosomal proteins domain containing protein, expressed	7.62017	1.25644	10.3985	0.75201	0.570073	1.62087	13.5647	14.7191	10.9449	0.855192	2.55692	0.996632	0.847588	1.43953	0.917066	1.24789	0	1	1	1	1	1	0	0	0	0	0	0	0	0	0	0	0	0	0	0	0	0	0	0	0	0	0	0	0
Salinity tolerance	qCDP6.1	LOC_Os06g35480	2	peroxidase precursor, putative, expressed	1.02367	0.586744	1.00875	1.68438	0.561759	0	1.34352	0.709662	0	0	0	3.12465	0.981356	0.581394	0.899001	0.90007	0	0	1	1	0	1	0	0	0	0	0	0	0	0	0	0	0	0	0	0	0	0	0	0	0	0	0	0	0
Salinity tolerance	qCDP7.1	LOC_Os07g36500	2	Core histone H2A/H2B/H3/H4 domain containing protein, putative, expressed	45.4437	2.59385	5.64722	1.63963	1.93257	12.1544	67.7838	89.9305	26.9355	20.5919	15.6975	27.7217	10.986	31.0933	13.2956	18.0349	0	0	0	0	0	0	0	0	0	0	0	0	0	0	0	0	0	0	0	0	0	0	0	0	0	0	0	0	0
Salinity tolerance	qCDP7.1	LOC_Os07g36740	2	CSLF4 - cellulose synthase-like family F; beta1,3;1,4 glucan synthase, expressed	0	0	0	0	0	0	0	0.601243	4.20743	0	0.1607	0	0.319372	0.322404	0.492365	0.243555	0	0	0	0	0	1	0	0	0	0	0	0	0	0	0	0	0	0	0	0	0	0	0	0	0	0	0	0	0
Salinity tolerance	qCDP7.1	LOC_Os07g36700	2	CSLF1 - cellulose synthase-like family F; beta1,3;1,4 glucan synthase, expressed	0	0	0	0	0	0	0	0.186719	27.987	0	0	0	0.750531	0.464288	0.928996	0.498634	0	0	0	0	0	1	0	0	0	0	0	0	0	0	0	0	0	0	0	0	0	0	0	0	0	0	0	0	0
Salinity tolerance	qCDP7.1	LOC_Os07g36690	1	CSLF2 - cellulose synthase-like family F; beta1,3;1,4 glucan synthase, expressed	0	0	0	0	0	0	0	0.135771	66.868	0	0.0463679	0	0.926362	0.465158	0.821342	0.858374	0	0	1	0	0	0	0	0	0	0	0	0	0	0	0	0	0	0	0	0	0	0	0	0	0	0	0	0	0
Salinity tolerance	qCDP7.1	LOC_Os07g37030	4	cytochrome b6-f complex iron-sulfur subunit, chloroplast precursor, putative, expressed	57.992	0.400102	4.70898	0.560461	1.08317	8.41444	62.4061	40.876	189.818	670.445	822.483	171.788	1258.61	1519.58	785.05	711.736	0	0	0	1	1	1	0	0	0	0	0	0	1	0	1	0	1	0	0	0	0	1	0	1	1	1	1	0	0
Salinity tolerance	qCDP7.1	LOC_Os07g37610	2	B3 DNA binding domain containing protein, putative, expressed	29.3358	25.721	119.708	32.3748	31.4426	6.35552	30.138	25.41	16.6454	11.7246	15.0561	34.3248	10.3909	13.2535	11.8549	11.1407	0	0	1	1	1	1	0	0	0	0	0	0	1	0	1	0	0	0	0	0	0	0	0	0	0	0	0	0	0
Salinity tolerance	qCDP7.1	LOC_Os07g36600	2	universal stress protein domain containing protein, putative, expressed	20.8591	2.32846	22.4636	4.93831	3.98596	10.3238	47.9268	42.0103	24.1216	18.2456	18.2674	60.1562	10.8746	15.2264	12.2982	12.222	0	0	0	1	1	1	0	0	0	0	0	0	0	0	0	0	0	0	0	0	1	0	0	0	0	0	0	0	0
Salinity tolerance	qCDP7.1	LOC_Os07g36560	1	transferase family protein, putative, expressed	0	0	0	0	0	0	0	0	0	0.766467	0.69162	2.24088	0.325157	0.0774866	0.372773	0.416479	0	0	0	1	1	0	0	0	0	0	0	0	0	0	0	0	0	0	0	0	0	0	0	0	0	0	0	0	0
Salinity tolerance	qCDP7.1	LOC_Os07g37210	1	MYB family transcription factor, putative, expressed	0.572367	0	0.341863	0	0	1.19539	1.14935	0.308165	0.681056	2.59776	3.79692	7.39423	0.6375	0.34236	0.49162	0.817829	0	1	1	1	1	1	0	0	0	0	0	0	1	1	0	0	0	0	0	0	0	0	0	0	0	0	0	0	0
Salinity tolerance	qCDP7.1	LOC_Os07g37240	2	chlorophyll A-B binding protein, putative, expressed	331.057	1.31861	1.78223	0	0	11.4198	316.685	307.509	1207.44	5873.1	4193.27	703.156	3152.12	2572.3	2723.46	4657.29	0	1	0	1	1	1	1	0	0	0	0	0	0	0	0	1	0	0	0	0	0	0	0	0	1	1	1	0	0
Salinity tolerance	qCDP7.1	LOC_Os07g37580	5	diacylglycerol kinase, putative, expressed	18.1959	6.45388	12.1004	11.181	12.7115	6.07952	16.6822	8.77099	25.8844	14.879	20.2587	28.3798	16.6728	16.5646	18.9792	20.7507	0	1	1	1	1	1	0	0	0	0	0	0	0	0	0	0	0	0	0	0	0	0	0	0	0	0	0	0	0
Salinity tolerance	qCDP7.1	LOC_Os07g36490	3	RNA recognition motif containing protein, putative, expressed	11.956	1.99679	7.22167	1.30125	1.22961	2.25438	16.5051	21.578	24.5468	8.56892	7.62696	0	8.86149	12.5625	7.10466	6.8844	0	0	0	1	1	0	0	0	0	0	0	0	0	0	0	0	0	0	0	0	0	0	0	0	0	0	0	0	0
Salinity tolerance	qCDP7.1	LOC_Os07g36570	2	KI domain interacting kinase 1, putative, expressed	0	0	0.267691	0	0	8.80461	0.185252	0.244448	1.16583	0.952199	0.960103	6.82677	0.683833	0.356835	0.57403	0.493281	0	0	0	1	1	1	0	0	0	0	0	0	0	1	0	0	0	0	0	0	0	0	0	0	0	0	0	0	0
Salinity tolerance	qCDP7.1	LOC_Os07g36460	3	helix-loop-helix DNA-binding domain containing protein, expressed	2.25535	0.936603	0	0.681687	0.945762	1.00846	1.68102	4.17874	3.92749	1.24226	0.370105	0	0.259409	0.266839	0.299325	0.276123	0	0	0	0	1	1	0	0	0	0	0	0	0	0	0	0	0	0	0	0	0	0	0	0	0	0	0	0	0
Salinity tolerance	qCDP7.1	LOC_Os07g36470	2	vacuolar ATP synthase subunit H, putative, expressed	59.3154	12.6456	42.811	8.58716	9.67925	126.565	86.7423	103.752	94.0068	61.5963	62.0926	73.9152	65.572	72.6755	77.5962	77.6376	0	0	0	1	1	0	0	0	0	0	0	0	0	0	0	0	0	0	0	0	0	0	0	0	0	0	0	0	0
Salinity tolerance	qCDP7.1	LOC_Os07g37640	1	IKI3 family protein, expressed	4.64323	1.38352	8.85483	0.422165	0.46086	0.957763	6.95924	7.51995	7.01654	1.60584	4.23787	1.00385	2.16785	2.50503	1.93539	1.80907	0	0	1	1	1	1	0	0	0	0	0	0	0	0	0	0	0	0	0	0	0	0	0	0	0	0	0	1	0
Salinity tolerance	qCDP7.1	LOC_Os07g36630	5	CSLF8 - cellulose synthase-like family F; beta1,3;1,4 glucan synthase, expressed	1.50417	0.402045	2.29291	0	0	1.24655	1.12576	1.99731	1.96975	0.175674	0	6.1224	2.22322	4.90764	13.5497	6.29905	0	0	1	1	1	0	0	0	0	0	0	0	0	0	0	0	0	0	0	0	0	0	1	0	0	0	0	0	0
Salinity tolerance	qCDP7.1	LOC_Os07g36610	3	CSLF9 - cellulose synthase-like family F; beta1,3;1,4 glucan synthase, expressed	4.21366	0.843744	17.8047	0	0	0	4.11103	2.58499	0.733959	0	0	0.45353	0.589955	0.451615	0.974635	0.850813	0	0	0	1	1	1	0	0	0	0	0	0	0	0	0	0	0	0	0	0	0	0	0	0	0	0	0	0	0
Salinity tolerance	qCDP7.1	LOC_Os07g36590	1	serine/threonine-protein kinase receptor precursor, putative, expressed	9.02163	0.692189	6.96214	0.37888	0.350199	9.10377	29.7564	23.2393	16.0301	14.3957	7.40762	38.2321	14.2453	15.8838	18.712	17.0186	0	1	0	1	1	1	1	0	0	0	0	1	1	1	0	0	0	0	0	1	0	0	0	0	0	0	0	0	0
Salinity tolerance	qCDP7.1	LOC_Os07g36680	1	expressed protein	0	0.361051	0	0	0	0	0	0	0.899562	0	0	0	0.0391436	0.0825921	0.0564386	0	0	0	0	0	0	0	0	0	0	0	0	0	0	0	0	0	0	0	0	0	0	0	0	0	0	0	0	0	0
Salinity tolerance	qCDP7.1	LOC_Os07g36544	1	serine/threonine-protein kinase receptor precursor, putative, expressed	2.98695	0.376234	0	0	0.366745	0.553243	0.215716	0	1.41264	1.73155	1.09947	6.77532	0.678359	0.424118	1.16401	1.16737	1	0	0	1	1	1	0	0	0	0	0	1	1	1	0	0	1	1	0	1	0	0	0	0	0	0	0	0	0
Salinity tolerance	qCDP7.1	LOC_Os07g36465	1	vacuolar ATP synthase subunit H, putative, expressed	17.2183	3.71181	22.1218	2.23354	1.62584	66.6307	26.8484	61.7741	42.6075	26.7271	17.3614	70.4039	40.8112	52.7025	44.1828	48.6784	0	0	0	0	0	0	0	0	0	0	0	0	0	0	0	0	0	0	0	0	0	0	0	0	0	0	0	0	0
Salinity tolerance	qCDP8.1	LOC_Os08g43200	5	dehydration-responsive element-binding protein, putative, expressed	0	0	0	0	0	0	0	0	0	0	0	1.36794	1.59442	0.635601	1.10014	0.408914	0	0	0	0	0	1	0	0	0	0	0	0	0	0	0	0	0	0	0	0	0	0	0	0	0	0	0	0	0
Salinity tolerance	qCDP8.1	LOC_Os08g43290	1	LTPL44 - Protease inhibitor/seed storage/LTP family protein precursor, expressed	0	0	0	0	0	0	0	315.875	9.29193	0	0.521608	0	0.466199	0.287328	0.49657	1.53987	0	0	0	0	0	0	0	0	0	0	0	0	0	0	0	0	0	0	0	0	0	0	0	0	0	0	0	0	0
Salinity tolerance	qCDP8.1	LOC_Os08g43270	2	BAG domain-containing protein, putative, expressed	3.95155	16.007	1.92845	32.4397	33.8405	2.58496	4.54191	33.0842	126.815	2.38197	0.870428	44.4638	17.5805	22.8015	25.9858	46.2763	0	1	0	1	1	0	0	0	0	0	0	0	0	0	0	0	0	0	0	0	0	0	0	0	0	0	0	0	0
Salinity tolerance	qCDP8.1	LOC_Os08g43070	5	helix-loop-helix DNA-binding domain containing protein, expressed	0	0	0	0	0	0	0	0	0	0	0	0	0.281882	0.212667	0.635924	0.252523	0	0	0	0	0	0	0	0	0	0	0	0	0	0	0	0	0	0	0	0	0	0	0	0	0	0	0	0	0
Salinity tolerance	qCDP8.1	LOC_Os08g43080	5	POLD4B - Putative DNA polymerase delta complex subunit, expressed	0	0	0	0	0	0	0	0	0	0	0	0	0.219122	0	0.414352	0.418001	0	0	0	0	1	0	0	0	0	0	0	0	0	0	0	0	0	0	0	0	0	0	0	0	0	0	0	0	0
Salinity tolerance	qCDP8.1	LOC_Os08g43090	1	bZIP family transcription factor, putative, expressed	24.3905	8.70698	15.553	6.40299	5.98813	5.48535	22.9709	15.4493	13.4023	7.04772	8.34865	14.485	5.77323	6.90431	6.58285	7.03431	0	0	0	1	1	0	0	0	0	0	0	0	1	0	0	0	0	0	0	0	0	0	0	0	0	1	0	0	0
Salinity tolerance	qCDP8.1	LOC_Os08g43140	9	expressed protein	0	0	0	0	0	2.67683	6.89873	1.46641	1.55592	0	0.758719	1.07804	0.942315	1.22093	0.0860645	1.8858	0	0	0	0	0	0	0	0	0	0	0	0	0	0	0	0	0	0	0	0	0	0	0	0	0	0	0	0	0
Salinity tolerance	qCDP8.1	LOC_Os08g43150	8	expressed protein	0	0	0	0	0	0	0	0	0	0	0	1.47177	0.195755	0.184095	0.463955	0.248955	0	0	0	0	0	1	0	0	0	0	0	0	0	0	0	0	0	0	0	0	0	0	0	0	0	0	0	0	0
Salinity tolerance	qCDP8.1	LOC_Os08g43120	1	Plant PDR ABC transporter associated domain containing protein, expressed	6.52823	18.921	10.3217	11.0535	10.7701	0.9919	11.564	0.151819	1.62258	0.333301	0.81306	1.49432	0.579297	0.430979	0.562101	0.429241	0	0	0	0	1	0	0	0	0	0	0	0	0	0	0	0	0	0	0	0	0	0	0	0	0	0	0	0	0
Salinity tolerance	qCDP8.1	LOC_Os08g43160	1	TCP family transcription factor, putative, expressed	14.2244	1.31547	2.17091	2.43079	1.91398	17.6592	43.8541	33.0053	14.2227	11.6996	12.1775	23.2191	21.5311	22.4774	16.5175	37.2232	0	0	0	1	1	0	0	0	0	0	0	0	0	0	0	0	0	0	0	0	0	0	0	0	0	0	0	0	0
Salinity tolerance	qCDP8.1	LOC_Os08g43130	2	NAP1, putative, expressed	17.968	10.0851	21.2644	3.51472	3.89551	4.40899	27.9366	85.0914	22.0134	7.46444	10.5259	28.6419	11.8837	21.2002	16.8801	19.4884	0	0	1	1	1	1	0	0	0	0	0	0	1	0	0	0	0	0	0	0	0	0	0	0	0	0	0	0	0
Salinity tolerance	qCDP8.1	LOC_Os08g43210	2	AP2 domain containing protein, expressed	4.3609	3.16263	0	4.80249	4.58854	0	0	0	0	1.77838	0.289516	2.91719	1.30202	0.938132	1.08922	0.64405	0	0	1	1	1	0	0	0	0	0	0	0	1	0	0	0	0	0	0	1	0	0	0	0	0	0	0	0	0
Salinity tolerance	qCDP8.1	LOC_Os08g43230	1	TraB family protein, putative, expressed	0	0	0	0	0	0.404672	1.81494	2.06029	7.37465	14.8139	27.9962	10.5236	70.0251	62.4619	92.4565	134.939	0	1	0	0	1	0	1	0	0	0	0	0	1	0	0	0	0	0	0	0	0	0	0	0	0	1	0	0	0
Salinity tolerance	qCDP8.1	LOC_Os08g43240	8	LTPL97 - Protease inhibitor/seed storage/LTP family protein precursor, expressed	0	0	0	0	0	0	0	176.247	0	0	0	0	0	0.0136417	0	0	0	0	0	0	0	0	0	0	0	0	0	0	0	0	0	0	0	0	0	0	0	0	0	0	0	0	0	0	0
Salinity tolerance	qCDP8.1	LOC_Os08g43250	1	MATE efflux family protein, putative, expressed	0	0	0	0	0	12.2742	5.12622	2.24667	4.69697	0	0	1.21783	0.512448	0.127463	0.500876	0.684277	0	0	0	0	0	0	0	0	0	0	0	0	0	0	0	0	0	0	0	0	0	0	0	0	0	0	0	0	0
Salinity tolerance	qCDP8.1	LOC_Os08g43170	1	hydroxymethylglutaryl-CoA synthase, putative, expressed	11.5774	5.00902	13.2768	5.38597	5.88317	31.2214	20.1724	43.807	25.803	18.1271	13.3795	35.0011	12.3286	15.3967	13.2389	12.0417	1	1	0	1	1	1	0	0	0	0	0	0	1	0	0	0	0	0	0	0	0	0	0	0	0	0	0	0	0
Salinity tolerance	qCDP8.1	LOC_Os08g43180	5	expressed protein	5.13614	0.872765	1.61559	0.753011	0.625456	4.75219	9.82552	4.45698	5.48449	4.74124	8.78652	7.9283	5.62954	4.08341	6.77091	4.23346	0	0	1	1	1	1	0	0	0	0	0	0	0	0	0	0	0	0	0	0	0	0	0	0	0	0	0	0	0
Salinity tolerance	qCDP8.1	LOC_Os08g43310	4	PE-PGRS FAMILY PROTEIN, putative, expressed	2.06532	0	3.54653	0	0	2.68657	4.5753	8.50814	2.18442	0	1.99711	3.46541	0.867582	0.588654	0.234681	1.64192	0	0	1	1	1	1	0	0	0	0	0	0	0	0	0	0	0	0	0	0	0	0	0	0	0	0	0	0	0
Salinity tolerance	qCDP8.1	LOC_Os08g43300	3	UBX domain-containing protein, putative, expressed	10.7998	7.32115	12.7558	5.55944	5.60603	25.5528	15.5434	16.4353	8.81861	1.09473	0.859335	2.61639	10.302	8.40307	6.64499	10.6471	0	1	0	1	1	0	0	1	0	0	0	0	1	0	0	0	0	0	0	0	0	0	0	0	0	0	0	0	0
Salinity tolerance	qCDP8.1	LOC_Os08g43350	4	NC domain-containing protein, putative, expressed	4.42585	0	1.27234	0	0	0	3.32983	37.8883	1.57175	0	0	4.48614	1.06211	1.79444	1.66336	1.88392	0	0	0	1	1	0	0	0	0	0	0	0	0	0	0	0	0	0	0	0	0	0	0	0	0	0	0	0	0
Salinity tolerance	qCDP8.1	LOC_Os08g43320	1	OsRhmbd14 - Putative Rhomboid homologue, expressed	17.0071	1.10673	2.71449	0.709792	0.743625	1.57329	13.4917	61.4439	34.7372	3.42136	19.975	29.0589	187.178	204.792	215.363	315.749	0	1	1	1	1	1	1	0	0	0	0	0	0	0	0	0	0	0	0	0	0	0	0	0	0	0	0	0	0
Salinity tolerance	qCDP8.1	LOC_Os08g43190	5	dehydrogenase, putative, expressed	889.338	477.855	120.247	473.422	474.655	41.3455	68.7008	56.0887	189.82	50.1687	162.512	28.2381	58.5479	47.4162	43.0517	59.3139	1	0	0	1	1	1	0	0	0	0	0	0	0	1	0	0	0	0	0	1	0	0	0	0	1	0	1	1	1
Salinity tolerance	qCDP8.1	LOC_Os08g43334	9	HSF-type DNA-binding domain containing protein, expressed	5.55915	2.57576	4.37616	6.25402	6.53269	1.1836	2.33046	3.20182	6.06599	1.46068	1.79581	0.627215	1.19438	0.819122	0.428065	0.746867	0	0	0	1	0	1	0	0	0	0	0	1	0	1	0	0	0	0	0	1	0	0	0	1	0	0	0	0	0
Salinity tolerance	qCDP8.1	LOC_Os08g43370	9	6-phosphogluconolactonase, putative, expressed	8.54691	1.61281	11.1353	1.1021	1.16971	18.7179	11.7809	11.4229	13.99	1.73777	2.31343	5.14439	3.06062	4.01608	3.92333	4.11669	0	0	0	1	1	1	0	0	0	0	0	0	0	0	0	0	0	0	0	0	0	0	0	0	0	0	0	0	0
Salinity tolerance	qCDP8.1	LOC_Os08g43380	3	TBC domain containing protein, expressed	4.00915	1.32183	6.41414	0.434653	0.348416	7.08683	12.9824	5.91985	8.2481	5.17054	3.91843	6.78513	3.32374	2.88979	2.81685	4.40356	1	1	1	1	1	1	1	0	0	0	0	0	0	0	0	0	0	0	0	1	0	0	0	0	0	0	0	0	0
Salinity tolerance	qCDP8.1	LOC_Os08g43360	5	RNA recognition motif containing protein, putative, expressed	22.2146	7.13533	21.775	6.67089	6.95525	15.0794	43.5452	41.0324	20.8954	18.9952	22.5499	50.0597	10.2524	9.24708	10.0254	7.31827	0	1	1	1	1	1	0	0	0	0	0	0	1	1	0	0	0	0	0	0	0	0	0	0	0	0	1	0	0
Salinity tolerance	qCDP8.1	LOC_Os08g43410	3	LRP1, putative, expressed	1.73334	0	4.633	0	0	0.914543	6.33659	38.4887	10.5095	0	0.331298	0.910142	0.717725	0.89191	0.856334	1.80042	0	1	1	1	0	1	0	0	0	0	0	0	0	0	0	0	0	0	0	0	0	0	0	0	0	0	0	0	0
Salinity tolerance	qCDP9.1	LOC_Os09g15520	4	oleosin, putative, expressed	58.9637	3.58161	76.5156	12.0066	12.0086	0	0	0	0	0	0	0	0.777773	0.69902	0.631038	0.379496	0	0	1	0	0	0	0	0	0	0	0	0	0	0	0	0	0	0	0	0	0	0	0	0	0	0	0	0	0
Salinity tolerance	qCDP9.1	LOC_Os09g15420	2	NAD dependent epimerase/dehydratase family protein, putative, expressed	4.42463	5.2203	2.20566	14.9061	13.8679	24.9899	6.53733	6.26497	4.67982	1.69054	4.39223	23.1752	5.26167	3.53729	5.17514	6.41461	0	0	0	1	1	1	0	0	0	0	0	0	1	0	0	0	0	0	0	0	0	0	0	0	0	0	0	0	0
Salinity tolerance	qCDP9.1	LOC_Os09g15500	1	peroxidase precursor, putative, expressed	0	0	0	0	0	0	0	0	0	0	0	0	0.383144	0	0.441357	0.233653	0	0	0	0	0	0	0	0	0	0	0	0	0	0	0	0	0	0	0	0	0	0	0	0	0	0	0	0	0
Salinity tolerance	qCDP9.1	LOC_Os09g15370	2	expressed protein	0	0	0	0	0	0.246269	0	0	0.167946	1.35839	0.620315	0	0.286701	0.15913	0.211168	0.284367	0	1	1	1	1	1	0	0	0	0	0	0	0	0	0	0	0	0	0	0	0	0	0	0	0	0	0	0	0
Salinity tolerance	qCDP9.1	LOC_Os09g15350	2	expressed protein	2.84201	0	2.34691	0	0	10.7096	3.09936	3.04121	3.06161	0	0.341256	0	0.484032	0	0.207353	0.785969	0	1	0	0	0	0	0	0	0	0	0	1	0	0	0	0	0	0	0	0	0	0	0	0	0	0	0	0	0
Salinity tolerance	qCDP9.1	LOC_Os09g15340	1	hydrolase, NUDIX family, domain containing protein, expressed	5.82565	1.82162	5.25495	0.877487	0.932537	5.34628	4.19776	5.99613	5.66944	6.52744	5.24086	3.41422	2.00475	1.83486	1.98451	3.06049	0	1	1	1	1	1	0	0	0	0	0	0	0	0	0	0	0	0	0	0	0	0	0	0	0	0	0	0	0
Salinity tolerance	qCDP9.1	LOC_Os09g15430	1	zinc finger family protein, putative, expressed	18.0065	8.26285	18.4925	7.87184	8.50605	11.8612	25.017	14.089	33.6552	31.0496	29.3002	13.1533	18.8438	15.564	15.145	12.6435	0	0	1	1	1	1	0	0	0	0	0	1	1	0	0	0	0	1	0	0	0	0	0	0	0	0	0	0	0
Salinity tolerance	qCDP9.1	LOC_Os09g15480	2	Ser/Thr-rich protein T10 in DGCR region, putative, expressed	112.263	2.62019	0.45131	0.461385	0.818884	12.3658	1.5737	85.8586	2.15383	0	0	120.157	12.906	15.9705	32.2278	24.0159	0	1	0	1	0	1	0	0	0	0	0	0	0	0	0	0	0	0	0	0	0	0	0	0	0	0	0	0	0
Salinity tolerance	qCDP9.1	LOC_Os09g15590	10	OsFBX316 - F-box domain containing protein, expressed	2.59284	0.514574	3.07766	0.39554	0.490705	2.8729	3.75605	3.97032	9.4678	0.750947	1.40999	0	0.54685	0.514081	0.403927	0.882489	0	0	0	1	1	0	0	0	0	0	0	0	0	0	0	0	0	0	0	0	0	0	0	0	0	0	0	0	0
Salinity tolerance	qCDP9.1	LOC_Os09g15580	9	expressed protein	2.81712	0.846675	2.4313	0	0	0.862862	3.12589	4.63515	2.01332	1.45724	1.09836	2.08806	1.94947	1.85388	2.24843	1.75976	0	0	0	0	1	0	0	0	0	0	0	0	1	0	0	0	0	0	0	0	0	0	0	0	0	0	0	0	0
Salinity tolerance	qCDP9.1	LOC_Os09g15570	2	OsFBX315 - F-box domain containing protein, expressed	0.510125	0.43793	0.803236	0	0	0.354671	0	0	0	0	0.330216	0	0.935774	0.76627	0.894329	0.358606	1	0	0	1	1	1	0	0	0	0	0	1	1	0	0	0	0	0	0	1	0	0	0	0	0	0	0	0	0
Salinity tolerance	qCDP9.1	LOC_Os09g15540	1	OsFBX312 - F-box domain containing protein, expressed	0.578346	0	0	0	0	2.2309	0	0	0	0	0	0	0.387696	0.0931992	0.191197	0.535092	0	0	0	1	1	0	0	0	0	0	0	0	0	0	0	0	0	0	0	0	0	0	0	0	0	0	0	0	0
Salinity tolerance	qCDP9.1	LOC_Os09g15320	1	ubiquitin-conjugating enzyme, putative, expressed	48.7227	85.0287	3.74984	125.285	130.364	11.2926	32.2505	16.1162	36.7145	3.93205	3.68555	0	3.62464	3.34364	2.03021	5.75081	0	1	1	1	1	1	0	0	0	0	0	1	0	0	0	0	0	0	0	0	0	0	0	0	0	0	0	0	0
Salinity tolerance	qCDP9.1	LOC_Os09g15330	1	transporter family protein, putative, expressed	19.8785	56.5651	5.57981	141.19	146.52	17.2551	21.9878	8.29628	19.6123	14.9111	14.8556	7.41215	4.23125	3.54489	2.38589	5.1648	0	0	0	1	1	0	0	0	0	0	0	0	0	0	0	0	0	0	0	0	0	0	0	0	0	0	0	0	0
Salinity tolerance	qCDP9.1	LOC_Os09g15389	1	expressed protein	1.96083	0.808505	2.92359	0.433192	0.28167	1.4167	2.5494	2.50271	1.75374	1.28964	1.77193	2.96168	1.52306	1.18591	1.26092	2.04245	1	1	0	1	1	1	0	0	0	0	1	1	0	1	0	0	0	1	0	1	0	0	1	0	0	0	0	0	0
Salinity tolerance	qCDP9.1	LOC_Os09g15400	1	inositol monophosphatase family protein, putative, expressed	0	0	0	0	0	0	0	0	0	0	0	0	1.81563	0.667265	2.32211	3.06786	0	0	0	0	0	0	0	0	0	0	0	0	0	0	0	0	0	0	0	0	0	0	0	0	0	0	0	0	0
Salinity tolerance	qCDP9.1	LOC_Os09g15530	5	expressed protein	0	0	0	0	0	0	0	0	0	0	0	0	0.539717	0	0.471021	0.246625	0	0	0	0	1	0	0	0	0	0	0	0	0	0	0	0	0	0	0	0	0	0	0	0	0	0	0	0	0
Salinity tolerance	qCDP9.2	LOC_Os09g18560	1	expressed protein	0	0	0	0	0	0	2.0109	0.891471	7.87248	3.53026	11.0695	9.36817	1.97519	1.9071	1.12056	3.47198	0	0	0	0	0	0	0	0	0	0	0	0	0	0	0	0	0	0	0	0	0	0	0	0	0	0	0	0	0
Salinity tolerance	qCDP9.2	LOC_Os09g19170	1	expressed protein	0	0	0	0	0	1.67012	0	0	0	0	0	0	0	0	0	0	0	0	0	0	0	0	0	0	0	0	0	0	0	0	0	0	0	0	0	0	0	0	0	0	0	0	0	0	0
Salinity tolerance	qCDP9.2	LOC_Os09g19160	2	serine/threonine-protein kinase, putative, expressed	0	0	0.773633	0	0	0.853952	0.563765	0.468605	0.703209	0.756693	2.57751	5.33184	1.27042	1.36603	0.899079	1.49515	0	0	0	1	1	1	0	0	0	0	0	0	0	0	0	0	0	0	0	0	0	0	0	0	0	0	0	0	0
Salinity tolerance	qCDP9.2	LOC_Os09g19229	4	protein kinase domain containing protein, expressed	0	0	0	0	0	0	0	0	0.236764	1.10277	1.25927	17.3265	2.65762	1.46974	1.40668	2.96037	0	1	0	1	1	1	0	0	0	0	0	0	1	0	0	0	0	0	0	0	0	0	0	0	0	0	0	0	0
Salinity tolerance	qCDP9.2	LOC_Os09g19274	2	expressed protein	3.10362	2.38402	3.26944	0.974869	0.695634	3.17258	2.87578	3.03694	2.39982	5.32937	6.39517	7.85774	3.89583	3.44615	3.46246	3.66508	0	1	1	1	1	1	0	0	0	0	0	0	1	0	0	0	0	0	0	1	0	0	0	0	0	0	0	0	0
Salinity tolerance	qCDP9.2	LOC_Os09g18594	1	protein kinase domain containing protein, expressed	0	0	0.945926	0	0	0	4.87917	0.709182	8.24679	25.9323	24.3149	20.9921	10.2624	5.84734	2.09363	15.0601	0	0	0	1	1	1	0	0	0	0	0	0	1	0	0	0	0	0	0	0	0	0	0	0	0	0	0	0	0
Salinity tolerance	qCDP9.2	LOC_Os09g18470	1	oxidoreductase, 2OG-Fe oxygenase family protein, putative, expressed	0	0	0	0	0	0	0	0	0	0	0	0	0.757459	0	0.29676	0.363793	0	0	0	0	0	0	0	0	0	0	0	0	0	0	0	0	0	0	0	0	0	0	0	0	0	0	0	0	0
Salinity tolerance	qCDP9.2	LOC_Os09g18450	1	flavonol synthase/flavanone 3-hydroxylase, putative, expressed	0	0	0	0	0	0	0	0	0	0	0	4.5504	1.33068	1.11645	2.95591	1.52008	0	0	0	0	0	1	0	0	0	0	0	0	0	0	0	0	0	0	0	0	0	0	0	0	0	0	0	0	0
Salinity tolerance	qCDP9.3	LOC_Os09g34900	5	bile acid sodium symporter family protein, putative, expressed	13.2643	1.26103	5.19152	0.966821	0.890742	10.2056	14.1796	12.0242	18.3457	6.32685	6.77575	7.20962	3.55374	3.86931	5.26765	5.40457	0	0	0	0	1	0	0	0	0	0	0	0	0	0	0	0	0	0	0	0	0	0	0	0	0	0	0	0	0
Salinity tolerance	qCDP9.3	LOC_Os09g34150	1	NBS-LRR disease resistance protein, putative, expressed	2.09299	0	3.39163	0	0	0.238048	5.44653	0.433936	1.27425	3.64424	3.63818	2.48685	1.0663	1.43269	0.668047	1.05056	0	0	0	1	1	1	0	0	0	0	0	0	0	0	0	0	0	0	0	0	0	0	0	0	0	0	0	0	0
Salinity tolerance	qCDP9.3	LOC_Os09g35010	2	dehydration-responsive element-binding protein, putative, expressed	3.23709	0	0	0	0	8.68926	4.72761	0	0	0	41.2282	1.65491	17.642	6.16002	10.8645	8.55678	0	0	0	0	1	0	0	0	0	0	0	0	0	0	0	0	0	0	0	0	0	0	0	0	0	0	0	0	0
Salinity tolerance	qCDP9.3	LOC_Os09g34200	3	OsFBX338 - F-box domain containing protein, expressed	0.763509	1.01699	0.854544	1.04894	0.829685	0.884319	0.741052	0.437282	0.618059	0.356349	0.265119	0	1.27157	0.542446	1.96858	0.511686	0	0	0	0	0	0	0	0	0	0	0	0	0	0	0	0	0	0	0	0	0	0	0	0	0	0	0	0	0
Salinity tolerance	qCDP9.3	LOC_Os09g34160	5	resistance protein, putative, expressed	0	0	0.384216	0	0	0	0	0	0	1.13328	0.670133	1.13876	0.192645	0.188923	0.115637	0.11945	0	0	0	1	1	1	0	0	0	0	0	0	1	0	0	0	0	0	0	0	0	0	0	0	0	0	0	0	0
Salinity tolerance	qCDP9.3	LOC_Os09g34880	2	basic region leucine zipper domain containing protein, expressed	9.21476	2.94695	0	0	0	0	0	0	0	0	0	0	0.195498	0	0.170617	0	0	0	0	0	1	1	0	0	0	0	0	0	0	0	0	0	0	0	0	0	0	0	0	0	0	0	0	0	0
Salinity tolerance	qCDP9.3	LOC_Os09g34340	2	expressed protein	27.3801	2.49457	48.1974	1.23789	1.35701	41.4106	86.3625	14.3716	15.58	45.5636	47.5216	57.8589	9.41997	6.88058	8.76754	5.71738	0	1	0	0	1	1	0	0	0	0	0	0	0	0	0	0	0	0	0	0	0	0	0	0	0	0	0	0	0
Salinity tolerance	qCDP9.3	LOC_Os09g34890	2	expressed protein	1.89706	0	3.3257	0	0	0	0.90332	16.4973	2.84665	12.9673	9.29905	1.9681	8.35194	9.14264	4.66466	12.9354	0	0	0	0	0	1	0	0	0	0	0	0	0	0	0	0	0	0	0	0	0	0	0	0	0	0	0	0	0
Salinity tolerance	qCDP9.3	LOC_Os09g34330	2	helix-loop-helix DNA-binding domain containing protein, expressed	0	0	0	0	0	0	0	0	2.87339	3.39872	1.52279	2.10989	1.24888	0.627809	1.19359	1.03556	0	0	0	0	0	0	0	0	0	0	0	0	0	0	0	0	0	0	0	0	0	0	0	0	0	0	0	0	0
Salinity tolerance	qCDP9.3	LOC_Os09g34860	1	hydrolase, alpha/beta fold family domain containing protein, expressed	9.15746	3.39096	8.32199	3.8048	4.06529	11.9225	13.1826	8.52776	18.7553	25.2639	21.9726	13.1656	8.6013	7.50086	8.21223	10.2723	0	0	0	1	1	0	0	0	0	0	0	0	1	0	0	0	0	0	0	0	0	0	0	0	0	0	0	0	0
Salinity tolerance	qCDP9.3	LOC_Os09g34310	1	expressed protein	13.3206	0.783216	8.33426	1.94604	1.13806	7.48536	14.4441	17.7343	15.3751	5.52172	5.6443	12.1006	4.95468	8.70945	4.8826	6.46771	0	1	1	1	1	1	0	0	0	0	0	0	0	0	0	0	0	0	0	0	0	0	0	0	0	0	0	0	0
Salinity tolerance	qCDP9.3	LOC_Os09g34320	1	expressed protein	16.9512	0.701826	1.13107	0	0.885891	22.0243	1.57609	6.76741	174.221	8.73684	7.29323	11.0608	12.6178	11.1265	12.0308	25.8003	0	0	0	0	1	1	0	0	0	0	0	0	0	0	0	0	0	0	0	0	0	0	0	0	0	0	0	0	0
Salinity tolerance	qCDP9.3	LOC_Os09g34300	1	Inositol 1, 3, 4-trisphosphate 5/6-kinase, putative, expressed	20.2481	9.15946	51.8068	4.72939	5.50003	9.53064	13.7222	10.6646	10.7307	7.32498	9.18989	14.845	3.60224	3.47276	2.72542	3.70904	0	0	1	1	1	1	0	0	0	0	0	0	0	0	0	0	0	0	0	0	0	0	0	0	0	0	1	1	0
Salinity tolerance	qCDP9.3	LOC_Os09g34270	6	UDP-glucoronosyl and UDP-glucosyl transferase domain containing protein, expressed	0.447263	0	0.861123	0	0	0.159364	0.17187	0.0666496	0	0	0.173096	0	0.275193	0.230909	0.498076	0.133262	0	0	0	0	0	0	0	0	0	0	0	0	0	0	0	0	0	0	0	0	0	0	0	0	0	0	0	0	0
Salinity tolerance	qCDP9.3	LOC_Os09g34250	2	UDP-glucoronosyl and UDP-glucosyl transferase domain containing protein, expressed	3.57807	0	0	0	0	15.1067	9.01885	0.249541	29.4515	3.10699	2.87341	3.34208	1.80481	1.53605	2.40344	1.03212	0	0	1	0	0	1	0	0	0	0	0	0	0	1	0	0	0	0	1	0	0	0	0	0	0	0	0	0	0
Salinity tolerance	qCDP9.3	LOC_Os09g34230	2	UDP-glucoronosyl/UDP-glucosyl transferase, putative, expressed	32.3634	8.27524	1.65316	15.8709	16.1984	11.6726	2.05274	0	1.82049	19.196	18.0388	118.828	6.43617	7.54215	14.1077	12.6279	0	0	0	0	0	1	0	0	0	0	0	0	0	0	0	0	0	0	0	0	0	0	0	0	0	0	0	0	0
Salinity tolerance	qCDP9.3	LOC_Os09g34850	1	POLD4A - Putative DNA polymerase delta complex subunit, expressed	31.6137	12.4239	39.3195	4.79878	5.07686	17.8249	50.0858	24.4942	31.2776	15.6594	15.707	8.4805	12.5297	11.249	13.8634	18.0938	0	0	1	1	1	1	0	0	0	0	0	0	0	0	0	0	0	0	0	0	0	0	0	0	0	0	0	0	0
Salinity tolerance	qCDP9.3	LOC_Os09g34190	1	acyl-coenzyme A thioesterase 10, mitochondrial precursor, putative, expressed	13.6651	5.26786	5.18896	1.9672	1.93604	29.2032	8.48131	11.2933	14.8342	7.30363	5.22426	7.32706	2.02679	1.40678	1.61996	2.13055	0	0	0	1	0	1	0	0	0	0	0	0	0	0	0	0	0	0	0	0	0	0	0	0	0	0	0	0	0
Salinity tolerance	qCDP9.3	LOC_Os09g34180	3	formin, putative, expressed	2.14265	0.820255	54.3455	1.1285	1.06098	0	6.15635	16.5707	2.47286	2.97707	2.22737	0.953371	3.6221	3.06631	2.58362	2.73335	0	0	1	1	1	1	0	0	0	0	0	0	0	0	0	0	0	0	0	0	0	0	0	0	0	0	0	0	0
Salinity tolerance	qCDP9.3	LOC_Os09g34870	2	pentatricopeptide, putative, expressed	0.336947	0	0	0	0	0	0.361863	0.693345	0.723297	0.223325	0.530335	0	0.194647	0.35539	0.214726	0.148468	0	0	0	0	0	1	0	0	0	0	0	0	0	0	0	0	0	0	0	0	0	0	0	0	0	0	0	0	0
Salinity tolerance	qCDP9.3	LOC_Os09g34214	1	UDP-glucoronosyl and UDP-glucosyl transferase domain containing protein, expressed	0	0	0.922416	0	0	0	0	0	0	12.5669	23.7348	2.21067	4.6607	4.20518	3.88761	2.5025	0	0	0	1	1	0	0	0	0	0	0	0	0	0	0	0	1	0	0	0	0	0	0	0	0	0	0	0	0
Salinity tolerance	qCDP9.3	LOC_Os09g34920	1	glycosyl hydrolase family 29, putative, expressed	97.4007	0	0.97624	0	0	0.716847	94.5094	14.6581	177.556	0.863848	1.74775	3.3709	1.42561	1.36503	2.66502	3.24032	0	0	0	1	0	1	0	0	0	0	0	0	0	0	0	0	0	0	0	0	0	0	0	0	0	0	0	0	1
Salinity tolerance	qCDP9.3	LOC_Os09g34847	1	expressed protein	5.63195	2.65456	14.6552	1.45357	1.76083	3.08387	15.2509	13.8508	8.48628	29.0234	23.5773	21.2869	9.57953	9.43447	3.59448	7.43015	1	1	0	1	1	0	0	0	0	0	0	1	1	0	0	0	0	0	0	1	0	0	0	0	0	0	0	0	0
Salinity tolerance	qCDP9.3	LOC_Os09g34930	1	3-ketoacyl-CoA synthase precursor, putative, expressed	0.525017	0	13.5299	0	0	3.95831	39.5777	25.6249	6.18697	0	0	0	0.443517	0.372653	0.366244	0.178222	0	0	0	1	1	1	0	0	0	0	0	0	0	0	0	0	0	0	0	0	0	0	0	0	0	0	0	0	0
Salinity tolerance	qCDP9.3	LOC_Os09g34910	1	DEAD-box ATP-dependent RNA helicase 7, putative, expressed	50.5606	30.8664	190.625	12.4979	12.0965	6.19889	53.904	35.0529	34.6435	17.7041	33.6745	48.6946	25.3894	26.919	16.6418	21.6549	0	0	1	1	1	1	0	0	0	0	0	0	1	1	0	0	0	0	0	0	0	0	0	0	0	0	1	0	1
Salinity tolerance	qCDP9.3	LOC_Os09g34950	2	TCP family transcription factor, putative, expressed	3.56145	1.76895	2.69135	0	0	0.966646	2.2643	1.36401	0.966612	0	0.192005	0	28.0131	11.4612	19.5263	22.3352	0	0	0	0	1	0	0	0	0	0	0	0	0	0	0	0	0	0	0	0	0	0	0	0	0	0	0	0	0
Salinity tolerance	qCDP9.3	LOC_Os09g34960	1	hydroxymethylglutaryl-CoA synthase, putative, expressed	22.5732	3.58847	48.8985	3.38316	3.27256	7.65987	34.2548	60.51	15.8202	1.07032	3.5501	31.6094	5.35354	15.2292	10.2799	8.43676	0	1	1	1	0	1	0	0	0	0	0	1	1	0	0	0	0	0	0	0	0	0	0	0	0	0	0	0	0
Salinity tolerance	qCDP9.3	LOC_Os09g34280	4	ankyrin repeat-containing protein, putative, expressed	14.5052	4.66124	6.03001	1.35916	1.61699	8.06664	18.6133	7.5805	27.5061	46.3022	43.7011	29.5763	22.7839	18.5405	21.7178	14.7163	0	0	0	1	1	1	0	0	0	0	0	1	0	0	0	0	0	0	0	0	0	0	0	0	0	0	0	0	0
Salinity tolerance	qCDP10.1	LOC_Os10g34750	2	LIG1 - Putative DNA ligase I, expressed	7.95242	3.57791	10.9813	1.45782	1.70046	2.67884	15.7059	22.9957	10.3289	2.96761	6.99938	7.78379	5.06352	5.66398	5.17102	4.79632	0	0	1	0	1	1	0	0	0	0	0	0	0	1	0	0	1	0	0	0	0	0	0	0	0	0	0	0	0
Salinity tolerance	qCDP10.1	LOC_Os10g35070	9	alpha-galactosidase precursor, putative, expressed	29.7592	0.68255	0.68548	0.403928	0	2.31985	29.4053	0.317969	5.9624	59.8355	30.8476	46.0191	7.33267	4.92177	9.21024	3.338	0	0	0	1	1	1	0	0	0	0	0	0	0	0	0	0	1	0	0	0	0	0	0	0	0	0	0	0	0
Salinity tolerance	qCDP10.1	LOC_Os10g35050	1	aquaporin protein, putative, expressed	990.036	1758.07	4503.08	2273.7	2317.88	0	2.24612	0	0	0	0.236106	0.868796	1.28524	0.47649	1.39258	0.895536	1	1	1	1	0	1	0	0	0	0	0	0	0	0	0	0	0	0	0	0	0	0	0	0	0	0	0	1	1
Salinity tolerance	qCDP10.1	LOC_Os10g34680	1	vacuolar protein sorting-associated protein 52, putative, expressed	0	0	0	0	0	12.2707	0	0	1.10393	0	0	0	0.336817	0.340258	0.88711	0	0	0	0	0	0	1	0	0	0	0	0	0	0	0	0	0	0	0	0	0	0	0	0	0	0	0	0	0	0
Salinity tolerance	qCDP10.1	LOC_Os10g35180	1	white-brown complex homolog protein 11, putative, expressed	0.220067	0	6.19816	0	0	6.52397	55.4254	37.0332	38.2793	0	0.107862	2.60227	0.734171	2.11552	1.43416	1.6394	0	1	1	1	1	1	1	0	0	0	0	0	0	0	0	0	0	0	0	0	0	0	0	0	0	0	0	0	0
Salinity tolerance	qCDP10.1	LOC_Os10g35110	1	alpha-galactosidase precursor, putative, expressed	141.628	87.9312	6.38016	115.999	119.302	28.8237	157.504	91.3949	58.2923	66.9618	72.7075	122.092	70.5741	77.3962	85.6473	75.8503	0	0	1	1	1	1	0	0	0	0	0	0	1	0	1	0	0	1	0	0	0	0	0	0	1	0	0	0	0
Salinity tolerance	qCDP10.1	LOC_Os10g35060	9	Ser/Thr protein phosphatase family protein, putative, expressed	12.6119	7.15988	7.49679	5.75317	6.89456	6.19764	18.4411	9.55061	23.1446	39.8561	20.6736	14.1416	17.5032	13.6983	13.1148	21.6602	0	0	0	1	1	1	0	0	0	0	0	0	0	0	0	0	0	0	0	0	0	0	0	0	0	0	0	0	0
Salinity tolerance	qCDP10.1	LOC_Os10g35040	1	receptor kinase like protein, putative, expressed	4.88595	2.57391	0	2.02403	1.94606	0.664377	3.33398	7.56524	17.5041	2.80571	1.43941	3.38118	1.89053	1.81806	2.88181	4.11265	0	0	0	0	1	1	0	0	0	0	0	0	0	0	0	1	0	0	0	0	0	1	0	0	0	0	0	0	0
Salinity tolerance	qCDP10.1	LOC_Os10g35020	1	glycosyltransferase, putative, expressed	44.407	14.4279	22.5975	13.3029	13.6054	9.29068	51.972	34.0519	46.3156	11.4057	8.26411	4.3206	2.85494	2.90777	2.56509	3.96221	0	1	1	1	1	1	0	0	0	0	0	0	0	0	0	0	0	0	0	0	0	0	0	0	0	0	0	1	0
Salinity tolerance	qCDP10.1	LOC_Os10g35030	1	IAP100, putative, expressed	4.48177	2.05954	2.48643	4.16925	3.50454	0.19313	4.00409	3.06484	14.2154	836.332	311.236	23.5904	366.629	279.681	211.632	267.381	0	0	0	1	1	0	0	0	0	0	0	0	1	0	0	0	0	0	0	0	0	0	0	0	1	1	0	0	0
Salinity tolerance	qCDP10.1	LOC_Os10g35090	1	Rf1, mitochondrial precursor, putative, expressed	3.01914	1.51548	5.26787	0.831981	0.832633	2.78836	4.69203	3.51533	2.66339	1.53043	2.16298	1.63118	1.07298	1.06284	0.768792	0.787618	0	0	1	1	1	1	0	0	0	0	0	0	0	0	0	0	0	0	0	0	0	0	0	0	0	0	0	0	0
Salinity tolerance	qCDP10.1	LOC_Os10g34930	1	secretory protein, putative, expressed	2.85665	0	0	0	0	2.24817	0	0	0.660601	51.3738	86.0336	17.3786	19.4318	14.3737	7.05939	9.41938	0	0	0	1	1	1	0	0	0	0	0	0	1	0	0	0	0	0	0	0	0	0	0	0	0	0	0	0	0
Salinity tolerance	qCDP10.1	LOC_Os10g35010	1	ATTIC110/TIC110, putative, expressed	43.0215	132.683	15.1296	181.744	182.044	28.7353	18.1309	21.5177	19.9216	50.4314	31.6964	23.7085	59.0382	56.7227	48.8574	58.1928	0	1	0	0	1	0	0	0	0	0	0	0	0	0	0	0	0	0	0	0	0	0	0	0	0	0	0	1	0
Salinity tolerance	qCDP10.1	LOC_Os10g35100	1	expressed protein	185.568	25.8266	126.528	17.6055	17.0314	24.0413	237.25	234.912	86.2943	24.5537	18.9198	26.4679	9.79755	21.3299	0.223884	42.573	0	1	1	1	1	1	0	0	0	0	0	0	0	0	0	0	0	0	0	0	0	0	0	0	0	0	0	0	0
Salinity tolerance	qCDP10.1	LOC_Os10g35000	1	G-patch domain containing protein, expressed	20.0194	6.00475	9.99867	7.7085	9.38976	10.5105	20.2208	13.726	14.1405	15.7716	11.7142	17.0637	13.1134	9.95581	10.2667	12.481	0	0	0	1	1	1	0	0	0	0	0	0	0	0	0	0	0	0	0	1	0	0	0	1	0	0	1	0	0
Salinity tolerance	qCDP10.1	LOC_Os10g34820	1	CDT1B - Putative DNA replication initiation protein, expressed	2.41075	0.761683	8.68254	0.275379	0.390214	1.00877	11.3069	10.7456	5.04987	0.619245	0.423295	2.12354	0.611471	3.32817	0.749433	1.63517	0	0	1	1	1	1	0	0	0	0	0	0	0	0	0	0	0	0	0	0	0	0	0	0	0	0	0	0	0
Salinity tolerance	qCDP10.1	LOC_Os10g34790	1	terpene synthase, putative, expressed	0	0	1.27808	0	0	0	0.628149	0.499331	0	3.16972	1.41841	0	30.7958	18.9165	47.72	0	0	1	0	0	1	0	0	0	0	0	0	0	1	0	0	0	0	0	0	0	0	0	0	0	0	0	0	0	0
Salinity tolerance	qCDP10.1	LOC_Os10g34795	1	expressed protein	4.45126	0	1.41018	0	0	7.10499	33.1154	9.77025	6.76221	23.7914	34.4217	13.2627	11.9344	13.6216	0.291116	22.6408	0	1	0	1	1	0	0	0	0	0	0	0	0	0	0	0	0	0	0	0	1	0	0	0	0	0	0	0	0
Salinity tolerance	qCDP10.1	LOC_Os10g34720	1	LOI1, putative, expressed	0	0	1.01252	0	0	0.18833	1.53403	1.29792	1.2481	0.593071	0.716862	1.0803	0.666496	0.666097	1.29526	0.559392	0	0	0	1	0	1	0	0	0	0	0	0	0	0	0	0	0	0	0	0	0	0	0	0	0	0	0	0	0
Salinity tolerance	qCDP10.1	LOC_Os10g34740	2	methyltransferase, putative, expressed	8.7236	3.2396	5.09218	1.91505	1.18371	8.63774	13.7126	9.59806	7.01998	3.8763	5.96329	5.47438	3.45651	4.5071	4.63889	4.23576	0	0	0	0	0	1	0	0	0	0	0	0	0	0	0	0	0	0	0	0	0	0	0	0	0	0	0	0	0
Salinity tolerance	qCDP10.1	LOC_Os10g34840	1	RIPER6 - Ripening-related family protein precursor, expressed	0	0	0	0	0	0	0	0.506145	0	0	1.53913	2.58076	0.811879	0.638898	1.6391	0.784032	0	0	0	0	1	1	0	0	0	0	0	0	0	0	0	0	0	0	0	0	0	0	0	0	0	0	0	0	0
Salinity tolerance	qCDP10.1	LOC_Os10g34810	5	expressed protein	4.1308	1.12872	9.89041	0.716877	0.76277	2.71646	10.3401	6.78316	4.2666	1.67592	1.86121	3.56718	1.36206	1.57883	1.89939	1.21897	0	0	0	1	1	0	0	0	0	0	0	0	0	0	0	0	1	0	0	0	0	0	0	0	0	0	0	0	0
Salinity tolerance	qCDP10.1	LOC_Os10g34940	1	expressed protein	0	0	0	0	0	0	0	0	0	0	0	25.3866	0.794984	0	1.20608	0	0	0	0	0	0	1	0	0	0	0	0	0	0	0	0	0	0	0	0	0	0	0	0	0	0	0	0	0	0
Salinity tolerance	qCDP10.1	LOC_Os10g34920	6	secretory protein, putative, expressed	0	0	0	0	0	0	0	0	0	1.72663	0.931728	0	1.37069	0.992536	2.61595	0	1	1	1	1	0	1	0	0	0	0	0	0	1	0	0	0	0	0	0	0	0	0	0	0	0	0	0	0	0
Salinity tolerance	qCDP10.1	LOC_Os10g34730	5	GEM, putative, expressed	1.06186	3.83415	0	1.11509	0.88289	0.488833	1.32622	1.22503	0.893528	2.1145	1.35203	0	2.10932	0.917624	1.28872	2.52988	0	0	0	0	0	1	0	0	0	0	0	0	0	0	0	0	0	0	0	0	0	0	0	0	0	0	0	0	0
Salinity tolerance	qCDP10.1	LOC_Os10g34884	2	RIPER7 - Ripening-related family protein precursor, expressed	0	0	0	0	0	0	0	0	0	0.128691	0.259678	0	0.27243	0.385241	0.428427	0.110578	0	0	0	0	0	1	0	0	0	0	0	0	1	0	0	0	0	0	0	0	0	0	0	0	0	0	0	0	0
Salinity tolerance	qCDP10.1	LOC_Os10g34960	5	ubiquitin family protein, putative, expressed	0	0.622843	0	0.576241	1.20312	0.539509	0	0.396821	1.1893	0	0	0	0.413581	0	0.377083	0.409436	0	0	0	0	0	0	0	0	0	0	0	0	0	0	0	0	0	0	0	0	0	0	0	0	0	0	0	0	0
Salinity tolerance	qCDP10.1	LOC_Os10g34910	1	secretory protein, putative, expressed	0.462976	0	0	0	0	0	0	0	0	5.78698	5.40767	3.58425	6.76923	6.08214	4.11352	2.19279	0	0	0	0	0	1	0	0	0	0	0	0	0	0	0	0	0	0	0	0	0	0	0	0	0	0	0	0	0
Salinity tolerance	qCDP12.2	LOC_Os12g28065	1	expressed protein	0	0.73205	0	2.85951	3.29362	0	0	0	0	0	0	0	0.12692	0	0.107175	0.109599	0	0	0	1	0	0	0	0	0	0	0	0	0	0	0	0	0	0	0	0	0	0	0	0	0	0	0	0	0
Salinity tolerance	qCDP12.2	LOC_Os12g28090	2	expressed protein	1.07792	7.43558	0.398211	35.4671	36.8472	0.316131	0	0	0	0	0	0	0.190163	0.093162	0.237484	0.152296	0	0	0	1	1	1	0	0	0	0	0	0	0	0	0	0	0	0	0	0	0	0	0	0	0	0	0	0	0
Salinity tolerance	qCDP12.2	LOC_Os12g28137	1	ATPase 3, putative, expressed	0.876783	0	0	0	0	1.47668	0	2.8788	6.88734	3.06111	4.1882	13.1625	1.40143	1.49921	0.336409	6.89651	0	0	0	0	0	0	0	0	0	0	0	0	0	0	0	0	0	0	0	0	0	0	0	0	0	0	0	0	0
Salinity tolerance	qCDP12.2	LOC_Os12g28100	3	NBS-LRR disease resistance protein, putative, expressed	2.40674	2.65001	9.23634	1.01344	0.884022	17.8039	6.51465	5.10219	4.49338	1.36978	1.41793	1.36953	0.688207	0.701996	0.284632	0.886157	0	0	1	1	1	1	0	0	0	0	0	0	1	0	0	0	0	0	0	0	0	0	0	0	0	0	0	0	0
Salinity tolerance	qCDP12.2	LOC_Os12g28177	1	ATPase 3, putative, expressed	0.915189	0	0	0	0	1.47332	0	2.92141	6.88273	3.0181	4.2293	13.2942	1.40944	1.47358	0.337978	6.8434	0	0	0	0	0	0	0	0	0	0	0	0	0	0	0	0	0	0	0	0	0	0	0	0	0	0	0	0	0
Salinity tolerance	qCDP12.2	LOC_Os12g28250	2	disease resistance protein RPM1, putative, expressed	1.52307	0	3.0837	0	0	0.307096	4.55332	2.78947	3.35611	3.37953	5.00985	7.92588	5.78821	5.30062	6.60843	5.45552	0	0	0	1	1	0	0	0	0	0	0	0	1	0	0	0	0	0	0	0	0	0	0	0	0	0	0	0	0
Salinity tolerance	qCDP12.2	LOC_Os12g28260	1	cyclic nucleotide-gated ion channel, putative, expressed	0.11457	4.15e-09	0.262632	0.0468117	0.0408337	73.4017	0.256276	0.0548714	4.14888	0.172229	0.10061	0.312506	0.839865	0.30808	0.56045	1.40196	0	0	0	0	0	1	0	0	0	0	0	0	0	0	0	0	0	0	0	0	0	0	0	0	0	0	0	0	0
Salinity tolerance	qCDP12.2	LOC_Os12g28015	1	expressed protein	68.6796	6.54188	38.9777	6.73908	8.98465	38.4527	185.298	14.0792	40.5984	57.336	68.9861	44.2987	5.6562	5.71295	0.896731	7.77318	0	0	0	0	0	0	0	0	0	0	0	0	0	0	0	1	1	0	0	0	0	0	0	0	0	0	0	0	0
Salinity tolerance	qCDP12.2	LOC_Os12g27994	1	expressed protein	34.884	7.32819	18.9063	3.44872	3.26623	20.3335	39.3496	28.9124	28.098	11.7853	11.0258	17.7474	5.87109	8.31728	7.14403	4.40346	0	0	1	1	1	1	0	0	0	0	0	0	0	0	0	0	0	0	0	0	0	0	0	0	0	0	0	1	0
