# Supplementary material for: Novel QTLs for salinity tolerance revealed by genome-wide association studies of biomass, chlorophyll and tissue ion content in 176 rice landraces from Bangladesh
Source: PLoS One. 2021 Nov 5;16(11):e0259456. doi: 10.1371/journal.pone.0259456 (PMC8570475; doi:10.1371/journal.pone.0259456)
Supplement: S11 Table — (XLSX) [file pone.0259456.s019.xlsx]

## Sheet: S11 Table Expression signature
Supplementary Table 11. Gene expression data from leaves and roots of a sensitive and a tolerant variety.
Locus ID	QTL	annotation	Functionally annotated	Outlier in expression	Expression cluster	VLT1	VLT2	VLT3	VLC1	VLC2	VLC3	VRT1	VRT2	VRT3	VRC1	VRC2	VRC3	BLT1	BLT2	BLT3	BLC1	BLC2	BLC3	BRT1	BRT2	BRT3	BRC1	BRC2	BRC3	VLTM	VLCM	VRTM	VRCM	BLTM	BLCM	BRTM	BRCM	Log2FCVR	Log2FCVL	Log2FCBR	Log2FCBL	VRp	VLp	BRp	BLp	dlog2FCR	dlog2FCL
LOC_Os01g65920	qCDP1.1	F-box/LRR-repeat protein 2, putative, expressed	Yes	No	1	1326.57	1055.89	1152.71	1010.73	942.74	1143.27	958.682	1239.89	1390.38	726.517	875.154	807.215	1818.25	1540.06	1758.6	1777.26	1679.73	1562.94	1187.61	1352.28	1120.3	1013.62	830.299	796.582	1178.39	1032.25	1196.32	802.963	1705.63	1673.31	1220.06	880.167	0.575195	0.191028	0.471108	0.0276022	0.042214	0.212721	0.0243271	0.773212	0.104087	0.163426
LOC_Os01g66000	qCDP1.1	NADH dehydrogenase I subunit N, putative, expressed	No	No	1	1728.76	1519.96	1595.48	2552.07	3428.65	3517.86	13.1155	16.7258	16.6401	12.8675	16.2253	6.47251	3009.84	2085.9	5489.17	3611.37	4081.1	3871.61	7.33658	18.8926	17.1525	13.6866	37.0031	12.2787	1614.74	3166.19	15.4948	11.8561	3528.3	3854.69	14.4616	20.9905	0.386156	-0.971451	-0.537513	-0.127642	0.305325	0.00782251	0.498745	0.766116	0.923669	-0.843809
LOC_Os01g66020	qCDP1.1	protein kinase family protein, putative, expressed	No	No	2	78.7506	55.6882	52.1539	50.4752	89.7191	81.2751	3.12274	3.63604	1.8489	7.91844	4.05633	3.69858	94.9477	57.2647	75.9004	80.8421	96.7303	77.6809	1.83415	0.726639	4.41064	2.41529	2.59671	2.30226	62.1986	73.8241	2.87023	5.22545	76.0386	85.0854	2.32481	2.43909	-0.864389	-0.247211	-0.0692292	-0.162181	0.180028	0.469102	0.92188	0.505181	-0.79516	-0.0850303
LOC_Os01g66030	qCDP1.1	OsMADS2 - MADS-box family gene with MIKCc type-box, expressed	No	No	1	59.063	48.0447	35.1241	54.1685	69.0147	73.1476	26.8556	15.9986	19.4135	23.7553	27.3803	21.2668	55.7817	49.9543	64.4437	72	72.1639	48.1621	25.678	18.166	21.0731	33.009	18.8262	30.6968	47.4116	65.4446	20.7569	24.1351	56.7276	64.1097	21.64	27.5116	-0.217545	-0.465034	-0.34634	-0.176491	0.408683	0.115732	0.297583	0.458903	0.128795	-0.288543
LOC_Os01g66040	qCDP1.1	receptor kinase, putative, expressed	No	No	1	1.87501	3.27578	2.12873	7.38661	6.90147	13.5459	0	0.727209	0	0	1.01408	0	10.6816	8.52879	11.4567	6.31579	12.2832	7.76809	0	0	0	0	0	0	2.42751	9.27898	0.243403	0.339028	10.2234	8.79003	0.001	0.001	-0.478057	-1.93449	0	0.217928	0.829455	0.0348242		0.512962	-0.478057	-2.15242
LOC_Os01g66050	qCDP1.1	wound-responsive family protein, putative, expressed	No	No	2	557.817	561.249	622.654	698.035	698.428	669.165	475.906	455.96	507.524	429.575	474.591	454.001	625.468	626.257	833.472	655.579	638.727	562.409	571.336	496.295	461.647	483.863	502.464	536.426	580.574	688.544	479.798	452.723	695.066	618.906	509.76	507.585	0.0837965	-0.246067	0.00616855	0.16743	0.244597	0.00961264	0.954526	0.366766	0.0776279	-0.413497
LOC_Os01g66060	qCDP1.1	expressed protein	No	No	3	0	0	0	0	0	1.35459	0.624548	0	0	0	0	0	0	0	0	0	0	0	0	0	0	0	0	0	0.001	0.452529	0.209183	0.001	0.001	0.001	0.001	0.001	7.70862	-8.82186	0	0	0.373901	0.373901			7.70862	-8.82186
LOC_Os01g66100	qCDP1.1	gibberellin 20 oxidase 2, putative, expressed	No	No	2	34.6878	42.5851	51.0896	46.7819	38.6482	69.0839	8.11913	7.9993	10.169	34.6432	28.3943	28.664	36.7922	34.1151	60.1475	42.9474	44.5267	46.6085	3.66829	5.08647	3.4305	37.8396	29.213	23.0226	42.7885	51.5056	8.76347	30.5682	43.6859	44.6952	4.06276	30.0261	-1.80246	-0.267508	-2.88568	-0.0329502	0.000539527	0.443256	0.00388348	0.909465	1.08323	-0.234558
LOC_Os01g66110	qCDP1.1	methyltransferase, putative, expressed	No	No	1	365.628	269.705	278.864	625.4	939.98	502.551	2523.18	2343.79	2312.98	2199.35	2307.04	2342.13	436.759	667.682	239.158	594.947	532.784	574.838	3044.68	2788.11	2743.91	2943.43	2933.64	3137.98	304.733	689.311	2393.32	2282.84	447.867	567.524	2858.9	3005.02	0.068183	-1.17761	-0.0719116	-0.341611	0.231377	0.0452662	0.272666	0.393249	0.140095	-0.835997
LOC_Os01g66120	qCDP1.1	No apical meristem protein, putative, expressed	Yes	No	2	10425.1	6234.89	6169.07	4546.46	4147.78	3546.3	1972.95	2094.36	1603	1417.4	1345.69	1062.42	5394.21	3322.57	5169.82	4410.95	4567.82	4174.57	942.751	1287.6	1727.99	2120.63	1091.92	733.653	7609.68	4080.18	1890.1	1275.17	4628.87	4384.45	1319.45	1315.4	0.567776	0.899202	0.00443559	0.0782647	0.0284168	0.0700479	0.993588	0.732297	0.563341	0.820937
LOC_Os01g66130	qCDP1.1	armadillo/beta-catenin repeat family protein, putative, expressed	No	No	4	80.6256	111.376	71.3125	107.106	69.0147	78.566	116.791	100.355	127.574	75.2252	85.183	103.56	123.432	176.668	107.406	116.211	81.3763	121.182	157.737	188.926	121.048	139.282	124.642	118.183	87.7725	84.8965	114.908	87.9905	135.836	106.257	155.904	127.37	0.385055	0.048064	0.291638	0.354307	0.0787523	0.871302	0.237961	0.292007	0.0934167	-0.306243
LOC_Os01g66140	qCDP1.1	plus-3 domain containing protein, putative, expressed	No	No	2	627.192	503.377	582.208	632.786	633.555	601.436	583.328	508.319	588.876	519.648	569.915	585.3	670.568	649.406	385.23	731.369	586.523	632.322	555.746	545.706	437.144	514.457	562.188	563.286	570.927	622.593	560.175	558.289	568.402	650.072	512.866	546.645	0.00486758	-0.124984	-0.0920207	-0.193688	0.956724	0.242418	0.458764	0.465128	0.0968883	0.068704
LOC_Os01g66150	qCDP1.1	expressed protein	No	No	2	1687.51	1601.85	1235.73	1072.29	1319.56	1397.93	340.379	349.788	296.749	381.075	324.507	338.42	1278.23	1118.49	1516.58	1859.37	1240.6	1449.52	295.297	388.025	439.594	357.463	320.694	269.364	1508.37	1263.26	328.973	348.002	1304.43	1516.5	374.307	315.841	-0.0811253	0.255833	0.24502	-0.217322	0.465126	0.222311	0.301666	0.380631	-0.326145	0.473156
LOC_Os01g66160	qCDP1.1	pentatricopeptide, putative, expressed	No	No	2	54.3754	32.7578	36.1884	16.0043	23.465	35.2192	18.1119	26.9067	17.5646	30.684	28.3943	24.0408	14.2421	18.276	47.2587	12.6316	30.708	12.4289	27.5122	14.5328	48.5171	23.3478	19.4753	18.4181	41.1082	24.8972	20.8621	27.7074	26.5933	18.5905	30.1883	20.4147	-0.409386	0.723444	0.56438	0.516495	0.130002	0.137	0.384328	0.542466	-0.973767	0.20695
LOC_Os01g66170	qCDP1.1	SNARE associated Golgi protein, putative, expressed	No	No	2	1349.07	1459.9	1595.48	1813.41	2461.06	2412.52	129.906	141.806	150.686	108.879	88.2253	100.786	2259.75	1815.41	3331.02	2214.32	2488.89	2467.14	133.893	138.061	143.101	95.8065	111.009	92.0904	1468.15	2229	140.8	99.2977	2468.73	2390.12	138.353	99.6364	0.503817	-0.602392	0.473605	0.0466889	0.00816243	0.0258988	0.00370354	0.872151	0.030212	-0.649081
LOC_Os01g66180	qCDP1.1	cytochrome c, putative, expressed	No	No	1	77.8131	87.354	78.7631	205.594	179.438	124.622	557.097	514.864	476.093	685.935	592.225	649.101	109.19	131.587	157.529	192	179.642	138.272	559.414	499.928	607.198	720.562	730.974	637.726	81.3111	169.886	516.019	642.421	132.77	169.972	555.515	696.422	-0.316095	-1.06304	-0.326136	-0.356375	0.0244678	0.0211492	0.0301827	0.15749	0.0100411	-0.706666
LOC_Os01g66190	qCDP1.1	expressed protein	No	No	1	533.442	509.929	441.712	1068.6	1167.73	674.584	557.097	482.14	538.956	677.027	686.535	734.168	576.807	475.175	552.784	482.526	1005.69	932.17	646.536	579.858	510.164	629.586	836.141	768.955	495.029	970.304	526.065	699.244	534.923	806.796	578.854	744.895	-0.410555	-0.970925	-0.363838	-0.592873	0.00379038	0.0360654	0.0837148	0.177564	-0.0467173	-0.378052
LOC_Os01g66200	qCDP1.1	expressed protein	No	No	1	300.94	224.937	345.919	553.996	277.439	237.052	1352.15	1330.79	1565.1	1878.65	1787.83	1914.02	563.752	618.946	306.466	888	687.86	809.434	1534.26	1603.69	1176.17	1779.26	2083.86	1449.66	290.599	356.163	1416.01	1860.17	496.389	795.099	1438.04	1770.93	-0.393596	-0.293507	-0.300399	-0.679664	0.00606252	0.56857	0.214778	0.0567018	-0.0931977	0.386157
LOC_Os01g66230	qCDP1.1	csAtPR5, putative, expressed	No	No	3	75.0006	96.0894	64.9263	84.946	67.6344	85.3389	34.9747	32.7244	29.5825	39.5922	47.6619	33.2872	109.19	70.6671	80.1966	87.1579	84.4471	88.5562	43.1024	22.5258	33.8149	37.8396	34.4064	39.9058	78.6731	79.3074	32.4282	40.1815	86.6855	86.7214	33.1487	37.3849	-0.309281	-0.0115855	-0.173504	-0.000597217	0.156002	0.956304	0.529553	0.997689	-0.135777	-0.0109883
LOC_Os01g66240	qCDP1.1	mitochondrion protein, putative, expressed	No	No	1	296.252	194.363	207.551	322.549	361.637	265.499	277.299	223.253	281.958	244.482	256.563	229.312	258.732	204.691	250.614	286.737	394.598	407.048	276.039	231.071	213.181	290.64	274.602	262.458	232.723	316.562	260.838	243.453	238.014	362.795	240.098	275.901	0.0995081	-0.443876	-0.200526	-0.608112	0.442601	0.119533	0.154134	0.0403562	0.300035	0.164236
LOC_Os01g66250	qCDP1.1	S-locus-like receptor protein kinase, putative, expressed	No	No	4	12.1876	13.1031	7.45056	14.7732	2.76059	2.70917	88.6859	76.3569	47.1471	21.7757	22.3098	9.24645	17.8027	15.8392	21.4812	5.05263	4.60621	15.5362	28.4293	29.7922	46.0667	16.907	11.036	13.8136	10.9148	6.74866	70.731	17.7783	18.3754	8.39934	34.7637	13.9199	1.99222	0.693606	1.32044	1.12943	0.0153209	0.395232	0.0243507	0.0643301	0.671785	-0.435819
LOC_Os01g66260	qCDP1.1	expressed protein	No	No	5	0	0	0	0	0	0	0	0	0	0	0	0	0	0	0	0	0	0	0	0	0	0	0	0	0.001	0.001	0.001	0.001	0.001	0.001	0.001	0.001	0	0	0	0					0	0
LOC_Os01g66270	qCDP1.1	AP2 domain containing protein, expressed	No	No	3	0	1.09193	0	3.69331	1.38029	0	0	0	0	0	0	0	1.18685	0	0	0	1.5354	0	0	0	0.980143	1.61019	0	0	0.364975	1.6922	0.001	0.001	0.396615	0.512801	0.327714	0.537731	0	-2.21303	-0.714447	-0.370658		0.308021	0.754991	0.866191	0.714447	-1.84237
LOC_Os01g66280	qCDP1.1	transcriptional regulator, putative, expressed	No	No	1	545.629	657.339	667.358	459.201	536.934	491.715	277.299	287.248	305.994	222.706	248.45	282.017	507.97	606.762	824.879	531.79	485.187	539.105	329.229	279.756	289.632	297.886	297.324	269.364	623.443	495.951	290.181	251.059	646.538	518.695	299.54	288.192	0.208929	0.33006	0.0557179	0.317849	0.110182	0.0473641	0.558627	0.250158	0.153211	0.0122106
LOC_Os01g66290	qCDP1.1	OsMADS21 - MADS-box family gene with MIKCc type-box, expressed	No	No	6	0	0	0	0	0	0	0	0	0	0	0	0	0	0	0	0	0	0	0.917073	0	0	0	0	0	0.001	0.001	0.001	0.001	0.001	0.001	0.306691	0.001	0	0	8.26064	0			0.373901		-8.26064	0
LOC_Os01g66300	qCDP1.1	KH domain containing protein, putative, expressed	No	No	1	1192.51	1083.19	1152.71	1632.44	1601.14	1534.75	1426.47	1223.17	1448.62	1421.36	1338.59	1460.01	1433.71	1421.87	1374.8	1644.63	1730.4	1746.27	1526.93	1557.19	1162.45	1278.49	1374.96	1320.73	1142.8	1589.44	1366.08	1406.66	1410.13	1707.1	1415.52	1324.73	-0.0422227	-0.475944	0.0956377	-0.275722	0.639496	0.00048561	0.523009	0.00122016	-0.13786	-0.200223
LOC_Os01g66310	qCDP1.1	expressed protein	No	No	2	31.8752	37.1255	34.0597	33.2398	46.93	52.8288	22.4837	23.9979	19.4135	19.7961	16.2253	8.3218	49.8475	48.7359	11.4567	50.5263	64.4869	29.5187	16.5073	14.5328	22.0532	7.24587	11.036	13.0461	34.3545	44.3339	21.966	14.7821	36.681	48.1783	17.6988	10.4437	0.571426	-0.367911	0.761019	-0.393349	0.120307	0.171519	0.0618697	0.517063	-0.189593	0.0254385
LOC_Os01g66320	qCDP1.1	expressed protein	No	No	1	567.192	710.843	726.962	640.173	772.964	765.341	208.599	184.711	190.437	201.92	223.098	183.08	589.862	586.049	1031.1	738.947	644.869	626.108	176.078	215.812	199.459	228.648	209.684	195.692	668.333	726.16	194.583	202.7	735.671	669.976	197.117	211.342	-0.0589601	-0.11972	-0.100528	0.134953	0.583243	0.434078	0.395827	0.687465	0.0415674	-0.254673
LOC_Os01g66350	qCDP1.1	DUF647 domain containing protein, putative, expressed	Yes	No	1	2572.52	2210.06	2406.53	2783.52	3305.8	2675.31	918.711	802.112	921.679	866.08	966.422	1096.63	2279.93	2245.51	2218.3	2445.47	2607.11	2569.68	938.166	964.977	736.087	1043.41	1138.66	1028.34	2396.37	2921.54	880.835	976.378	2247.91	2540.76	879.744	1070.14	-0.148568	-0.28588	-0.282639	-0.176673	0.285077	0.0763374	0.0761805	0.00489275	0.134071	-0.109208
LOC_Os03g03334	qCDP3.1	expressed protein	No	No	1	0	3.27578	0	2.4622	2.76059	0	19.361	18.9074	23.1113	25.7349	29.4084	19.4175	1.18685	2.4368	0	0	1.5354	0	36.6829	31.2455	32.8348	32.2039	38.9507	31.4642	1.09293	1.74193	20.4609	24.8546	1.20888	0.512801	33.5887	34.2073	-0.280644	-0.672492	-0.0263252	1.2372	0.242579	0.666854	0.840304	0.468475	-0.254319	-1.90969
LOC_Os03g03350	qCDP3.1	polygalacturonase, putative, expressed	No	No	1	28.1252	28.3901	42.5746	94.7948	42.7891	65.0201	196.733	204.346	242.207	278.135	288	282.017	47.4738	56.0463	60.1475	98.5263	75.2347	52.823	165.073	226.711	185.247	197.249	185.016	142.74	33.031	67.5357	214.429	282.718	54.5569	75.529	192.345	175.003	-0.398863	-1.03183	0.13632	-0.46927	0.00891646	0.094387	0.518635	0.200893	-0.535182	-0.562561
LOC_Os03g03360	qCDP3.1	ribosomal protein L5, putative, expressed	No	Yes	2	1231.88	1631.34	1970.14	2476.98	3174.67	2961.12	140.523	178.893	183.966	184.104	201.803	179.381	2294.17	1775.21	4332.05	3162.95	3121.47	2339.75	125.639	172.213	183.777	150.553	167.488	138.136	1611.12	2870.93	167.795	188.43	2800.48	2874.72	160.544	152.06	-0.167328	-0.833451	0.0783301	-0.0377506	0.249202	0.0132222	0.688895	0.932614	-0.245658	-0.7957
LOC_Os03g03370	qCDP3.1	fatty acid hydroxylase, putative, expressed	No	No	2	183.751	163.789	110.694	84.946	157.353	101.594	126.159	260.341	158.081	150.45	118.648	106.334	191.082	116.966	189.035	125.053	89.0533	147.594	196.254	219.445	266.109	248.775	203.842	221.784	152.746	114.632	181.528	125.145	165.695	120.568	227.27	224.801	0.53659	0.414121	0.0157572	0.458692	0.25577	0.284903	0.924094	0.203786	0.520833	-0.0445715
LOC_Os03g03390	qCDP3.1	G-patch domain containing protein, expressed	No	No	2	2326.89	2207.87	2252.2	2132.27	2229.17	2033.23	3436.27	2928.47	3345.59	2176.58	2317.18	2190.48	1869.28	1987.21	1732.82	1546.11	1561.5	1423.11	3350.98	2991.57	2569.44	2259.91	2341.58	3012.12	2262.32	2131.56	3236.78	2228.08	1863.1	1510.24	2970.67	2537.87	0.538755	0.0858953	0.227168	0.302929	0.00343701	0.120161	0.25785	0.014561	0.311587	-0.217033
LOC_Os03g03400	qCDP3.1	diacylglycerol kinase, putative, expressed	No	No	1	370.315	433.494	430.004	470.281	534.174	419.922	367.859	355.605	413.23	355.34	344.788	404.07	436.759	450.807	611.499	414.316	457.55	413.262	359.493	396.745	395.978	353.438	385.612	336.13	411.272	474.793	378.899	368.067	499.69	428.377	384.073	358.394	0.041845	-0.207205	0.099833	0.222151	0.690692	0.177825	0.248051	0.285679	-0.057988	-0.429357
LOC_Os03g03410	qCDP3.1	serine/threonine-protein kinase, putative, expressed	No	No	5	914.07	765.439	691.838	3163.93	3155.35	1121.6	1615.71	2011.46	2032.87	2190.44	1923.72	2061.96	977.961	748.096	620.092	881.684	1533.87	1407.58	2034.07	2094.9	2212.18	1891.98	2090.35	1676.81	790.45	2480.29	1886.68	2058.71	782.051	1274.38	2113.72	1886.38	-0.125888	-1.64977	0.164161	-0.704458	0.331939	0.0685043	0.156102	0.0943796	-0.290049	-0.945307
LOC_Os03g03420	qCDP3.1	expressed protein	No	No	2	172.501	230.396	172.427	180.972	161.494	176.096	244.198	276.339	219.095	266.258	239.324	257.976	200.577	212.001	393.823	204.632	187.319	231.489	246.693	262.317	292.573	256.021	237.599	199.529	191.776	172.855	246.545	254.52	268.801	207.814	267.195	231.051	-0.0459265	0.149858	0.209684	0.371246	0.68678	0.401485	0.166515	0.393943	-0.25561	-0.221388
LOC_Os03g03430	qCDP3.1	CBS domain containing protein, expressed	No	No	1	747.193	631.133	692.902	779.287	708.091	682.711	971.797	1063.18	1194.39	1144.21	1020.17	1031.9	695.492	739.568	572.833	744	746.205	798.559	917.99	1094.32	923.785	1234.21	1016.61	1052.9	690.41	723.364	1076.46	1065.43	669.298	762.923	978.699	1101.24	0.0148556	-0.0672676	-0.170196	-0.188887	0.89128	0.49798	0.23944	0.151902	0.185052	0.121619
LOC_Os03g03440	qCDP3.1	expressed protein	No	No	2	784.694	1205.49	957.929	598.316	727.415	704.384	352.245	268.34	208.002	244.482	202.817	216.367	733.471	849.223	1535.19	751.579	588.059	790.791	279.707	268.857	312.175	322.039	239.547	227.156	982.704	676.706	276.197	221.223	1039.3	710.144	286.914	262.915	0.320196	0.538228	0.126023	0.549424	0.275766	0.0757449	0.5012	0.27073	0.194173	-0.011196
LOC_Os03g03450	qCDP3.1	anthranilate phosphoribosyltransferase, chloroplast precursor, putative, expressed	No	No	1	1877.83	2362.93	1725.34	1126.46	1362.35	1179.84	961.804	527.954	473.32	478.076	532.394	496.534	1858.6	2051.78	2198.25	1231.58	1051.75	1350.09	623.61	510.101	543.979	589.331	518.693	616.238	1988.7	1222.88	654.36	502.336	2036.21	1211.14	559.231	574.755	0.381433	0.701535	-0.0395034	0.749519	0.38319	0.0202163	0.744638	0.00326	0.420937	-0.0479836
LOC_Os03g03460	qCDP3.1	erythronate-4-phosphate dehydrogenase, putative, expressed	No	No	4	769.694	699.924	724.833	427.192	501.047	422.631	1191.64	1008.64	1281.29	715.629	816.337	851.598	638.523	671.337	733.226	404.211	393.063	512.694	1237.13	1063.8	843.413	797.046	981.557	1115.83	731.485	450.291	1160.52	794.522	681.03	436.657	1048.12	964.811	0.546616	0.69997	0.119479	0.641219	0.0152538	0.000992771	0.600467	0.00661197	0.427137	0.0587518
LOC_Os03g03470	qCDP3.1	expressed protein	No	No	1	721.881	837.506	877.038	1578.27	1612.18	1647.18	28.1047	34.1788	31.4314	18.8063	19.2676	18.4929	1228.39	1025.89	1297.47	1501.89	1475.52	1089.09	77.9512	71.9373	87.7228	58.7721	61.0227	82.1139	812.143	1612.54	31.2393	18.8566	1183.92	1355.5	79.2047	67.3039	0.728293	-0.989534	0.234897	-0.195261	0.00219914	9.34987e-05	0.245041	0.33405	0.493396	-0.794273
LOC_Os03g03480	qCDP3.1	DUF623 domain containing protein, expressed	No	No	2	0.937507	1.09193	1.06437	1.2311	0	0	22.4837	33.4516	19.4135	22.7655	16.2253	22.1915	1.18685	3.65519	0	0	0	0	30.2634	53.7713	71.0603	50.7211	37.0031	52.952	1.03227	0.411367	25.1173	20.3951	1.61501	0.001	51.6994	46.8931	0.300457	1.32732	0.140771	10.6573	0.376086	0.20727	0.726984	0.20819	0.159686	-9.33001
LOC_Os03g03490	qCDP3.1	expressed protein	No	No	1	191.251	121.204	131.981	182.203	226.368	220.797	113.668	192.71	120.179	132.634	158.197	141.471	123.432	121.84	166.122	146.526	210.35	150.701	127.473	154.774	203.38	177.121	134.38	95.9275	148.147	209.791	142.187	144.102	137.132	169.193	161.877	135.811	-0.0192996	-0.501925	0.253299	-0.303107	0.945696	0.0754315	0.464786	0.272277	-0.272599	-0.198818
LOC_Os03g03500	qCDP3.1	heavy metal-associated domain containing protein, expressed	No	No	2	248.439	227.12	207.551	269.611	329.89	333.228	486.523	486.503	349.443	611.7	484.732	557.561	151.916	151.081	207.652	281.684	268.695	223.721	550.244	480.309	542.509	654.544	601.139	432.057	227.705	310.911	440.824	551.332	170.218	258.034	524.355	562.581	-0.322718	-0.449336	-0.101518	-0.600184	0.132673	0.0250052	0.617026	0.0267468	-0.221201	0.150848
LOC_Os03g03510	qCDP3.1	CAMK_KIN1/SNF1/Nim1_like.15 - CAMK includes calcium/calmodulin depedent protein kinases, expressed	Yes	No	2	3771.59	2868.49	2613.02	3843.5	4385.19	3478.58	1227.86	899.558	998.409	879.937	811.267	838.653	2783.15	2375.88	2256.96	3817.26	2702.31	3018.68	1183.94	1138.64	775.293	2424.95	1714.48	749.769	3084.37	3902.42	1041.94	843.287	2472	3179.42	1032.63	1629.73	0.305183	-0.339396	-0.658318	-0.363085	0.115955	0.135971	0.300346	0.126942	0.9635	0.0236888
LOC_Os03g03520	qCDP3.1	expressed protein	No	No	9	22.5002	46.9528	17.0299	80.0216	100.761	17.6096	6.24548	9.45372	4.62226	6.92864	6.0845	3.69858	41.5396	20.7128	50.1229	8.84211	55.2745	48.1621	4.58536	7.26639	11.2716	2.41529	1.94753	4.60452	28.8286	66.1319	6.77482	5.57157	37.4594	37.4272	7.7088	2.99011	0.282098	-1.19785	1.36631	0.00123999	0.52222	0.23385	0.0888023	0.99857	-1.08421	-1.19909
LOC_Os03g03530	qCDP3.1	expressed protein	No	No	1	99.3758	122.296	137.303	100.95	142.17	107.012	130.531	101.082	135.894	100.96	94.3098	85.0673	110.377	108.437	138.912	112.421	99.8011	107.2	156.819	130.795	114.187	84.5352	91.5341	116.648	119.659	116.712	122.503	93.4467	119.243	106.475	133.935	97.5734	0.390605	0.0359791	0.456971	0.163391	0.0689156	0.870275	0.0825371	0.291198	-0.0663655	-0.127412
LOC_Os03g03540	qCDP3.1	no apical meristem protein, putative, expressed	No	No	1	3.75003	4.3677	8.51493	1.2311	1.38029	0	26.8556	50.9046	28.658	32.6636	33.4648	24.9654	3.56054	7.31039	4.29625	0	1.5354	3.10723	23.8439	37.0586	44.5965	40.2548	27.9147	34.5339	5.54522	0.871465	35.4737	30.3656	5.05672	1.54855	35.1673	34.2355	0.224315	2.66973	0.0387443	1.70729	0.566822	0.0399966	0.901021	0.0736274	0.18557	0.96244
LOC_Os03g03550	qCDP3.1	bZIP family transcription factor, putative, expressed	No	No	1	28.1252	17.4708	14.9011	24.622	22.0847	24.3825	36.8484	34.906	32.3558	54.4393	67.9436	52.7048	18.9895	19.4944	17.185	1.26316	13.8186	12.4289	22.0097	31.9721	40.6759	47.5007	39.5999	52.1845	20.1667	23.6974	34.7044	58.3635	18.5573	9.17124	31.5536	46.4294	-0.749949	-0.232754	-0.557233	1.0168	0.00902334	0.440619	0.0847772	0.0806001	-0.192716	-1.24955
LOC_Os03g03560	qCDP3.1	FHA domain containing protein, putative, expressed	No	No	7	95.6257	91.7217	90.4711	131.728	66.2541	98.8847	410.328	314.881	423.399	386.024	381.295	421.638	90.2003	127.932	68.7399	96	95.1949	91.6634	345.736	340.067	292.083	335.725	372.628	443.569	92.6072	98.9566	382.871	396.32	95.625	94.2871	325.963	383.975	-0.0498094	-0.0956714	-0.236304	0.0203274	0.731161	0.754592	0.181706	0.942245	0.186495	-0.115999
LOC_Os03g03570	qCDP3.1	leucine-rich repeat transmembrane protein kinase, putative, expressed	No	No	1	16.8751	10.9193	12.7724	45.5508	22.0847	17.6096	879.989	783.931	831.083	974.958	946.14	1064.27	21.3632	116.966	14.3208	39.1579	42.9913	13.9826	927.161	966.43	837.042	788.19	971.819	913.229	13.5233	28.416	831.669	995.122	50.8844	32.0449	910.212	891.081	-0.258865	-1.07126	0.0306465	0.667129	0.0222634	0.167389	0.787347	0.612365	-0.289512	-1.73839
LOC_Os03g03590	qCDP3.1	transporter, monovalent cation:proton antiporter-2 family, putative, expressed	Yes	No	1	906.57	765.439	821.691	1029.2	1061.45	895.381	511.505	427.599	517.693	351.381	340.732	380.029	833.166	962.534	883.595	1057.26	1017.97	1118.6	569.502	561.692	510.164	437.973	462.864	491.916	831.234	995.344	485.6	357.382	893.099	1064.61	547.121	464.252	0.442303	-0.25994	0.236951	-0.253438	0.0149524	0.0659014	0.0269489	0.0228359	0.205352	-0.0065017
LOC_Os03g03600	qCDP3.1	fasciclin-like arabinogalactan protein, putative, expressed	No	No	1	357.19	274.073	258.641	562.614	237.41	316.973	1373.38	1837.66	1419.96	2635.85	2295.89	2422.57	572.06	650.625	658.758	1074.95	1002.62	821.863	1639.73	1658.92	1834.34	2406.43	2069.58	1669.91	296.636	372.333	1543.67	2451.44	627.148	966.477	1710.99	2048.64	-0.667266	-0.327902	-0.259832	-0.623929	0.0069616	0.501373	0.202425	0.0133461	-0.407434	0.296027
LOC_Os03g03610	qCDP3.1	1,3-beta-glucan synthase component domain containing protein, expressed	No	No	2	7651	5378.82	7626.18	7142.85	6161.63	6850.14	4591.68	4321.8	5367.37	6699.99	5557.18	6539.09	7414.23	7816.02	1946.2	7793.69	7684.69	8400.41	4970.53	5991.87	3936.25	5934.37	6108.76	6127.08	6885.34	6718.21	4760.29	6265.42	5725.48	7959.59	4966.22	6056.74	-0.396363	0.0354504	-0.286393	-0.475297	0.0339322	0.846141	0.141563	0.30624	-0.10997	0.510748
LOC_Os03g03630	qCDP3.1	expressed protein	No	No	1	4.68754	4.3677	1.06437	7.38661	12.4226	4.06376	160.509	218.163	166.401	346.432	372.169	302.359	2.37369	18.276	1.43208	12.6316	1.5354	4.66085	201.756	200.552	299.434	244.749	233.704	270.899	3.3742	7.95867	181.692	340.321	7.36158	6.27694	233.915	249.785	-0.9054	-1.23798	-0.0947037	0.229953	0.00442558	0.163744	0.670003	0.873363	-0.810697	-1.46793
LOC_Os03g03640	qCDP3.1	expressed protein	No	No	1	446.253	548.146	493.866	499.827	474.821	463.268	74.3213	77.0842	75.8051	89.0825	115.606	83.218	604.104	554.371	1124.18	653.053	588.059	649.412	99.0439	63.9443	69.5901	76.4842	105.816	114.346	496.09	479.307	75.7378	95.9697	760.888	630.176	77.5271	98.8829	-0.341565	0.0496521	-0.351021	0.27193	0.112963	0.62079	0.248068	0.515459	0.0094564	-0.222278
LOC_Os03g03650	qCDP3.1	POLD2 - Putative DNA polymerase delta complex subunit, expressed	No	No	1	42.1878	54.5963	44.7034	41.8575	45.5497	59.6018	174.249	163.622	151.61	162.328	199.774	178.456	37.9791	40.2071	18.6171	41.6842	30.708	24.8579	151.317	139.515	153.392	179.537	193.455	233.296	47.1635	49.004	163.161	180.187	32.2688	32.4177	148.076	202.097	-0.143198	-0.0552283	-0.448711	-0.00664412	0.249973	0.79418	0.0317061	0.986773	0.305513	-0.0485842
LOC_Os03g03654	qCDP3.1	expressed protein	No	No	1	0	0	0	0	0	0	0	0	0	0	0	0	0	0	0	0	0	0	0	0	0	0	0	0	0.001	0.001	0.001	0.001	0.001	0.001	0.001	0.001	0	0	0	0					0	0
LOC_Os03g03700	qCDP3.1	MLO domain containing protein, putative, expressed	Yes	No	1	771.569	791.646	586.466	1032.89	824.035	709.803	519	503.956	375.328	277.145	295.098	258.901	586.302	611.636	628.684	713.684	830.652	787.684	471.375	451.97	675.318	792.215	540.765	450.475	716.561	855.578	466.095	277.049	608.875	777.341	532.889	594.486	0.750483	-0.255811	-0.157809	-0.352402	0.0155809	0.293093	0.647293	0.00973714	0.908293	0.0965913
LOC_Os03g03720	qCDP3.1	glyceraldehyde-3-phosphate dehydrogenase, putative, expressed	Yes	Yes	1	28763.7	25218	26812.4	44174.4	54521.6	61498.2	29.3538	87.9923	43.4493	126.695	100.394	62.8759	45970.1	35138.6	54848.8	68132.2	76349.4	61852.6	45.8536	117.716	42.1461	111.908	468.057	49.8823	26931.4	53398.1	53.5994	96.6561	45319.1	68778.1	68.5728	209.95	-0.850642	-0.987499	-1.61434	-0.601828	0.167838	0.00672865	0.346385	0.0295337	0.763698	-0.385672
LOC_Os03g03810	qCDP3.1	DEF8 - Defensin and Defensin-like DEFL family, expressed	Yes	Yes	1	161.251	56.7801	121.338	13.5421	6.90147	2.70917	51.8375	35.6332	26.8091	110.858	94.3098	109.108	61.716	52.3911	158.961	5.05263	16.8894	0	102.712	53.0447	136.73	275.343	326.537	138.903	113.124	7.71859	38.0943	104.76	91.0237	7.31502	97.4966	246.929	-1.45944	3.87343	-1.34067	3.63731	0.00178314	0.0261817	0.0705958	0.0719439	-0.118767	0.236115
LOC_Os03g04060	qCDP3.1	CHIT16 - Chitinase family protein precursor, expressed	Yes	No	1	1146.57	1638.98	1177.19	1862.66	1739.17	1485.98	66.8267	99.6276	87.823	27.7145	30.4225	30.5133	662.26	592.141	1316.08	779.369	893.604	795.452	85.2878	72.6639	145.061	13.6866	35.0556	41.4407	1320.91	1695.94	84.7601	29.5511	856.829	822.809	101.005	30.062	1.52017	-0.360546	1.74842	0.0584501	0.0045945	0.125458	0.0409732	0.8911	-0.228246	-0.418996
LOC_Os03g04070	qCDP3.1	no apical meristem protein, putative, expressed	No	No	1	275.627	518.664	358.691	771.901	481.722	475.46	362.238	288.702	272.713	417.698	211.943	295.886	167.345	212.001	349.428	550.737	680.183	403.94	353.99	329.168	569.463	693.188	434.3	304.666	384.329	576.362	307.885	308.51	242.926	544.954	417.541	477.386	-0.00292438	-0.584635	-0.193237	-1.16562	0.992878	0.187784	0.685528	0.0355176	0.190312	0.580985
LOC_Os05g30280	qCDP5.1	Os5bglu20 - beta-glucosidase homologue, similar to G. max isohydroxyurate hydrolase, expressed	No	No	8	81.5631	134.307	109.63	102.181	84.1979	69.0839	374.729	348.333	391.043	254.38	257.577	265.373	79.5187	169.357	141.776	113.684	66.0223	91.6634	413.6	446.156	374.905	271.318	284.989	288.55	108.501	85.1554	371.369	259.111	130.218	90.4576	411.555	281.62	0.519285	0.349537	0.547335	0.525619	0.000950056	0.264182	0.00362414	0.254717	-0.0280503	-0.176082
LOC_Os05g30300	qCDP5.1	Os5bglu21 - beta-glucosidase homologue, similar to G. max isohydroxyurate hydrolase, expressed	No	No	2	1.87501	6.55155	6.3862	3.69331	5.52117	0	126.783	115.626	116.481	59.3883	50.7042	58.2526	4.74738	12.184	7.16041	5.05263	0	4.66085	165.99	154.048	86.2526	57.967	106.465	82.8813	4.93859	3.07249	119.631	56.116	8.03159	3.23883	135.431	82.4388	1.09211	0.684689	0.716163	1.31021	0.000146671	0.450248	0.136553	0.153555	0.375945	-0.625526
LOC_Os05g30320	qCDP5.1	6-phospho-beta-galactosidase, putative, expressed	No	No	1	6.56255	6.55155	11.708	6.15551	8.28176	6.77293	4.99639	6.54488	10.169	5.93883	4.05633	4.62322	4.74738	12.184	25.7775	7.57895	12.2832	7.76809	8.25366	5.08647	10.2915	3.22039	7.14096	2.30226	8.27504	7.07107	7.23775	4.8738	14.2373	9.21108	7.87821	4.2222	0.570495	0.226839	0.899872	0.628231	0.220825	0.546418	0.159708	0.472671	-0.329378	-0.401392
LOC_Os05g30340	qCDP5.1	expressed protein	No	No	2	29.0627	32.7578	22.3517	36.9331	44.1694	43.3467	202.978	143.26	195.059	151.44	195.718	162.738	13.0553	26.8048	22.9133	40.4211	24.5664	13.9826	199.005	138.061	161.724	182.757	181.77	294.689	28.0584	41.4841	180.434	169.966	20.9255	26.3243	166.264	219.74	0.0862196	-0.564125	-0.402317	-0.331138	0.672105	0.0243463	0.266662	0.568678	0.488537	-0.232986
LOC_Os05g30350	qCDP5.1	Os5bglu22 - beta-glucosidase homologue, similar to G. max isohydroxyurate hydrolase, expressed	No	No	1	6673.18	7240.55	7652.79	4039.25	4287.19	4613.72	334.758	293.065	280.109	77.2048	68.9577	98.937	3350.47	2998.48	3308.11	3149.05	3370.21	3425.73	73.3658	90.1033	88.7029	66.0179	81.1472	71.37	7188.84	4313.39	302.645	81.7008	3219.02	3315	84.0583	72.8461	1.8892	0.736939	0.20654	-0.0423862	0.000297123	0.000945522	0.182184	0.529165	1.68266	0.779325
LOC_Os05g30390	qCDP5.1	Os5bglu23 - beta-glucosidase homologue, similar to G. max isohydroxyurate hydrolase, likely pseudogene in japonica, expressed	No	No	2	90.9382	103.733	106.437	54.1685	62.1132	54.1834	5.62094	3.63604	4.62226	1.97961	2.02817	4.62322	37.9791	25.5864	42.9625	55.579	41.4558	26.4115	0.917073	4.35984	2.94043	1.61019	1.29836	3.06968	100.37	56.8227	4.62741	2.878	35.5103	41.1498	2.74011	1.99374	0.685139	0.820792	0.458756	-0.212647	0.169247	0.00134215	0.547849	0.598657	0.226384	1.03344
LOC_Os05g30400	qCDP5.1	expressed protein	No	No	2	0.937507	0	0	0	0	0	0.624548	0.727209	1.8489	1.97961	1.01408	0	0	0	0	0	0	0	1.83415	0	0	0	0	0	0.313502	0.001	1.06789	0.998898	0.001	0.001	0.612382	0.001	0.0963502	8.29233	9.25829	0	0.925502	0.373901	0.373901		-9.16194	8.29233
LOC_Os05g30410	qCDP5.1	PHF5-like protein domain containing protein, expressed	No	No	1	58.1255	70.9751	84.0849	61.5551	71.7753	75.8568	78.0685	63.2672	64.7117	69.2864	54.7605	59.1773	52.2212	51.1727	131.752	83.3684	101.337	49.7157	66.9463	79.2037	75.9611	61.9925	74.6555	82.1139	71.0628	69.73	68.6835	61.0757	78.3828	78.1412	74.038	72.9216	0.169364	0.0273148	0.0219198	0.00445371	0.298877	0.884571	0.879718	0.994093	0.147444	0.0228611
LOC_Os05g30420	qCDP5.1	expressed protein	No	No	4	65.6255	74.2509	90.4711	67.7106	86.9585	78.566	88.0613	95.2644	82.2763	94.0315	97.352	80.4441	68.8371	68.2303	134.616	54.3158	72.1639	29.5187	79.7853	90.8299	120.067	64.4078	59.0752	97.4623	76.7835	77.746	88.535	90.6102	90.562	52.0005	96.8952	73.6494	-0.0334259	-0.0179722	0.395752	0.800382	0.761728	0.921457	0.242997	0.201587	-0.429178	-0.818354
LOC_Os05g30430	qCDP5.1	expressed protein	No	No	7	4.68754	4.3677	7.45056	13.5421	4.14088	12.1913	117.415	102.536	97.0675	79.1844	98.3661	72.1223	14.2421	18.276	10.0246	21.4737	15.354	27.9651	98.1268	106.089	98.9944	120.765	93.4816	159.623	5.50293	9.95909	105.674	83.2253	14.1819	21.5986	101.071	124.624	0.344527	-0.855813	-0.302212	-0.606887	0.0864284	0.22316	0.290547	0.163478	0.646739	-0.248926
LOC_Os05g30454	qCDP5.1	thiamin pyrophosphokinase 1, putative, expressed	No	No	1	96.5633	177.984	157.526	156.35	143.551	130.04	116.166	120.717	142.366	242.502	224.112	255.202	60.5291	99.9086	90.2212	107.368	92.1241	111.86	177.912	215.812	201.909	301.911	267.461	240.97	144.025	143.315	126.417	240.607	83.554	103.785	198.545	270.115	-0.928484	0.00713818	-0.444105	-0.312822	0.00070633	0.979183	0.0263822	0.201966	-0.484379	0.31996
LOC_Os05g30470	qCDP5.1	collagen alpha-1, putative, expressed	No	No	1	0	0	0	0	0	0	0	0	0	0	0	0	0	0	0	0	0	0	0	0	0	0	0	0	0.001	0.001	0.001	0.001	0.001	0.001	0.001	0.001	0	0	0	0					0	0
LOC_Os05g30480	qCDP5.1	DnaK family protein, putative, expressed	No	No	1	0	0	0	0	0	1.35459	0	0	0	0	0	0	0	0	0	0	0	0	0	0	0	0	0	0.76742	0.001	0.452529	0.001	0.001	0.001	0.001	0.001	0.256807	0	-8.82186	-8.00454	0		0.373901	0.373901		8.00454	-8.82186
LOC_Os05g30490	qCDP5.1	harpin-induced protein 1 domain containing protein, expressed	No	No	2	22.5002	16.3789	8.51493	16.0043	13.8029	12.1913	8.74368	11.6353	11.0934	18.8063	7.09858	7.39716	21.3632	13.4024	42.9625	12.6316	13.8186	15.5362	6.41951	9.44631	22.0532	4.83058	4.54425	1.53484	15.799	14.0005	10.4918	11.1017	25.9104	13.9965	12.6407	3.63756	-0.0815137	0.174353	1.79703	0.888467	0.884908	0.690259	0.140138	0.250407	-1.87855	-0.714114
LOC_Os05g30500	qCDP5.1	expressed protein	No	No	1	59.063	196.547	104.308	114.492	110.423	81.2751	23.7328	37.8149	17.5646	12.8675	2.02817	26.8147	49.8475	96.2534	320.786	74.5263	136.651	108.753	29.3463	20.3459	76.4511	18.5172	9.08849	28.3945	119.973	102.065	26.3718	13.9044	155.63	106.644	42.0488	18.6678	0.923448	0.233231	1.17152	0.545313	0.253167	0.690285	0.26977	0.597628	-0.248068	-0.312082
LOC_Os05g30510	qCDP5.1	expressed protein	No	No	1	57.1879	38.2174	26.6092	2.4622	8.28176	23.028	3.74729	5.81767	0.924452	3.95922	2.02817	6.47251	58.1554	18.276	63.0116	26.5263	24.5664	35.7332	8.25366	4.35984	34.305	7.24587	3.24589	10.7439	40.6725	11.2583	3.49747	4.1543	46.482	28.943	15.6405	7.07955	-0.248293	1.85306	1.14356	0.683459	0.748847	0.0529509	0.42497	0.295445	-1.39185	1.1696
LOC_Os05g30530	qCDP5.1	40S ribosomal protein S4, putative, expressed	No	No	1	683.443	812.392	745.056	1188.01	1274.01	1319.37	1164.78	1191.9	1110.27	1189.75	1480.56	1368.47	720.415	844.35	1321.81	1208.84	1234.46	859.15	1357.27	1238.19	1267.81	1444.34	1347.04	1845.64	746.965	1260.46	1155.65	1346.26	962.193	1100.82	1287.76	1545.68	-0.220255	-0.754843	-0.263377	-0.194179	0.0962849	0.000662147	0.175191	0.562307	0.043122	-0.560664
LOC_Os05g30570	qCDP5.1	heavy metal-associated domain containing protein, expressed	No	No	2	0	1.09193	0	1.2311	0	0	16.2383	22.5435	13.8668	10.8879	16.2253	14.7943	1.18685	2.4368	0	2.52632	0	0	21.0927	20.3459	22.5433	18.5172	17.5278	26.8597	0.364975	0.411367	17.5505	13.9702	1.20888	0.843105	21.3283	20.9692	0.329163	-0.172629	0.0244933	0.519887	0.304328	0.936662	0.911358	0.755619	0.30467	-0.692516
LOC_Os05g30580	qCDP5.1	OsSub46 - Putative Subtilisin homologue, expressed	No	No	1	0	0	0	1.2311	0	0	0	0	0	0	0	0	0	0	0	0	0	0	0	0	0.980143	0	0	0	0.001	0.411367	0.001	0.001	0.001	0.001	0.327714	0.001	0	-8.68428	8.35629	0		0.373901	0.373901		-8.35629	-8.68428
LOC_Os06g35410	qCDP6.1	growth regulator related protein, putative, expressed	Yes	No	1	1112.82	915.033	734.413	742.354	570.061	520.161	958.682	876.287	802.425	1437.2	1359.89	1405.46	731.097	766.372	704.584	826.105	706.285	722.432	844.624	960.617	1104.13	1338.07	1125.03	1029.11	920.757	610.86	879.132	1400.85	734.019	751.608	969.792	1164.07	-0.672149	0.591979	-0.263431	-0.0341638	0.000491554	0.0731854	0.175567	0.694078	-0.408719	0.626142
LOC_Os06g35470	qCDP6.1	L1P family of ribosomal proteins domain containing protein, expressed	No	No	1	242.814	250.051	237.354	224.061	178.058	180.16	688.252	679.213	701.659	657.231	715.943	578.828	123.432	174.231	128.887	159.158	152.005	172.451	637.366	566.052	698.842	635.221	558.293	811.163	243.407	194.094	689.709	650.668	142.184	161.206	634.087	668.227	0.0840665	0.326619	-0.0756559	-0.18114	0.386981	0.0330964	0.70557	0.330296	0.159722	0.507758
LOC_Os06g35480	qCDP6.1	peroxidase precursor, putative, expressed	No	No	2	0	0	0	0	9.66205	0	219.841	242.161	150.686	218.747	141.972	152.566	0	25.5864	0	2.52632	1.5354	0	243.941	250.691	373.434	87.7556	79.1997	104.369	0.001	3.22168	204.23	171.096	8.52979	1.35491	289.356	90.4425	0.255389	-11.6536	1.67778	2.65432	0.41582	0.373901	0.00962312	0.44911	-1.42239	-14.3079
LOC_Os06g35490	qCDP6.1	peroxidase precursor, putative, expressed	No	No	4	3.75003	1.09193	1.06437	0	0	0	13.7401	11.6353	10.169	22.7655	27.3803	18.4929	0	1.2184	1.43208	3.78947	3.0708	0	4.58536	5.81311	15.6823	20.9325	12.3344	22.2552	1.96977	0.001	11.8491	22.8806	0.884493	2.28776	8.69459	18.5084	-0.949341	10.9438	-1.08999	-1.37101	0.0163195	0.0915795	0.104605	0.322629	0.140646	12.3148
LOC_Os06g35520	qCDP6.1	peroxidase precursor, putative, expressed	Yes	No	1	126.563	159.421	64.9263	194.514	128.367	50.1197	4485.51	4407.61	3238.36	3177.27	3162.93	2952.39	252.798	194.944	63.0116	127.579	595.736	104.092	2280.76	2630.43	3723.56	1190.74	1404.82	1134.25	116.971	124.335	4043.83	3097.53	170.252	275.803	2878.25	1243.27	0.384602	-0.0880743	1.21105	-0.695967	0.0821377	0.890234	0.0208964	0.567592	-0.826452	0.607893
LOC_Os06g35524	qCDP6.1	expressed protein	No	No	1	0	0	0	0	0	0	0	0	0	0	0	0	0	0	0	0	0	0	0	0	0	0	0	0	0.001	0.001	0.001	0.001	0.001	0.001	0.001	0.001	0	0	0	0					0	0
LOC_Os06g35530	qCDP6.1	CGMC_GSK.8 - CGMC includes CDA, MAPK, GSK3, and CLKC kinases, expressed	Yes	No	2	1102.51	1287.38	1468.83	1093.22	1095.95	1159.53	1455.82	1316.98	1494.84	1393.65	1505.91	1612.58	1166.67	1321.96	1303.19	1119.16	1154.62	1126.37	1529.68	1477.26	1249.19	1249.51	1526.22	1566.3	1286.24	1116.23	1422.55	1504.05	1263.94	1133.39	1418.71	1447.34	-0.0803744	0.20452	-0.028829	0.157293	0.382327	0.190388	0.838456	0.0597368	-0.0515455	0.0472268
LOC_Os06g35540	qCDP6.1	aminotransferase, classes I and II, domain containing protein, expressed	No	No	5	999.383	1146.52	972.831	1226.18	1378.91	1292.27	454.671	428.326	480.715	295.952	321.464	379.104	845.034	973.5	1191.49	1010.53	1073.25	1135.69	753.834	727.366	509.674	470.177	519.342	380.64	1039.58	1299.12	454.572	332.175	1003.34	1073.16	663.626	456.721	0.452567	-0.321538	0.539057	-0.0970452	0.0132708	0.0205146	0.0769569	0.551056	-0.0864907	-0.224493
LOC_Os06g35560	qCDP6.1	reticuline oxidase-like protein precursor, putative, expressed	No	No	1	123.751	146.318	95.7929	132.959	92.4797	172.032	49.9639	44.3597	30.5069	26.7247	53.7464	37.9104	62.9028	75.5407	181.874	123.789	125.903	111.86	49.5219	34.152	74.4908	62.7976	32.4589	33.7665	121.955	132.491	41.6112	39.4615	106.774	120.519	52.7226	43.0086	0.0765241	-0.11955	0.293795	-0.1747	0.836147	0.718417	0.561684	0.735736	-0.217271	0.0551507
LOC_Os06g35574	qCDP6.1	mki67 protein, putative, expressed	Yes	No	1	21.5627	18.5627	14.9011	12.311	16.5635	12.1913	1.87365	4.36325	1.8489	1.97961	6.0845	0.924645	23.7369	13.4024	31.5058	15.1579	27.6372	18.6434	4.58536	1.45328	6.861	0.805097	1.94753	1.53484	18.3432	13.6896	2.69627	2.99725	22.8827	20.4805	4.30088	1.43016	-0.152677	0.422163	1.58846	0.160006	0.874014	0.124947	0.147762	0.727572	-1.74114	0.262157
LOC_Os06g35590	qCDP6.1	reticuline oxidase-like protein precursor, putative, expressed	No	No	2	0	0	0	0	0	0	0	0	0	0	0	0	0	0	0	0	0	0	0	0	0	0	0	0	0.001	0.001	0.001	0.001	0.001	0.001	0.001	0.001	0	0	0	0					0	0
LOC_Os06g35630	qCDP6.1	reticuline oxidase-like protein precursor, putative, expressed	No	No	2	9.37507	3.27578	5.32183	9.84882	1.38029	1.35459	70.574	84.3562	97.0675	206.869	172.394	232.086	2.37369	7.31039	2.86416	10.1053	10.7478	15.5362	67.8634	95.9164	79.8816	145.723	107.764	42.9755	5.99189	4.19556	84.0002	203.784	4.18375	12.1307	81.2215	98.8215	-1.27858	0.514147	-0.282964	-1.5358	0.00318381	0.619971	0.601427	0.0267911	-0.995612	2.04995
LOC_Os06g35650	qCDP6.1	reticuline oxidase-like protein precursor, putative, expressed	No	No	2	8.43757	41.4932	31.931	9.84882	9.66205	9.4821	232.332	151.259	135.894	658.22	674.366	649.101	28.4843	48.7359	41.5304	6.31579	18.4248	17.0898	171.493	162.767	259.248	661.79	494.674	315.41	27.2882	9.66532	173.163	660.563	39.5845	13.9445	197.837	490.625	-1.93157	1.49739	-1.31031	1.50524	9.33517e-05	0.147203	0.0489214	0.0221081	-0.621256	-0.00785498
LOC_Os06g35660	qCDP6.1	reticuline oxidase-like protein precursor, putative, expressed	No	No	1	0	0	0	0	0	0	0	0	0	0	0	0	0	0	0	0	0	0	0	0.726639	0	0	0	0	0.001	0.001	0.001	0.001	0.001	0.001	0.243213	0.001	0	0	7.92608	0			0.373901		-7.92608	0
LOC_Os06g35670	qCDP6.1	expressed protein	No	No	5	319.69	321.026	295.894	285.616	331.27	284.463	333.509	380.33	377.177	256.36	231.211	243.182	416.583	404.508	289.281	291.79	351.607	374.422	265.034	337.161	297.963	212.546	216.825	221.017	312.204	300.451	363.673	243.585	370.125	339.274	300.054	216.797	0.578216	0.055362	0.468876	0.125562	0.00201017	0.537342	0.016588	0.551163	0.10934	-0.0702003
LOC_Os06g35700	qCDP6.1	reticuline oxidase-like protein precursor, putative, expressed	No	No	1	4.68754	18.5627	9.57929	11.0799	11.0423	6.77293	139.274	53.0863	42.5248	32.6636	52.7323	24.9654	22.5501	24.368	21.4812	10.1053	15.354	20.197	30.2634	87.1967	36.2653	28.1784	16.2294	20.7203	10.9442	9.63273	78.2961	36.7881	22.8008	15.2198	51.2428	21.7104	1.0897	0.184148	1.23896	0.583135	0.26105	0.775945	0.183643	0.0668261	-0.149262	-0.398987
LOC_Os06g35730	qCDP6.1	ribosomal protein L5, putative, expressed	No	No	1	284.065	313.382	320.374	448.121	547.976	474.105	708.862	674.123	649.89	651.292	835.605	726.771	267.04	308.255	471.155	458.526	434.519	290.526	775.844	695.394	758.63	689.163	708.902	958.507	305.941	490.069	677.626	737.89	348.818	394.525	743.29	785.525	-0.122917	-0.679728	-0.0797318	-0.177643	0.343713	0.00447861	0.663526	0.604658	-0.043185	-0.502085
LOC_Os06g35740	qCDP6.1	expressed protein	No	No	1	0.937507	2.18385	0	1.2311	1.38029	0	0.624548	0.727209	1.8489	0	2.02817	0.924645	0	0	5.72833	1.26316	3.0708	0	0	0	0.980143	0.805097	0	0	1.04145	0.871465	1.06789	0.985271	1.91044	1.44565	0.327714	0.269366	0.116167	0.257082	0.282873	0.402185	0.912397	0.835879	0.896905	0.836222	-0.166705	-0.145103
LOC_Os07g36460	qCDP7.1	helix-loop-helix DNA-binding domain containing protein, expressed	No	No	3	9.37507	16.3789	9.57929	18.4665	30.3665	28.4463	1.87365	0.727209	2.77336	0.989805	0	1.84929	28.4843	28.0232	60.1475	37.8947	46.0621	26.4115	4.58536	5.81311	3.4305	0.805097	1.94753	2.30226	11.7787	25.7608	1.7924	0.947365	38.886	36.7904	4.61066	1.68596	0.919903	-1.12899	1.4514	0.0799192	0.349079	0.0324012	0.023715	0.870529	-0.531497	-1.20891
LOC_Os07g36465	qCDP7.1	vacuolar ATP synthase subunit H, putative, expressed	No	No	1	776.256	821.128	857.879	824.838	651.498	854.743	730.722	676.304	733.091	942.295	877.182	1152.11	741.779	740.786	297.873	857.684	815.298	723.986	783.18	743.352	469.488	830.86	1058.16	862.58	818.422	777.028	713.373	990.529	593.48	798.99	665.341	917.201	-0.473542	0.0748787	-0.463144	-0.428978	0.0310566	0.573457	0.106967	0.250293	-0.0103988	0.503857
LOC_Os07g36470	qCDP7.1	vacuolar ATP synthase subunit H, putative, expressed	No	No	2	1838.45	2000.41	2014.84	1799.87	1860.64	1938.41	1840.54	1571.5	1774.02	1722.26	1844.62	2080.45	1787.39	1775.21	2327.13	1846.74	1865.51	1844.14	2248.66	2021.51	1668.69	2070.71	2415.59	2144.94	1951.24	1866.31	1728.69	1882.44	1963.24	1852.13	1979.62	2210.41	-0.122928	0.0642015	-0.159091	0.0840525	0.310888	0.287705	0.309869	0.574721	0.0361627	-0.019851
LOC_Os07g36490	qCDP7.1	RNA recognition motif containing protein, putative, expressed	No	No	3	180.939	189.995	180.942	183.434	191.861	226.216	113.043	121.444	111.859	90.0723	64.9013	95.2384	161.411	135.242	239.158	154.105	190.39	128.95	109.132	107.543	131.339	103.858	96.7275	128.927	183.96	200.505	115.45	83.405	178.605	157.816	116.005	109.838	0.469057	-0.124245	0.0788132	0.178525	0.0312255	0.285374	0.645631	0.593996	0.390244	-0.302771
LOC_Os07g36500	qCDP7.1	Core histone H2A/H2B/H3/H4 domain containing protein, putative, expressed	No	No	2	96.5633	63.3317	67.0551	70.1728	88.3388	113.785	217.343	229.798	165.477	370.187	336.676	345.817	64.0897	93.8167	184.739	135.158	89.0533	124.289	192.585	186.02	344.03	358.268	325.887	299.294	75.651	90.7666	204.207	350.894	114.216	116.168	240.879	327.817	-0.781005	-0.262802	-0.444582	-0.0244465	0.00266899	0.410051	0.184967	0.962355	-0.336423	-0.238356
LOC_Os07g36544	qCDP7.1	serine/threonine-protein kinase receptor precursor, putative, expressed	No	No	1	1132.51	808.025	670.551	227.754	212.565	220.797	394.715	443.597	315.238	192.022	202.817	243.182	480.673	386.232	472.587	221.053	300.939	276.544	240.273	292.836	329.818	195.639	109.711	161.158	870.362	220.373	384.518	212.675	446.498	266.179	287.643	155.504	0.854403	1.98167	0.887333	0.746256	0.0132471	0.00901228	0.0214401	0.00931023	-0.0329296	1.23541
LOC_Os07g36560	qCDP7.1	transferase family protein, putative, expressed	No	No	1	32.8128	96.0894	22.3517	14.7732	15.1832	8.12751	1.2491	0.727209	0	0.989805	0	0.924645	9.49477	31.6784	68.7399	35.3684	36.8496	41.9477	0	0	2.94043	2.41529	0.649178	0.76742	50.4189	12.6957	0.659769	0.63915	36.6387	38.0562	0.981143	1.2783	0.0458054	1.98963	-0.381687	-0.0547653	0.968	0.178503	0.806206	0.938969	0.427493	2.0444
LOC_Os07g36570	qCDP7.1	KI domain interacting kinase 1, putative, expressed	No	No	2	89.0632	204.19	131.981	310.238	229.129	157.132	108.047	134.534	90.5963	187.073	138.929	166.436	162.598	250.99	273.528	207.158	279.443	228.382	104.546	130.068	158.783	254.411	190.858	124.322	141.746	232.167	111.06	164.147	229.04	238.329	131.134	189.865	-0.563652	-0.711857	-0.533934	-0.0573554	0.0484499	0.178814	0.222425	0.828079	-0.029718	-0.654502
LOC_Os07g36590	qCDP7.1	serine/threonine-protein kinase receptor precursor, putative, expressed	No	No	1	1800.01	1726.33	1569.94	2004.23	2372.72	1316.66	1224.74	1250.8	1337.68	1190.74	1090.14	1229.78	1234.32	1226.93	982.408	1053.47	990.334	1177.64	1371.02	1328.3	1128.63	1152.9	1281.48	994.576	1698.76	1897.87	1271.07	1170.22	1147.89	1073.82	1275.99	1142.99	0.119271	-0.159898	0.158806	0.0962304	0.134183	0.563791	0.299389	0.497518	-0.0395352	-0.256129
LOC_Os07g36600	qCDP7.1	universal stress protein domain containing protein, putative, expressed	No	No	2	606.567	637.684	540.698	709.115	799.19	682.711	530.866	665.396	596.272	923.488	881.239	909.851	618.347	576.302	837.768	760.421	695.537	702.235	578.673	653.975	767.452	816.368	850.423	650.005	594.984	730.34	597.512	904.86	677.473	719.399	666.701	772.266	-0.598726	-0.295716	-0.212059	-0.0866274	0.00166099	0.0406672	0.270993	0.642514	-0.386668	-0.209089
LOC_Os07g36610	qCDP7.1	CSLF9 - cellulose synthase-like family F; beta1,3;1,4 glucan synthase, expressed	No	No	3	1.87501	3.27578	0	2.4622	1.38029	0	32.4765	34.1788	22.1869	18.8063	19.2676	13.8697	2.37369	2.4368	2.86416	3.78947	0	1.55362	28.4293	22.5258	29.8944	24.1529	10.3868	16.1158	1.71793	1.28183	29.6151	17.3155	2.55922	1.78203	26.9508	16.8862	0.774266	0.422464	0.674485	0.522181	0.0406743	0.731864	0.093102	0.522603	0.0997808	-0.0997172
LOC_Os07g36630	qCDP7.1	CSLF8 - cellulose synthase-like family F; beta1,3;1,4 glucan synthase, expressed	No	No	5	40.3128	18.5627	27.6735	34.4709	16.5635	23.028	258.563	290.884	358.687	177.175	218.028	198.799	45.1001	81.6327	41.5304	74.5263	98.2657	69.9128	351.239	337.161	280.811	192.418	199.947	294.689	28.8507	24.6884	302.712	198.002	56.0887	80.9026	323.071	229.019	0.612436	0.22477	0.496384	-0.528475	0.030062	0.638301	0.0749957	0.18545	0.116051	0.753245
LOC_Os07g36680	qCDP7.1	expressed protein	No	No	1	0.937507	2.18385	0	0	1.38029	0	0	0	0	0	0	0	0	0	0	0	0	0	0	0	0	0	0	0	1.04145	0.461098	0.001	0.001	0.001	0.001	0.001	0.001	0	1.17545	0	0		0.499297			0	1.17545
LOC_Os07g36690	qCDP7.1	CSLF2 - cellulose synthase-like family F; beta1,3;1,4 glucan synthase, expressed	No	No	1	0	2.18385	2.12873	3.69331	2.76059	1.35459	4.99639	3.63604	0	5.93883	6.0845	2.77393	11.8685	23.1496	7.16041	16.4211	24.5664	27.9651	2.75122	10.8996	8.33121	8.05097	6.49178	3.06968	1.43853	2.60383	2.87848	4.93342	14.0605	22.9852	7.32834	5.87181	-0.777283	-0.85604	0.319681	-0.709059	0.326947	0.304168	0.632679	0.201877	-1.09696	-0.146981
LOC_Os07g36700	qCDP7.1	CSLF1 - cellulose synthase-like family F; beta1,3;1,4 glucan synthase, expressed	No	No	2	0	2.18385	0	1.2311	0	0	0	2.90884	0.924452	0.989805	0	1.84929	2.37369	1.2184	7.16041	2.52632	4.60621	1.55362	0.917073	4.35984	2.94043	8.05097	2.59671	6.90678	0.72895	0.411367	1.27876	0.947365	3.58517	2.89638	2.74011	5.85249	0.432756	0.825393	-1.09481	0.30779	0.75947	0.723232	0.18353	0.751397	1.52757	0.517603
LOC_Os07g36740	qCDP7.1	CSLF4 - cellulose synthase-like family F; beta1,3;1,4 glucan synthase, expressed	Yes	No	2	43.1253	24.0224	15.9655	7.38661	4.14088	9.4821	3.12274	5.81767	1.8489	7.91844	6.0845	7.39716	3.56054	3.65519	0	8.84211	10.7478	9.3217	3.66829	10.8996	14.2121	7.24587	9.73767	1.53484	27.7054	7.0042	3.59744	7.13437	2.40624	9.63821	9.59432	6.17379	-0.987815	1.98388	0.636023	-2.00198	0.0519087	0.0650872	0.435141	0.00558407	-1.62384	3.98586
LOC_Os07g37030	qCDP7.1	cytochrome b6-f complex iron-sulfur subunit, chloroplast precursor, putative, expressed	Yes	Yes	4	24809.3	23663.1	23362.8	36754.5	46866.5	53354.4	58.083	116.353	97.9919	142.532	124.732	124.827	43342.4	33099	56657.5	47710.7	69295.8	57112.5	93.5414	146.781	105.365	130.426	447.933	76.742	23945.1	45658.5	90.8105	130.698	44366.3	58039.7	115.23	218.368	-0.525308	-0.931154	-0.92224	-0.387575	0.0933933	0.0110149	0.427619	0.213407	0.396932	-0.543579
LOC_Os07g37210	qCDP7.1	MYB family transcription factor, putative, expressed	Yes	No	1	241.877	125.571	104.308	29.5464	42.7891	17.6096	49.3393	66.176	24.9602	42.5616	36.507	24.9654	104.442	26.8048	34.37	11.3684	12.2832	18.6434	54.1073	41.4184	47.5369	56.3568	42.8457	37.6036	157.253	29.9827	46.8262	34.679	55.2067	14.0993	47.6886	45.603	0.433253	2.39088	0.0645132	1.96922	0.403983	0.0426192	0.7705	0.173028	0.368739	0.421669
LOC_Os07g37240	qCDP7.1	chlorophyll A-B binding protein, putative, expressed	Yes	Yes	2	30794.3	21337.3	31800.1	64016.1	100438	112176	45.592	162.895	73.0317	192.022	209.915	116.505	77021.5	63839.2	123397	113895	149008	128938	111.883	222.352	67.6298	164.24	702.411	85.1836	27977.2	92210.1	93.8405	172.815	88085.8	130614	133.956	317.279	-0.880948	-1.72067	-1.244	-0.568322	0.157936	0.0124699	0.409704	0.109475	0.363048	-1.15235
LOC_Os07g37580	qCDP7.1	diacylglycerol kinase, putative, expressed	No	No	5	1001.26	1239.33	1042.01	1263.11	1089.05	1171.72	1279.7	1063.18	1098.25	1283.78	1080	1483.13	1150.05	1358.51	1253.07	1355.37	1131.59	1239.79	1366.44	1483.8	1215.87	1193.15	1347.04	1155.73	1094.2	1174.63	1147.04	1282.3	1253.88	1242.25	1355.37	1231.98	-0.160817	-0.102322	0.137708	0.013445	0.370951	0.417559	0.272936	0.901558	-0.298525	-0.115767
LOC_Os07g37610	qCDP7.1	B3 DNA binding domain containing protein, putative, expressed	Yes	No	2	1191.57	1132.33	1104.81	986.113	1079.39	952.274	1365.89	1335.88	1507.78	1436.21	1584	1459.09	1152.43	1161.13	756.139	978.948	971.909	1040.92	1344.43	1430.75	1261.44	1683.46	1555.43	1323.03	1142.9	1005.93	1403.18	1493.1	1023.23	997.261	1345.54	1520.64	-0.0896051	0.18418	-0.176491	0.0370934	0.269122	0.0403712	0.206521	0.857179	0.0868862	0.147087
LOC_Os07g37640	qCDP7.1	IKI3 family protein, expressed	Yes	No	1	412.503	384.358	406.588	373.024	327.13	410.439	678.26	593.403	743.26	526.576	658.14	522.424	360.801	385.014	163.257	291.79	282.514	309.17	577.756	608.924	500.853	609.458	589.454	787.373	401.151	370.199	671.642	569.048	303.025	294.492	562.512	662.096	0.239141	0.115844	-0.235157	0.0412084	0.174381	0.292715	0.231356	0.90971	0.474298	0.0746359
LOC_Os08g43070	qCDP8.1	helix-loop-helix DNA-binding domain containing protein, expressed	No	No	5	8.43757	5.45963	5.32183	3.69331	4.14088	4.06376	0	0	0	0	0	1.84929	3.56054	2.4368	2.86416	2.52632	3.0708	0	0	0	0.490071	0	0	0	6.40734	3.96698	0.001	0.61743	2.95483	1.86671	0.164357	0.001	-9.27013	0.691684	7.36069	0.662581	0.373901	0.0760613	0.373901	0.338173	-16.6308	0.029103
LOC_Os08g43080	qCDP8.1	POLD4B - Putative DNA polymerase delta complex subunit, expressed	No	No	5	5.62504	2.18385	10.6437	1.2311	1.38029	4.06376	0	0	0	0	0	0	1.18685	2.4368	2.86416	2.52632	0	0	0	0	0	0	0	0	6.15185	2.22605	0.001	0.001	2.1636	0.843105	0.001	0.001	0	1.46653	0	1.35965		0.208819		0.249511	0	0.106884
LOC_Os08g43090	qCDP8.1	bZIP family transcription factor, putative, expressed	No	No	1	634.692	555.79	535.376	395.184	484.483	449.722	409.079	413.055	440.964	388.004	453.295	428.111	414.209	402.071	459.698	429.474	397.669	462.978	433.775	380.759	392.057	384.836	397.297	372.199	575.287	443.131	421.034	423.138	425.327	430.041	402.198	384.778	-0.00719146	0.37655	0.0638792	-0.0159015	0.926737	0.0296049	0.380158	0.863661	-0.0710706	0.392451
LOC_Os08g43120	qCDP8.1	Plant PDR ABC transporter associated domain containing protein, expressed	No	No	1	59.063	50.2286	85.1493	35.702	52.4511	37.9284	36.8484	31.9972	42.5248	38.6024	37.5211	41.609	282.469	58.4831	22.9133	49.2632	39.9204	87.0026	61.4439	62.491	51.9476	53.1364	48.6883	47.58	64.8146	42.0282	37.1245	39.2452	121.29	58.7297	58.6285	49.8026	-0.0801455	0.624962	0.235381	1.04629	0.553003	0.123883	0.0786869	0.490527	-0.315526	-0.42133
LOC_Os08g43130	qCDP8.1	NAP1, putative, expressed	Yes	No	2	1618.14	1352.9	1726.4	1474.86	1007.61	1190.68	2632.47	2292.16	2840.84	2270.61	2491.6	2566.81	1666.33	1680.17	569.969	1296	1248.28	1236.68	2707.2	2708.91	1844.63	2219.65	2770.04	2722.04	1565.81	1224.39	2588.49	2443.01	1305.49	1260.32	2420.25	2570.58	0.0834519	0.354853	-0.0869386	0.0508013	0.471028	0.123543	0.678935	0.908286	0.170391	0.304052
LOC_Os08g43140	qCDP8.1	expressed protein	No	No	9	7.50006	14.195	13.8368	6.15551	13.8029	8.12751	8.11913	19.6346	14.7912	22.7655	20.2817	14.7943	9.49477	9.74718	25.7775	6.31579	16.8894	10.8753	6.41951	13.0795	25.4837	15.2968	11.036	11.5113	11.8449	9.36299	14.1827	19.2815	15.0075	11.3612	14.9952	12.6157	-0.443088	0.339231	0.249282	0.401569	0.28006	0.476052	0.700049	0.587799	-0.692371	-0.0623379
LOC_Os08g43150	qCDP8.1	expressed protein	No	No	8	4.68754	12.0112	2.12873	2.4622	5.52117	1.35459	0.624548	1.45442	5.54671	0.989805	2.02817	0.924645	5.93423	4.87359	4.29625	11.3684	3.0708	7.76809	1.83415	2.17992	3.4305	3.22039	0	2.30226	6.27681	3.11365	2.54289	1.31521	5.03569	7.40344	2.48252	1.84188	0.951182	1.01142	0.430625	-0.556006	0.476048	0.380577	0.582818	0.388505	0.520557	1.56743
LOC_Os08g43160	qCDP8.1	TCP family transcription factor, putative, expressed	No	No	1	371.253	421.483	335.275	551.534	506.568	452.432	362.238	422.508	335.576	799.763	649.013	554.787	430.825	350.899	582.857	788.211	687.86	604.357	374.166	324.081	616.02	760.817	567.382	433.592	376.005	503.512	373.442	667.855	454.861	693.477	438.09	587.264	-0.838652	-0.421275	-0.422784	-0.608421	0.0178068	0.0284775	0.318194	0.0506421	-0.415868	0.187146
LOC_Os08g43170	qCDP8.1	hydroxymethylglutaryl-CoA synthase, putative, expressed	No	No	1	2215.33	1921.79	1836.03	2030.09	2360.3	1857.14	1152.92	1003.55	1026.14	1320.4	1314.25	1317.62	2164.81	1747.18	1391.98	1729.26	1986.81	2046.11	1183.94	1146.64	955.639	1256.76	1380.15	1366.77	1991.05	2082.51	1060.87	1317.42	1767.99	1920.73	1095.41	1334.56	-0.312473	-0.064793	-0.2849	-0.119543	0.0052752	0.650407	0.0415544	0.564656	-0.027573	0.0547498
LOC_Os08g43180	qCDP8.1	expressed protein	No	No	5	1309.7	1275.37	973.895	1449.01	1928.27	1297.69	609.559	706.847	564.84	1045.23	991.774	934.816	1325.71	1049.04	1314.65	1336.42	1704.3	1623.53	664.878	683.768	845.863	1228.58	952.993	727.514	1186.32	1558.32	627.083	990.609	1229.8	1554.75	731.504	969.696	-0.659659	-0.393501	-0.406667	-0.338258	0.00231022	0.163047	0.201166	0.0864994	-0.252992	-0.0552424
LOC_Os08g43190	qCDP8.1	dehydrogenase, putative, expressed	No	Yes	5	6104.11	5980.47	4780.07	3207.02	3855.16	4456.59	1176.65	1495.87	1062.2	633.475	734.196	430.885	4195.5	3733.17	8655.51	4548.63	4689.12	4830.2	713.483	859.614	1204.6	469.372	425.861	373.733	5621.55	3839.59	1244.91	599.52	5528.06	4689.32	925.898	422.99	1.05416	0.550016	1.13023	0.237396	0.014867	0.0326387	0.0274401	0.621816	-0.0760748	0.31262
LOC_Os08g43200	qCDP8.1	dehydration-responsive element-binding protein, putative, expressed	Yes	No	5	0	0	0	2.4622	0	0	0.624548	3.63604	0.924452	5.93883	10.1408	3.69858	1.18685	0	1.43208	0	3.0708	1.55362	2.75122	1.45328	5.39078	9.66116	1.94753	4.60452	0.001	0.821735	1.72935	6.59375	0.873976	1.54247	3.19943	5.40541	-1.93087	-9.68253	-0.756589	-0.81958	0.0831674	0.373901	0.434411	0.536793	-1.17428	-8.86295
LOC_Os08g43210	qCDP8.1	AP2 domain containing protein, expressed	No	No	2	28.1252	12.0112	28.7379	40.6264	49.6906	40.6376	0	0	0	1.97961	0	2.77393	17.8027	13.4024	30.0737	46.7368	53.7391	29.5187	0.917073	0	0.980143	0.805097	1.94753	0.76742	22.9591	43.6525	0.001	1.58552	20.4273	43.3325	0.633405	1.17435	-10.6307	-0.926999	-0.890662	-1.08495	0.127103	0.0296813	0.3404	0.0590484	-9.74007	0.157956
LOC_Os08g43230	qCDP8.1	TraB family protein, putative, expressed	No	No	1	264.377	299.187	327.825	653.715	974.487	910.281	39.3465	24.7251	23.1113	25.7349	38.5352	24.0408	481.859	460.554	890.755	984	878.25	745.736	20.1756	18.166	21.0731	29.7886	20.7737	23.79	297.131	846.162	29.062	29.438	611.057	869.33	19.8059	24.7851	-0.0185443	-1.50984	-0.323544	-0.508596	0.959154	0.00530319	0.148354	0.173218	0.305	-1.00124
LOC_Os08g43240	qCDP8.1	LTPL97 - Protease inhibitor/seed storage/LTP family protein precursor, expressed	No	No	8	0	0	0	0	0	0	0	0	0	0	0	0	0	0	0	1.26316	0	0	0	0	0	0	0	0	0.001	0.001	0.001	0.001	0.001	0.422053	0.001	0.001	0	0	0	-8.72128				0.373901	0	8.72128
LOC_Os08g43250	qCDP8.1	MATE efflux family protein, putative, expressed	No	No	1	0.937507	0	0	8.61771	0	0	7.49458	7.27209	8.32007	8.90825	6.0845	9.24645	4.74738	1.2184	0	0	4.60621	3.10723	9.17073	7.26639	12.2518	1.61019	6.49178	9.97646	0.313502	2.87357	7.69658	8.08073	1.98959	2.57215	9.56397	6.02714	-0.0702685	-3.1963	0.666135	-0.370499	0.733443	0.425678	0.279205	0.781772	-0.736403	-2.8258
LOC_Os08g43270	qCDP8.1	BAG domain-containing protein, putative, expressed	No	No	2	683.443	431.31	484.287	593.391	287.101	402.312	2190.29	2193.26	2024.55	3534.59	2950.98	3828.03	975.587	1236.67	757.572	1173.47	1191.47	1176.09	2547.63	2398.64	2118.09	3075.47	3081.65	2471.09	533.014	427.602	2136.04	3437.87	989.945	1180.35	2354.79	2876.07	-0.686579	0.317904	-0.288504	-0.253789	0.00783667	0.42133	0.0941022	0.241495	-0.398076	0.571693
LOC_Os08g43290	qCDP8.1	LTPL44 - Protease inhibitor/seed storage/LTP family protein precursor, expressed	No	No	1	9.37507	14.195	8.51493	3.69331	2.76059	0	6.87003	8.72651	9.24452	4.94903	1.01408	10.1711	11.8685	1.2184	10.0246	2.52632	3.0708	9.3217	3.66829	3.6332	8.82128	1.61019	3.89507	3.06968	10.696	2.1523	8.28135	5.37907	7.70481	4.97394	5.37526	2.85931	0.622511	2.31312	0.910665	0.63137	0.350516	0.0149181	0.245116	0.526726	-0.288154	1.68175
LOC_Os08g43300	qCDP8.1	UBX domain-containing protein, putative, expressed	No	No	3	364.69	293.728	352.305	183.434	184.959	199.124	526.494	487.23	622.156	505.79	554.704	574.205	288.404	205.909	168.986	168	201.138	147.594	603.434	585.671	482.23	504.796	575.821	631.586	336.909	189.174	545.295	544.901	221.1	172.245	557.113	570.735	0.00104283	0.832648	-0.0348525	0.360242	0.993424	0.00275923	0.80868	0.274259	0.0358953	0.472406
LOC_Os08g43310	qCDP8.1	PE-PGRS FAMILY PROTEIN, putative, expressed	No	No	4	283.127	183.443	112.823	195.745	157.353	162.55	242.949	490.139	280.109	461.249	449.239	355.064	230.248	194.944	147.504	256.421	276.372	212.846	305.385	313.908	516.045	475.007	347.959	280.108	193.132	171.884	337.733	421.852	190.9	248.547	378.447	367.693	-0.320851	0.168153	0.0415919	-0.380705	0.373089	0.697468	0.910103	0.131149	-0.362443	0.548859
LOC_Os08g43320	qCDP8.1	OsRhmbd14 - Putative Rhomboid homologue, expressed	No	No	1	503.441	514.297	469.385	1173.24	945.501	747.731	605.812	618.128	529.711	496.882	433.014	503.931	697.865	664.027	816.287	1508.21	1308.16	1185.41	647.453	570.412	576.324	535.389	523.887	537.194	495.709	955.492	584.551	477.943	726.061	1333.93	598.064	532.158	0.29049	-0.94675	0.168446	-0.877519	0.0404317	0.0205175	0.0584616	0.0043917	0.122043	-0.069231
LOC_Os08g43334	qCDP8.1	HSF-type DNA-binding domain containing protein, expressed	No	No	9	421.878	260.97	222.453	76.3283	93.86	100.239	30.6029	38.5421	27.7336	53.4495	39.5493	42.5337	213.632	132.805	171.85	78.3158	81.3763	94.7706	35.7658	33.4254	49.9873	26.5682	23.3704	16.8832	301.768	90.1435	32.2938	45.1785	172.763	84.8219	39.7272	22.2749	-0.484376	1.74314	0.834704	1.02629	0.0725974	0.0262594	0.0417882	0.0211487	-1.31908	0.716854
LOC_Os08g43350	qCDP8.1	NC domain-containing protein, putative, expressed	No	No	4	11.2501	6.55155	5.32183	14.7732	6.90147	4.06376	151.141	154.168	162.704	293.972	253.521	220.065	10.6816	21.9312	11.4567	13.8947	10.7478	12.4289	189.834	186.02	232.784	173.096	173.331	210.273	7.70882	8.58048	156.005	255.854	14.6908	12.3582	202.88	185.567	-0.713726	-0.154548	0.128684	0.24945	0.00993388	0.824285	0.423191	0.566605	-0.84241	-0.403998
LOC_Os08g43360	qCDP8.1	RNA recognition motif containing protein, putative, expressed	No	No	5	1103.45	1149.8	1020.73	1042.74	1202.24	1021.36	773.191	810.838	832.932	823.518	760.563	759.134	969.653	969.845	1188.63	986.526	931.989	929.063	906.985	829.095	909.082	842.936	832.895	974.623	1091.32	1088.78	805.654	781.072	1042.71	949.194	881.722	883.486	0.044705	0.00336786	-0.00288347	0.135563	0.421473	0.972114	0.974903	0.282192	0.0475885	-0.132195
LOC_Os08g43370	qCDP8.1	6-phosphogluconolactonase, putative, expressed	Yes	No	9	119.063	141.95	141.561	118.186	114.564	143.586	222.964	265.431	238.509	214.788	208.901	251.503	138.861	165.702	219.109	147.789	152.005	105.646	213.678	225.985	191.128	195.639	192.157	184.948	134.192	125.446	242.302	225.065	174.558	135.148	210.265	190.915	0.106465	0.0972325	0.139272	0.369171	0.397409	0.501674	0.144277	0.229879	-0.0328063	-0.271938
LOC_Os08g43380	qCDP8.1	TBC domain containing protein, expressed	No	No	3	194.064	185.627	205.423	201.901	200.143	195.06	315.397	277.067	291.202	246.461	288	257.051	224.314	257.082	219.109	223.579	242.593	259.454	279.707	293.562	281.791	253.606	260.32	346.874	195.039	199.036	294.556	263.839	233.502	241.877	285.021	286.934	0.158888	-0.0292635	-0.0096509	-0.0508328	0.140579	0.54755	0.952751	0.623498	0.168539	0.0215693
LOC_Os08g43410	qCDP8.1	LRP1, putative, expressed	Yes	No	3	14.0626	15.287	11.708	12.311	27.6059	20.3188	79.3176	138.897	103.539	100.96	134.873	59.1773	26.1106	31.6784	15.7529	32.8421	36.8496	41.9477	57.7756	75.5705	175.936	100.637	68.1637	84.4162	13.6869	20.0796	107.252	98.3378	24.515	37.2141	103.095	84.4067	0.125187	-0.552936	0.288544	-0.602189	0.765341	0.231875	0.648271	0.0768318	-0.163357	0.0492531
LOC_Os09g15320	qCDP9.1	ubiquitin-conjugating enzyme, putative, expressed	No	No	1	31.8752	43.677	43.639	57.8618	57.9723	63.6655	69.3249	74.9025	57.316	55.4291	61.8591	65.6498	42.7264	46.2991	67.3079	75.7895	47.5975	71.4664	72.4488	65.3975	56.3582	68.4332	70.1112	63.6958	39.7314	59.8342	67.1821	60.9803	52.1121	64.9521	64.7358	67.4144	0.139734	-0.59069	-0.058493	-0.317757	0.358635	0.0100312	0.623062	0.332131	0.198227	-0.272934
LOC_Os09g15330	qCDP9.1	transporter family protein, putative, expressed	No	No	1	945.007	1011.12	647.135	896.242	890.289	1075.54	1235.98	1399.88	931.848	1199.64	1333.52	1118.82	681.249	696.924	806.262	1039.58	1156.16	1275.52	1061.97	1103.04	1317.31	1230.99	981.557	1012.99	867.756	954.025	1189.24	1217.33	728.146	1157.09	1160.77	1075.18	-0.0336835	-0.136738	0.110506	-0.668197	0.861222	0.535407	0.485277	0.00549182	-0.14419	0.531459
LOC_Os09g15340	qCDP9.1	hydrolase, NUDIX family, domain containing protein, expressed	No	No	1	174.376	233.672	234.161	278.229	269.157	285.818	152.39	130.898	144.215	163.318	136.901	147.019	286.03	269.266	325.083	261.474	282.514	306.063	177.912	178.027	139.67	148.943	149.311	160.391	214.071	277.736	142.502	149.08	293.46	283.351	165.204	152.883	-0.0651102	-0.375625	0.111825	0.0505756	0.543561	0.035619	0.4069	0.654769	-0.176935	-0.426201
LOC_Os09g15350	qCDP9.1	expressed protein	No	No	2	1.87501	4.3677	4.25746	2.4622	1.38029	4.06376	5.62094	10.1809	14.7912	14.8471	11.1549	5.54787	3.56054	8.52879	0	7.57895	6.14161	7.76809	11.0049	15.2594	13.722	17.7121	9.08849	13.0461	3.50106	2.63642	10.1987	10.5176	4.03077	7.16388	13.3298	13.2833	-0.0444234	0.409213	0.00504288	-0.829684	0.936876	0.485522	0.987477	0.282626	-0.0494663	1.2389
LOC_Os09g15370	qCDP9.1	expressed protein	No	No	2	8.43757	20.7466	14.9011	56.6307	62.1132	50.1197	570.837	645.034	704.433	968.029	1012.06	1085.53	14.2421	96.2534	20.0492	68.2105	76.7701	54.3766	840.956	1089.96	781.664	1061.92	1398.33	748.234	14.6961	56.2889	640.102	1021.87	43.5159	66.4534	904.194	1069.5	-0.674842	-1.93742	-0.242228	-0.6108	0.00178695	0.00111083	0.475459	0.446789	-0.432614	-1.32662
LOC_Os09g15389	qCDP9.1	expressed protein	No	No	1	192.189	197.638	199.036	135.421	157.353	142.231	244.198	251.614	262.544	143.522	155.155	134.074	232.622	238.806	141.776	166.737	139.722	169.344	269.619	259.41	252.387	136.866	142.17	148.112	196.289	145.003	252.787	144.251	204.402	158.602	260.473	142.384	0.809339	0.436896	0.871349	0.366001	0.000179134	0.00166416	3.84008e-05	0.23466	-0.0620101	0.0708944
LOC_Os09g15400	qCDP9.1	inositol monophosphatase family protein, putative, expressed	No	No	1	0	0	0	0	0	0	0	0	0	0	0	0	0	0	0	0	0	0	0	0	0	0	0	0	0.001	0.001	0.001	0.001	0.001	0.001	0.001	0.001	0	0	0	0					0	0
LOC_Os09g15420	qCDP9.1	NAD dependent epimerase/dehydratase family protein, putative, expressed	No	No	2	338.44	390.909	245.869	188.359	180.818	125.976	277.299	235.616	266.242	295.952	328.563	349.516	240.93	275.358	260.639	186.947	139.722	175.559	289.795	269.583	261.698	274.538	301.868	417.476	325.074	165.052	259.72	324.678	258.977	167.41	273.693	331.295	-0.322051	0.977844	-0.275558	0.629434	0.0312335	0.026682	0.266092	0.00621349	-0.0464935	0.348411
LOC_Os09g15430	qCDP9.1	zinc finger family protein, putative, expressed	No	No	1	1475.64	1452.26	1693.41	1291.43	1511.42	1552.35	666.393	637.762	671.152	634.465	606.422	699.956	1551.21	1429.18	1316.08	1424.84	1470.91	1558.28	704.312	705.567	591.516	697.214	761.486	673.795	1540.44	1451.74	658.437	646.949	1432.16	1484.68	667.133	710.832	0.0253938	0.08556	-0.0915359	-0.0519604	0.717791	0.47131	0.395983	0.539404	0.11693	0.13752
LOC_Os09g15480	qCDP9.1	Ser/Thr-rich protein T10 in DGCR region, putative, expressed	No	No	2	18.7501	27.2981	78.7631	293.002	2.76059	143.586	3.12274	2.90884	0	0.989805	0	1.84929	21.3632	6.09199	5.72833	258.947	207.279	18.6434	1.83415	2.17992	1.47021	4.02548	2.59671	0	41.6048	146.451	2.01153	0.947365	11.0622	161.624	1.82909	2.2084	1.0863	-1.81559	-0.271873	-3.86894	0.403457	0.289131	0.766984	0.108877	1.35817	2.05334
LOC_Os09g15500	qCDP9.1	peroxidase precursor, putative, expressed	No	No	1	0	0	0	0	0	0	1.87365	0.727209	0.924452	34.6432	88.2253	34.2119	0	0	0	0	0	0	2.75122	1.45328	1.96029	29.7886	29.8622	53.7194	0.001	0.001	1.1761	52.3611	0.001	0.001	2.05593	37.7911	-5.47641	0	-4.20018	0	0.0462237		0.0109759		-1.27623	0
LOC_Os09g15520	qCDP9.1	oleosin, putative, expressed	Yes	No	4	0	0	0	0	0	0	0	0	0	0	0	0	0	0	0	0	0	0	0	0	0	0	0	0	0.001	0.001	0.001	0.001	0.001	0.001	0.001	0.001	0	0	0	0					0	0
LOC_Os09g15530	qCDP9.1	expressed protein	No	No	5	0	0	0	0	0	0	0	0	0	0	0	0	0	0	0	0	0	0	0	0	0	0	0	0	0.001	0.001	0.001	0.001	0.001	0.001	0.001	0.001	0	0	0	0					0	0
LOC_Os09g15540	qCDP9.1	OsFBX312 - F-box domain containing protein, expressed	No	No	1	0	1.09193	1.06437	1.2311	0	0	0	0	0	0	0	0	0	0	1.43208	0	0	0	0	0.726639	0.490071	0	1.29836	0	0.719764	0.411367	0.001	0.001	0.478361	0.001	0.40657	0.433785	0	0.807096	-0.0934768	8.90196		0.602071	0.95775	0.373901	0.0934768	-8.09486
LOC_Os09g15570	qCDP9.1	OsFBX315 - F-box domain containing protein, expressed	No	No	2	58.1255	78.6186	60.6689	41.8575	48.3103	67.7293	8.74368	11.6353	7.39562	7.91844	5.07042	6.47251	29.6711	36.5519	67.3079	18.9474	23.031	17.0898	10.0878	10.1729	16.1724	5.63568	7.79014	6.90678	65.8053	52.6333	9.25921	6.48812	44.5113	19.6904	12.1454	6.77853	0.513088	0.322227	0.841362	1.17668	0.137756	0.262222	0.0636579	0.101236	-0.328274	-0.854453
LOC_Os09g15580	qCDP9.1	expressed protein	No	No	9	109.688	100.457	87.278	81.2527	89.7191	111.076	146.769	157.804	126.65	169.257	158.197	133.149	89.0134	114.529	57.2833	80.8421	109.014	85.4489	105.463	122.802	115.657	128.816	104.518	105.137	99.1422	94.0169	143.742	153.535	86.943	91.7692	114.642	112.824	-0.0950871	0.076578	0.0230557	-0.0779393	0.524033	0.665531	0.856836	0.809236	-0.118143	0.154517
LOC_Os09g15590	qCDP9.1	OsFBX316 - F-box domain containing protein, expressed	No	No	10	12.1876	19.6547	14.9011	18.4665	11.0423	14.9004	20.6101	21.0891	21.2624	9.89805	18.2535	16.6436	17.8027	18.276	18.6171	13.8947	21.4956	31.0723	31.1805	26.8857	19.6029	19.3223	15.5803	21.4878	15.5821	14.8041	20.9882	14.9327	18.2329	22.1552	25.8907	18.7978	0.4911	0.0738946	0.461869	-0.281103	0.0777354	0.811776	0.134919	0.474579	0.0292311	0.354997
LOC_Os09g18450	qCDP9.2	flavonol synthase/flavanone 3-hydroxylase, putative, expressed	No	No	1	1.87501	7.64348	5.32183	3.69331	12.4226	4.06376	306.029	255.978	289.354	659.21	661.182	725.846	7.12107	41.4255	2.86416	41.6842	29.1726	20.197	333.815	334.981	289.142	551.491	545.31	411.337	4.94777	6.72757	283.788	682.081	17.1379	30.3523	319.313	502.714	-1.26513	-0.443306	-0.654764	-0.824613	0.0001121	0.618912	0.018955	0.389535	-0.610367	0.381307
LOC_Os09g18470	qCDP9.2	oxidoreductase, 2OG-Fe oxygenase family protein, putative, expressed	No	No	1	0.937507	0	0	0	0	0	0.624548	0	0.924452	0	1.01408	0	0	0	0	0	0	3.10723	0	0	0.980143	0.805097	0.649178	0	0.313502	0.001	0.517334	0.339028	0.001	1.03674	0.327714	0.485758	0.609691	8.29233	-0.5678	-10.0178	0.702283	0.373901	0.719049	0.373901	1.17749	18.3102
LOC_Os09g18560	qCDP9.2	expressed protein	No	No	1	33.7503	49.1366	47.8965	44.3197	41.4088	62.3109	4.99639	4.36325	2.77336	1.97961	2.02817	2.77393	32.0448	42.6439	83.0608	63.1579	35.3142	41.9477	5.50244	4.35984	6.37093	4.02548	0.649178	2.30226	43.5955	49.3475	4.04533	2.26157	52.5842	46.8076	5.41207	2.32664	0.838933	-0.178798	1.21793	0.167886	0.0657581	0.52121	0.0531299	0.760074	-0.378998	-0.346684
LOC_Os09g18594	qCDP9.2	protein kinase domain containing protein, expressed	No	No	1	2792.83	5430.14	4198.92	5514.11	3605.33	5127.11	68.7003	37.8149	77.654	53.4495	54.7605	58.2526	3242.46	4551.94	2753.89	6111.16	4655.34	6278.17	69.6975	46.5049	62.7291	66.0179	110.36	70.6026	4140.63	4748.85	61.3907	55.4885	3516.1	5681.56	59.6449	82.3279	0.145831	-0.197725	-0.464984	-0.692311	0.652596	0.560435	0.221206	0.0436766	0.610815	0.494585
LOC_Os09g19160	qCDP9.2	serine/threonine-protein kinase, putative, expressed	No	No	2	210.939	228.212	219.259	299.158	260.875	334.583	100.552	84.3562	115.557	46.5208	43.6056	34.2119	239.743	198.599	124.591	385.263	449.873	379.083	99.9609	87.1967	87.7228	57.1619	68.1637	80.5791	219.471	298.206	100.156	41.4471	187.645	404.74	91.6278	68.6359	1.27291	-0.442278	0.416823	-1.10899	0.00382401	0.0227198	0.0444068	0.00589084	0.856084	0.666711
LOC_Os09g19170	qCDP9.2	expressed protein	No	No	1	8.43757	12.0112	21.2873	12.311	13.8029	10.8367	12.491	20.3619	11.0934	12.8675	14.1972	9.24645	11.8685	13.4024	4.29625	15.1579	10.7478	12.4289	12.839	7.99303	11.7617	11.2714	10.3868	13.8136	13.913	12.3179	14.6497	12.1047	9.85669	12.7792	10.8656	11.8249	0.275309	0.175682	-0.122064	-0.374623	0.476334	0.705164	0.620885	0.398389	0.397373	0.550305
LOC_Os09g19229	qCDP9.2	protein kinase domain containing protein, expressed	No	No	4	25.3127	36.0335	24.4804	279.46	176.678	356.256	13.1155	7.9993	15.7157	6.92864	9.12675	9.24645	47.4738	85.2879	80.1966	754.105	675.577	644.751	11.9219	13.8061	16.1724	11.2714	16.8786	18.4181	28.6099	270.799	12.2778	8.43495	70.9871	691.479	13.9678	15.5237	0.541605	-3.24264	-0.152365	-3.28406	0.182934	0.00970642	0.566776	5.71053e-05	0.69397	0.0414197
LOC_Os09g19274	qCDP9.2	expressed protein	No	No	2	280.315	236.948	312.924	349.633	364.397	360.32	115.541	107.627	126.65	126.695	136.901	122.978	421.33	388.669	524.142	429.474	429.913	413.262	97.2097	101.003	95.5639	90.1709	93.4816	69.0678	276.73	358.118	116.607	128.859	444.715	424.217	97.9265	84.2411	-0.144138	-0.371956	0.217175	0.0680775	0.150952	0.0222254	0.154758	0.644808	-0.361313	-0.440034
LOC_Os09g34150	qCDP9.3	NBS-LRR disease resistance protein, putative, expressed	No	No	1	163.126	196.547	155.397	215.443	211.185	212.67	79.3176	71.2665	83.2007	153.42	105.465	243.182	221.94	233.932	166.122	233.684	225.704	222.167	65.1122	77.7504	87.7228	126.4	98.6751	141.973	171.691	213.1	77.9293	167.356	207.332	227.186	76.8628	122.35	-1.10269	-0.311717	-0.670661	-0.13193	0.0919016	0.0309771	0.0331654	0.40142	-0.432026	-0.179787
LOC_Os09g34160	qCDP9.3	resistance protein, putative, expressed	No	No	5	390.941	526.308	447.034	288.078	158.734	190.997	58.083	54.5407	48.996	118.777	12.169	256.127	236.182	277.795	184.739	101.053	102.872	178.666	39.4341	31.9721	20.583	17.7121	22.7212	49.1149	454.762	212.604	53.8742	129.025	232.906	127.531	30.6641	29.8504	-1.25998	1.09694	0.0387993	0.868899	0.347475	0.0118493	0.94546	0.046946	-1.29878	0.228045
LOC_Os09g34180	qCDP9.3	formin, putative, expressed	No	No	3	46.8754	24.0224	48.9608	93.5637	103.522	92.1118	143.646	189.074	185.815	239.533	230.197	217.292	108.003	108.437	100.246	106.105	113.62	111.86	138.478	135.155	181.326	187.588	173.98	237.133	39.9539	96.4002	172.846	229.008	105.563	110.529	151.654	199.568	-0.405911	-1.2707	-0.396093	-0.0663263	0.0246091	0.00297976	0.119651	0.228601	-0.00981709	-1.20438
LOC_Os09g34190	qCDP9.3	acyl-coenzyme A thioesterase 10, mitochondrial precursor, putative, expressed	No	No	1	642.193	701.016	571.565	565.076	536.934	559.444	510.881	442.143	410.457	436.504	389.408	443.83	592.236	573.866	601.475	637.895	508.218	508.033	436.527	430.897	411.66	402.548	421.317	410.57	638.259	553.819	454.494	423.248	589.193	551.383	426.362	411.479	0.102759	0.204727	0.0512602	0.0956859	0.412534	0.092737	0.184259	0.438718	0.0514985	0.109041
LOC_Os09g34200	qCDP9.3	OsFBX338 - F-box domain containing protein, expressed	No	No	3	35.6253	30.5739	44.7034	29.5464	42.7891	47.4105	19.9855	13.0898	20.338	12.8675	16.2253	12.0204	26.1106	36.5519	32.9379	26.5263	47.5975	41.9477	30.2634	18.8926	18.6227	21.7376	18.177	23.0226	36.9685	39.9163	17.8054	13.7054	31.8678	38.6915	22.5939	20.9801	0.377572	-0.110682	0.106915	-0.279916	0.201637	0.685442	0.713986	0.384956	0.270657	0.169233
LOC_Os09g34214	qCDP9.3	UDP-glucoronosyl and UDP-glucosyl transferase domain containing protein, expressed	No	No	1	151.876	211.833	177.749	281.922	238.791	292.59	23.7328	39.2693	18.489	49.4903	52.7323	24.9654	117.498	151.081	360.885	285.474	371.567	357.332	7.33658	21.7992	25.4837	37.8396	25.3179	24.5574	180.487	271.102	27.1647	42.397	209.822	338.125	18.2075	29.2393	-0.642228	-0.58694	-0.683377	-0.68839	0.229782	0.0192844	0.190927	0.186972	0.0411491	0.10145
LOC_Os09g34230	qCDP9.3	UDP-glucoronosyl/UDP-glucosyl transferase, putative, expressed	No	No	2	2157.2	850.61	965.38	195.745	230.509	195.06	2.49819	2.90884	2.77336	0	2.02817	0.924645	593.423	285.105	538.463	138.947	199.602	163.13	0.917073	0.726639	2.94043	2.41529	0.649178	1.53484	1324.4	207.106	2.7278	0.985271	472.331	167.227	1.52905	1.5341	1.46914	2.6769	-0.00476258	1.49799	0.0436255	0.0555917	0.995655	0.0342038	1.47391	1.17891
LOC_Os09g34250	qCDP9.3	UDP-glucoronosyl and UDP-glucosyl transferase domain containing protein, expressed	No	No	2	196.877	209.65	158.591	28.3153	31.7467	37.9284	245.448	263.977	163.628	68.2966	74.0281	66.5744	43.9133	25.5864	30.0737	11.3684	30.708	26.4115	58.6927	51.5914	116.637	57.967	29.8622	67.5329	188.373	32.6645	224.352	69.634	33.1921	22.8303	75.6413	51.7884	1.6879	2.5278	0.546547	0.53989	0.00746274	0.000565563	0.367476	0.267443	1.14135	1.98791
LOC_Os09g34270	qCDP9.3	UDP-glucoronosyl and UDP-glucosyl transferase domain containing protein, expressed	No	No	6	2.81252	4.3677	1.06437	2.4622	4.14088	0	26.231	38.5421	35.1292	56.4189	42.5915	36.0612	1.18685	7.31039	7.16041	5.05263	0	1.55362	44.0195	42.1451	126.438	45.0854	54.531	73.6723	2.7492	2.20203	33.3018	45.0249	5.22022	2.20308	70.8687	57.7639	-0.435123	0.320177	0.29498	1.24459	0.17093	0.739508	0.67513	0.295619	-0.730103	-0.924408
LOC_Os09g34280	qCDP9.3	ankyrin repeat-containing protein, putative, expressed	No	No	4	3988.16	3479.97	3655.03	4417.19	4342.4	4676.03	1246.6	1050.09	1238.77	1028.41	924.844	1073.51	3438.29	3402.99	1833.07	3347.37	3984.37	4040.96	1255.47	1276.71	1031.6	1416.97	1280.83	1058.27	3707.72	4478.54	1178.49	1008.92	2891.45	3790.9	1187.93	1252.02	0.224119	-0.272497	-0.0758166	-0.390748	0.094998	0.0128451	0.649468	0.192248	0.299936	0.11825
LOC_Os09g34300	qCDP9.3	Inositol 1, 3, 4-trisphosphate 5/6-kinase, putative, expressed	No	No	1	787.506	829.863	784.438	773.132	726.034	628.528	654.527	474.14	623.081	495.892	545.577	500.233	663.447	717.636	708.881	564.632	535.855	595.035	673.131	605.29	458.217	565.178	584.26	613.936	800.603	709.232	583.917	513.902	696.656	565.175	578.881	587.792	0.184271	0.174829	-0.0220408	0.301748	0.292848	0.112342	0.897568	0.00537083	0.206311	-0.126919
LOC_Os09g34310	qCDP9.3	expressed protein	No	No	1	76.8756	84.0782	79.8275	116.955	121.466	105.658	144.271	162.895	148.837	181.134	177.465	188.628	72.3976	76.7591	97.3816	149.053	116.691	110.307	154.985	135.155	153.392	186.782	169.435	158.856	80.2614	114.694	152.002	182.41	82.1804	125.351	147.845	171.692	-0.263095	-0.515008	-0.215738	-0.609107	0.00944032	0.00259351	0.0821851	0.0388414	-0.0473576	0.0940992
LOC_Os09g34320	qCDP9.3	expressed protein	No	No	1	118.126	134.307	136.239	89.8704	73.1556	75.8568	137.401	175.257	132.197	137.583	121.69	112.807	154.29	141.334	243.454	147.789	188.854	233.043	121.054	125.709	210.241	108.688	70.1112	115.88	129.558	79.6286	148.286	124.028	179.694	189.896	152.335	98.2276	0.257721	0.702242	0.63305	-0.0796734	0.189951	0.00296414	0.169011	0.813298	-0.375329	0.781915
LOC_Os09g34330	qCDP9.3	helix-loop-helix DNA-binding domain containing protein, expressed	No	No	2	3.75003	14.195	5.32183	4.92441	9.66205	8.12751	0	0	0	0	2.02817	0.924645	4.74738	8.52879	4.29625	5.05263	7.67701	9.3217	0	0	0	0	0	0	7.75663	7.57232	0.001	0.985271	5.85847	7.35145	0.001	0.001	-9.94438	0.0346934	0	-0.327504	0.168461	0.960957		0.46023	-9.94438	0.362197
LOC_Os09g34340	qCDP9.3	expressed protein	No	No	2	753.756	876.816	963.251	1260.65	1572.15	1457.53	100.552	144.715	105.388	112.838	146.028	101.711	1396.92	1146.51	2397.31	1414.74	1381.86	1416.9	89.8731	90.8299	122.518	110.298	113.606	75.2071	864.609	1430.11	116.886	120.193	1646.91	1404.5	101.075	99.7049	-0.0402561	-0.72601	0.0196853	0.229707	0.872299	0.00665647	0.9371	0.560438	-0.0599414	-0.955718
LOC_Os09g34847	qCDP9.3	expressed protein	No	No	1	843.757	726.13	852.557	1010.73	1217.42	1032.19	477.155	519.954	562.067	414.728	393.464	348.591	925.74	925.983	607.203	1232.84	1189.94	1255.32	431.941	467.956	498.403	363.904	364.189	428.988	807.482	1086.78	519.726	385.596	819.643	1226.03	466.101	385.694	0.430664	-0.428562	0.273184	-0.580933	0.0128191	0.022435	0.0499037	0.0196881	0.15748	0.152371
LOC_Os09g34850	qCDP9.3	POLD4A - Putative DNA polymerase delta complex subunit, expressed	No	No	1	227.814	276.257	294.829	220.367	270.538	289.881	269.805	277.794	341.123	251.411	283.943	288.489	232.622	224.185	366.613	208.421	221.098	239.257	262.283	271.036	296.003	276.148	277.848	287.015	266.301	260.263	296.242	274.615	274.474	222.926	276.442	280.338	0.109362	0.0330888	-0.0201923	0.300104	0.442535	0.844056	0.733027	0.334284	0.129554	-0.267016
LOC_Os09g34860	qCDP9.3	hydrolase, alpha/beta fold family domain containing protein, expressed	No	No	1	961.883	1118.13	1018.6	1034.13	1040.74	1007.81	572.711	495.957	516.769	481.045	446.197	617.663	840.287	911.362	979.544	934.737	955.02	986.547	532.819	566.052	428.812	613.484	631.001	454.312	1032.87	1027.56	528.48	514.969	910.399	958.769	509.229	566.267	0.0373617	0.00743775	-0.153168	-0.0746848	0.824649	0.91504	0.459524	0.322934	0.190529	0.0821225
LOC_Os09g34870	qCDP9.3	pentatricopeptide, putative, expressed	No	No	2	19.6877	24.0224	12.7724	25.8531	19.3241	20.3188	7.49458	6.54488	6.47117	8.90825	7.09858	10.1711	13.0553	23.1496	14.3208	26.5263	30.708	31.0723	4.58536	10.1729	10.7816	17.7121	10.3868	9.20904	18.8285	21.833	6.83788	8.72698	16.8429	29.4366	8.51429	12.437	-0.351933	-0.213596	-0.54668	-0.805469	0.117811	0.479227	0.301704	0.0226671	0.194747	0.591874
LOC_Os09g34880	qCDP9.3	basic region leucine zipper domain containing protein, expressed	No	No	2	0.937507	2.18385	1.06437	6.15551	13.8029	5.41834	0	0	0	0.989805	1.01408	0	1.18685	2.4368	0	6.31579	9.21241	12.4289	0	0	0.490071	0	0	0.76742	1.39624	8.45993	0.001	0.668963	1.20888	9.32005	0.164357	0.256807	-9.38578	-2.5991	-0.643848	-2.94667	0.116175	0.0596106	0.775865	0.0129723	-8.74193	0.347568
LOC_Os09g34890	qCDP9.3	expressed protein	No	No	2	114.376	137.583	141.561	247.451	186.34	239.762	41.8447	29.8156	25.8847	28.7044	21.2958	28.664	130.553	114.529	240.59	242.526	236.452	201.97	25.678	31.9721	22.0532	22.5427	29.8622	36.0687	131.174	224.519	32.516	26.2224	161.892	226.984	26.5688	29.4922	0.310352	-0.775353	-0.150601	-0.48756	0.308252	0.011298	0.580361	0.192567	0.460953	-0.287793
LOC_Os09g34900	qCDP9.3	bile acid sodium symporter family protein, putative, expressed	No	No	5	317.815	385.45	383.172	270.842	245.692	228.925	370.982	306.155	367.008	304.86	384.338	349.516	301.459	332.623	322.219	223.579	256.412	326.26	364.078	328.441	265.619	348.607	393.402	394.454	362.146	248.488	348.049	346.239	318.768	268.751	319.38	378.822	0.00752335	0.5434	-0.246245	0.246234	0.956418	0.0108858	0.141459	0.188989	0.253768	0.297166
LOC_Os09g34910	qCDP9.3	DEAD-box ATP-dependent RNA helicase 7, putative, expressed	No	No	1	3260.65	2602.06	2570.44	2850	2937.26	2982.8	6571.5	5457.7	5822.2	4818.37	5066.36	4282.96	2392.68	2340.54	1529.46	2330.53	2393.69	1951.34	5728.95	4986.2	4915.91	4512.57	4652.66	6644.32	2811.05	2923.36	5950.47	4722.56	2087.56	2225.19	5210.35	5269.85	0.333433	-0.0565152	-0.0163805	-0.0921071	0.0376262	0.648602	0.939448	0.681676	0.349813	0.035592
LOC_Os09g34920	qCDP9.3	glycosyl hydrolase family 29, putative, expressed	No	No	1	11.2501	17.4708	12.7724	13.5421	15.1832	8.12751	21.8592	39.9965	27.7336	3.95922	14.1972	12.0204	22.5501	9.74718	35.8021	21.4737	32.2434	20.197	31.1805	21.0725	30.8745	4.83058	5.8426	10.7439	13.8321	12.2853	29.8641	10.0599	22.7008	24.639	27.7102	7.14002	1.56979	0.171088	1.95642	-0.118205	0.0328254	0.614586	0.00558152	0.829556	-0.386624	0.289293
LOC_Os09g34930	qCDP9.3	3-ketoacyl-CoA synthase precursor, putative, expressed	No	No	1	0	0	0	1.2311	4.14088	1.35459	0	0	0	0	0	0	0	0	0	0	0	0	0	0.726639	0	0	0	0	0.001	2.24319	0.001	0.001	0.001	0.001	0.243213	0.001	0	-11.1313	7.92608	0		0.0776491	0.373901		-7.92608	-11.1313
LOC_Os09g34950	qCDP9.3	TCP family transcription factor, putative, expressed	No	No	2	7.50006	9.82733	8.51493	6.15551	11.0423	8.12751	13.7401	18.1802	9.24452	9.89805	22.3098	24.9654	2.37369	4.87359	5.72833	3.78947	3.0708	6.21447	12.839	19.6193	22.0532	20.9325	22.0721	11.5113	8.6151	8.44279	13.7226	19.0588	4.3262	4.35925	18.1715	18.173	-0.473901	0.0291484	-0.000115824	-0.0109777	0.371948	0.917951	0.999748	0.982104	-0.473785	0.0401261
LOC_Os09g34960	qCDP9.3	hydroxymethylglutaryl-CoA synthase, putative, expressed	No	No	1	552.192	471.712	425.746	380.41	392.003	298.009	1333.41	1222.44	1325.66	1677.72	1675.27	1681.93	409.462	394.761	342.268	197.053	313.222	298.294	1625.97	1523.76	1205.09	1400.06	2068.28	2081.24	483.218	356.809	1293.84	1678.31	382.164	269.524	1451.61	1849.86	-0.375348	0.437523	-0.349768	0.50378	0.000427187	0.055789	0.197807	0.0544003	-0.0255801	-0.0662568
LOC_Os09g35010	qCDP9.3	dehydration-responsive element-binding protein, putative, expressed	No	No	2	41.2503	42.5851	42.5746	129.266	82.8176	50.1197	234.83	173.076	132.197	304.86	165.296	196.025	119.871	84.0695	221.973	760.421	277.908	189.541	291.629	273.216	582.695	738.274	493.375	171.902	42.1377	87.402	180.035	222.061	141.972	409.291	382.514	467.851	-0.302678	-1.05256	-0.290536	-1.52752	0.462649	0.120047	0.680003	0.216138	-0.0121417	0.474963
LOC_Os10g34680	qCDP10.1	vacuolar protein sorting-associated protein 52, putative, expressed	Yes	No	1	0	0	0	0	0	0	0.624548	0	0	0	0	0	0	0	0	2.52632	0	0	0	0	0	0	0	0	0.001	0.001	0.209183	0.001	0.001	0.843105	0.001	0.001	7.70862	0	0	-9.71957	0.373901			0.373901	7.70862	9.71957
LOC_Os10g34720	qCDP10.1	LOI1, putative, expressed	No	No	1	58.1255	54.5963	64.9263	67.7106	75.9161	58.2472	38.0975	41.4509	61.9383	34.6432	44.6197	25.8901	62.9028	77.9775	30.0737	41.6842	50.6683	41.9477	33.9317	34.152	35.2851	28.1784	29.8622	38.371	59.217	67.2923	47.1632	35.052	56.9857	44.7677	34.4573	32.1382	0.428167	-0.18443	0.100521	0.348141	0.258758	0.245397	0.506531	0.445322	0.327646	-0.532571
LOC_Os10g34730	qCDP10.1	GEM, putative, expressed	No	No	5	114.376	94.9975	94.7286	167.43	230.509	154.423	43.7184	25.4523	33.2803	25.7349	38.5352	34.2119	167.345	165.702	173.282	171.789	190.39	259.454	25.678	40.6918	40.1859	44.2803	44.1441	66.7655	101.368	184.122	34.1513	32.8283	168.777	207.212	35.5196	51.731	0.0570006	-0.861052	-0.542415	-0.295986	0.848431	0.0274207	0.145548	0.22437	0.599415	-0.565065
LOC_Os10g34740	qCDP10.1	methyltransferase, putative, expressed	No	No	2	302.815	305.739	288.443	393.953	314.707	318.328	440.931	389.784	501.978	392.953	411.718	384.652	402.341	381.359	284.984	372.632	336.253	299.848	491.551	460.689	434.203	395.303	431.703	509.567	299	342.33	444.232	396.442	356.229	336.245	462.149	445.525	0.164203	-0.195242	0.0528505	0.0832907	0.225754	0.175826	0.680903	0.657533	0.111353	-0.278533
LOC_Os10g34750	qCDP10.1	LIG1 - Putative DNA ligase I, expressed	No	No	2	604.692	544.871	629.04	652.484	536.934	591.954	918.086	928.646	1037.24	1017.52	1083.04	971.802	486.607	553.153	463.995	517.895	577.311	453.656	1013.37	975.876	860.565	1034.55	1044.53	1184.13	592.869	593.792	961.323	1024.12	501.252	516.288	949.937	1087.74	-0.0912936	-0.00224416	-0.195425	-0.0426399	0.276831	0.983402	0.107615	0.75307	0.104132	0.0403957
LOC_Os10g34790	qCDP10.1	terpene synthase, putative, expressed	No	No	1	8.43757	12.0112	7.45056	13.5421	8.28176	10.8367	34.9747	39.2693	29.5825	34.6432	40.5633	36.0612	8.30792	10.9656	8.59249	15.1579	18.4248	20.197	31.1805	20.3459	34.305	26.5682	23.3704	29.9294	9.30077	10.8879	34.6098	37.0902	9.28967	17.9276	28.6115	26.6237	-0.0998575	-0.227298	0.103884	-0.948482	0.496806	0.48316	0.690053	0.00706598	-0.203742	0.721184
LOC_Os10g34795	qCDP10.1	expressed protein	No	No	1	130.314	137.583	161.784	119.417	220.847	223.507	24.9819	47.9958	29.5825	28.7044	33.4648	20.3422	153.103	152.3	299.305	205.895	210.35	181.773	15.5902	16.7127	40.1859	13.6866	20.7737	14.581	143.228	187.924	34.1877	27.5048	201.57	199.34	24.1639	16.3481	0.313797	-0.391844	0.563732	0.0160498	0.450981	0.277142	0.400809	0.96634	-0.249934	-0.407894
LOC_Os10g34810	qCDP10.1	expressed protein	No	No	5	89.0632	88.4459	86.2137	120.648	146.311	104.303	154.888	186.893	163.628	165.297	168.338	142.395	97.3213	75.5407	111.702	94.7369	93.6595	111.86	120.137	164.22	162.214	159.409	149.311	135.833	87.9086	123.755	168.471	158.678	94.8558	100.087	148.858	148.185	0.0863957	-0.493411	0.00653155	-0.0774407	0.479798	0.0430394	0.968318	0.686661	0.0798641	-0.415971
LOC_Os10g34820	qCDP10.1	CDT1B - Putative DNA replication initiation protein, expressed	No	No	1	46.8754	75.3428	97.9217	78.7905	74.5358	79.9205	343.502	325.79	370.705	341.483	412.732	361.536	58.1554	88.9431	31.5058	58.1053	42.9913	59.0374	424.605	349.513	275.91	361.489	462.215	508.799	73.381	77.75	346.667	371.918	59.5358	53.379	350.01	444.169	-0.101436	-0.0834364	-0.343709	0.157485	0.368088	0.783362	0.198116	0.741193	0.242273	-0.240921
LOC_Os10g34840	qCDP10.1	RIPER6 - Ripening-related family protein precursor, expressed	No	No	1	30.0002	86.2621	62.7976	50.4752	51.0709	66.3747	168.004	209.436	167.326	452.341	248.45	398.522	24.9238	63.3567	70.172	51.7895	46.0621	48.1621	109.132	156.954	293.553	208.52	210.334	236.365	59.6876	55.9746	181.59	366.439	52.8185	48.6722	186.547	218.407	-1.01289	0.0926605	-0.227481	0.117945	0.0417995	0.838961	0.599718	0.784576	-0.78541	-0.0252842
LOC_Os10g34884	qCDP10.1	RIPER7 - Ripening-related family protein precursor, expressed	No	No	2	1.87501	3.27578	4.25746	3.69331	1.38029	8.12751	0	0	0	0	0	0	8.30792	3.65519	8.59249	2.52632	1.5354	9.3217	0	0	0	0	0	0	3.13708	4.40137	0.001	0.001	6.85287	4.46214	0.001	0.001	0	-0.488528	0	0.618972		0.579055		0.45947	0	-1.1075
LOC_Os10g34910	qCDP10.1	secretory protein, putative, expressed	No	No	1	15.0001	32.7578	55.347	16.0043	19.3241	18.9642	82.4404	101.809	73.9562	69.2864	57.8028	94.3138	9.49477	25.5864	60.1475	11.3684	9.21241	7.76809	66.9463	63.2176	95.5639	37.0345	42.1966	38.371	34.3693	18.0985	86.0696	73.802	31.7439	9.45064	75.2436	39.2017	0.221845	0.925247	0.940654	1.74799	0.41708	0.237438	0.0251747	0.210902	-0.718809	-0.822747
LOC_Os10g34920	qCDP10.1	secretory protein, putative, expressed	No	No	6	23.4377	31.6658	30.8666	16.0043	11.0423	6.77293	53.0866	47.9958	33.2803	23.7553	28.3943	31.4379	23.7369	19.4944	28.6416	6.31579	4.60621	12.4289	42.1854	39.2385	60.2788	37.0345	22.0721	25.3249	28.6577	11.2742	44.7886	27.8635	23.9586	7.78464	47.2352	28.1448	0.684752	1.3459	0.746995	1.62184	0.0559427	0.00966399	0.0753273	0.0103992	-0.0622428	-0.275945
LOC_Os10g34930	qCDP10.1	secretory protein, putative, expressed	Yes	No	1	7612.56	7437.1	5108.96	1887.28	1485.2	1551	319.144	237.797	155.308	140.552	67.9436	123.902	2894.72	1917.76	3981.19	594.947	675.577	755.058	211.844	134.428	270.029	78.8995	43.4949	204.134	6719.54	1641.16	237.418	110.8	2931.22	675.195	205.435	108.844	1.09946	2.03365	0.916423	2.11813	0.072125	0.00340076	0.197628	0.0195313	0.18304	-0.084479
LOC_Os10g34940	qCDP10.1	expressed protein	No	No	1	151.876	300.279	146.883	199.439	164.255	111.076	101.801	92.3555	69.3339	46.5208	50.7042	56.4033	159.037	265.611	343.7	171.789	190.39	205.077	51.3561	55.9512	95.0738	19.3223	12.9836	31.4642	199.68	158.257	87.8313	51.2105	256.117	189.087	67.4614	21.2577	0.778297	0.335419	1.66608	0.437756	0.0219471	0.504092	0.036133	0.285195	-0.88778	-0.102337
LOC_Os10g34960	qCDP10.1	ubiquitin family protein, putative, expressed	No	No	5	8.43757	10.9193	11.708	4.92441	2.76059	6.77293	12.491	6.54488	14.7912	12.8675	6.0845	13.8697	4.74738	2.4368	4.29625	6.31579	4.60621	4.66085	9.17073	8.71967	4.41064	6.44078	5.8426	4.60452	10.3559	4.82031	11.2767	10.9415	3.82781	5.19528	7.43468	5.6303	0.0435275	1.10326	0.401059	-0.440683	0.927625	0.0220028	0.325296	0.204338	-0.357532	1.54395
LOC_Os10g35000	qCDP10.1	G-patch domain containing protein, expressed	No	No	1	384.378	410.564	362.949	396.415	426.511	391.475	272.928	238.525	223.717	230.625	248.45	264.448	385.725	359.427	716.041	583.579	434.519	459.871	243.024	237.611	261.698	277.758	255.127	246.342	385.965	404.801	245.058	247.842	487.065	492.657	247.445	259.743	-0.0163011	-0.0687453	-0.0699762	-0.0164682	0.881599	0.344555	0.358569	0.966094	0.0536751	-0.0522771
LOC_Os10g35010	qCDP10.1	ATTIC110/TIC110, putative, expressed	No	No	1	2278.14	2252.64	2730.1	4167.28	4116.03	4673.32	1069.23	903.194	1077.91	975.948	1069.86	1065.19	3498.82	2974.11	1835.93	4269.47	4954.74	3955.51	1085.81	1018.75	814.009	1042.6	1161.38	1224.03	2420.3	4318.88	1016.78	1037	2769.62	4393.24	972.858	1142.67	-0.0284108	-0.835474	-0.232111	-0.665598	0.769689	0.00129511	0.156654	0.0470914	0.2037	-0.169876
LOC_Os10g35020	qCDP10.1	glycosyltransferase, putative, expressed	No	No	1	422.816	426.943	395.944	260.994	288.481	298.009	417.823	557.769	417.852	511.729	554.704	502.082	422.517	441.06	519.846	317.053	391.527	382.19	456.702	493.388	744.908	555.517	431.054	544.101	415.235	282.496	464.483	522.839	461.142	363.591	565.001	510.225	-0.170744	0.555701	0.147119	0.342895	0.30265	0.000844239	0.609193	0.0618698	-0.317863	0.212806
LOC_Os10g35030	qCDP10.1	IAP100, putative, expressed	Yes	Yes	1	10475.7	7260.21	11121.6	20688.7	30083.5	26716.5	40.5956	46.5414	42.5248	24.7451	44.6197	21.2668	23163.7	18338.1	23069.4	33976.4	33785	36517.8	59.6097	74.1172	24.9936	61.9925	210.983	36.8361	9619.16	25829.6	43.2216	30.2115	21523.7	34759.7	52.9079	103.271	0.516653	-1.42504	-0.964888	-0.691489	0.157051	0.00565395	0.421308	0.00190036	1.48154	-0.733551
LOC_Os10g35040	qCDP10.1	receptor kinase like protein, putative, expressed	No	No	1	95.6257	69.8832	67.0551	59.0929	24.8453	46.0559	79.3176	112.717	73.0317	94.0315	84.1689	66.5744	79.5187	102.345	138.912	55.579	89.0533	82.3417	110.966	82.8369	163.194	79.7046	54.531	59.0913	77.5223	43.3324	88.3566	81.5926	106.926	75.659	119	64.4433	0.114899	0.839167	0.884857	0.499034	0.669364	0.0644659	0.0925123	0.194672	-0.769958	0.340133
LOC_Os10g35050	qCDP10.1	aquaporin protein, putative, expressed	No	Yes	1	0.937507	4.3677	7.45056	1.2311	1.38029	0	9.36823	10.1809	7.39562	8.90825	11.1549	4.62322	4.74738	2.4368	5.72833	2.52632	0	3.10723	2.75122	3.6332	8.33121	6.44078	5.8426	3.06968	4.25292	0.871465	8.98259	8.2298	4.30517	1.87885	4.90621	5.11869	0.126275	2.28694	-0.0611646	1.19622	0.736532	0.154846	0.921265	0.149986	0.187439	1.09072
LOC_Os10g35060	qCDP10.1	Ser/Thr protein phosphatase family protein, putative, expressed	No	No	9	1348.14	1453.35	1261.27	1376.37	1748.83	1611.96	485.274	458.869	467.773	485.994	474.591	498.384	1686.51	1289.07	1923.29	1637.05	1667.45	1623.53	495.219	470.136	447.925	516.067	548.555	438.964	1354.25	1579.05	470.64	486.324	1632.95	1642.68	471.094	501.197	-0.0472951	-0.221562	-0.0893603	-0.00856486	0.204649	0.139485	0.441286	0.960708	0.0420652	-0.212997
LOC_Os10g35070	qCDP10.1	alpha-galactosidase precursor, putative, expressed	No	No	9	4635.04	3070.49	2238.36	566.307	879.247	533.707	492.144	474.867	341.123	73.2456	80.1126	93.3891	2355.89	1315.87	1936.18	371.368	408.417	480.068	298.049	264.497	242.095	66.823	45.4425	29.9294	3314.63	659.754	436.046	82.2501	1869.31	419.952	268.215	47.3993	2.40639	2.32885	2.50045	2.15421	0.00181793	0.0202382	0.000343994	0.00883135	-0.0940598	0.174636
LOC_Os10g35090	qCDP10.1	Rf1, mitochondrial precursor, putative, expressed	No	No	1	64.688	72.0671	81.9562	72.635	82.8176	70.4384	76.1949	90.1739	101.69	80.1742	90.2534	75.8209	77.145	79.1959	73.0362	78.3158	61.4161	73.02	82.5366	90.1033	106.345	63.6027	90.8849	61.3936	72.9047	75.298	89.3539	82.0838	76.46	70.9183	92.9961	71.9614	0.122432	-0.0465992	0.369947	0.108548	0.441621	0.722932	0.149265	0.355486	-0.247516	-0.155147
LOC_Os10g35100	qCDP10.1	expressed protein	No	No	1	247.502	271.889	265.027	407.495	379.581	323.746	1070.48	1393.33	1047.4	1560.92	1502.87	1408.23	210.072	294.852	326.515	361.263	436.054	290.526	915.239	919.925	1379.55	1274.47	1208.77	1214.83	261.474	370.275	1170.41	1490.68	277.147	362.616	1071.57	1232.69	-0.34896	-0.50193	-0.202079	-0.387788	0.05613	0.0132771	0.358442	0.192104	-0.146881	-0.114142
LOC_Os10g35110	qCDP10.1	alpha-galactosidase precursor, putative, expressed	Yes	No	1	1563.76	1783.11	1583.78	1689.07	1995.9	1702.71	5183.75	6006.02	5897.08	6102.15	5671.77	6954.25	1542.9	1724.03	1966.25	1918.74	2008.31	1775.78	5650.09	5002.18	5052.64	5371.61	5370.65	5385.75	1643.55	1795.9	5695.62	6242.73	1744.39	1900.94	5234.97	5376	-0.132324	-0.127888	-0.0383529	-0.123989	0.296983	0.28034	0.535174	0.326357	-0.0939706	-0.00389935
LOC_Os10g35180	qCDP10.1	white-brown complex homolog protein 11, putative, expressed	Yes	No	1	7.50006	8.7354	6.3862	9.84882	6.90147	8.12751	16.8628	19.6346	11.0934	11.8777	7.09858	6.47251	3.56054	8.52879	11.4567	12.6316	9.21241	12.4289	20.1756	21.7992	13.2319	11.2714	8.43931	15.3484	7.54155	8.2936	15.8646	8.48392	7.84966	11.4253	18.4032	11.6874	0.90301	-0.137137	0.655011	-0.541531	0.0721584	0.528648	0.111961	0.23454	0.247999	0.404394
LOC_Os12g05990	qCDP12.1	No apical meristem protein, putative, expressed	No	No	1	1.87501	6.55155	1.06437	9.84882	6.90147	5.41834	9.99277	19.6346	16.6401	31.6738	11.1549	34.2119	1.18685	1.2184	8.59249	7.57895	13.8186	13.9826	15.5902	22.5258	29.4043	44.2803	26.6163	32.2316	3.16464	7.39054	15.4235	25.6812	3.66691	11.7944	22.5078	34.3771	-0.73558	-1.22364	-0.611024	-1.68546	0.260648	0.120699	0.144728	0.0662735	-0.124556	0.461824
LOC_Os12g06020	qCDP12.1	mRNA-decapping enzyme, putative, expressed	No	No	2	1205.63	1087.56	1010.08	694.341	697.048	647.492	924.956	989.731	1107.49	1051.17	1049.58	1027.28	1076.47	1080.72	867.842	587.369	632.586	683.592	1091.32	1133.56	1109.03	1075.61	1056.21	1125.8	1101.09	679.628	1007.39	1042.68	1008.34	634.516	1111.3	1085.88	-0.0496641	0.696118	0.0333918	0.66826	0.549039	0.0020427	0.35059	0.00777509	-0.0830559	0.0278589
LOC_Os12g06030	qCDP12.1	OsFBX439 - F-box domain containing protein, expressed	No	No	2	0	1.09193	0	0	0	0	0	0.727209	0	0	0	0.924645	0	0	0	1.26316	0	1.55362	0	0	0.490071	1.61019	0.649178	0	0.364975	0.001	0.243403	0.309215	0.001	0.939925	0.164357	0.754124	-0.345263	8.51165	-2.19797	-9.8764	0.874855	0.373901	0.299699	0.120329	1.8527	18.3881
LOC_Os12g06060	qCDP12.1	amino acid permease family protein, putative, expressed	No	No	3	23.4377	13.1031	29.8023	22.1598	46.93	48.7651	68.7003	85.8107	61.0139	173.216	181.521	118.355	29.6711	45.0807	50.1229	60.6316	44.5267	59.0374	159.571	128.615	200.439	267.292	193.455	223.319	22.1153	39.286	71.8426	157.698	41.6259	54.7329	162.876	228.023	-1.13425	-0.828966	-0.485406	-0.394926	0.0153047	0.156664	0.09467	0.176927	-0.648848	-0.43404
LOC_Os12g06070	qCDP12.1	expressed protein	No	No	1	43.1253	38.2174	56.4114	49.2441	31.7467	51.4742	34.3502	41.4509	39.7514	30.684	40.5633	24.9654	28.4843	26.8048	10.0246	12.6316	52.2037	32.626	37.6	37.0586	28.9142	31.3988	31.1605	43.7429	45.919	44.156	38.5185	32.0719	21.7722	32.4881	34.5253	35.4351	0.264242	0.0564822	-0.0375259	-0.577422	0.269518	0.841664	0.864877	0.451369	0.301768	0.633904
LOC_Os12g06080	qCDP12.1	expressed protein	No	No	2	1.87501	4.3677	2.12873	9.84882	1.38029	5.41834	88.0613	96.7188	63.7872	104.919	160.225	94.3138	3.56054	9.74718	1.43208	1.26316	4.60621	1.55362	69.6975	98.0963	98.0143	149.748	81.7964	124.322	2.79148	5.55015	82.8568	119.82	4.91427	2.47533	88.6037	118.623	-0.532183	-0.991495	-0.420947	0.989358	0.178577	0.343624	0.243418	0.419547	-0.111236	-1.98085
LOC_Os12g06090	qCDP12.1	expressed protein	No	No	1	0	0	0	0	0	0	0	0	0.924452	0	0	0	0	0	0	0	0	0	0	0	0	0.805097	0	0.76742	0.001	0.001	0.309151	0.001	0.001	0.001	0.001	0.525172	8.27217	0	-9.03665	0	0.373901		0.116345		17.3088	0
LOC_Os12g06100	qCDP12.1	TLD family protein, putative, expressed	No	No	1	838.132	873.54	772.73	827.3	938.6	877.771	896.851	826.109	875.456	809.661	798.084	826.633	786.879	789.522	746.115	735.158	640.263	748.843	1044.55	930.825	708.153	772.088	875.092	849.534	828.135	881.225	866.14	811.46	774.173	708.089	894.509	832.239	0.0940804	-0.0896445	0.104098	0.128725	0.0721905	0.290945	0.579957	0.147961	-0.010018	-0.21837
LOC_Os12g06130	qCDP12.1	expressed protein	No	No	1	3.75003	0	1.06437	0	0	0	1.2491	2.18163	0	0	2.02817	0	1.18685	0	4.29625	0	1.5354	0	0	1.45328	5.39078	0	0.649178	0.76742	1.6058	0.001	1.14457	0.677056	1.8287	0.512801	2.28235	0.473199	0.757465	10.6491	2.27	1.83435	0.639997	0.223735	0.328715	0.394125	-1.51254	8.81473
LOC_Os12g06150	qCDP12.1	DUF623 domain containing protein, expressed	No	No	5	6.56255	3.27578	8.51493	16.0043	2.76059	4.06376	10.6173	29.8156	14.7912	37.6126	31.4366	26.8147	22.5501	12.184	20.0492	24	15.354	12.4289	32.0975	26.8857	35.7752	21.7376	27.2655	23.79	6.11875	7.61056	18.409	31.9556	18.2621	17.262	31.5871	24.2654	-0.795656	-0.314764	0.380438	0.0812516	0.109986	0.756013	0.0737993	0.840945	-1.17609	-0.396016
LOC_Os12g06160	qCDP12.1	DUF623 domain containing protein, expressed	No	No	1	0	0	0	1.2311	2.76059	0	26.231	40.7237	28.658	38.6024	40.5633	30.5133	0	2.4368	0	2.52632	0	0	32.0975	26.8857	53.4178	34.6192	27.2655	53.7194	0.001	1.33156	31.8719	36.5607	0.813265	0.843105	37.468	38.5357	-0.198007	-10.3789	-0.0405359	-0.0519867	0.436992	0.170961	0.929359	0.980875	-0.157471	-10.3269
LOC_Os12g06180	qCDP12.1	HVA22, putative, expressed	No	No	4	141.564	232.58	182.007	140.346	150.452	142.231	324.141	325.062	344.821	446.402	423.887	511.329	124.619	241.243	197.627	111.158	139.722	142.933	380.585	381.486	321.977	393.692	414.176	338.432	185.384	144.344	331.342	460.54	187.831	131.272	361.35	382.101	-0.475005	0.361009	-0.0805562	0.516876	0.0088191	0.19652	0.52703	0.186219	-0.394449	-0.155868
LOC_Os12g06190	qCDP12.1	expressed protein	No	No	1	20.6252	27.2981	29.8023	41.8575	49.6906	54.1834	11.8664	32.7244	24.0358	37.6126	21.2958	24.0408	22.5501	19.4944	54.4191	24	42.9913	27.9651	8.25366	18.166	34.305	14.4917	7.79014	10.7439	25.9095	48.5781	22.8765	27.6507	32.1555	31.6531	20.2425	11.0096	-0.273448	-0.906826	0.87863	0.0227188	0.577127	0.00743701	0.303963	0.970048	-1.15208	-0.929544
LOC_Os12g06200	qCDP12.1	E2F family transcription factor protein, putative, expressed	No	No	1	165.001	167.065	184.135	199.439	189.1	180.16	189.238	186.893	198.757	206.869	253.521	282.017	227.874	232.714	274.96	219.79	196.531	220.614	267.785	257.957	238.175	312.378	301.868	391.384	172.068	189.567	191.63	247.47	245.184	212.313	254.64	335.211	-0.368927	-0.13973	-0.39661	0.207674	0.0656979	0.100735	0.0526874	0.123814	0.0276827	-0.347404
LOC_Os12g06210	qCDP12.1	harpin-induced protein 1 domain containing protein, expressed	No	No	6	0	0	0	1.2311	0	0	3.12274	5.09046	4.62226	6.92864	4.05633	7.39716	1.18685	2.4368	0	0	0	0	0.917073	4.35984	8.33121	4.83058	6.49178	2.30226	0.001	0.411367	4.27949	6.12838	1.20888	0.001	4.53704	4.54254	-0.518067	-8.68428	-0.00174775	10.2395	0.19858	0.373901	0.998326	0.161132	-0.516319	-18.9237
LOC_Os12g06220	qCDP12.1	harpin-induced protein 1 domain containing protein, expressed	No	No	1	174.376	357.059	254.383	504.752	358.876	377.929	610.184	629.763	461.302	1374.84	879.21	1222.38	163.785	242.461	436.785	557.053	445.267	444.334	625.444	689.581	919.374	1280.91	1055.56	749.769	261.941	413.853	567.084	1158.81	281.011	482.219	744.8	1028.75	-1.03101	-0.659879	-0.465964	-0.77906	0.019184	0.0955839	0.185711	0.0874468	-0.565047	0.11918
LOC_Os12g27994	qCDP12.2	expressed protein	No	No	1	989.07	802.565	822.755	734.968	738.457	708.448	696.371	965.006	935.546	836.385	761.577	609.341	837.913	872.373	726.066	601.263	729.316	696.02	521.814	614.737	690.511	620.73	599.84	534.124	871.464	727.292	865.642	735.769	812.118	675.534	609.022	584.899	0.234518	0.260907	0.0583056	0.265661	0.296073	0.0736313	0.685312	0.0798134	0.176213	-0.00475413
LOC_Os12g28015	qCDP12.2	expressed protein	No	No	1	427.503	492.458	437.454	384.104	534.174	430.758	417.198	723.573	449.284	493.913	512.112	382.803	0	0	0	0	0	0	0	0	0	0	3.89507	0	452.473	449.68	530.019	462.944	0.001	0.001	0.001	1.29936	0.195208	0.00893455	-10.3436	0	0.558704	0.957031	0.373901		10.5388	0.00893455
LOC_Os12g28065	qCDP12.2	expressed protein	No	No	1	1.87501	0	0	0	1.38029	0	0	0	0	0	0	1.84929	0	0	0	0	0	0	0	0	0	0	0.649178	0	0.626005	0.461098	0.001	0.61743	0.001	0.001	0.001	0.217393	-9.27013	0.441101	-7.76416	0	0.373901	0.842119	0.373901		-1.50597	0.441101
LOC_Os12g28090	qCDP12.2	expressed protein	No	No	2	0.937507	1.09193	0	2.4622	2.76059	0	0.624548	0	1.8489	0	0	0	0	0	0	0	0	0	0	0	0	0	0	0.76742	0.677477	1.74193	0.825484	0.001	0.001	0.001	0.001	0.256807	9.6891	-1.36244	-8.00454	0	0.20354	0.320249	0.373901		17.6936	-1.36244
LOC_Os12g28100	qCDP12.2	NBS-LRR disease resistance protein, putative, expressed	Yes	No	3	128.439	247.867	210.744	190.821	100.761	142.231	950.563	773.023	936.47	616.649	423.887	693.484	4.74738	46.2991	4.29625	5.05263	9.21241	10.8753	421.854	471.589	505.754	391.277	247.986	300.829	195.684	144.606	886.686	578.007	18.4486	8.38112	466.4	313.365	0.617336	0.436405	0.573723	1.1383	0.0349162	0.308788	0.0341466	0.512801	0.0436125	-0.70189
LOC_Os12g28137	qCDP12.2	ATPase 3, putative, expressed	No	No	1	36.5628	79.7105	51.0896	23.3909	24.8453	10.8367	31.2274	13.817	17.5646	9.89805	9.12675	10.1711	0	0	0	0	0	0	0	0	0	0	0	0	55.7886	19.692	20.8707	9.73297	0.001	0.001	0.001	0.001	1.10052	1.50236	0	0	0.103479	0.0548159			1.10052	1.50236
LOC_Os12g28177	qCDP12.2	ATPase 3, putative, expressed	No	No	1	0	1.09193	0	0	0	0	0	0.727209	0	0	0	0	0	0	1.43208	0	0	0	0	0	0	0	0	0	0.364975	0.001	0.243403	0.001	0.478361	0.001	0.001	0.001	7.9272	8.51165	0	8.90196	0.373901	0.373901		0.373901	7.9272	-0.390301
LOC_Os12g28250	qCDP12.2	disease resistance protein RPM1, putative, expressed	Yes	No	2	330.94	329.761	389.558	455.508	429.271	405.021	1.2491	5.09046	0.924452	8.90825	8.11267	7.39716	0	0	1.43208	0	0	0	2.75122	0.726639	0.980143	4.02548	6.49178	0	350.087	429.934	2.42234	8.14036	0.478361	0.001	1.487	3.50675	-1.74869	-0.296401	-1.23773	8.90196	0.0153069	0.0312587	0.368876	0.373901	-0.510961	-9.19836
LOC_Os12g28260	qCDP12.2	cyclic nucleotide-gated ion channel, putative, expressed	Yes	No	1	215.627	180.168	202.23	153.888	161.494	149.004	144.271	152.714	141.441	106.899	176.451	147.943	35.6054	35.3335	51.555	25.2632	27.6372	32.626	96.2926	98.0963	105.855	64.4078	74.0063	70.6026	199.342	154.796	146.143	143.765	40.8323	28.5098	100.082	69.6732	0.0236652	0.364875	0.522513	0.518253	0.91312	0.0152823	0.00170261	0.100187	-0.498848	-0.153378
LOC_Os12g41380	qCDP12.3	ulp1 protease family protein, putative, expressed	Yes	No	1	447.191	422.575	511.96	358.251	367.158	315.618	374.104	357.06	387.346	295.952	321.464	299.585	421.33	448.37	425.328	348.632	345.465	377.529	342.068	372.766	313.156	293.86	287.586	315.41	460.576	347.01	372.838	305.668	431.677	357.21	342.664	298.953	0.286581	0.408463	0.196877	0.273182	0.00477164	0.0216073	0.0846841	0.00490239	0.0897039	0.135281
LOC_Os12g41450	qCDP12.3	F-box domain containing protein, expressed	No	No	1	0	0	0	0	0	0	0	0	0	0	0	0	0	0	0	0	0	0	0	0	0	0	0	0	0.001	0.001	0.001	0.001	0.001	0.001	0.001	0.001	0	0	0	0					0	0
LOC_Os12g41460	qCDP12.3	expressed protein	No	No	2	0	0	0	0	0	0	0	0	0	0	0	0	0	0	0	0	0	0	0	0	0	0	0	0.76742	0.001	0.001	0.001	0.001	0.001	0.001	0.001	0.256807	0	0	-8.00454	0			0.373901		8.00454	0
LOC_Os12g41490	qCDP12.3	cysteine-rich receptor-like protein kinase 8 precursor, putative, expressed	No	No	2	312.19	424.759	352.305	257.3	296.763	273.626	369.108	426.144	466.848	352.371	355.943	388.351	364.362	326.531	700.288	296.842	305.545	344.903	504.39	396.745	489.091	384.836	358.995	408.267	363.086	275.898	420.701	365.556	463.728	315.764	463.41	384.034	0.202704	0.396177	0.271054	0.55443	0.145569	0.0667527	0.0953743	0.284042	-0.0683502	-0.158253
LOC_Os12g41500	qCDP12.3	rhodanese-like domain containing protein, putative, expressed	No	No	2	1981.89	2295.23	2236.23	1626.29	1599.76	1731.16	2067.88	2100.18	2366.6	2422.05	2171.15	2347.67	1940.49	1878.77	2037.85	1599.16	1751.89	1802.2	2174.38	2206.8	2202.38	1920.96	2094.25	2040.57	2171.12	1652.4	2178.22	2313.63	1952.37	1717.75	2194.52	2018.59	-0.0870069	0.393872	0.120556	0.184708	0.323633	0.00759955	0.0280576	0.0375832	-0.207563	0.209164
LOC_Os12g41510	qCDP12.3	cysteine-rich receptor-like protein kinase 31 precursor, putative, expressed	No	No	1	1.87501	0	1.06437	9.84882	5.52117	0	18.1119	12.3626	8.32007	360.289	107.493	310.681	1.18685	1.2184	0	0	1.5354	3.10723	22.9268	34.152	20.0929	1056.29	775.119	165.763	0.980794	5.12433	12.9325	259.489	0.802748	1.54855	25.7249	665.724	-4.3266	-2.38534	-4.69368	-0.947895	0.033343	0.226435	0.0716141	0.490095	0.367088	-1.43745
LOC_Os12g41550	qCDP12.3	expressed protein	No	No	1	0	3.27578	0	0	0	1.35459	2.49819	5.81767	1.8489	0.989805	0	2.77393	0	1.2184	0	0	0	0	3.66829	4.35984	2.94043	0.805097	0.649178	0	1.09293	0.452529	3.38926	1.25558	0.407133	0.001	3.65718	0.485758	1.43261	1.27211	2.91242	8.66936	0.221019	0.616616	0.00268257	0.373901	-1.47981	-7.39724
LOC_Os12g41560	qCDP12.3	expressed protein	No	No	1	68.438	120.112	65.9907	86.1771	92.4797	73.1476	37.4729	72.7209	45.2982	31.6738	27.3803	19.4175	67.6502	88.9431	117.431	155.368	121.297	186.434	38.5171	47.9582	80.3717	40.2548	12.3344	28.3945	84.8478	83.9358	51.8317	26.1582	91.3423	154.367	55.6167	26.9956	0.986571	0.0155914	1.04279	-0.757013	0.0850398	0.963128	0.129723	0.0564435	-0.0562225	0.772604
LOC_Os12g41590	qCDP12.3	oxidoreductase, short chain dehydrogenase/reductase family domain containing protein, expressed	No	No	1	449.066	444.413	522.604	991.037	1151.16	1155.46	25.6065	27.6339	34.2047	65.3271	92.2816	92.4645	404.714	416.692	501.229	1125.47	1025.65	870.026	37.6	44.325	29.4043	91.781	80.4981	48.3474	472.029	1099.22	29.1494	83.3587	440.879	1007.05	37.1108	73.5432	-1.51587	-1.21954	-0.986754	-1.19168	0.00445502	0.000465331	0.0565252	0.00213281	-0.529114	-0.0278566
LOC_Os12g41600	qCDP12.3	OsSAUR57 - Auxin-responsive SAUR gene family member, expressed	No	No	1	64.688	31.6658	34.0597	128.035	63.4935	71.793	29.9783	34.906	34.2047	131.644	104.451	164.587	30.858	31.6784	87.357	194.526	152.005	127.397	42.1854	44.325	38.2256	84.5352	127.888	78.2768	43.4722	87.7747	33.0307	133.561	49.9655	157.977	41.5796	96.901	-2.01562	-1.01371	-1.22063	-1.66071	0.00450774	0.125039	0.0243744	0.0163107	-0.79499	0.646998
LOC_Os12g41620	qCDP12.3	WD domain, G-beta repeat domain containing protein, expressed	No	No	1	587.817	530.676	581.144	717.732	582.484	734.185	1056.11	885.013	1080.68	872.018	958.309	832.18	443.88	491.014	319.354	491.368	554.28	453.656	978.517	973.697	721.385	887.217	928.974	1158.04	566.547	678.135	1007.27	887.504	418.084	499.769	891.2	991.41	0.182627	-0.259378	-0.153732	-0.257469	0.171191	0.0954061	0.449153	0.238564	0.336359	-0.0019086
LOC_Os12g41630	qCDP12.3	OsFBX463 - F-box domain containing protein, expressed	No	No	2	14.0626	16.3789	8.51493	4.92441	22.0847	5.41834	13.7401	14.5442	4.62226	25.7349	20.2817	32.3626	7.12107	9.74718	20.0492	6.31579	3.0708	6.21447	6.41951	18.166	17.1525	22.5427	21.4229	20.7203	12.9865	10.8101	10.9698	26.1274	12.3068	5.20135	13.9137	21.563	-1.25202	0.264623	-0.632054	1.2425	0.0326496	0.739413	0.114083	0.157062	-0.619967	-0.977874
LOC_Os12g41640	qCDP12.3	expressed protein	No	No	1	0	1.09193	0	0	0	0	6.24548	4.36325	3.69781	18.8063	8.11267	15.719	0	0	0	0	0	1.55362	0.917073	2.17992	8.33121	1.61019	3.24589	0.76742	0.364975	0.001	4.76985	14.2136	0.001	0.518872	3.8104	1.8755	-1.57526	8.51165	1.02267	-9.01924	0.0445663	0.373901	0.465825	0.373901	-2.59793	17.5309
LOC_Os12g41650	qCDP12.3	helix-loop-helix DNA-binding domain containing protein, expressed	Yes	No	1	379.69	422.575	422.553	402.57	383.722	418.567	165.505	175.257	158.081	129.664	91.2675	127.601	367.922	391.106	405.279	424.421	397.669	419.477	109.132	176.573	186.227	103.052	123.344	115.88	408.274	401.621	166.282	116.179	388.103	413.857	157.312	114.093	0.51729	0.0237042	0.463413	-0.0926898	0.0202574	0.722874	0.158449	0.132076	0.0538766	0.116394
LOC_Os12g41660	qCDP12.3	expressed protein	No	No	1	51.5629	22.9304	28.7379	68.9417	71.7753	43.3467	52.4621	87.9923	60.0894	138.573	110.535	139.621	56.9686	48.7359	88.7891	32.8421	62.9515	51.2694	69.6975	56.6779	98.0143	66.823	79.8489	63.6958	34.4114	61.3556	66.8489	129.577	64.8322	49.022	74.7976	70.1236	-0.954838	-0.834307	0.0930913	0.403282	0.012098	0.098769	0.740524	0.35224	-1.04793	-1.23759
LOC_Os12g41670	qCDP12.3	expressed protein	No	No	5	185.626	172.524	194.779	222.829	201.523	180.16	211.722	189.802	245.904	180.145	204.845	180.306	213.632	212.001	81.6287	219.79	155.076	219.06	222.849	219.445	178.386	223.012	209.684	225.621	184.311	201.505	215.81	188.433	169.088	197.976	206.894	219.44	0.195714	-0.128675	-0.0849346	-0.227548	0.208385	0.283985	0.453207	0.585047	0.280648	0.0988732
LOC_Os12g41680	qCDP12.3	No apical meristem protein, putative, expressed	No	No	1	1028.45	917.217	729.091	562.614	434.792	428.049	759.451	729.391	741.411	718.599	495.887	831.256	737.031	632.349	695.992	526.737	443.731	490.943	787.766	863.247	841.453	503.186	570.627	506.497	891.585	475.153	743.418	681.915	688.458	487.138	830.823	526.771	0.124583	0.907982	0.657365	0.499039	0.567794	0.0130359	0.000635113	0.00656505	-0.532782	0.408943
LOC_Os12g41690	qCDP12.3	membrane associated DUF588 domain containing protein, putative, expressed	No	No	1	79.6881	55.6882	54.2827	73.8661	63.4935	78.566	186.115	129.443	122.028	85.1232	71.9999	81.3688	56.9686	70.6671	42.9625	140.211	118.226	114.968	162.322	148.234	106.836	74.0689	79.1997	105.904	63.2207	71.9762	145.863	79.4983	56.8671	124.469	139.132	86.3919	0.875619	-0.187124	0.687483	-1.13012	0.0322936	0.402976	0.052731	0.00387474	0.188136	0.942998
LOC_Os12g41700	qCDP12.3	LSD1 zinc finger domain containing protein, expressed	Yes	No	1	273.752	345.048	328.889	257.3	242.932	284.463	362.238	321.426	341.123	409.779	403.605	427.186	296.711	335.059	421.032	300.632	248.735	288.973	354.907	410.551	331.778	441.193	453.775	362.99	315.898	261.566	341.597	413.525	350.935	279.447	365.747	419.32	-0.275679	0.272282	-0.197209	0.328628	0.00635687	0.0934312	0.218969	0.148251	-0.07847	-0.0563463
LOC_Os12g41710	qCDP12.3	Protein kinase domain containing protein, expressed	No	No	2	237.189	266.43	234.161	419.806	419.609	287.172	590.823	550.497	688.717	657.231	740.281	782.25	217.193	321.657	317.922	411.79	222.633	310.723	573.171	701.934	486.641	747.13	669.302	726.746	245.928	375.53	610.013	726.588	285.592	315.05	587.249	714.394	-0.252297	-0.610695	-0.282747	-0.141625	0.101734	0.0460618	0.129505	0.671463	0.0304498	-0.469069
LOC_Os12g41715	qCDP12.3	DEAD-box ATP-dependent RNA helicase, putative, expressed	No	No	1	1905.95	1810.41	1607.19	1488.4	1417.56	1700	2587.5	2391.79	2814.03	1954.87	2273.58	1976.89	1331.64	1282.97	760.436	1261.89	1199.15	1113.94	2193.64	2001.16	1936.76	2019.99	1922.22	2642.99	1774.52	1535.32	2597.78	2068.44	1125.02	1191.66	2043.86	2195.07	0.328731	0.208886	-0.102971	-0.0830292	0.029421	0.12215	0.560615	0.74059	0.431702	0.291915
LOC_Os12g41720	qCDP12.3	PLA IIIA/PLP7, putative, expressed	No	No	1	90.9382	85.1702	89.4068	96.0259	120.086	142.231	94.9314	130.17	108.161	179.155	177.465	184.004	168.532	136.461	230.565	199.579	184.248	174.005	89.8731	101.729	158.293	116.739	138.924	122.787	88.506	119.449	111.089	180.209	178.52	185.945	116.633	126.151	-0.69796	-0.432543	-0.113178	-0.0587885	0.00272077	0.0829382	0.6892	0.808	-0.584782	-0.373754
