# Supplementary material for: Novel QTLs for salinity tolerance revealed by genome-wide association studies of biomass, chlorophyll and tissue ion content in 176 rice landraces from Bangladesh
Source: PLoS One. 2021 Nov 5;16(11):e0259456. doi: 10.1371/journal.pone.0259456 (PMC8570475; doi:10.1371/journal.pone.0259456)
Supplement: S12 Table — (XLSX) [file pone.0259456.s020.xlsx]

## Sheet: S12 Table All SNP substitution 
Supplementary table 12. Effects of all 28188 possible substitution events within candidate gene regions.
#CHROM	POS	ID	Frameshift	Effect	Site	REF	ALT	Gene	Strand	Start	End	QTL	Transcript	Gene POS	MID	Expression cluster	Functionally annotated	Outlier in expression	annotation
chr01	38275059	1365463	no	synonymous	intron	A	G	LOC_Os01g65920	reverse	38275055	38279030	qCDP1.1	LOC_Os01g65920.1	4	0	1	Yes	No	F-box/LRR-repeat protein 2, putative, expressed
chr01	38275062	1365464	no	synonymous	intron	G	GGTTACAGA	LOC_Os01g65920	reverse	38275055	38279030	qCDP1.1	LOC_Os01g65920.1	7	1	1	Yes	No	F-box/LRR-repeat protein 2, putative, expressed
chr01	38275065	1365465	no	synonymous	intron	C	T	LOC_Os01g65920	reverse	38275055	38279030	qCDP1.1	LOC_Os01g65920.1	10	2	1	Yes	No	F-box/LRR-repeat protein 2, putative, expressed
chr01	38275069	1365466	no	synonymous	intron	A	G	LOC_Os01g65920	reverse	38275055	38279030	qCDP1.1	LOC_Os01g65920.1	14	3	1	Yes	No	F-box/LRR-repeat protein 2, putative, expressed
chr01	38275069	1365466	no	synonymous	intron	A	T	LOC_Os01g65920	reverse	38275055	38279030	qCDP1.1	LOC_Os01g65920.1	14	4	1	Yes	No	F-box/LRR-repeat protein 2, putative, expressed
chr01	38275073	1365467	no	synonymous	intron	A	G	LOC_Os01g65920	reverse	38275055	38279030	qCDP1.1	LOC_Os01g65920.1	18	5	1	Yes	No	F-box/LRR-repeat protein 2, putative, expressed
chr01	38275321	1365468	no	synonymous	exon	G	C	LOC_Os01g65920	reverse	38275055	38279030	qCDP1.1	LOC_Os01g65920.1	266	6	1	Yes	No	F-box/LRR-repeat protein 2, putative, expressed
chr01	38275342	1365469	no	synonymous	exon	T	C	LOC_Os01g65920	reverse	38275055	38279030	qCDP1.1	LOC_Os01g65920.1	287	7	1	Yes	No	F-box/LRR-repeat protein 2, putative, expressed
chr01	38275352	1365470	no	missense	exon	A	T	LOC_Os01g65920	reverse	38275055	38279030	qCDP1.1	LOC_Os01g65920.1	297	8	1	Yes	No	F-box/LRR-repeat protein 2, putative, expressed
chr01	38275357	1365471	no	synonymous	exon	G	C	LOC_Os01g65920	reverse	38275055	38279030	qCDP1.1	LOC_Os01g65920.1	302	9	1	Yes	No	F-box/LRR-repeat protein 2, putative, expressed
chr01	38275381	1365472	no	synonymous	exon	G	C	LOC_Os01g65920	reverse	38275055	38279030	qCDP1.1	LOC_Os01g65920.1	326	10	1	Yes	No	F-box/LRR-repeat protein 2, putative, expressed
chr01	38275393	1365473	no	synonymous	exon	G	A	LOC_Os01g65920	reverse	38275055	38279030	qCDP1.1	LOC_Os01g65920.1	338	11	1	Yes	No	F-box/LRR-repeat protein 2, putative, expressed
chr01	38275397	1365474	no	missense	exon	T	C	LOC_Os01g65920	reverse	38275055	38279030	qCDP1.1	LOC_Os01g65920.1	342	12	1	Yes	No	F-box/LRR-repeat protein 2, putative, expressed
chr01	38275411	1365475	no	synonymous	exon	G	C	LOC_Os01g65920	reverse	38275055	38279030	qCDP1.1	LOC_Os01g65920.1	356	13	1	Yes	No	F-box/LRR-repeat protein 2, putative, expressed
chr01	38275474	1365476	no	synonymous	exon	G	A	LOC_Os01g65920	reverse	38275055	38279030	qCDP1.1	LOC_Os01g65920.1	419	14	1	Yes	No	F-box/LRR-repeat protein 2, putative, expressed
chr01	38275622	1365477	no	missense	exon	G	A	LOC_Os01g65920	reverse	38275055	38279030	qCDP1.1	LOC_Os01g65920.1	567	15	1	Yes	No	F-box/LRR-repeat protein 2, putative, expressed
chr01	38275669	1365478	no	synonymous	intron	A	G	LOC_Os01g65920	reverse	38275055	38279030	qCDP1.1	LOC_Os01g65920.1	614	16	1	Yes	No	F-box/LRR-repeat protein 2, putative, expressed
chr01	38275686	1365479	no	synonymous	intron	C	A	LOC_Os01g65920	reverse	38275055	38279030	qCDP1.1	LOC_Os01g65920.1	631	17	1	Yes	No	F-box/LRR-repeat protein 2, putative, expressed
chr01	38275765	1365480	no	synonymous	intron	C	A	LOC_Os01g65920	reverse	38275055	38279030	qCDP1.1	LOC_Os01g65920.1	710	18	1	Yes	No	F-box/LRR-repeat protein 2, putative, expressed
chr01	38275780	1365481	no	synonymous	intron	G	A	LOC_Os01g65920	reverse	38275055	38279030	qCDP1.1	LOC_Os01g65920.1	725	19	1	Yes	No	F-box/LRR-repeat protein 2, putative, expressed
chr01	38275798	1365482	no	synonymous	intron	A	ATGCTAGTT	LOC_Os01g65920	reverse	38275055	38279030	qCDP1.1	LOC_Os01g65920.1	743	20	1	Yes	No	F-box/LRR-repeat protein 2, putative, expressed
chr01	38275808	1365483	no	synonymous	intron	A	G	LOC_Os01g65920	reverse	38275055	38279030	qCDP1.1	LOC_Os01g65920.1	753	21	1	Yes	No	F-box/LRR-repeat protein 2, putative, expressed
chr01	38275827	1365484	no	synonymous	intron	A	G	LOC_Os01g65920	reverse	38275055	38279030	qCDP1.1	LOC_Os01g65920.1	772	22	1	Yes	No	F-box/LRR-repeat protein 2, putative, expressed
chr01	38275859	1365485	no	synonymous	intron	A	G	LOC_Os01g65920	reverse	38275055	38279030	qCDP1.1	LOC_Os01g65920.1	804	23	1	Yes	No	F-box/LRR-repeat protein 2, putative, expressed
chr01	38275889	1365486	no	synonymous	intron	A	G	LOC_Os01g65920	reverse	38275055	38279030	qCDP1.1	LOC_Os01g65920.1	834	24	1	Yes	No	F-box/LRR-repeat protein 2, putative, expressed
chr01	38275933	1365487	no	synonymous	intron	C	T	LOC_Os01g65920	reverse	38275055	38279030	qCDP1.1	LOC_Os01g65920.1	878	25	1	Yes	No	F-box/LRR-repeat protein 2, putative, expressed
chr01	38275942	1365488	no	synonymous	intron	AAAATTGATAGT	A	LOC_Os01g65920	reverse	38275055	38279030	qCDP1.1	LOC_Os01g65920.1	887	26	1	Yes	No	F-box/LRR-repeat protein 2, putative, expressed
chr01	38276028	1365491	no	synonymous	intron	G	GA	LOC_Os01g65920	reverse	38275055	38279030	qCDP1.1	LOC_Os01g65920.1	973	27	1	Yes	No	F-box/LRR-repeat protein 2, putative, expressed
chr01	38276032	1365492	no	synonymous	intron	A	T	LOC_Os01g65920	reverse	38275055	38279030	qCDP1.1	LOC_Os01g65920.1	977	28	1	Yes	No	F-box/LRR-repeat protein 2, putative, expressed
chr01	38276133	1365493	no	synonymous	exon	T	C	LOC_Os01g65920	reverse	38275055	38279030	qCDP1.1	LOC_Os01g65920.1	1078	29	1	Yes	No	F-box/LRR-repeat protein 2, putative, expressed
chr01	38276478	1365494	no	missense	exon	C	T	LOC_Os01g65920	reverse	38275055	38279030	qCDP1.1	LOC_Os01g65920.1	1423	30	1	Yes	No	F-box/LRR-repeat protein 2, putative, expressed
chr01	38276673	1365495	no	synonymous	intron	T	C	LOC_Os01g65920	reverse	38275055	38279030	qCDP1.1	LOC_Os01g65920.1	1618	31	1	Yes	No	F-box/LRR-repeat protein 2, putative, expressed
chr01	38276674	1365496	no	synonymous	intron	C	A	LOC_Os01g65920	reverse	38275055	38279030	qCDP1.1	LOC_Os01g65920.1	1619	32	1	Yes	No	F-box/LRR-repeat protein 2, putative, expressed
chr01	38276720	1365497	no	synonymous	intron	G	A	LOC_Os01g65920	reverse	38275055	38279030	qCDP1.1	LOC_Os01g65920.1	1665	33	1	Yes	No	F-box/LRR-repeat protein 2, putative, expressed
chr01	38276779	1365498	no	synonymous	intron	G	A	LOC_Os01g65920	reverse	38275055	38279030	qCDP1.1	LOC_Os01g65920.1	1724	34	1	Yes	No	F-box/LRR-repeat protein 2, putative, expressed
chr01	38276854	1365499	no	synonymous	intron	A	T	LOC_Os01g65920	reverse	38275055	38279030	qCDP1.1	LOC_Os01g65920.1	1799	35	1	Yes	No	F-box/LRR-repeat protein 2, putative, expressed
chr01	38276884	1365500	no	synonymous	intron	A	G	LOC_Os01g65920	reverse	38275055	38279030	qCDP1.1	LOC_Os01g65920.1	1829	36	1	Yes	No	F-box/LRR-repeat protein 2, putative, expressed
chr01	38277039	1365501	no	synonymous	intron	T	A	LOC_Os01g65920	reverse	38275055	38279030	qCDP1.1	LOC_Os01g65920.1	1984	37	1	Yes	No	F-box/LRR-repeat protein 2, putative, expressed
chr01	38277039	1365501	no	synonymous	intron	T	C	LOC_Os01g65920	reverse	38275055	38279030	qCDP1.1	LOC_Os01g65920.1	1984	38	1	Yes	No	F-box/LRR-repeat protein 2, putative, expressed
chr01	38277067	1365502	no	synonymous	intron	T	C	LOC_Os01g65920	reverse	38275055	38279030	qCDP1.1	LOC_Os01g65920.1	2012	39	1	Yes	No	F-box/LRR-repeat protein 2, putative, expressed
chr01	38277181	1365503	no	synonymous	intron	T	TGC	LOC_Os01g65920	reverse	38275055	38279030	qCDP1.1	LOC_Os01g65920.1	2126	40	1	Yes	No	F-box/LRR-repeat protein 2, putative, expressed
chr01	38277237	1365504	no	synonymous	intron	T	C	LOC_Os01g65920	reverse	38275055	38279030	qCDP1.1	LOC_Os01g65920.1	2182	41	1	Yes	No	F-box/LRR-repeat protein 2, putative, expressed
chr01	38277240	1365505	no	synonymous	intron	G	A	LOC_Os01g65920	reverse	38275055	38279030	qCDP1.1	LOC_Os01g65920.1	2185	42	1	Yes	No	F-box/LRR-repeat protein 2, putative, expressed
chr01	38277269	1365506	no	synonymous	intron	A	C	LOC_Os01g65920	reverse	38275055	38279030	qCDP1.1	LOC_Os01g65920.1	2214	43	1	Yes	No	F-box/LRR-repeat protein 2, putative, expressed
chr01	38277330	1365507	no	synonymous	intron	A	G	LOC_Os01g65920	reverse	38275055	38279030	qCDP1.1	LOC_Os01g65920.1	2275	44	1	Yes	No	F-box/LRR-repeat protein 2, putative, expressed
chr01	38277504	1365508	no	synonymous	intron	T	A	LOC_Os01g65920	reverse	38275055	38279030	qCDP1.1	LOC_Os01g65920.1	2449	45	1	Yes	No	F-box/LRR-repeat protein 2, putative, expressed
chr01	38277850	1365509	no	synonymous	intron	CT	C	LOC_Os01g65920	reverse	38275055	38279030	qCDP1.1	LOC_Os01g65920.1	2795	46	1	Yes	No	F-box/LRR-repeat protein 2, putative, expressed
chr01	38277931	1365510	no	synonymous	intron	G	T	LOC_Os01g65920	reverse	38275055	38279030	qCDP1.1	LOC_Os01g65920.1	2876	47	1	Yes	No	F-box/LRR-repeat protein 2, putative, expressed
chr01	38278264	1365511	no	synonymous	intron	TTC	T	LOC_Os01g65920	reverse	38275055	38279030	qCDP1.1	LOC_Os01g65920.1	3209	48	1	Yes	No	F-box/LRR-repeat protein 2, putative, expressed
chr01	38278265	1365512	no	synonymous	intron	TC	T	LOC_Os01g65920	reverse	38275055	38279030	qCDP1.1	LOC_Os01g65920.1	3210	49	1	Yes	No	F-box/LRR-repeat protein 2, putative, expressed
chr01	38278268	1365514	no	synonymous	intron	C	T	LOC_Os01g65920	reverse	38275055	38279030	qCDP1.1	LOC_Os01g65920.1	3213	50	1	Yes	No	F-box/LRR-repeat protein 2, putative, expressed
chr01	38278352	1365515	no	synonymous	intron	C	T	LOC_Os01g65920	reverse	38275055	38279030	qCDP1.1	LOC_Os01g65920.1	3297	51	1	Yes	No	F-box/LRR-repeat protein 2, putative, expressed
chr01	38278767	1365516	no	synonymous	intron	A	G	LOC_Os01g65920	reverse	38275055	38279030	qCDP1.1	LOC_Os01g65920.1	3712	52	1	Yes	No	F-box/LRR-repeat protein 2, putative, expressed
chr01	38278807	1365517	no	synonymous	intron	T	G	LOC_Os01g65920	reverse	38275055	38279030	qCDP1.1	LOC_Os01g65920.1	3752	53	1	Yes	No	F-box/LRR-repeat protein 2, putative, expressed
chr01	38278917	1365518	no	synonymous	intron	TC	T	LOC_Os01g65920	reverse	38275055	38279030	qCDP1.1	LOC_Os01g65920.1	3862	54	1	Yes	No	F-box/LRR-repeat protein 2, putative, expressed
chr01	38278987	1365519	no	synonymous	intron	A	T	LOC_Os01g65920	reverse	38275055	38279030	qCDP1.1	LOC_Os01g65920.1	3932	55	1	Yes	No	F-box/LRR-repeat protein 2, putative, expressed
chr01	38279000	1365520	no	synonymous	intron	T	C	LOC_Os01g65920	reverse	38275055	38279030	qCDP1.1	LOC_Os01g65920.1	3945	56	1	Yes	No	F-box/LRR-repeat protein 2, putative, expressed
chr01	38306162	1366297	no	synonymous	intron	C	T	LOC_Os01g66000	reverse	38306156	38307729	qCDP1.1	LOC_Os01g66000.1	6	57	1	No	No	NADH dehydrogenase I subunit N, putative, expressed
chr01	38306179	1366298	no	synonymous	intron	C	T	LOC_Os01g66000	reverse	38306156	38307729	qCDP1.1	LOC_Os01g66000.1	23	58	1	No	No	NADH dehydrogenase I subunit N, putative, expressed
chr01	38306180	1366299	no	synonymous	intron	C	T	LOC_Os01g66000	reverse	38306156	38307729	qCDP1.1	LOC_Os01g66000.1	24	59	1	No	No	NADH dehydrogenase I subunit N, putative, expressed
chr01	38306197	1366300	no	synonymous	intron	G	A	LOC_Os01g66000	reverse	38306156	38307729	qCDP1.1	LOC_Os01g66000.1	41	60	1	No	No	NADH dehydrogenase I subunit N, putative, expressed
chr01	38306214	1366301	no	synonymous	intron	A	C	LOC_Os01g66000	reverse	38306156	38307729	qCDP1.1	LOC_Os01g66000.1	58	61	1	No	No	NADH dehydrogenase I subunit N, putative, expressed
chr01	38306226	1366302	no	synonymous	intron	C	T	LOC_Os01g66000	reverse	38306156	38307729	qCDP1.1	LOC_Os01g66000.1	70	62	1	No	No	NADH dehydrogenase I subunit N, putative, expressed
chr01	38306553	1366303	no	synonymous	intron	A	AT	LOC_Os01g66000	reverse	38306156	38307729	qCDP1.1	LOC_Os01g66000.1	397	63	1	No	No	NADH dehydrogenase I subunit N, putative, expressed
chr01	38306554	1366305	no	synonymous	intron	G	T	LOC_Os01g66000	reverse	38306156	38307729	qCDP1.1	LOC_Os01g66000.1	398	64	1	No	No	NADH dehydrogenase I subunit N, putative, expressed
chr01	38306689	1366306	no	synonymous	intron	G	A	LOC_Os01g66000	reverse	38306156	38307729	qCDP1.1	LOC_Os01g66000.1	533	65	1	No	No	NADH dehydrogenase I subunit N, putative, expressed
chr01	38306792	1366307	no	synonymous	exon	G	A	LOC_Os01g66000	reverse	38306156	38307729	qCDP1.1	LOC_Os01g66000.1	636	66	1	No	No	NADH dehydrogenase I subunit N, putative, expressed
chr01	38306897	1366308	no	synonymous	intron	C	CA	LOC_Os01g66000	reverse	38306156	38307729	qCDP1.1	LOC_Os01g66000.1	741	67	1	No	No	NADH dehydrogenase I subunit N, putative, expressed
chr01	38306924	1366309	no	synonymous	exon	C	T	LOC_Os01g66000	reverse	38306156	38307729	qCDP1.1	LOC_Os01g66000.1	768	68	1	No	No	NADH dehydrogenase I subunit N, putative, expressed
chr01	38306950	1366310	no	missense	exon	T	G	LOC_Os01g66000	reverse	38306156	38307729	qCDP1.1	LOC_Os01g66000.1	794	69	1	No	No	NADH dehydrogenase I subunit N, putative, expressed
chr01	38306954	1366311	no	synonymous	exon	A	C	LOC_Os01g66000	reverse	38306156	38307729	qCDP1.1	LOC_Os01g66000.1	798	70	1	No	No	NADH dehydrogenase I subunit N, putative, expressed
chr01	38306960	1366312	no	missense	exon	A	C	LOC_Os01g66000	reverse	38306156	38307729	qCDP1.1	LOC_Os01g66000.1	804	71	1	No	No	NADH dehydrogenase I subunit N, putative, expressed
chr01	38306966	1366313	no	synonymous	exon	G	C	LOC_Os01g66000	reverse	38306156	38307729	qCDP1.1	LOC_Os01g66000.1	810	72	1	No	No	NADH dehydrogenase I subunit N, putative, expressed
chr01	38307159	1366314	no	synonymous	exon	A	G	LOC_Os01g66000	reverse	38306156	38307729	qCDP1.1	LOC_Os01g66000.1	1003	73	1	No	No	NADH dehydrogenase I subunit N, putative, expressed
chr01	38307368	1366315	no	synonymous	exon	G	C	LOC_Os01g66000	reverse	38306156	38307729	qCDP1.1	LOC_Os01g66000.1	1212	74	1	No	No	NADH dehydrogenase I subunit N, putative, expressed
chr01	38319090	1366583	no	missense	exon	G	C	LOC_Os01g66020	forward	38319060	38321000	qCDP1.1	LOC_Os01g66020.1	30	75	2	No	No	protein kinase family protein, putative, expressed
chr01	38319512	1366584	no	synonymous	exon	G	T	LOC_Os01g66020	forward	38319060	38321000	qCDP1.1	LOC_Os01g66020.1	452	76	2	No	No	protein kinase family protein, putative, expressed
chr01	38320107	1366585	no	missense	exon	G	A	LOC_Os01g66020	forward	38319060	38321000	qCDP1.1	LOC_Os01g66020.1	1047	77	2	No	No	protein kinase family protein, putative, expressed
chr01	38320169	1366586	no	synonymous	exon	C	G	LOC_Os01g66020	forward	38319060	38321000	qCDP1.1	LOC_Os01g66020.1	1109	78	2	No	No	protein kinase family protein, putative, expressed
chr01	38320194	1366587	no	missense	exon	T	G	LOC_Os01g66020	forward	38319060	38321000	qCDP1.1	LOC_Os01g66020.1	1134	79	2	No	No	protein kinase family protein, putative, expressed
chr01	38320201	1366588	no	missense	exon	A	C	LOC_Os01g66020	forward	38319060	38321000	qCDP1.1	LOC_Os01g66020.1	1141	80	2	No	No	protein kinase family protein, putative, expressed
chr01	38320259	1366589	no	synonymous	exon	G	T	LOC_Os01g66020	forward	38319060	38321000	qCDP1.1	LOC_Os01g66020.1	1199	81	2	No	No	protein kinase family protein, putative, expressed
chr01	38320284	1366590	no	missense	exon	G	A	LOC_Os01g66020	forward	38319060	38321000	qCDP1.1	LOC_Os01g66020.1	1224	82	2	No	No	protein kinase family protein, putative, expressed
chr01	38320382	1366591	no	synonymous	exon	G	C	LOC_Os01g66020	forward	38319060	38321000	qCDP1.1	LOC_Os01g66020.1	1322	83	2	No	No	protein kinase family protein, putative, expressed
chr01	38320502	1366592	no	synonymous	exon	T	C	LOC_Os01g66020	forward	38319060	38321000	qCDP1.1	LOC_Os01g66020.1	1442	84	2	No	No	protein kinase family protein, putative, expressed
chr01	38320608	1366593	no	synonymous	exon	C	T	LOC_Os01g66020	forward	38319060	38321000	qCDP1.1	LOC_Os01g66020.1	1548	85	2	No	No	protein kinase family protein, putative, expressed
chr01	38320713	1366594	no	missense	exon	G	A	LOC_Os01g66020	forward	38319060	38321000	qCDP1.1	LOC_Os01g66020.1	1653	86	2	No	No	protein kinase family protein, putative, expressed
chr01	38320820	1366595	no	synonymous	exon	C	T	LOC_Os01g66020	forward	38319060	38321000	qCDP1.1	LOC_Os01g66020.1	1760	87	2	No	No	protein kinase family protein, putative, expressed
chr01	38320877	1366596	no	missense	exon	C	A	LOC_Os01g66020	forward	38319060	38321000	qCDP1.1	LOC_Os01g66020.1	1817	88	2	No	No	protein kinase family protein, putative, expressed
chr01	38320963	1366597	no	nonsense	exon	GCCC	G	LOC_Os01g66020	forward	38319060	38321000	qCDP1.1	LOC_Os01g66020.1	1903	89	2	No	No	protein kinase family protein, putative, expressed
chr01	38321003	1366598	no	synonymous	intron	G	A	LOC_Os01g66030	reverse	38320785	38324074	qCDP1.1	LOC_Os01g66030.1	218	90	1	No	No	OsMADS2 - MADS-box family gene with MIKCc type-box, expressed
chr01	38321038	1366599	no	synonymous	intron	A	ATATGTTT	LOC_Os01g66030	reverse	38320785	38324074	qCDP1.1	LOC_Os01g66030.1	253	91	1	No	No	OsMADS2 - MADS-box family gene with MIKCc type-box, expressed
chr01	38321216	1366600	no	synonymous	intron	T	C	LOC_Os01g66030	reverse	38320785	38324074	qCDP1.1	LOC_Os01g66030.1	431	92	1	No	No	OsMADS2 - MADS-box family gene with MIKCc type-box, expressed
chr01	38321440	1366601	no	synonymous	intron	G	T	LOC_Os01g66030	reverse	38320785	38324074	qCDP1.1	LOC_Os01g66030.1	655	93	1	No	No	OsMADS2 - MADS-box family gene with MIKCc type-box, expressed
chr01	38321463	1366602	no	synonymous	intron	C	G	LOC_Os01g66030	reverse	38320785	38324074	qCDP1.1	LOC_Os01g66030.1	678	94	1	No	No	OsMADS2 - MADS-box family gene with MIKCc type-box, expressed
chr01	38321696	1366603	no	synonymous	exon	A	G	LOC_Os01g66030	reverse	38320785	38324074	qCDP1.1	LOC_Os01g66030.1	911	95	1	No	No	OsMADS2 - MADS-box family gene with MIKCc type-box, expressed
chr01	38321717	1366604	no	synonymous	exon	G	A	LOC_Os01g66030	reverse	38320785	38324074	qCDP1.1	LOC_Os01g66030.1	932	96	1	No	No	OsMADS2 - MADS-box family gene with MIKCc type-box, expressed
chr01	38321967	1366605	no	synonymous	intron	A	T	LOC_Os01g66030	reverse	38320785	38324074	qCDP1.1	LOC_Os01g66030.1	1182	97	1	No	No	OsMADS2 - MADS-box family gene with MIKCc type-box, expressed
chr01	38322037	1366606	no	synonymous	intron	T	C	LOC_Os01g66030	reverse	38320785	38324074	qCDP1.1	LOC_Os01g66030.1	1252	98	1	No	No	OsMADS2 - MADS-box family gene with MIKCc type-box, expressed
chr01	38322185	1366607	no	synonymous	intron	GA	G	LOC_Os01g66030	reverse	38320785	38324074	qCDP1.1	LOC_Os01g66030.1	1400	99	1	No	No	OsMADS2 - MADS-box family gene with MIKCc type-box, expressed
chr01	38322267	1366608	no	synonymous	intron	G	A	LOC_Os01g66030	reverse	38320785	38324074	qCDP1.1	LOC_Os01g66030.1	1482	100	1	No	No	OsMADS2 - MADS-box family gene with MIKCc type-box, expressed
chr01	38322294	1366609	no	synonymous	intron	C	T	LOC_Os01g66030	reverse	38320785	38324074	qCDP1.1	LOC_Os01g66030.1	1509	101	1	No	No	OsMADS2 - MADS-box family gene with MIKCc type-box, expressed
chr01	38322335	1366610	no	synonymous	intron	C	T	LOC_Os01g66030	reverse	38320785	38324074	qCDP1.1	LOC_Os01g66030.1	1550	102	1	No	No	OsMADS2 - MADS-box family gene with MIKCc type-box, expressed
chr01	38322373	1366611	no	synonymous	intron	A	AT	LOC_Os01g66030	reverse	38320785	38324074	qCDP1.1	LOC_Os01g66030.1	1588	103	1	No	No	OsMADS2 - MADS-box family gene with MIKCc type-box, expressed
chr01	38322519	1366612	no	synonymous	intron	C	T	LOC_Os01g66030	reverse	38320785	38324074	qCDP1.1	LOC_Os01g66030.1	1734	104	1	No	No	OsMADS2 - MADS-box family gene with MIKCc type-box, expressed
chr01	38322534	1366613	no	synonymous	intron	C	T	LOC_Os01g66030	reverse	38320785	38324074	qCDP1.1	LOC_Os01g66030.1	1749	105	1	No	No	OsMADS2 - MADS-box family gene with MIKCc type-box, expressed
chr01	38322543	1366614	no	synonymous	exon	A	G	LOC_Os01g66030	reverse	38320785	38324074	qCDP1.1	LOC_Os01g66030.1	1758	106	1	No	No	OsMADS2 - MADS-box family gene with MIKCc type-box, expressed
chr01	38322586	1366615	no	synonymous	intron	G	A	LOC_Os01g66030	reverse	38320785	38324074	qCDP1.1	LOC_Os01g66030.1	1801	107	1	No	No	OsMADS2 - MADS-box family gene with MIKCc type-box, expressed
chr01	38322632	1366616	no	synonymous	intron	T	G	LOC_Os01g66030	reverse	38320785	38324074	qCDP1.1	LOC_Os01g66030.1	1847	108	1	No	No	OsMADS2 - MADS-box family gene with MIKCc type-box, expressed
chr01	38322664	1366617	no	synonymous	intron	A	C	LOC_Os01g66030	reverse	38320785	38324074	qCDP1.1	LOC_Os01g66030.1	1879	109	1	No	No	OsMADS2 - MADS-box family gene with MIKCc type-box, expressed
chr01	38322835	1366618	no	synonymous	intron	A	C	LOC_Os01g66030	reverse	38320785	38324074	qCDP1.1	LOC_Os01g66030.1	2050	110	1	No	No	OsMADS2 - MADS-box family gene with MIKCc type-box, expressed
chr01	38323149	1366619	no	synonymous	intron	G	C	LOC_Os01g66030	reverse	38320785	38324074	qCDP1.1	LOC_Os01g66030.1	2364	111	1	No	No	OsMADS2 - MADS-box family gene with MIKCc type-box, expressed
chr01	38323443	1366620	no	synonymous	intron	G	A	LOC_Os01g66030	reverse	38320785	38324074	qCDP1.1	LOC_Os01g66030.1	2658	112	1	No	No	OsMADS2 - MADS-box family gene with MIKCc type-box, expressed
chr01	38323635	1366621	no	missense	exon	C	A	LOC_Os01g66030	reverse	38320785	38324074	qCDP1.1	LOC_Os01g66030.1	2850	113	1	No	No	OsMADS2 - MADS-box family gene with MIKCc type-box, expressed
chr01	38323665	1366622	no	synonymous	exon	G	A	LOC_Os01g66030	reverse	38320785	38324074	qCDP1.1	LOC_Os01g66030.1	2880	114	1	No	No	OsMADS2 - MADS-box family gene with MIKCc type-box, expressed
chr01	38323689	1366623	no	synonymous	exon	G	A	LOC_Os01g66030	reverse	38320785	38324074	qCDP1.1	LOC_Os01g66030.1	2904	115	1	No	No	OsMADS2 - MADS-box family gene with MIKCc type-box, expressed
chr01	38323707	1366624	no	synonymous	exon	G	A	LOC_Os01g66030	reverse	38320785	38324074	qCDP1.1	LOC_Os01g66030.1	2922	116	1	No	No	OsMADS2 - MADS-box family gene with MIKCc type-box, expressed
chr01	38323821	1366625	no	synonymous	intron	G	GCCT	LOC_Os01g66030	reverse	38320785	38324074	qCDP1.1	LOC_Os01g66030.1	3036	117	1	No	No	OsMADS2 - MADS-box family gene with MIKCc type-box, expressed
chr01	38323832	1366626	no	synonymous	intron	C	CTCCTCCTCCTCCT	LOC_Os01g66030	reverse	38320785	38324074	qCDP1.1	LOC_Os01g66030.1	3047	118	1	No	No	OsMADS2 - MADS-box family gene with MIKCc type-box, expressed
chr01	38323873	1366627	no	synonymous	intron	CCAA	C	LOC_Os01g66030	reverse	38320785	38324074	qCDP1.1	LOC_Os01g66030.1	3088	119	1	No	No	OsMADS2 - MADS-box family gene with MIKCc type-box, expressed
chr01	38323876	1366629	no	synonymous	intron	A	C	LOC_Os01g66030	reverse	38320785	38324074	qCDP1.1	LOC_Os01g66030.1	3091	120	1	No	No	OsMADS2 - MADS-box family gene with MIKCc type-box, expressed
chr01	38324023	1366630	no	synonymous	intron	C	G	LOC_Os01g66030	reverse	38320785	38324074	qCDP1.1	LOC_Os01g66030.1	3238	121	1	No	No	OsMADS2 - MADS-box family gene with MIKCc type-box, expressed
chr01	38324556	1366649	no	synonymous	exon	C	T	LOC_Os01g66040	forward	38324530	38325583	qCDP1.1	LOC_Os01g66040.1	26	122	1	No	No	receptor kinase, putative, expressed
chr01	38324582	1366650	no	synonymous	intron	T	C	LOC_Os01g66040	forward	38324530	38325583	qCDP1.1	LOC_Os01g66040.1	52	123	1	No	No	receptor kinase, putative, expressed
chr01	38324603	1366651	no	synonymous	intron	T	C	LOC_Os01g66040	forward	38324530	38325583	qCDP1.1	LOC_Os01g66040.1	73	124	1	No	No	receptor kinase, putative, expressed
chr01	38324605	1366652	no	synonymous	intron	C	T	LOC_Os01g66040	forward	38324530	38325583	qCDP1.1	LOC_Os01g66040.1	75	125	1	No	No	receptor kinase, putative, expressed
chr01	38324617	1366653	no	synonymous	intron	G	A	LOC_Os01g66040	forward	38324530	38325583	qCDP1.1	LOC_Os01g66040.1	87	126	1	No	No	receptor kinase, putative, expressed
chr01	38324655	1366654	no	synonymous	intron	A	G	LOC_Os01g66040	forward	38324530	38325583	qCDP1.1	LOC_Os01g66040.1	125	127	1	No	No	receptor kinase, putative, expressed
chr01	38324664	1366655	no	synonymous	intron	G	A	LOC_Os01g66040	forward	38324530	38325583	qCDP1.1	LOC_Os01g66040.1	134	128	1	No	No	receptor kinase, putative, expressed
chr01	38324667	1366656	no	synonymous	intron	T	C	LOC_Os01g66040	forward	38324530	38325583	qCDP1.1	LOC_Os01g66040.1	137	129	1	No	No	receptor kinase, putative, expressed
chr01	38324673	1366657	no	synonymous	intron	C	A	LOC_Os01g66040	forward	38324530	38325583	qCDP1.1	LOC_Os01g66040.1	143	130	1	No	No	receptor kinase, putative, expressed
chr01	38325467	1366685	no	synonymous	exon	C	T	LOC_Os01g66040	forward	38324530	38325583	qCDP1.1	LOC_Os01g66040.1	937	131	1	No	No	receptor kinase, putative, expressed
chr01	38325489	1366686	no	missense	exon	C	T	LOC_Os01g66040	forward	38324530	38325583	qCDP1.1	LOC_Os01g66040.1	959	132	1	No	No	receptor kinase, putative, expressed
chr01	38325552	1366687	yes	missense	exon	AG	A	LOC_Os01g66040	forward	38324530	38325583	qCDP1.1	LOC_Os01g66040.1	1022	133	1	No	No	receptor kinase, putative, expressed
chr01	38325568	1366688	no	synonymous	exon	C	T	LOC_Os01g66040	forward	38324530	38325583	qCDP1.1	LOC_Os01g66040.1	1038	134	1	No	No	receptor kinase, putative, expressed
chr01	38329262	1366746	no	missense	exon	G	A	LOC_Os01g66050	forward	38329179	38332595	qCDP1.1	LOC_Os01g66050.1	83	135	2	No	No	wound-responsive family protein, putative, expressed
chr01	38329414	1366747	no	synonymous	intron	T	C	LOC_Os01g66050	forward	38329179	38332595	qCDP1.1	LOC_Os01g66050.1	235	136	2	No	No	wound-responsive family protein, putative, expressed
chr01	38329561	1366748	no	synonymous	intron	C	A	LOC_Os01g66050	forward	38329179	38332595	qCDP1.1	LOC_Os01g66050.1	382	137	2	No	No	wound-responsive family protein, putative, expressed
chr01	38329650	1366749	no	synonymous	exon	C	T	LOC_Os01g66050	forward	38329179	38332595	qCDP1.1	LOC_Os01g66050.1	471	138	2	No	No	wound-responsive family protein, putative, expressed
chr01	38329668	1366750	no	synonymous	exon	C	A	LOC_Os01g66050	forward	38329179	38332595	qCDP1.1	LOC_Os01g66050.1	489	139	2	No	No	wound-responsive family protein, putative, expressed
chr01	38329673	1366751	no	missense	exon	T	C	LOC_Os01g66050	forward	38329179	38332595	qCDP1.1	LOC_Os01g66050.1	494	140	2	No	No	wound-responsive family protein, putative, expressed
chr01	38329995	1366752	no	synonymous	intron	G	A	LOC_Os01g66050	forward	38329179	38332595	qCDP1.1	LOC_Os01g66050.1	816	141	2	No	No	wound-responsive family protein, putative, expressed
chr01	38330037	1366753	no	synonymous	intron	C	T	LOC_Os01g66050	forward	38329179	38332595	qCDP1.1	LOC_Os01g66050.1	858	142	2	No	No	wound-responsive family protein, putative, expressed
chr01	38330054	1366754	no	synonymous	intron	C	T	LOC_Os01g66050	forward	38329179	38332595	qCDP1.1	LOC_Os01g66050.1	875	143	2	No	No	wound-responsive family protein, putative, expressed
chr01	38330077	1366755	no	synonymous	intron	C	T	LOC_Os01g66050	forward	38329179	38332595	qCDP1.1	LOC_Os01g66050.1	898	144	2	No	No	wound-responsive family protein, putative, expressed
chr01	38330162	1366756	no	synonymous	intron	A	T	LOC_Os01g66050	forward	38329179	38332595	qCDP1.1	LOC_Os01g66050.1	983	145	2	No	No	wound-responsive family protein, putative, expressed
chr01	38330262	1366757	no	synonymous	exon	C	T	LOC_Os01g66050	forward	38329179	38332595	qCDP1.1	LOC_Os01g66050.1	1083	146	2	No	No	wound-responsive family protein, putative, expressed
chr01	38330292	1366758	no	synonymous	intron	T	C	LOC_Os01g66050	forward	38329179	38332595	qCDP1.1	LOC_Os01g66050.1	1113	147	2	No	No	wound-responsive family protein, putative, expressed
chr01	38330497	1366759	no	synonymous	intron	A	G	LOC_Os01g66050	forward	38329179	38332595	qCDP1.1	LOC_Os01g66050.1	1318	148	2	No	No	wound-responsive family protein, putative, expressed
chr01	38330546	1366760	no	synonymous	intron	C	T	LOC_Os01g66050	forward	38329179	38332595	qCDP1.1	LOC_Os01g66050.1	1367	149	2	No	No	wound-responsive family protein, putative, expressed
chr01	38330558	1366761	no	synonymous	intron	G	GT	LOC_Os01g66050	forward	38329179	38332595	qCDP1.1	LOC_Os01g66050.1	1379	150	2	No	No	wound-responsive family protein, putative, expressed
chr01	38330560	1366762	no	synonymous	intron	G	T	LOC_Os01g66050	forward	38329179	38332595	qCDP1.1	LOC_Os01g66050.1	1381	151	2	No	No	wound-responsive family protein, putative, expressed
chr01	38330568	1366763	no	synonymous	intron	G	T	LOC_Os01g66050	forward	38329179	38332595	qCDP1.1	LOC_Os01g66050.1	1389	152	2	No	No	wound-responsive family protein, putative, expressed
chr01	38330886	1366764	no	missense	exon	G	A	LOC_Os01g66050	forward	38329179	38332595	qCDP1.1	LOC_Os01g66050.1	1707	153	2	No	No	wound-responsive family protein, putative, expressed
chr01	38331003	1366765	no	synonymous	intron	T	G	LOC_Os01g66050	forward	38329179	38332595	qCDP1.1	LOC_Os01g66050.1	1824	154	2	No	No	wound-responsive family protein, putative, expressed
chr01	38331156	1366766	no	synonymous	intron	T	A	LOC_Os01g66050	forward	38329179	38332595	qCDP1.1	LOC_Os01g66050.1	1977	155	2	No	No	wound-responsive family protein, putative, expressed
chr01	38331433	1366767	no	synonymous	intron	A	T	LOC_Os01g66050	forward	38329179	38332595	qCDP1.1	LOC_Os01g66050.1	2254	156	2	No	No	wound-responsive family protein, putative, expressed
chr01	38331556	1366768	no	synonymous	intron	C	T	LOC_Os01g66050	forward	38329179	38332595	qCDP1.1	LOC_Os01g66050.1	2377	157	2	No	No	wound-responsive family protein, putative, expressed
chr01	38331998	1366769	no	synonymous	intron	G	A	LOC_Os01g66050	forward	38329179	38332595	qCDP1.1	LOC_Os01g66050.1	2819	158	2	No	No	wound-responsive family protein, putative, expressed
chr01	38332103	1366771	no	synonymous	exon	G	A	LOC_Os01g66050	forward	38329179	38332595	qCDP1.1	LOC_Os01g66050.1	2924	159	2	No	No	wound-responsive family protein, putative, expressed
chr01	38332109	1366772	yes	nonsense	exon	T	TA	LOC_Os01g66050	forward	38329179	38332595	qCDP1.1	LOC_Os01g66050.1	2930	160	2	No	No	wound-responsive family protein, putative, expressed
chr01	38332182	1366773	no	nonsense	exon	AACCCTGTCGCCACAT	A	LOC_Os01g66050	forward	38329179	38332595	qCDP1.1	LOC_Os01g66050.1	3003	161	2	No	No	wound-responsive family protein, putative, expressed
chr01	38332312	1366774	no	missense	exon	A	G	LOC_Os01g66050	forward	38329179	38332595	qCDP1.1	LOC_Os01g66050.1	3133	162	2	No	No	wound-responsive family protein, putative, expressed
chr01	38332443	1366775	no	nonsense	exon	C	T	LOC_Os01g66050	forward	38329179	38332595	qCDP1.1	LOC_Os01g66050.1	3264	163	2	No	No	wound-responsive family protein, putative, expressed
chr01	38332445	1366776	no	synonymous	exon	A	G	LOC_Os01g66050	forward	38329179	38332595	qCDP1.1	LOC_Os01g66050.1	3266	164	2	No	No	wound-responsive family protein, putative, expressed
chr01	38332494	1366777	no	synonymous	intron	C	T	LOC_Os01g66050	forward	38329179	38332595	qCDP1.1	LOC_Os01g66050.1	3315	165	2	No	No	wound-responsive family protein, putative, expressed
chr01	38332552	1366778	no	synonymous	intron	T	C	LOC_Os01g66050	forward	38329179	38332595	qCDP1.1	LOC_Os01g66050.1	3373	166	2	No	No	wound-responsive family protein, putative, expressed
chr01	38332554	1366779	no	synonymous	intron	C	T	LOC_Os01g66050	forward	38329179	38332595	qCDP1.1	LOC_Os01g66050.1	3375	167	2	No	No	wound-responsive family protein, putative, expressed
chr01	38336286	1366839	no	synonymous	exon	G	A	LOC_Os01g66060	reverse	38336217	38337612	qCDP1.1	LOC_Os01g66060.1	69	168	3	No	No	expressed protein
chr01	38336369	1366840	no	synonymous	intron	G	A	LOC_Os01g66060	reverse	38336217	38337612	qCDP1.1	LOC_Os01g66060.1	152	169	3	No	No	expressed protein
chr01	38336421	1366841	no	synonymous	intron	C	T	LOC_Os01g66060	reverse	38336217	38337612	qCDP1.1	LOC_Os01g66060.1	204	170	3	No	No	expressed protein
chr01	38336512	1366842	no	synonymous	intron	A	C	LOC_Os01g66060	reverse	38336217	38337612	qCDP1.1	LOC_Os01g66060.1	295	171	3	No	No	expressed protein
chr01	38336533	1366843	no	synonymous	intron	G	A	LOC_Os01g66060	reverse	38336217	38337612	qCDP1.1	LOC_Os01g66060.1	316	172	3	No	No	expressed protein
chr01	38336555	1366844	no	synonymous	intron	G	A	LOC_Os01g66060	reverse	38336217	38337612	qCDP1.1	LOC_Os01g66060.1	338	173	3	No	No	expressed protein
chr01	38336569	1366845	no	synonymous	intron	G	A	LOC_Os01g66060	reverse	38336217	38337612	qCDP1.1	LOC_Os01g66060.1	352	174	3	No	No	expressed protein
chr01	38336622	1366846	no	synonymous	intron	G	A	LOC_Os01g66060	reverse	38336217	38337612	qCDP1.1	LOC_Os01g66060.1	405	175	3	No	No	expressed protein
chr01	38336640	1366847	no	synonymous	intron	G	A	LOC_Os01g66060	reverse	38336217	38337612	qCDP1.1	LOC_Os01g66060.1	423	176	3	No	No	expressed protein
chr01	38336714	1366848	no	synonymous	intron	T	C	LOC_Os01g66060	reverse	38336217	38337612	qCDP1.1	LOC_Os01g66060.1	497	177	3	No	No	expressed protein
chr01	38336860	1366849	no	synonymous	intron	C	T	LOC_Os01g66060	reverse	38336217	38337612	qCDP1.1	LOC_Os01g66060.1	643	178	3	No	No	expressed protein
chr01	38336965	1366850	no	synonymous	intron	G	A	LOC_Os01g66060	reverse	38336217	38337612	qCDP1.1	LOC_Os01g66060.1	748	179	3	No	No	expressed protein
chr01	38337049	1366851	no	synonymous	intron	C	A	LOC_Os01g66060	reverse	38336217	38337612	qCDP1.1	LOC_Os01g66060.1	832	180	3	No	No	expressed protein
chr01	38337082	1366852	no	synonymous	intron	C	T	LOC_Os01g66060	reverse	38336217	38337612	qCDP1.1	LOC_Os01g66060.1	865	181	3	No	No	expressed protein
chr01	38337140	1366853	no	synonymous	intron	A	G	LOC_Os01g66060	reverse	38336217	38337612	qCDP1.1	LOC_Os01g66060.1	923	182	3	No	No	expressed protein
chr01	38337143	1366854	no	synonymous	intron	G	A	LOC_Os01g66060	reverse	38336217	38337612	qCDP1.1	LOC_Os01g66060.1	926	183	3	No	No	expressed protein
chr01	38337172	1366855	no	synonymous	intron	G	A	LOC_Os01g66060	reverse	38336217	38337612	qCDP1.1	LOC_Os01g66060.1	955	184	3	No	No	expressed protein
chr01	38337332	1366856	no	missense	exon	G	A	LOC_Os01g66060	reverse	38336217	38337612	qCDP1.1	LOC_Os01g66060.1	1115	185	3	No	No	expressed protein
chr01	38337356	1366857	no	missense	exon	G	A	LOC_Os01g66060	reverse	38336217	38337612	qCDP1.1	LOC_Os01g66060.1	1139	186	3	No	No	expressed protein
chr01	38337373	1366858	no	synonymous	exon	G	A	LOC_Os01g66060	reverse	38336217	38337612	qCDP1.1	LOC_Os01g66060.1	1156	187	3	No	No	expressed protein
chr01	38337385	1366859	no	synonymous	exon	G	A	LOC_Os01g66060	reverse	38336217	38337612	qCDP1.1	LOC_Os01g66060.1	1168	188	3	No	No	expressed protein
chr01	38337395	1366860	no	missense	exon	A	G	LOC_Os01g66060	reverse	38336217	38337612	qCDP1.1	LOC_Os01g66060.1	1178	189	3	No	No	expressed protein
chr01	38337428	1366861	no	missense	exon	G	A	LOC_Os01g66060	reverse	38336217	38337612	qCDP1.1	LOC_Os01g66060.1	1211	190	3	No	No	expressed protein
chr01	38337436	1366862	no	synonymous	exon	T	C	LOC_Os01g66060	reverse	38336217	38337612	qCDP1.1	LOC_Os01g66060.1	1219	191	3	No	No	expressed protein
chr01	38337437	1366863	no	missense	exon	G	A	LOC_Os01g66060	reverse	38336217	38337612	qCDP1.1	LOC_Os01g66060.1	1220	192	3	No	No	expressed protein
chr01	38337507	1366864	no	missense	exon	A	G	LOC_Os01g66060	reverse	38336217	38337612	qCDP1.1	LOC_Os01g66060.1	1290	193	3	No	No	expressed protein
chr01	38337515	1366865	no	missense	exon	A	G	LOC_Os01g66060	reverse	38336217	38337612	qCDP1.1	LOC_Os01g66060.1	1298	194	3	No	No	expressed protein
chr01	38337591	1366866	no	missense	exon	T	A	LOC_Os01g66060	reverse	38336217	38337612	qCDP1.1	LOC_Os01g66060.1	1374	195	3	No	No	expressed protein
chr01	38337596	1366867	no	missense	exon	C	T	LOC_Os01g66060	reverse	38336217	38337612	qCDP1.1	LOC_Os01g66060.1	1379	196	3	No	No	expressed protein
chr01	38337605	1366868	no	missense	exon	C	T	LOC_Os01g66060	reverse	38336217	38337612	qCDP1.1	LOC_Os01g66060.1	1388	197	3	No	No	expressed protein
chr01	38382384	1367951	no	synonymous	intron	G	GCA	LOC_Os01g66100	forward	38382382	38385504	qCDP1.1	LOC_Os01g66100.1	2	198	2	No	No	gibberellin 20 oxidase 2, putative, expressed
chr01	38382762	1367953	no	synonymous	exon	C	A	LOC_Os01g66100	forward	38382382	38385504	qCDP1.1	LOC_Os01g66100.1	380	199	2	No	No	gibberellin 20 oxidase 2, putative, expressed
chr01	38383221	1367955	no	synonymous	exon	C	T	LOC_Os01g66100	forward	38382382	38385504	qCDP1.1	LOC_Os01g66100.1	839	200	2	No	No	gibberellin 20 oxidase 2, putative, expressed
chr01	38383286	1367956	no	missense	exon	C	T	LOC_Os01g66100	forward	38382382	38385504	qCDP1.1	LOC_Os01g66100.1	904	201	2	No	No	gibberellin 20 oxidase 2, putative, expressed
chr01	38383516	1367957	no	synonymous	intron	C	CT	LOC_Os01g66100	forward	38382382	38385504	qCDP1.1	LOC_Os01g66100.1	1134	202	2	No	No	gibberellin 20 oxidase 2, putative, expressed
chr01	38383530	1367958	no	synonymous	intron	T	G	LOC_Os01g66100	forward	38382382	38385504	qCDP1.1	LOC_Os01g66100.1	1148	203	2	No	No	gibberellin 20 oxidase 2, putative, expressed
chr01	38383603	1367960	no	synonymous	intron	C	T	LOC_Os01g66100	forward	38382382	38385504	qCDP1.1	LOC_Os01g66100.1	1221	204	2	No	No	gibberellin 20 oxidase 2, putative, expressed
chr01	38383607	1367961	no	synonymous	intron	A	G	LOC_Os01g66100	forward	38382382	38385504	qCDP1.1	LOC_Os01g66100.1	1225	205	2	No	No	gibberellin 20 oxidase 2, putative, expressed
chr01	38383628	1367962	no	synonymous	intron	C	G	LOC_Os01g66100	forward	38382382	38385504	qCDP1.1	LOC_Os01g66100.1	1246	206	2	No	No	gibberellin 20 oxidase 2, putative, expressed
chr01	38383654	1367963	no	synonymous	intron	C	G	LOC_Os01g66100	forward	38382382	38385504	qCDP1.1	LOC_Os01g66100.1	1272	207	2	No	No	gibberellin 20 oxidase 2, putative, expressed
chr01	38383709	1367964	no	synonymous	intron	ACTTTTTTCATATTATAGTTCGT	A	LOC_Os01g66100	forward	38382382	38385504	qCDP1.1	LOC_Os01g66100.1	1327	208	2	No	No	gibberellin 20 oxidase 2, putative, expressed
chr01	38383745	1367969	no	synonymous	intron	T	G	LOC_Os01g66100	forward	38382382	38385504	qCDP1.1	LOC_Os01g66100.1	1363	209	2	No	No	gibberellin 20 oxidase 2, putative, expressed
chr01	38383752	1367970	no	synonymous	intron	T	C	LOC_Os01g66100	forward	38382382	38385504	qCDP1.1	LOC_Os01g66100.1	1370	210	2	No	No	gibberellin 20 oxidase 2, putative, expressed
chr01	38383760	1367971	no	synonymous	intron	GT	G	LOC_Os01g66100	forward	38382382	38385504	qCDP1.1	LOC_Os01g66100.1	1378	211	2	No	No	gibberellin 20 oxidase 2, putative, expressed
chr01	38383792	1367972	no	synonymous	intron	C	T	LOC_Os01g66100	forward	38382382	38385504	qCDP1.1	LOC_Os01g66100.1	1410	212	2	No	No	gibberellin 20 oxidase 2, putative, expressed
chr01	38383883	1367973	no	synonymous	intron	T	A	LOC_Os01g66100	forward	38382382	38385504	qCDP1.1	LOC_Os01g66100.1	1501	213	2	No	No	gibberellin 20 oxidase 2, putative, expressed
chr01	38383891	1367974	no	synonymous	intron	C	T	LOC_Os01g66100	forward	38382382	38385504	qCDP1.1	LOC_Os01g66100.1	1509	214	2	No	No	gibberellin 20 oxidase 2, putative, expressed
chr01	38383904	1367975	no	synonymous	intron	C	T	LOC_Os01g66100	forward	38382382	38385504	qCDP1.1	LOC_Os01g66100.1	1522	215	2	No	No	gibberellin 20 oxidase 2, putative, expressed
chr01	38383976	1367976	no	synonymous	intron	G	T	LOC_Os01g66100	forward	38382382	38385504	qCDP1.1	LOC_Os01g66100.1	1594	216	2	No	No	gibberellin 20 oxidase 2, putative, expressed
chr01	38384186	1367977	no	synonymous	intron	C	T	LOC_Os01g66100	forward	38382382	38385504	qCDP1.1	LOC_Os01g66100.1	1804	217	2	No	No	gibberellin 20 oxidase 2, putative, expressed
chr01	38384198	1367978	no	synonymous	intron	G	C	LOC_Os01g66100	forward	38382382	38385504	qCDP1.1	LOC_Os01g66100.1	1816	218	2	No	No	gibberellin 20 oxidase 2, putative, expressed
chr01	38384215	1367979	no	synonymous	intron	G	A	LOC_Os01g66100	forward	38382382	38385504	qCDP1.1	LOC_Os01g66100.1	1833	219	2	No	No	gibberellin 20 oxidase 2, putative, expressed
chr01	38384239	1367980	no	synonymous	intron	A	G	LOC_Os01g66100	forward	38382382	38385504	qCDP1.1	LOC_Os01g66100.1	1857	220	2	No	No	gibberellin 20 oxidase 2, putative, expressed
chr01	38384293	1367981	no	synonymous	intron	T	C	LOC_Os01g66100	forward	38382382	38385504	qCDP1.1	LOC_Os01g66100.1	1911	221	2	No	No	gibberellin 20 oxidase 2, putative, expressed
chr01	38384401	1367982	no	synonymous	intron	G	A	LOC_Os01g66100	forward	38382382	38385504	qCDP1.1	LOC_Os01g66100.1	2019	222	2	No	No	gibberellin 20 oxidase 2, putative, expressed
chr01	38384505	1367983	no	synonymous	intron	G	GC	LOC_Os01g66100	forward	38382382	38385504	qCDP1.1	LOC_Os01g66100.1	2123	223	2	No	No	gibberellin 20 oxidase 2, putative, expressed
chr01	38384548	1367984	no	synonymous	intron	C	T	LOC_Os01g66100	forward	38382382	38385504	qCDP1.1	LOC_Os01g66100.1	2166	224	2	No	No	gibberellin 20 oxidase 2, putative, expressed
chr01	38384607	1367985	no	synonymous	intron	CCA	C	LOC_Os01g66100	forward	38382382	38385504	qCDP1.1	LOC_Os01g66100.1	2225	225	2	No	No	gibberellin 20 oxidase 2, putative, expressed
chr01	38384871	1367986	no	synonymous	intron	A	T	LOC_Os01g66100	forward	38382382	38385504	qCDP1.1	LOC_Os01g66100.1	2489	226	2	No	No	gibberellin 20 oxidase 2, putative, expressed
chr01	38385057	1367988	no	missense	exon	A	G	LOC_Os01g66100	forward	38382382	38385504	qCDP1.1	LOC_Os01g66100.1	2675	227	2	No	No	gibberellin 20 oxidase 2, putative, expressed
chr01	38385199	1367989	no	synonymous	exon	G	A	LOC_Os01g66100	forward	38382382	38385504	qCDP1.1	LOC_Os01g66100.1	2817	228	2	No	No	gibberellin 20 oxidase 2, putative, expressed
chr01	38385262	1367990	no	synonymous	intron	C	CGTGGGGGATTT	LOC_Os01g66100	forward	38382382	38385504	qCDP1.1	LOC_Os01g66100.1	2880	229	2	No	No	gibberellin 20 oxidase 2, putative, expressed
chr01	38385302	1367991	no	synonymous	intron	AG	A	LOC_Os01g66100	forward	38382382	38385504	qCDP1.1	LOC_Os01g66100.1	2920	230	2	No	No	gibberellin 20 oxidase 2, putative, expressed
chr01	38386396	1368016	no	synonymous	intron	C	A	LOC_Os01g66110	reverse	38386267	38391780	qCDP1.1	LOC_Os01g66110.1	129	231	1	No	No	methyltransferase, putative, expressed
chr01	38386407	1368017	no	synonymous	intron	C	A	LOC_Os01g66110	reverse	38386267	38391780	qCDP1.1	LOC_Os01g66110.1	140	232	1	No	No	methyltransferase, putative, expressed
chr01	38386443	1368018	no	synonymous	intron	T	A	LOC_Os01g66110	reverse	38386267	38391780	qCDP1.1	LOC_Os01g66110.1	176	233	1	No	No	methyltransferase, putative, expressed
chr01	38386557	1368019	no	synonymous	intron	G	GAA	LOC_Os01g66110	reverse	38386267	38391780	qCDP1.1	LOC_Os01g66110.1	290	234	1	No	No	methyltransferase, putative, expressed
chr01	38386655	1368020	no	synonymous	intron	A	C	LOC_Os01g66110	reverse	38386267	38391780	qCDP1.1	LOC_Os01g66110.1	388	235	1	No	No	methyltransferase, putative, expressed
chr01	38386728	1368021	no	synonymous	exon	G	A	LOC_Os01g66110	reverse	38386267	38391780	qCDP1.1	LOC_Os01g66110.1	461	236	1	No	No	methyltransferase, putative, expressed
chr01	38386797	1368022	no	synonymous	exon	C	T	LOC_Os01g66110	reverse	38386267	38391780	qCDP1.1	LOC_Os01g66110.1	530	237	1	No	No	methyltransferase, putative, expressed
chr01	38386854	1368023	no	synonymous	exon	T	G	LOC_Os01g66110	reverse	38386267	38391780	qCDP1.1	LOC_Os01g66110.1	587	238	1	No	No	methyltransferase, putative, expressed
chr01	38386912	1368024	no	synonymous	intron	G	C	LOC_Os01g66110	reverse	38386267	38391780	qCDP1.1	LOC_Os01g66110.1	645	239	1	No	No	methyltransferase, putative, expressed
chr01	38386925	1368025	no	synonymous	intron	T	C	LOC_Os01g66110	reverse	38386267	38391780	qCDP1.1	LOC_Os01g66110.1	658	240	1	No	No	methyltransferase, putative, expressed
chr01	38386937	1368026	no	synonymous	intron	C	T	LOC_Os01g66110	reverse	38386267	38391780	qCDP1.1	LOC_Os01g66110.1	670	241	1	No	No	methyltransferase, putative, expressed
chr01	38386941	1368027	no	synonymous	intron	A	G	LOC_Os01g66110	reverse	38386267	38391780	qCDP1.1	LOC_Os01g66110.1	674	242	1	No	No	methyltransferase, putative, expressed
chr01	38386943	1368028	no	synonymous	intron	T	G	LOC_Os01g66110	reverse	38386267	38391780	qCDP1.1	LOC_Os01g66110.1	676	243	1	No	No	methyltransferase, putative, expressed
chr01	38386958	1368029	no	synonymous	intron	C	T	LOC_Os01g66110	reverse	38386267	38391780	qCDP1.1	LOC_Os01g66110.1	691	244	1	No	No	methyltransferase, putative, expressed
chr01	38387012	1368030	no	synonymous	intron	C	A	LOC_Os01g66110	reverse	38386267	38391780	qCDP1.1	LOC_Os01g66110.1	745	245	1	No	No	methyltransferase, putative, expressed
chr01	38387019	1368031	no	synonymous	intron	C	T	LOC_Os01g66110	reverse	38386267	38391780	qCDP1.1	LOC_Os01g66110.1	752	246	1	No	No	methyltransferase, putative, expressed
chr01	38387045	1368032	no	synonymous	intron	T	A	LOC_Os01g66110	reverse	38386267	38391780	qCDP1.1	LOC_Os01g66110.1	778	247	1	No	No	methyltransferase, putative, expressed
chr01	38387047	1368033	no	synonymous	intron	G	A	LOC_Os01g66110	reverse	38386267	38391780	qCDP1.1	LOC_Os01g66110.1	780	248	1	No	No	methyltransferase, putative, expressed
chr01	38387084	1368034	no	synonymous	intron	A	G	LOC_Os01g66110	reverse	38386267	38391780	qCDP1.1	LOC_Os01g66110.1	817	249	1	No	No	methyltransferase, putative, expressed
chr01	38387230	1368035	no	synonymous	exon	C	A	LOC_Os01g66110	reverse	38386267	38391780	qCDP1.1	LOC_Os01g66110.1	963	250	1	No	No	methyltransferase, putative, expressed
chr01	38387347	1368036	no	synonymous	intron	G	A	LOC_Os01g66110	reverse	38386267	38391780	qCDP1.1	LOC_Os01g66110.1	1080	251	1	No	No	methyltransferase, putative, expressed
chr01	38387357	1368037	no	synonymous	intron	C	T	LOC_Os01g66110	reverse	38386267	38391780	qCDP1.1	LOC_Os01g66110.1	1090	252	1	No	No	methyltransferase, putative, expressed
chr01	38387382	1368038	no	synonymous	intron	G	A	LOC_Os01g66110	reverse	38386267	38391780	qCDP1.1	LOC_Os01g66110.1	1115	253	1	No	No	methyltransferase, putative, expressed
chr01	38387407	1368039	no	synonymous	intron	C	T	LOC_Os01g66110	reverse	38386267	38391780	qCDP1.1	LOC_Os01g66110.1	1140	254	1	No	No	methyltransferase, putative, expressed
chr01	38387472	1368040	no	synonymous	intron	T	C	LOC_Os01g66110	reverse	38386267	38391780	qCDP1.1	LOC_Os01g66110.1	1205	255	1	No	No	methyltransferase, putative, expressed
chr01	38387569	1368041	no	synonymous	intron	T	C	LOC_Os01g66110	reverse	38386267	38391780	qCDP1.1	LOC_Os01g66110.1	1302	256	1	No	No	methyltransferase, putative, expressed
chr01	38387584	1368042	no	synonymous	intron	A	G	LOC_Os01g66110	reverse	38386267	38391780	qCDP1.1	LOC_Os01g66110.1	1317	257	1	No	No	methyltransferase, putative, expressed
chr01	38387611	1368043	no	synonymous	intron	C	T	LOC_Os01g66110	reverse	38386267	38391780	qCDP1.1	LOC_Os01g66110.1	1344	258	1	No	No	methyltransferase, putative, expressed
chr01	38387640	1368044	no	synonymous	intron	A	T	LOC_Os01g66110	reverse	38386267	38391780	qCDP1.1	LOC_Os01g66110.1	1373	259	1	No	No	methyltransferase, putative, expressed
chr01	38387647	1368045	no	synonymous	intron	G	A	LOC_Os01g66110	reverse	38386267	38391780	qCDP1.1	LOC_Os01g66110.1	1380	260	1	No	No	methyltransferase, putative, expressed
chr01	38387689	1368046	no	synonymous	exon	G	A	LOC_Os01g66110	reverse	38386267	38391780	qCDP1.1	LOC_Os01g66110.1	1422	261	1	No	No	methyltransferase, putative, expressed
chr01	38387781	1368047	no	missense	exon	C	T	LOC_Os01g66110	reverse	38386267	38391780	qCDP1.1	LOC_Os01g66110.1	1514	262	1	No	No	methyltransferase, putative, expressed
chr01	38387802	1368048	no	missense	exon	T	C	LOC_Os01g66110	reverse	38386267	38391780	qCDP1.1	LOC_Os01g66110.1	1535	263	1	No	No	methyltransferase, putative, expressed
chr01	38387937	1368049	no	synonymous	intron	AT	A	LOC_Os01g66110	reverse	38386267	38391780	qCDP1.1	LOC_Os01g66110.1	1670	264	1	No	No	methyltransferase, putative, expressed
chr01	38388183	1368050	no	synonymous	exon	T	C	LOC_Os01g66110	reverse	38386267	38391780	qCDP1.1	LOC_Os01g66110.1	1916	265	1	No	No	methyltransferase, putative, expressed
chr01	38388185	1368051	no	synonymous	exon	G	A	LOC_Os01g66110	reverse	38386267	38391780	qCDP1.1	LOC_Os01g66110.1	1918	266	1	No	No	methyltransferase, putative, expressed
chr01	38388216	1368052	no	synonymous	intron	A	G	LOC_Os01g66110	reverse	38386267	38391780	qCDP1.1	LOC_Os01g66110.1	1949	267	1	No	No	methyltransferase, putative, expressed
chr01	38388220	1368053	no	synonymous	intron	C	T	LOC_Os01g66110	reverse	38386267	38391780	qCDP1.1	LOC_Os01g66110.1	1953	268	1	No	No	methyltransferase, putative, expressed
chr01	38388227	1368054	no	synonymous	intron	GGT	G	LOC_Os01g66110	reverse	38386267	38391780	qCDP1.1	LOC_Os01g66110.1	1960	269	1	No	No	methyltransferase, putative, expressed
chr01	38388232	1368055	no	synonymous	intron	GTC	G	LOC_Os01g66110	reverse	38386267	38391780	qCDP1.1	LOC_Os01g66110.1	1965	270	1	No	No	methyltransferase, putative, expressed
chr01	38388242	1368056	no	synonymous	intron	A	AGAACTTGC	LOC_Os01g66110	reverse	38386267	38391780	qCDP1.1	LOC_Os01g66110.1	1975	271	1	No	No	methyltransferase, putative, expressed
chr01	38388247	1368057	no	synonymous	intron	A	G	LOC_Os01g66110	reverse	38386267	38391780	qCDP1.1	LOC_Os01g66110.1	1980	272	1	No	No	methyltransferase, putative, expressed
chr01	38388275	1368058	no	synonymous	intron	A	C	LOC_Os01g66110	reverse	38386267	38391780	qCDP1.1	LOC_Os01g66110.1	2008	273	1	No	No	methyltransferase, putative, expressed
chr01	38388412	1368061	no	synonymous	intron	A	T	LOC_Os01g66110	reverse	38386267	38391780	qCDP1.1	LOC_Os01g66110.1	2145	274	1	No	No	methyltransferase, putative, expressed
chr01	38388415	1368062	no	synonymous	intron	TA	T	LOC_Os01g66110	reverse	38386267	38391780	qCDP1.1	LOC_Os01g66110.1	2148	275	1	No	No	methyltransferase, putative, expressed
chr01	38388420	1368063	no	synonymous	intron	T	C	LOC_Os01g66110	reverse	38386267	38391780	qCDP1.1	LOC_Os01g66110.1	2153	276	1	No	No	methyltransferase, putative, expressed
chr01	38388427	1368064	no	synonymous	intron	A	G	LOC_Os01g66110	reverse	38386267	38391780	qCDP1.1	LOC_Os01g66110.1	2160	277	1	No	No	methyltransferase, putative, expressed
chr01	38388428	1368065	no	synonymous	intron	C	G	LOC_Os01g66110	reverse	38386267	38391780	qCDP1.1	LOC_Os01g66110.1	2161	278	1	No	No	methyltransferase, putative, expressed
chr01	38388429	1368066	no	synonymous	intron	TG	T	LOC_Os01g66110	reverse	38386267	38391780	qCDP1.1	LOC_Os01g66110.1	2162	279	1	No	No	methyltransferase, putative, expressed
chr01	38388434	1368067	no	synonymous	intron	C	T	LOC_Os01g66110	reverse	38386267	38391780	qCDP1.1	LOC_Os01g66110.1	2167	280	1	No	No	methyltransferase, putative, expressed
chr01	38388453	1368068	no	synonymous	intron	A	G	LOC_Os01g66110	reverse	38386267	38391780	qCDP1.1	LOC_Os01g66110.1	2186	281	1	No	No	methyltransferase, putative, expressed
chr01	38388466	1368069	no	synonymous	intron	T	C	LOC_Os01g66110	reverse	38386267	38391780	qCDP1.1	LOC_Os01g66110.1	2199	282	1	No	No	methyltransferase, putative, expressed
chr01	38388491	1368070	no	synonymous	intron	G	A	LOC_Os01g66110	reverse	38386267	38391780	qCDP1.1	LOC_Os01g66110.1	2224	283	1	No	No	methyltransferase, putative, expressed
chr01	38388529	1368071	no	synonymous	intron	CACAAGATGCG	C	LOC_Os01g66110	reverse	38386267	38391780	qCDP1.1	LOC_Os01g66110.1	2262	284	1	No	No	methyltransferase, putative, expressed
chr01	38388532	1368072	no	synonymous	intron	A	T	LOC_Os01g66110	reverse	38386267	38391780	qCDP1.1	LOC_Os01g66110.1	2265	285	1	No	No	methyltransferase, putative, expressed
chr01	38388550	1368073	no	synonymous	intron	A	G	LOC_Os01g66110	reverse	38386267	38391780	qCDP1.1	LOC_Os01g66110.1	2283	286	1	No	No	methyltransferase, putative, expressed
chr01	38388555	1368074	no	synonymous	intron	G	A	LOC_Os01g66110	reverse	38386267	38391780	qCDP1.1	LOC_Os01g66110.1	2288	287	1	No	No	methyltransferase, putative, expressed
chr01	38388583	1368075	no	synonymous	intron	AG	A	LOC_Os01g66110	reverse	38386267	38391780	qCDP1.1	LOC_Os01g66110.1	2316	288	1	No	No	methyltransferase, putative, expressed
chr01	38388592	1368077	no	synonymous	intron	G	GA	LOC_Os01g66110	reverse	38386267	38391780	qCDP1.1	LOC_Os01g66110.1	2325	289	1	No	No	methyltransferase, putative, expressed
chr01	38388593	1368078	no	synonymous	intron	G	A	LOC_Os01g66110	reverse	38386267	38391780	qCDP1.1	LOC_Os01g66110.1	2326	290	1	No	No	methyltransferase, putative, expressed
chr01	38388594	1368079	no	synonymous	intron	G	C	LOC_Os01g66110	reverse	38386267	38391780	qCDP1.1	LOC_Os01g66110.1	2327	291	1	No	No	methyltransferase, putative, expressed
chr01	38388783	1368081	no	synonymous	intron	G	GT	LOC_Os01g66110	reverse	38386267	38391780	qCDP1.1	LOC_Os01g66110.1	2516	292	1	No	No	methyltransferase, putative, expressed
chr01	38388796	1368082	no	synonymous	intron	T	TCAA	LOC_Os01g66110	reverse	38386267	38391780	qCDP1.1	LOC_Os01g66110.1	2529	293	1	No	No	methyltransferase, putative, expressed
chr01	38388799	1368083	no	synonymous	intron	C	G	LOC_Os01g66110	reverse	38386267	38391780	qCDP1.1	LOC_Os01g66110.1	2532	294	1	No	No	methyltransferase, putative, expressed
chr01	38388806	1368084	no	synonymous	intron	T	G	LOC_Os01g66110	reverse	38386267	38391780	qCDP1.1	LOC_Os01g66110.1	2539	295	1	No	No	methyltransferase, putative, expressed
chr01	38388811	1368085	no	synonymous	intron	GT	G	LOC_Os01g66110	reverse	38386267	38391780	qCDP1.1	LOC_Os01g66110.1	2544	296	1	No	No	methyltransferase, putative, expressed
chr01	38388818	1368086	no	synonymous	intron	T	A	LOC_Os01g66110	reverse	38386267	38391780	qCDP1.1	LOC_Os01g66110.1	2551	297	1	No	No	methyltransferase, putative, expressed
chr01	38388827	1368087	no	synonymous	intron	T	C	LOC_Os01g66110	reverse	38386267	38391780	qCDP1.1	LOC_Os01g66110.1	2560	298	1	No	No	methyltransferase, putative, expressed
chr01	38388907	1368088	no	synonymous	exon	A	G	LOC_Os01g66110	reverse	38386267	38391780	qCDP1.1	LOC_Os01g66110.1	2640	299	1	No	No	methyltransferase, putative, expressed
chr01	38389051	1368089	no	synonymous	exon	G	A	LOC_Os01g66110	reverse	38386267	38391780	qCDP1.1	LOC_Os01g66110.1	2784	300	1	No	No	methyltransferase, putative, expressed
chr01	38389096	1368090	no	synonymous	exon	A	G	LOC_Os01g66110	reverse	38386267	38391780	qCDP1.1	LOC_Os01g66110.1	2829	301	1	No	No	methyltransferase, putative, expressed
chr01	38389202	1368091	no	synonymous	intron	G	A	LOC_Os01g66110	reverse	38386267	38391780	qCDP1.1	LOC_Os01g66110.1	2935	302	1	No	No	methyltransferase, putative, expressed
chr01	38389219	1368092	no	synonymous	intron	C	A	LOC_Os01g66110	reverse	38386267	38391780	qCDP1.1	LOC_Os01g66110.1	2952	303	1	No	No	methyltransferase, putative, expressed
chr01	38389247	1368093	no	synonymous	intron	A	T	LOC_Os01g66110	reverse	38386267	38391780	qCDP1.1	LOC_Os01g66110.1	2980	304	1	No	No	methyltransferase, putative, expressed
chr01	38389249	1368094	no	synonymous	intron	T	G	LOC_Os01g66110	reverse	38386267	38391780	qCDP1.1	LOC_Os01g66110.1	2982	305	1	No	No	methyltransferase, putative, expressed
chr01	38389254	1368095	no	synonymous	intron	A	C	LOC_Os01g66110	reverse	38386267	38391780	qCDP1.1	LOC_Os01g66110.1	2987	306	1	No	No	methyltransferase, putative, expressed
chr01	38389271	1368096	no	synonymous	intron	C	T	LOC_Os01g66110	reverse	38386267	38391780	qCDP1.1	LOC_Os01g66110.1	3004	307	1	No	No	methyltransferase, putative, expressed
chr01	38389278	1368097	no	synonymous	intron	T	TC	LOC_Os01g66110	reverse	38386267	38391780	qCDP1.1	LOC_Os01g66110.1	3011	308	1	No	No	methyltransferase, putative, expressed
chr01	38389313	1368099	no	synonymous	intron	C	T	LOC_Os01g66110	reverse	38386267	38391780	qCDP1.1	LOC_Os01g66110.1	3046	309	1	No	No	methyltransferase, putative, expressed
chr01	38389314	1368100	no	synonymous	intron	G	A	LOC_Os01g66110	reverse	38386267	38391780	qCDP1.1	LOC_Os01g66110.1	3047	310	1	No	No	methyltransferase, putative, expressed
chr01	38389374	1368101	no	synonymous	intron	C	G	LOC_Os01g66110	reverse	38386267	38391780	qCDP1.1	LOC_Os01g66110.1	3107	311	1	No	No	methyltransferase, putative, expressed
chr01	38389462	1368102	no	synonymous	intron	AGTG	A	LOC_Os01g66110	reverse	38386267	38391780	qCDP1.1	LOC_Os01g66110.1	3195	312	1	No	No	methyltransferase, putative, expressed
chr01	38389463	1368103	no	synonymous	intron	G	C	LOC_Os01g66110	reverse	38386267	38391780	qCDP1.1	LOC_Os01g66110.1	3196	313	1	No	No	methyltransferase, putative, expressed
chr01	38389468	1368104	no	synonymous	intron	T	A	LOC_Os01g66110	reverse	38386267	38391780	qCDP1.1	LOC_Os01g66110.1	3201	314	1	No	No	methyltransferase, putative, expressed
chr01	38389470	1368105	no	synonymous	intron	A	ATCTT	LOC_Os01g66110	reverse	38386267	38391780	qCDP1.1	LOC_Os01g66110.1	3203	315	1	No	No	methyltransferase, putative, expressed
chr01	38389507	1368106	no	synonymous	intron	C	T	LOC_Os01g66110	reverse	38386267	38391780	qCDP1.1	LOC_Os01g66110.1	3240	316	1	No	No	methyltransferase, putative, expressed
chr01	38389746	1368107	no	synonymous	exon	A	G	LOC_Os01g66110	reverse	38386267	38391780	qCDP1.1	LOC_Os01g66110.1	3479	317	1	No	No	methyltransferase, putative, expressed
chr01	38389761	1368108	no	synonymous	exon	A	G	LOC_Os01g66110	reverse	38386267	38391780	qCDP1.1	LOC_Os01g66110.1	3494	318	1	No	No	methyltransferase, putative, expressed
chr01	38389779	1368109	no	synonymous	exon	G	A	LOC_Os01g66110	reverse	38386267	38391780	qCDP1.1	LOC_Os01g66110.1	3512	319	1	No	No	methyltransferase, putative, expressed
chr01	38389794	1368110	no	synonymous	exon	T	A	LOC_Os01g66110	reverse	38386267	38391780	qCDP1.1	LOC_Os01g66110.1	3527	320	1	No	No	methyltransferase, putative, expressed
chr01	38389803	1368111	no	synonymous	exon	A	G	LOC_Os01g66110	reverse	38386267	38391780	qCDP1.1	LOC_Os01g66110.1	3536	321	1	No	No	methyltransferase, putative, expressed
chr01	38389893	1368112	no	synonymous	intron	G	A	LOC_Os01g66110	reverse	38386267	38391780	qCDP1.1	LOC_Os01g66110.1	3626	322	1	No	No	methyltransferase, putative, expressed
chr01	38389910	1368113	no	synonymous	intron	G	C	LOC_Os01g66110	reverse	38386267	38391780	qCDP1.1	LOC_Os01g66110.1	3643	323	1	No	No	methyltransferase, putative, expressed
chr01	38389919	1368114	no	synonymous	intron	A	T	LOC_Os01g66110	reverse	38386267	38391780	qCDP1.1	LOC_Os01g66110.1	3652	324	1	No	No	methyltransferase, putative, expressed
chr01	38389979	1368115	no	synonymous	intron	T	A	LOC_Os01g66110	reverse	38386267	38391780	qCDP1.1	LOC_Os01g66110.1	3712	325	1	No	No	methyltransferase, putative, expressed
chr01	38390037	1368116	no	synonymous	exon	A	G	LOC_Os01g66110	reverse	38386267	38391780	qCDP1.1	LOC_Os01g66110.1	3770	326	1	No	No	methyltransferase, putative, expressed
chr01	38390216	1368117	no	missense	exon	C	A	LOC_Os01g66110	reverse	38386267	38391780	qCDP1.1	LOC_Os01g66110.1	3949	327	1	No	No	methyltransferase, putative, expressed
chr01	38390295	1368118	no	synonymous	exon	C	T	LOC_Os01g66110	reverse	38386267	38391780	qCDP1.1	LOC_Os01g66110.1	4028	328	1	No	No	methyltransferase, putative, expressed
chr01	38390395	1368119	no	missense	exon	G	A	LOC_Os01g66110	reverse	38386267	38391780	qCDP1.1	LOC_Os01g66110.1	4128	329	1	No	No	methyltransferase, putative, expressed
chr01	38390407	1368120	no	missense	exon	C	T	LOC_Os01g66110	reverse	38386267	38391780	qCDP1.1	LOC_Os01g66110.1	4140	330	1	No	No	methyltransferase, putative, expressed
chr01	38390493	1368121	no	missense	exon	G	C	LOC_Os01g66110	reverse	38386267	38391780	qCDP1.1	LOC_Os01g66110.1	4226	331	1	No	No	methyltransferase, putative, expressed
chr01	38390505	1368122	no	missense	exon	C	G	LOC_Os01g66110	reverse	38386267	38391780	qCDP1.1	LOC_Os01g66110.1	4238	332	1	No	No	methyltransferase, putative, expressed
chr01	38390506	1368123	no	missense	exon	T	C	LOC_Os01g66110	reverse	38386267	38391780	qCDP1.1	LOC_Os01g66110.1	4239	333	1	No	No	methyltransferase, putative, expressed
chr01	38390524	1368124	no	missense	exon	C	T	LOC_Os01g66110	reverse	38386267	38391780	qCDP1.1	LOC_Os01g66110.1	4257	334	1	No	No	methyltransferase, putative, expressed
chr01	38390545	1368125	no	missense	exon	C	T	LOC_Os01g66110	reverse	38386267	38391780	qCDP1.1	LOC_Os01g66110.1	4278	335	1	No	No	methyltransferase, putative, expressed
chr01	38390559	1368126	no	synonymous	exon	G	A	LOC_Os01g66110	reverse	38386267	38391780	qCDP1.1	LOC_Os01g66110.1	4292	336	1	No	No	methyltransferase, putative, expressed
chr01	38390565	1368127	no	missense	exon	C	G	LOC_Os01g66110	reverse	38386267	38391780	qCDP1.1	LOC_Os01g66110.1	4298	337	1	No	No	methyltransferase, putative, expressed
chr01	38390568	1368128	no	missense	exon	T	A	LOC_Os01g66110	reverse	38386267	38391780	qCDP1.1	LOC_Os01g66110.1	4301	338	1	No	No	methyltransferase, putative, expressed
chr01	38390611	1368129	no	missense	exon	T	C	LOC_Os01g66110	reverse	38386267	38391780	qCDP1.1	LOC_Os01g66110.1	4344	339	1	No	No	methyltransferase, putative, expressed
chr01	38390674	1368130	no	missense	exon	C	T	LOC_Os01g66110	reverse	38386267	38391780	qCDP1.1	LOC_Os01g66110.1	4407	340	1	No	No	methyltransferase, putative, expressed
chr01	38390682	1368131	no	missense	exon	C	A	LOC_Os01g66110	reverse	38386267	38391780	qCDP1.1	LOC_Os01g66110.1	4415	341	1	No	No	methyltransferase, putative, expressed
chr01	38390793	1368132	no	synonymous	exon	T	C	LOC_Os01g66110	reverse	38386267	38391780	qCDP1.1	LOC_Os01g66110.1	4526	342	1	No	No	methyltransferase, putative, expressed
chr01	38390805	1368133	no	synonymous	exon	C	T	LOC_Os01g66110	reverse	38386267	38391780	qCDP1.1	LOC_Os01g66110.1	4538	343	1	No	No	methyltransferase, putative, expressed
chr01	38390817	1368134	no	synonymous	exon	A	C	LOC_Os01g66110	reverse	38386267	38391780	qCDP1.1	LOC_Os01g66110.1	4550	344	1	No	No	methyltransferase, putative, expressed
chr01	38390859	1368135	no	synonymous	exon	G	C	LOC_Os01g66110	reverse	38386267	38391780	qCDP1.1	LOC_Os01g66110.1	4592	345	1	No	No	methyltransferase, putative, expressed
chr01	38390861	1368136	no	missense	exon	T	A	LOC_Os01g66110	reverse	38386267	38391780	qCDP1.1	LOC_Os01g66110.1	4594	346	1	No	No	methyltransferase, putative, expressed
chr01	38390928	1368137	no	synonymous	exon	C	T	LOC_Os01g66110	reverse	38386267	38391780	qCDP1.1	LOC_Os01g66110.1	4661	347	1	No	No	methyltransferase, putative, expressed
chr01	38390963	1368138	no	missense	exon	A	ACGACGACGG	LOC_Os01g66110	reverse	38386267	38391780	qCDP1.1	LOC_Os01g66110.1	4696	348	1	No	No	methyltransferase, putative, expressed
chr01	38390966	1368139	no	missense	exon	G	A	LOC_Os01g66110	reverse	38386267	38391780	qCDP1.1	LOC_Os01g66110.1	4699	349	1	No	No	methyltransferase, putative, expressed
chr01	38391062	1368141	no	synonymous	intron	T	C	LOC_Os01g66110	reverse	38386267	38391780	qCDP1.1	LOC_Os01g66110.1	4795	350	1	No	No	methyltransferase, putative, expressed
chr01	38391068	1368142	no	synonymous	intron	ACT	A	LOC_Os01g66110	reverse	38386267	38391780	qCDP1.1	LOC_Os01g66110.1	4801	351	1	No	No	methyltransferase, putative, expressed
chr01	38391082	1368143	no	synonymous	intron	A	G	LOC_Os01g66110	reverse	38386267	38391780	qCDP1.1	LOC_Os01g66110.1	4815	352	1	No	No	methyltransferase, putative, expressed
chr01	38391097	1368144	no	synonymous	intron	A	G	LOC_Os01g66110	reverse	38386267	38391780	qCDP1.1	LOC_Os01g66110.1	4830	353	1	No	No	methyltransferase, putative, expressed
chr01	38391101	1368145	no	synonymous	intron	T	A	LOC_Os01g66110	reverse	38386267	38391780	qCDP1.1	LOC_Os01g66110.1	4834	354	1	No	No	methyltransferase, putative, expressed
chr01	38391116	1368146	no	synonymous	intron	G	A	LOC_Os01g66110	reverse	38386267	38391780	qCDP1.1	LOC_Os01g66110.1	4849	355	1	No	No	methyltransferase, putative, expressed
chr01	38391133	1368147	no	synonymous	intron	A	C	LOC_Os01g66110	reverse	38386267	38391780	qCDP1.1	LOC_Os01g66110.1	4866	356	1	No	No	methyltransferase, putative, expressed
chr01	38391144	1368148	no	synonymous	intron	G	C	LOC_Os01g66110	reverse	38386267	38391780	qCDP1.1	LOC_Os01g66110.1	4877	357	1	No	No	methyltransferase, putative, expressed
chr01	38391152	1368149	no	synonymous	intron	A	G	LOC_Os01g66110	reverse	38386267	38391780	qCDP1.1	LOC_Os01g66110.1	4885	358	1	No	No	methyltransferase, putative, expressed
chr01	38391176	1368150	no	synonymous	intron	C	T	LOC_Os01g66110	reverse	38386267	38391780	qCDP1.1	LOC_Os01g66110.1	4909	359	1	No	No	methyltransferase, putative, expressed
chr01	38391204	1368151	no	synonymous	intron	C	CA	LOC_Os01g66110	reverse	38386267	38391780	qCDP1.1	LOC_Os01g66110.1	4937	360	1	No	No	methyltransferase, putative, expressed
chr01	38391205	1368152	no	synonymous	intron	A	C	LOC_Os01g66110	reverse	38386267	38391780	qCDP1.1	LOC_Os01g66110.1	4938	361	1	No	No	methyltransferase, putative, expressed
chr01	38391278	1368153	no	synonymous	intron	A	C	LOC_Os01g66110	reverse	38386267	38391780	qCDP1.1	LOC_Os01g66110.1	5011	362	1	No	No	methyltransferase, putative, expressed
chr01	38391281	1368154	no	synonymous	intron	T	C	LOC_Os01g66110	reverse	38386267	38391780	qCDP1.1	LOC_Os01g66110.1	5014	363	1	No	No	methyltransferase, putative, expressed
chr01	38391312	1368155	no	synonymous	intron	A	T	LOC_Os01g66110	reverse	38386267	38391780	qCDP1.1	LOC_Os01g66110.1	5045	364	1	No	No	methyltransferase, putative, expressed
chr01	38391316	1368156	no	synonymous	intron	C	T	LOC_Os01g66110	reverse	38386267	38391780	qCDP1.1	LOC_Os01g66110.1	5049	365	1	No	No	methyltransferase, putative, expressed
chr01	38391364	1368157	no	synonymous	intron	A	AC	LOC_Os01g66110	reverse	38386267	38391780	qCDP1.1	LOC_Os01g66110.1	5097	366	1	No	No	methyltransferase, putative, expressed
chr01	38391375	1368158	no	synonymous	intron	T	A	LOC_Os01g66110	reverse	38386267	38391780	qCDP1.1	LOC_Os01g66110.1	5108	367	1	No	No	methyltransferase, putative, expressed
chr01	38391419	1368159	no	synonymous	intron	A	C	LOC_Os01g66110	reverse	38386267	38391780	qCDP1.1	LOC_Os01g66110.1	5152	368	1	No	No	methyltransferase, putative, expressed
chr01	38391441	1368160	no	synonymous	intron	G	A	LOC_Os01g66110	reverse	38386267	38391780	qCDP1.1	LOC_Os01g66110.1	5174	369	1	No	No	methyltransferase, putative, expressed
chr01	38391461	1368161	no	synonymous	intron	CTA	C	LOC_Os01g66110	reverse	38386267	38391780	qCDP1.1	LOC_Os01g66110.1	5194	370	1	No	No	methyltransferase, putative, expressed
chr01	38391477	1368162	no	synonymous	intron	AAACG	A	LOC_Os01g66110	reverse	38386267	38391780	qCDP1.1	LOC_Os01g66110.1	5210	371	1	No	No	methyltransferase, putative, expressed
chr01	38391481	1368163	no	synonymous	intron	G	A	LOC_Os01g66110	reverse	38386267	38391780	qCDP1.1	LOC_Os01g66110.1	5214	372	1	No	No	methyltransferase, putative, expressed
chr01	38391518	1368164	no	synonymous	intron	C	T	LOC_Os01g66110	reverse	38386267	38391780	qCDP1.1	LOC_Os01g66110.1	5251	373	1	No	No	methyltransferase, putative, expressed
chr01	38391521	1368165	no	synonymous	intron	C	CAA	LOC_Os01g66110	reverse	38386267	38391780	qCDP1.1	LOC_Os01g66110.1	5254	374	1	No	No	methyltransferase, putative, expressed
chr01	38391539	1368166	no	synonymous	intron	G	A	LOC_Os01g66110	reverse	38386267	38391780	qCDP1.1	LOC_Os01g66110.1	5272	375	1	No	No	methyltransferase, putative, expressed
chr01	38391591	1368167	no	synonymous	intron	A	G	LOC_Os01g66110	reverse	38386267	38391780	qCDP1.1	LOC_Os01g66110.1	5324	376	1	No	No	methyltransferase, putative, expressed
chr01	38391624	1368168	no	synonymous	intron	C	CGAG	LOC_Os01g66110	reverse	38386267	38391780	qCDP1.1	LOC_Os01g66110.1	5357	377	1	No	No	methyltransferase, putative, expressed
chr01	38391645	1368169	no	synonymous	intron	C	CT	LOC_Os01g66110	reverse	38386267	38391780	qCDP1.1	LOC_Os01g66110.1	5378	378	1	No	No	methyltransferase, putative, expressed
chr01	38391647	1368170	no	synonymous	intron	G	T	LOC_Os01g66110	reverse	38386267	38391780	qCDP1.1	LOC_Os01g66110.1	5380	379	1	No	No	methyltransferase, putative, expressed
chr01	38391652	1368171	no	synonymous	intron	TGG	T	LOC_Os01g66110	reverse	38386267	38391780	qCDP1.1	LOC_Os01g66110.1	5385	380	1	No	No	methyltransferase, putative, expressed
chr01	38391654	1368172	no	synonymous	intron	G	T	LOC_Os01g66110	reverse	38386267	38391780	qCDP1.1	LOC_Os01g66110.1	5387	381	1	No	No	methyltransferase, putative, expressed
chr01	38391660	1368173	no	synonymous	intron	G	A	LOC_Os01g66110	reverse	38386267	38391780	qCDP1.1	LOC_Os01g66110.1	5393	382	1	No	No	methyltransferase, putative, expressed
chr01	38391687	1368174	no	synonymous	intron	C	CGG	LOC_Os01g66110	reverse	38386267	38391780	qCDP1.1	LOC_Os01g66110.1	5420	383	1	No	No	methyltransferase, putative, expressed
chr01	38391703	1368175	no	synonymous	intron	C	CGAGCAGAGGAGG	LOC_Os01g66110	reverse	38386267	38391780	qCDP1.1	LOC_Os01g66110.1	5436	384	1	No	No	methyltransferase, putative, expressed
chr01	38391705	1368176	no	synonymous	intron	G	A	LOC_Os01g66110	reverse	38386267	38391780	qCDP1.1	LOC_Os01g66110.1	5438	385	1	No	No	methyltransferase, putative, expressed
chr01	38391707	1368177	no	synonymous	intron	G	C	LOC_Os01g66110	reverse	38386267	38391780	qCDP1.1	LOC_Os01g66110.1	5440	386	1	No	No	methyltransferase, putative, expressed
chr01	38391709	1368178	no	synonymous	intron	G	A	LOC_Os01g66110	reverse	38386267	38391780	qCDP1.1	LOC_Os01g66110.1	5442	387	1	No	No	methyltransferase, putative, expressed
chr01	38391710	1368179	no	synonymous	intron	G	A	LOC_Os01g66110	reverse	38386267	38391780	qCDP1.1	LOC_Os01g66110.1	5443	388	1	No	No	methyltransferase, putative, expressed
chr01	38391716	1368180	no	synonymous	intron	G	C	LOC_Os01g66110	reverse	38386267	38391780	qCDP1.1	LOC_Os01g66110.1	5449	389	1	No	No	methyltransferase, putative, expressed
chr01	38391739	1368181	no	synonymous	intron	G	T	LOC_Os01g66110	reverse	38386267	38391780	qCDP1.1	LOC_Os01g66110.1	5472	390	1	No	No	methyltransferase, putative, expressed
chr01	38391741	1368182	no	synonymous	intron	G	T	LOC_Os01g66110	reverse	38386267	38391780	qCDP1.1	LOC_Os01g66110.1	5474	391	1	No	No	methyltransferase, putative, expressed
chr01	38398518	1368614	no	synonymous	intron	G	A	LOC_Os01g66120	reverse	38398517	38401533	qCDP1.1	LOC_Os01g66120.1	1	392	2	Yes	No	No apical meristem protein, putative, expressed
chr01	38398521	1368615	no	synonymous	intron	A	G	LOC_Os01g66120	reverse	38398517	38401533	qCDP1.1	LOC_Os01g66120.1	4	393	2	Yes	No	No apical meristem protein, putative, expressed
chr01	38398527	1368616	no	synonymous	intron	T	A	LOC_Os01g66120	reverse	38398517	38401533	qCDP1.1	LOC_Os01g66120.1	10	394	2	Yes	No	No apical meristem protein, putative, expressed
chr01	38398542	1368617	no	synonymous	intron	C	A	LOC_Os01g66120	reverse	38398517	38401533	qCDP1.1	LOC_Os01g66120.1	25	395	2	Yes	No	No apical meristem protein, putative, expressed
chr01	38398579	1368618	no	synonymous	intron	G	T	LOC_Os01g66120	reverse	38398517	38401533	qCDP1.1	LOC_Os01g66120.1	62	396	2	Yes	No	No apical meristem protein, putative, expressed
chr01	38398589	1368619	no	synonymous	intron	A	G	LOC_Os01g66120	reverse	38398517	38401533	qCDP1.1	LOC_Os01g66120.1	72	397	2	Yes	No	No apical meristem protein, putative, expressed
chr01	38398620	1368620	no	synonymous	intron	A	G	LOC_Os01g66120	reverse	38398517	38401533	qCDP1.1	LOC_Os01g66120.1	103	398	2	Yes	No	No apical meristem protein, putative, expressed
chr01	38398635	1368621	no	synonymous	intron	C	CTG	LOC_Os01g66120	reverse	38398517	38401533	qCDP1.1	LOC_Os01g66120.1	118	399	2	Yes	No	No apical meristem protein, putative, expressed
chr01	38398637	1368622	no	synonymous	intron	CA	C	LOC_Os01g66120	reverse	38398517	38401533	qCDP1.1	LOC_Os01g66120.1	120	400	2	Yes	No	No apical meristem protein, putative, expressed
chr01	38398637	1368622	no	synonymous	intron	CA	GA	LOC_Os01g66120	reverse	38398517	38401533	qCDP1.1	LOC_Os01g66120.1	120	401	2	Yes	No	No apical meristem protein, putative, expressed
chr01	38398639	1368625	no	synonymous	intron	A	T	LOC_Os01g66120	reverse	38398517	38401533	qCDP1.1	LOC_Os01g66120.1	122	402	2	Yes	No	No apical meristem protein, putative, expressed
chr01	38398640	1368626	no	synonymous	intron	A	C	LOC_Os01g66120	reverse	38398517	38401533	qCDP1.1	LOC_Os01g66120.1	123	403	2	Yes	No	No apical meristem protein, putative, expressed
chr01	38398644	1368627	no	synonymous	intron	A	C	LOC_Os01g66120	reverse	38398517	38401533	qCDP1.1	LOC_Os01g66120.1	127	404	2	Yes	No	No apical meristem protein, putative, expressed
chr01	38398688	1368628	no	synonymous	intron	C	T	LOC_Os01g66120	reverse	38398517	38401533	qCDP1.1	LOC_Os01g66120.1	171	405	2	Yes	No	No apical meristem protein, putative, expressed
chr01	38398742	1368629	no	synonymous	intron	C	A	LOC_Os01g66120	reverse	38398517	38401533	qCDP1.1	LOC_Os01g66120.1	225	406	2	Yes	No	No apical meristem protein, putative, expressed
chr01	38398769	1368630	no	synonymous	intron	C	CCT	LOC_Os01g66120	reverse	38398517	38401533	qCDP1.1	LOC_Os01g66120.1	252	407	2	Yes	No	No apical meristem protein, putative, expressed
chr01	38398780	1368631	no	synonymous	intron	C	A	LOC_Os01g66120	reverse	38398517	38401533	qCDP1.1	LOC_Os01g66120.1	263	408	2	Yes	No	No apical meristem protein, putative, expressed
chr01	38398788	1368632	no	synonymous	intron	G	C	LOC_Os01g66120	reverse	38398517	38401533	qCDP1.1	LOC_Os01g66120.1	271	409	2	Yes	No	No apical meristem protein, putative, expressed
chr01	38398824	1368633	no	synonymous	intron	C	A	LOC_Os01g66120	reverse	38398517	38401533	qCDP1.1	LOC_Os01g66120.1	307	410	2	Yes	No	No apical meristem protein, putative, expressed
chr01	38398875	1368634	no	synonymous	intron	G	A	LOC_Os01g66120	reverse	38398517	38401533	qCDP1.1	LOC_Os01g66120.1	358	411	2	Yes	No	No apical meristem protein, putative, expressed
chr01	38398897	1368635	no	synonymous	intron	T	A	LOC_Os01g66120	reverse	38398517	38401533	qCDP1.1	LOC_Os01g66120.1	380	412	2	Yes	No	No apical meristem protein, putative, expressed
chr01	38398976	1368636	no	synonymous	intron	CA	C	LOC_Os01g66120	reverse	38398517	38401533	qCDP1.1	LOC_Os01g66120.1	459	413	2	Yes	No	No apical meristem protein, putative, expressed
chr01	38398977	1368637	no	synonymous	intron	A	C	LOC_Os01g66120	reverse	38398517	38401533	qCDP1.1	LOC_Os01g66120.1	460	414	2	Yes	No	No apical meristem protein, putative, expressed
chr01	38398990	1368638	no	synonymous	intron	T	TA	LOC_Os01g66120	reverse	38398517	38401533	qCDP1.1	LOC_Os01g66120.1	473	415	2	Yes	No	No apical meristem protein, putative, expressed
chr01	38399007	1368639	no	synonymous	intron	T	A	LOC_Os01g66120	reverse	38398517	38401533	qCDP1.1	LOC_Os01g66120.1	490	416	2	Yes	No	No apical meristem protein, putative, expressed
chr01	38399200	1368640	no	synonymous	intron	CTA	C	LOC_Os01g66120	reverse	38398517	38401533	qCDP1.1	LOC_Os01g66120.1	683	417	2	Yes	No	No apical meristem protein, putative, expressed
chr01	38399242	1368641	no	synonymous	intron	T	C	LOC_Os01g66120	reverse	38398517	38401533	qCDP1.1	LOC_Os01g66120.1	725	418	2	Yes	No	No apical meristem protein, putative, expressed
chr01	38399360	1368642	no	synonymous	intron	A	G	LOC_Os01g66120	reverse	38398517	38401533	qCDP1.1	LOC_Os01g66120.1	843	419	2	Yes	No	No apical meristem protein, putative, expressed
chr01	38399430	1368643	no	synonymous	intron	CT	C	LOC_Os01g66120	reverse	38398517	38401533	qCDP1.1	LOC_Os01g66120.1	913	420	2	Yes	No	No apical meristem protein, putative, expressed
chr01	38399479	1368644	no	synonymous	intron	GT	G	LOC_Os01g66120	reverse	38398517	38401533	qCDP1.1	LOC_Os01g66120.1	962	421	2	Yes	No	No apical meristem protein, putative, expressed
chr01	38399863	1368646	no	missense	exon	G	C	LOC_Os01g66120	reverse	38398517	38401533	qCDP1.1	LOC_Os01g66120.1	1346	422	2	Yes	No	No apical meristem protein, putative, expressed
chr01	38399877	1368647	no	missense	exon	C	T	LOC_Os01g66120	reverse	38398517	38401533	qCDP1.1	LOC_Os01g66120.1	1360	423	2	Yes	No	No apical meristem protein, putative, expressed
chr01	38399988	1368648	no	synonymous	intron	C	A	LOC_Os01g66120	reverse	38398517	38401533	qCDP1.1	LOC_Os01g66120.1	1471	424	2	Yes	No	No apical meristem protein, putative, expressed
chr01	38400029	1368649	no	synonymous	intron	C	CA	LOC_Os01g66120	reverse	38398517	38401533	qCDP1.1	LOC_Os01g66120.1	1512	425	2	Yes	No	No apical meristem protein, putative, expressed
chr01	38400296	1368653	no	synonymous	intron	G	C	LOC_Os01g66120	reverse	38398517	38401533	qCDP1.1	LOC_Os01g66120.1	1779	426	2	Yes	No	No apical meristem protein, putative, expressed
chr01	38400348	1368654	no	synonymous	intron	T	G	LOC_Os01g66120	reverse	38398517	38401533	qCDP1.1	LOC_Os01g66120.1	1831	427	2	Yes	No	No apical meristem protein, putative, expressed
chr01	38400391	1368655	no	synonymous	intron	G	C	LOC_Os01g66120	reverse	38398517	38401533	qCDP1.1	LOC_Os01g66120.1	1874	428	2	Yes	No	No apical meristem protein, putative, expressed
chr01	38400546	1368656	no	synonymous	intron	T	G	LOC_Os01g66120	reverse	38398517	38401533	qCDP1.1	LOC_Os01g66120.1	2029	429	2	Yes	No	No apical meristem protein, putative, expressed
chr01	38400564	1368657	no	synonymous	intron	C	A	LOC_Os01g66120	reverse	38398517	38401533	qCDP1.1	LOC_Os01g66120.1	2047	430	2	Yes	No	No apical meristem protein, putative, expressed
chr01	38400571	1368658	no	synonymous	intron	A	T	LOC_Os01g66120	reverse	38398517	38401533	qCDP1.1	LOC_Os01g66120.1	2054	431	2	Yes	No	No apical meristem protein, putative, expressed
chr01	38400747	1368659	no	synonymous	intron	A	T	LOC_Os01g66120	reverse	38398517	38401533	qCDP1.1	LOC_Os01g66120.1	2230	432	2	Yes	No	No apical meristem protein, putative, expressed
chr01	38400779	1368660	no	synonymous	intron	C	A	LOC_Os01g66120	reverse	38398517	38401533	qCDP1.1	LOC_Os01g66120.1	2262	433	2	Yes	No	No apical meristem protein, putative, expressed
chr01	38400784	1368661	no	synonymous	intron	A	G	LOC_Os01g66120	reverse	38398517	38401533	qCDP1.1	LOC_Os01g66120.1	2267	434	2	Yes	No	No apical meristem protein, putative, expressed
chr01	38401105	1368662	no	missense	exon	T	A	LOC_Os01g66120	reverse	38398517	38401533	qCDP1.1	LOC_Os01g66120.1	2588	435	2	Yes	No	No apical meristem protein, putative, expressed
chr01	38401289	1368663	no	synonymous	exon	G	A	LOC_Os01g66120	reverse	38398517	38401533	qCDP1.1	LOC_Os01g66120.1	2772	436	2	Yes	No	No apical meristem protein, putative, expressed
chr01	38401429	1368664	no	synonymous	intron	GCT	CCT	LOC_Os01g66120	reverse	38398517	38401533	qCDP1.1	LOC_Os01g66120.1	2912	437	2	Yes	No	No apical meristem protein, putative, expressed
chr01	38401429	1368664	no	synonymous	intron	GCT	G	LOC_Os01g66120	reverse	38398517	38401533	qCDP1.1	LOC_Os01g66120.1	2912	438	2	Yes	No	No apical meristem protein, putative, expressed
chr01	38401471	1368665	no	synonymous	intron	A	G	LOC_Os01g66120	reverse	38398517	38401533	qCDP1.1	LOC_Os01g66120.1	2954	439	2	Yes	No	No apical meristem protein, putative, expressed
chr01	38401498	1368666	no	synonymous	intron	A	C	LOC_Os01g66120	reverse	38398517	38401533	qCDP1.1	LOC_Os01g66120.1	2981	440	2	Yes	No	No apical meristem protein, putative, expressed
chr01	38401520	1368667	no	synonymous	intron	C	G	LOC_Os01g66120	reverse	38398517	38401533	qCDP1.1	LOC_Os01g66120.1	3003	441	2	Yes	No	No apical meristem protein, putative, expressed
chr01	38398518	1368614	no	synonymous	intron	G	A	LOC_Os01g66120	reverse	38398517	38401533	qCDP1.1	LOC_Os01g66120.3	1	442	2	Yes	No	No apical meristem protein, putative, expressed
chr01	38398521	1368615	no	synonymous	intron	A	G	LOC_Os01g66120	reverse	38398517	38401533	qCDP1.1	LOC_Os01g66120.3	4	443	2	Yes	No	No apical meristem protein, putative, expressed
chr01	38398527	1368616	no	synonymous	intron	T	A	LOC_Os01g66120	reverse	38398517	38401533	qCDP1.1	LOC_Os01g66120.3	10	444	2	Yes	No	No apical meristem protein, putative, expressed
chr01	38398542	1368617	no	synonymous	intron	C	A	LOC_Os01g66120	reverse	38398517	38401533	qCDP1.1	LOC_Os01g66120.3	25	445	2	Yes	No	No apical meristem protein, putative, expressed
chr01	38398579	1368618	no	synonymous	intron	G	T	LOC_Os01g66120	reverse	38398517	38401533	qCDP1.1	LOC_Os01g66120.3	62	446	2	Yes	No	No apical meristem protein, putative, expressed
chr01	38398589	1368619	no	synonymous	intron	A	G	LOC_Os01g66120	reverse	38398517	38401533	qCDP1.1	LOC_Os01g66120.3	72	447	2	Yes	No	No apical meristem protein, putative, expressed
chr01	38398620	1368620	no	synonymous	intron	A	G	LOC_Os01g66120	reverse	38398517	38401533	qCDP1.1	LOC_Os01g66120.3	103	448	2	Yes	No	No apical meristem protein, putative, expressed
chr01	38398635	1368621	no	synonymous	intron	C	CTG	LOC_Os01g66120	reverse	38398517	38401533	qCDP1.1	LOC_Os01g66120.3	118	449	2	Yes	No	No apical meristem protein, putative, expressed
chr01	38398637	1368622	no	synonymous	intron	CA	C	LOC_Os01g66120	reverse	38398517	38401533	qCDP1.1	LOC_Os01g66120.3	120	450	2	Yes	No	No apical meristem protein, putative, expressed
chr01	38398637	1368622	no	synonymous	intron	CA	GA	LOC_Os01g66120	reverse	38398517	38401533	qCDP1.1	LOC_Os01g66120.3	120	451	2	Yes	No	No apical meristem protein, putative, expressed
chr01	38398639	1368625	no	synonymous	intron	A	T	LOC_Os01g66120	reverse	38398517	38401533	qCDP1.1	LOC_Os01g66120.3	122	452	2	Yes	No	No apical meristem protein, putative, expressed
chr01	38398640	1368626	no	synonymous	intron	A	C	LOC_Os01g66120	reverse	38398517	38401533	qCDP1.1	LOC_Os01g66120.3	123	453	2	Yes	No	No apical meristem protein, putative, expressed
chr01	38398644	1368627	no	synonymous	intron	A	C	LOC_Os01g66120	reverse	38398517	38401533	qCDP1.1	LOC_Os01g66120.3	127	454	2	Yes	No	No apical meristem protein, putative, expressed
chr01	38398688	1368628	no	synonymous	intron	C	T	LOC_Os01g66120	reverse	38398517	38401533	qCDP1.1	LOC_Os01g66120.3	171	455	2	Yes	No	No apical meristem protein, putative, expressed
chr01	38398742	1368629	no	synonymous	intron	C	A	LOC_Os01g66120	reverse	38398517	38401533	qCDP1.1	LOC_Os01g66120.3	225	456	2	Yes	No	No apical meristem protein, putative, expressed
chr01	38398769	1368630	no	synonymous	intron	C	CCT	LOC_Os01g66120	reverse	38398517	38401533	qCDP1.1	LOC_Os01g66120.3	252	457	2	Yes	No	No apical meristem protein, putative, expressed
chr01	38398780	1368631	no	synonymous	intron	C	A	LOC_Os01g66120	reverse	38398517	38401533	qCDP1.1	LOC_Os01g66120.3	263	458	2	Yes	No	No apical meristem protein, putative, expressed
chr01	38398788	1368632	no	synonymous	intron	G	C	LOC_Os01g66120	reverse	38398517	38401533	qCDP1.1	LOC_Os01g66120.3	271	459	2	Yes	No	No apical meristem protein, putative, expressed
chr01	38398824	1368633	no	synonymous	intron	C	A	LOC_Os01g66120	reverse	38398517	38401533	qCDP1.1	LOC_Os01g66120.3	307	460	2	Yes	No	No apical meristem protein, putative, expressed
chr01	38398875	1368634	no	synonymous	intron	G	A	LOC_Os01g66120	reverse	38398517	38401533	qCDP1.1	LOC_Os01g66120.3	358	461	2	Yes	No	No apical meristem protein, putative, expressed
chr01	38398897	1368635	no	synonymous	intron	T	A	LOC_Os01g66120	reverse	38398517	38401533	qCDP1.1	LOC_Os01g66120.3	380	462	2	Yes	No	No apical meristem protein, putative, expressed
chr01	38398976	1368636	no	synonymous	intron	CA	C	LOC_Os01g66120	reverse	38398517	38401533	qCDP1.1	LOC_Os01g66120.3	459	463	2	Yes	No	No apical meristem protein, putative, expressed
chr01	38398977	1368637	no	synonymous	intron	A	C	LOC_Os01g66120	reverse	38398517	38401533	qCDP1.1	LOC_Os01g66120.3	460	464	2	Yes	No	No apical meristem protein, putative, expressed
chr01	38398990	1368638	no	synonymous	intron	T	TA	LOC_Os01g66120	reverse	38398517	38401533	qCDP1.1	LOC_Os01g66120.3	473	465	2	Yes	No	No apical meristem protein, putative, expressed
chr01	38399007	1368639	no	synonymous	intron	T	A	LOC_Os01g66120	reverse	38398517	38401533	qCDP1.1	LOC_Os01g66120.3	490	466	2	Yes	No	No apical meristem protein, putative, expressed
chr01	38399200	1368640	no	synonymous	intron	CTA	C	LOC_Os01g66120	reverse	38398517	38401533	qCDP1.1	LOC_Os01g66120.3	683	467	2	Yes	No	No apical meristem protein, putative, expressed
chr01	38399242	1368641	no	synonymous	intron	T	C	LOC_Os01g66120	reverse	38398517	38401533	qCDP1.1	LOC_Os01g66120.3	725	468	2	Yes	No	No apical meristem protein, putative, expressed
chr01	38399360	1368642	no	synonymous	intron	A	G	LOC_Os01g66120	reverse	38398517	38401533	qCDP1.1	LOC_Os01g66120.3	843	469	2	Yes	No	No apical meristem protein, putative, expressed
chr01	38399430	1368643	no	synonymous	intron	CT	C	LOC_Os01g66120	reverse	38398517	38401533	qCDP1.1	LOC_Os01g66120.3	913	470	2	Yes	No	No apical meristem protein, putative, expressed
chr01	38399479	1368644	no	synonymous	intron	GT	G	LOC_Os01g66120	reverse	38398517	38401533	qCDP1.1	LOC_Os01g66120.3	962	471	2	Yes	No	No apical meristem protein, putative, expressed
chr01	38399863	1368646	no	missense	exon	G	C	LOC_Os01g66120	reverse	38398517	38401533	qCDP1.1	LOC_Os01g66120.3	1346	472	2	Yes	No	No apical meristem protein, putative, expressed
chr01	38399877	1368647	no	missense	exon	C	T	LOC_Os01g66120	reverse	38398517	38401533	qCDP1.1	LOC_Os01g66120.3	1360	473	2	Yes	No	No apical meristem protein, putative, expressed
chr01	38399988	1368648	no	synonymous	intron	C	A	LOC_Os01g66120	reverse	38398517	38401533	qCDP1.1	LOC_Os01g66120.3	1471	474	2	Yes	No	No apical meristem protein, putative, expressed
chr01	38400029	1368649	no	synonymous	intron	C	CA	LOC_Os01g66120	reverse	38398517	38401533	qCDP1.1	LOC_Os01g66120.3	1512	475	2	Yes	No	No apical meristem protein, putative, expressed
chr01	38400296	1368653	no	synonymous	intron	G	C	LOC_Os01g66120	reverse	38398517	38401533	qCDP1.1	LOC_Os01g66120.3	1779	476	2	Yes	No	No apical meristem protein, putative, expressed
chr01	38400348	1368654	no	synonymous	intron	T	G	LOC_Os01g66120	reverse	38398517	38401533	qCDP1.1	LOC_Os01g66120.3	1831	477	2	Yes	No	No apical meristem protein, putative, expressed
chr01	38400391	1368655	no	synonymous	intron	G	C	LOC_Os01g66120	reverse	38398517	38401533	qCDP1.1	LOC_Os01g66120.3	1874	478	2	Yes	No	No apical meristem protein, putative, expressed
chr01	38400546	1368656	no	synonymous	intron	T	G	LOC_Os01g66120	reverse	38398517	38401533	qCDP1.1	LOC_Os01g66120.3	2029	479	2	Yes	No	No apical meristem protein, putative, expressed
chr01	38400564	1368657	no	synonymous	intron	C	A	LOC_Os01g66120	reverse	38398517	38401533	qCDP1.1	LOC_Os01g66120.3	2047	480	2	Yes	No	No apical meristem protein, putative, expressed
chr01	38400571	1368658	no	synonymous	intron	A	T	LOC_Os01g66120	reverse	38398517	38401533	qCDP1.1	LOC_Os01g66120.3	2054	481	2	Yes	No	No apical meristem protein, putative, expressed
chr01	38400747	1368659	no	synonymous	intron	A	T	LOC_Os01g66120	reverse	38398517	38401533	qCDP1.1	LOC_Os01g66120.3	2230	482	2	Yes	No	No apical meristem protein, putative, expressed
chr01	38400779	1368660	no	synonymous	intron	C	A	LOC_Os01g66120	reverse	38398517	38401533	qCDP1.1	LOC_Os01g66120.3	2262	483	2	Yes	No	No apical meristem protein, putative, expressed
chr01	38400784	1368661	no	synonymous	intron	A	G	LOC_Os01g66120	reverse	38398517	38401533	qCDP1.1	LOC_Os01g66120.3	2267	484	2	Yes	No	No apical meristem protein, putative, expressed
chr01	38401105	1368662	no	missense	exon	T	A	LOC_Os01g66120	reverse	38398517	38401533	qCDP1.1	LOC_Os01g66120.3	2588	485	2	Yes	No	No apical meristem protein, putative, expressed
chr01	38401289	1368663	no	synonymous	intron	G	A	LOC_Os01g66120	reverse	38398517	38401533	qCDP1.1	LOC_Os01g66120.3	2772	486	2	Yes	No	No apical meristem protein, putative, expressed
chr01	38401429	1368664	no	synonymous	intron	GCT	CCT	LOC_Os01g66120	reverse	38398517	38401533	qCDP1.1	LOC_Os01g66120.3	2912	487	2	Yes	No	No apical meristem protein, putative, expressed
chr01	38401429	1368664	no	synonymous	intron	GCT	G	LOC_Os01g66120	reverse	38398517	38401533	qCDP1.1	LOC_Os01g66120.3	2912	488	2	Yes	No	No apical meristem protein, putative, expressed
chr01	38401471	1368665	no	synonymous	intron	A	G	LOC_Os01g66120	reverse	38398517	38401533	qCDP1.1	LOC_Os01g66120.3	2954	489	2	Yes	No	No apical meristem protein, putative, expressed
chr01	38401498	1368666	no	synonymous	intron	A	C	LOC_Os01g66120	reverse	38398517	38401533	qCDP1.1	LOC_Os01g66120.3	2981	490	2	Yes	No	No apical meristem protein, putative, expressed
chr01	38401520	1368667	no	synonymous	intron	C	G	LOC_Os01g66120	reverse	38398517	38401533	qCDP1.1	LOC_Os01g66120.3	3003	491	2	Yes	No	No apical meristem protein, putative, expressed
chr01	38409318	1368919	no	synonymous	intron	A	G	LOC_Os01g66130	forward	38409201	38413065	qCDP1.1	LOC_Os01g66130.1	117	492	4	No	No	armadillo/beta-catenin repeat family protein, putative, expressed
chr01	38409331	1368920	no	synonymous	intron	T	C	LOC_Os01g66130	forward	38409201	38413065	qCDP1.1	LOC_Os01g66130.1	130	493	4	No	No	armadillo/beta-catenin repeat family protein, putative, expressed
chr01	38409430	1368921	no	synonymous	intron	G	T	LOC_Os01g66130	forward	38409201	38413065	qCDP1.1	LOC_Os01g66130.1	229	494	4	No	No	armadillo/beta-catenin repeat family protein, putative, expressed
chr01	38409578	1368928	no	synonymous	intron	T	C	LOC_Os01g66130	forward	38409201	38413065	qCDP1.1	LOC_Os01g66130.1	377	495	4	No	No	armadillo/beta-catenin repeat family protein, putative, expressed
chr01	38409588	1368929	no	synonymous	intron	ATGTG	A	LOC_Os01g66130	forward	38409201	38413065	qCDP1.1	LOC_Os01g66130.1	387	496	4	No	No	armadillo/beta-catenin repeat family protein, putative, expressed
chr01	38409592	1368930	no	synonymous	intron	G	A	LOC_Os01g66130	forward	38409201	38413065	qCDP1.1	LOC_Os01g66130.1	391	497	4	No	No	armadillo/beta-catenin repeat family protein, putative, expressed
chr01	38409640	1368931	no	synonymous	intron	G	A	LOC_Os01g66130	forward	38409201	38413065	qCDP1.1	LOC_Os01g66130.1	439	498	4	No	No	armadillo/beta-catenin repeat family protein, putative, expressed
chr01	38409809	1368932	no	synonymous	intron	CGA	C	LOC_Os01g66130	forward	38409201	38413065	qCDP1.1	LOC_Os01g66130.1	608	499	4	No	No	armadillo/beta-catenin repeat family protein, putative, expressed
chr01	38409832	1368933	no	synonymous	intron	C	T	LOC_Os01g66130	forward	38409201	38413065	qCDP1.1	LOC_Os01g66130.1	631	500	4	No	No	armadillo/beta-catenin repeat family protein, putative, expressed
chr01	38409834	1368934	no	synonymous	intron	T	A	LOC_Os01g66130	forward	38409201	38413065	qCDP1.1	LOC_Os01g66130.1	633	501	4	No	No	armadillo/beta-catenin repeat family protein, putative, expressed
chr01	38409915	1368935	no	synonymous	intron	G	T	LOC_Os01g66130	forward	38409201	38413065	qCDP1.1	LOC_Os01g66130.1	714	502	4	No	No	armadillo/beta-catenin repeat family protein, putative, expressed
chr01	38409991	1368936	no	synonymous	intron	A	G	LOC_Os01g66130	forward	38409201	38413065	qCDP1.1	LOC_Os01g66130.1	790	503	4	No	No	armadillo/beta-catenin repeat family protein, putative, expressed
chr01	38410267	1368937	no	missense	exon	G	C	LOC_Os01g66130	forward	38409201	38413065	qCDP1.1	LOC_Os01g66130.1	1066	504	4	No	No	armadillo/beta-catenin repeat family protein, putative, expressed
chr01	38410273	1368938	no	missense	exon	G	A	LOC_Os01g66130	forward	38409201	38413065	qCDP1.1	LOC_Os01g66130.1	1072	505	4	No	No	armadillo/beta-catenin repeat family protein, putative, expressed
chr01	38410346	1368939	no	missense	exon	C	T	LOC_Os01g66130	forward	38409201	38413065	qCDP1.1	LOC_Os01g66130.1	1145	506	4	No	No	armadillo/beta-catenin repeat family protein, putative, expressed
chr01	38410441	1368940	no	synonymous	intron	C	CTAT	LOC_Os01g66130	forward	38409201	38413065	qCDP1.1	LOC_Os01g66130.1	1240	507	4	No	No	armadillo/beta-catenin repeat family protein, putative, expressed
chr01	38410708	1368941	no	synonymous	intron	TC	T	LOC_Os01g66130	forward	38409201	38413065	qCDP1.1	LOC_Os01g66130.1	1507	508	4	No	No	armadillo/beta-catenin repeat family protein, putative, expressed
chr01	38411031	1368942	no	missense	exon	A	G	LOC_Os01g66130	forward	38409201	38413065	qCDP1.1	LOC_Os01g66130.1	1830	509	4	No	No	armadillo/beta-catenin repeat family protein, putative, expressed
chr01	38411087	1368943	no	synonymous	exon	G	A	LOC_Os01g66130	forward	38409201	38413065	qCDP1.1	LOC_Os01g66130.1	1886	510	4	No	No	armadillo/beta-catenin repeat family protein, putative, expressed
chr01	38411111	1368944	no	synonymous	exon	T	C	LOC_Os01g66130	forward	38409201	38413065	qCDP1.1	LOC_Os01g66130.1	1910	511	4	No	No	armadillo/beta-catenin repeat family protein, putative, expressed
chr01	38411117	1368945	no	synonymous	exon	G	A	LOC_Os01g66130	forward	38409201	38413065	qCDP1.1	LOC_Os01g66130.1	1916	512	4	No	No	armadillo/beta-catenin repeat family protein, putative, expressed
chr01	38411355	1368946	no	missense	exon	C	T	LOC_Os01g66130	forward	38409201	38413065	qCDP1.1	LOC_Os01g66130.1	2154	513	4	No	No	armadillo/beta-catenin repeat family protein, putative, expressed
chr01	38411435	1368947	no	missense	exon	A	G	LOC_Os01g66130	forward	38409201	38413065	qCDP1.1	LOC_Os01g66130.1	2234	514	4	No	No	armadillo/beta-catenin repeat family protein, putative, expressed
chr01	38411505	1368948	no	synonymous	exon	T	C	LOC_Os01g66130	forward	38409201	38413065	qCDP1.1	LOC_Os01g66130.1	2304	515	4	No	No	armadillo/beta-catenin repeat family protein, putative, expressed
chr01	38411566	1368949	no	missense	exon	G	A	LOC_Os01g66130	forward	38409201	38413065	qCDP1.1	LOC_Os01g66130.1	2365	516	4	No	No	armadillo/beta-catenin repeat family protein, putative, expressed
chr01	38411721	1368950	no	missense	exon	G	A	LOC_Os01g66130	forward	38409201	38413065	qCDP1.1	LOC_Os01g66130.1	2520	517	4	No	No	armadillo/beta-catenin repeat family protein, putative, expressed
chr01	38411765	1368951	no	missense	exon	G	T	LOC_Os01g66130	forward	38409201	38413065	qCDP1.1	LOC_Os01g66130.1	2564	518	4	No	No	armadillo/beta-catenin repeat family protein, putative, expressed
chr01	38411869	1368952	no	missense	exon	C	T	LOC_Os01g66130	forward	38409201	38413065	qCDP1.1	LOC_Os01g66130.1	2668	519	4	No	No	armadillo/beta-catenin repeat family protein, putative, expressed
chr01	38412107	1368953	no	synonymous	exon	G	T	LOC_Os01g66130	forward	38409201	38413065	qCDP1.1	LOC_Os01g66130.1	2906	520	4	No	No	armadillo/beta-catenin repeat family protein, putative, expressed
chr01	38412127	1368954	no	missense	exon	A	G	LOC_Os01g66130	forward	38409201	38413065	qCDP1.1	LOC_Os01g66130.1	2926	521	4	No	No	armadillo/beta-catenin repeat family protein, putative, expressed
chr01	38412530	1368955	no	synonymous	exon	A	G	LOC_Os01g66130	forward	38409201	38413065	qCDP1.1	LOC_Os01g66130.1	3329	522	4	No	No	armadillo/beta-catenin repeat family protein, putative, expressed
chr01	38412647	1368956	no	synonymous	exon	C	T	LOC_Os01g66130	forward	38409201	38413065	qCDP1.1	LOC_Os01g66130.1	3446	523	4	No	No	armadillo/beta-catenin repeat family protein, putative, expressed
chr01	38412773	1368957	no	synonymous	intron	A	T	LOC_Os01g66130	forward	38409201	38413065	qCDP1.1	LOC_Os01g66130.1	3572	524	4	No	No	armadillo/beta-catenin repeat family protein, putative, expressed
chr01	38412807	1368958	no	missense	exon	G	C	LOC_Os01g66130	forward	38409201	38413065	qCDP1.1	LOC_Os01g66130.1	3606	525	4	No	No	armadillo/beta-catenin repeat family protein, putative, expressed
chr01	38412887	1368959	no	synonymous	intron	A	AT	LOC_Os01g66130	forward	38409201	38413065	qCDP1.1	LOC_Os01g66130.1	3686	526	4	No	No	armadillo/beta-catenin repeat family protein, putative, expressed
chr01	38412986	1368960	no	synonymous	intron	A	T	LOC_Os01g66130	forward	38409201	38413065	qCDP1.1	LOC_Os01g66130.1	3785	527	4	No	No	armadillo/beta-catenin repeat family protein, putative, expressed
chr01	38413198	1368961	no	synonymous	intron	A	T	LOC_Os01g66140	reverse	38413166	38424621	qCDP1.1	LOC_Os01g66140.1	32	528	2	No	No	plus-3 domain containing protein, putative, expressed
chr01	38413207	1368962	no	synonymous	intron	A	G	LOC_Os01g66140	reverse	38413166	38424621	qCDP1.1	LOC_Os01g66140.1	41	529	2	No	No	plus-3 domain containing protein, putative, expressed
chr01	38413342	1368963	no	synonymous	intron	G	GA	LOC_Os01g66140	reverse	38413166	38424621	qCDP1.1	LOC_Os01g66140.1	176	530	2	No	No	plus-3 domain containing protein, putative, expressed
chr01	38413367	1368965	no	synonymous	intron	C	T	LOC_Os01g66140	reverse	38413166	38424621	qCDP1.1	LOC_Os01g66140.1	201	531	2	No	No	plus-3 domain containing protein, putative, expressed
chr01	38413401	1368966	no	synonymous	intron	C	CA	LOC_Os01g66140	reverse	38413166	38424621	qCDP1.1	LOC_Os01g66140.1	235	532	2	No	No	plus-3 domain containing protein, putative, expressed
chr01	38413403	1368967	no	synonymous	intron	AG	A	LOC_Os01g66140	reverse	38413166	38424621	qCDP1.1	LOC_Os01g66140.1	237	533	2	No	No	plus-3 domain containing protein, putative, expressed
chr01	38413458	1368969	no	synonymous	intron	GA	G	LOC_Os01g66140	reverse	38413166	38424621	qCDP1.1	LOC_Os01g66140.1	292	534	2	No	No	plus-3 domain containing protein, putative, expressed
chr01	38413577	1368971	no	synonymous	exon	A	G	LOC_Os01g66140	reverse	38413166	38424621	qCDP1.1	LOC_Os01g66140.1	411	535	2	No	No	plus-3 domain containing protein, putative, expressed
chr01	38413688	1368972	no	synonymous	exon	T	C	LOC_Os01g66140	reverse	38413166	38424621	qCDP1.1	LOC_Os01g66140.1	522	536	2	No	No	plus-3 domain containing protein, putative, expressed
chr01	38413745	1368973	no	synonymous	exon	G	A	LOC_Os01g66140	reverse	38413166	38424621	qCDP1.1	LOC_Os01g66140.1	579	537	2	No	No	plus-3 domain containing protein, putative, expressed
chr01	38413976	1368974	no	synonymous	exon	G	A	LOC_Os01g66140	reverse	38413166	38424621	qCDP1.1	LOC_Os01g66140.1	810	538	2	No	No	plus-3 domain containing protein, putative, expressed
chr01	38414113	1368975	no	synonymous	intron	G	T	LOC_Os01g66140	reverse	38413166	38424621	qCDP1.1	LOC_Os01g66140.1	947	539	2	No	No	plus-3 domain containing protein, putative, expressed
chr01	38414127	1368976	no	synonymous	intron	G	C	LOC_Os01g66140	reverse	38413166	38424621	qCDP1.1	LOC_Os01g66140.1	961	540	2	No	No	plus-3 domain containing protein, putative, expressed
chr01	38414313	1368977	no	synonymous	intron	A	G	LOC_Os01g66140	reverse	38413166	38424621	qCDP1.1	LOC_Os01g66140.1	1147	541	2	No	No	plus-3 domain containing protein, putative, expressed
chr01	38414395	1368978	no	synonymous	intron	G	T	LOC_Os01g66140	reverse	38413166	38424621	qCDP1.1	LOC_Os01g66140.1	1229	542	2	No	No	plus-3 domain containing protein, putative, expressed
chr01	38414420	1368979	no	synonymous	intron	A	G	LOC_Os01g66140	reverse	38413166	38424621	qCDP1.1	LOC_Os01g66140.1	1254	543	2	No	No	plus-3 domain containing protein, putative, expressed
chr01	38414557	1368980	no	synonymous	intron	C	T	LOC_Os01g66140	reverse	38413166	38424621	qCDP1.1	LOC_Os01g66140.1	1391	544	2	No	No	plus-3 domain containing protein, putative, expressed
chr01	38414558	1368981	no	synonymous	intron	T	G	LOC_Os01g66140	reverse	38413166	38424621	qCDP1.1	LOC_Os01g66140.1	1392	545	2	No	No	plus-3 domain containing protein, putative, expressed
chr01	38414574	1368982	no	synonymous	intron	T	C	LOC_Os01g66140	reverse	38413166	38424621	qCDP1.1	LOC_Os01g66140.1	1408	546	2	No	No	plus-3 domain containing protein, putative, expressed
chr01	38414650	1368983	no	synonymous	intron	T	C	LOC_Os01g66140	reverse	38413166	38424621	qCDP1.1	LOC_Os01g66140.1	1484	547	2	No	No	plus-3 domain containing protein, putative, expressed
chr01	38414668	1368984	no	synonymous	intron	G	GA	LOC_Os01g66140	reverse	38413166	38424621	qCDP1.1	LOC_Os01g66140.1	1502	548	2	No	No	plus-3 domain containing protein, putative, expressed
chr01	38414700	1368985	no	synonymous	intron	G	A	LOC_Os01g66140	reverse	38413166	38424621	qCDP1.1	LOC_Os01g66140.1	1534	549	2	No	No	plus-3 domain containing protein, putative, expressed
chr01	38414762	1368986	no	synonymous	intron	C	T	LOC_Os01g66140	reverse	38413166	38424621	qCDP1.1	LOC_Os01g66140.1	1596	550	2	No	No	plus-3 domain containing protein, putative, expressed
chr01	38414786	1368987	no	synonymous	intron	T	C	LOC_Os01g66140	reverse	38413166	38424621	qCDP1.1	LOC_Os01g66140.1	1620	551	2	No	No	plus-3 domain containing protein, putative, expressed
chr01	38414797	1368988	no	synonymous	intron	G	T	LOC_Os01g66140	reverse	38413166	38424621	qCDP1.1	LOC_Os01g66140.1	1631	552	2	No	No	plus-3 domain containing protein, putative, expressed
chr01	38415014	1368989	no	synonymous	intron	CA	C	LOC_Os01g66140	reverse	38413166	38424621	qCDP1.1	LOC_Os01g66140.1	1848	553	2	No	No	plus-3 domain containing protein, putative, expressed
chr01	38415022	1368990	no	synonymous	intron	T	C	LOC_Os01g66140	reverse	38413166	38424621	qCDP1.1	LOC_Os01g66140.1	1856	554	2	No	No	plus-3 domain containing protein, putative, expressed
chr01	38415053	1368991	no	missense	exon	C	T	LOC_Os01g66140	reverse	38413166	38424621	qCDP1.1	LOC_Os01g66140.1	1887	555	2	No	No	plus-3 domain containing protein, putative, expressed
chr01	38415116	1368992	no	synonymous	intron	A	C	LOC_Os01g66140	reverse	38413166	38424621	qCDP1.1	LOC_Os01g66140.1	1950	556	2	No	No	plus-3 domain containing protein, putative, expressed
chr01	38415123	1368993	no	synonymous	intron	G	A	LOC_Os01g66140	reverse	38413166	38424621	qCDP1.1	LOC_Os01g66140.1	1957	557	2	No	No	plus-3 domain containing protein, putative, expressed
chr01	38415134	1368994	no	synonymous	intron	T	A	LOC_Os01g66140	reverse	38413166	38424621	qCDP1.1	LOC_Os01g66140.1	1968	558	2	No	No	plus-3 domain containing protein, putative, expressed
chr01	38415176	1368995	no	synonymous	intron	G	A	LOC_Os01g66140	reverse	38413166	38424621	qCDP1.1	LOC_Os01g66140.1	2010	559	2	No	No	plus-3 domain containing protein, putative, expressed
chr01	38415316	1368996	no	synonymous	intron	G	A	LOC_Os01g66140	reverse	38413166	38424621	qCDP1.1	LOC_Os01g66140.1	2150	560	2	No	No	plus-3 domain containing protein, putative, expressed
chr01	38415334	1368997	no	synonymous	intron	T	A	LOC_Os01g66140	reverse	38413166	38424621	qCDP1.1	LOC_Os01g66140.1	2168	561	2	No	No	plus-3 domain containing protein, putative, expressed
chr01	38415338	1368998	no	synonymous	intron	G	A	LOC_Os01g66140	reverse	38413166	38424621	qCDP1.1	LOC_Os01g66140.1	2172	562	2	No	No	plus-3 domain containing protein, putative, expressed
chr01	38415341	1368999	no	synonymous	intron	T	C	LOC_Os01g66140	reverse	38413166	38424621	qCDP1.1	LOC_Os01g66140.1	2175	563	2	No	No	plus-3 domain containing protein, putative, expressed
chr01	38415409	1369000	no	missense	exon	G	C	LOC_Os01g66140	reverse	38413166	38424621	qCDP1.1	LOC_Os01g66140.1	2243	564	2	No	No	plus-3 domain containing protein, putative, expressed
chr01	38415449	1369001	no	synonymous	intron	G	A	LOC_Os01g66140	reverse	38413166	38424621	qCDP1.1	LOC_Os01g66140.1	2283	565	2	No	No	plus-3 domain containing protein, putative, expressed
chr01	38415471	1369002	no	synonymous	intron	C	A	LOC_Os01g66140	reverse	38413166	38424621	qCDP1.1	LOC_Os01g66140.1	2305	566	2	No	No	plus-3 domain containing protein, putative, expressed
chr01	38415477	1369003	no	synonymous	intron	T	C	LOC_Os01g66140	reverse	38413166	38424621	qCDP1.1	LOC_Os01g66140.1	2311	567	2	No	No	plus-3 domain containing protein, putative, expressed
chr01	38415539	1369004	no	synonymous	intron	C	A	LOC_Os01g66140	reverse	38413166	38424621	qCDP1.1	LOC_Os01g66140.1	2373	568	2	No	No	plus-3 domain containing protein, putative, expressed
chr01	38415599	1369005	no	synonymous	exon	T	C	LOC_Os01g66140	reverse	38413166	38424621	qCDP1.1	LOC_Os01g66140.1	2433	569	2	No	No	plus-3 domain containing protein, putative, expressed
chr01	38415632	1369006	no	synonymous	intron	A	C	LOC_Os01g66140	reverse	38413166	38424621	qCDP1.1	LOC_Os01g66140.1	2466	570	2	No	No	plus-3 domain containing protein, putative, expressed
chr01	38415895	1369007	no	synonymous	intron	G	A	LOC_Os01g66140	reverse	38413166	38424621	qCDP1.1	LOC_Os01g66140.1	2729	571	2	No	No	plus-3 domain containing protein, putative, expressed
chr01	38415924	1369008	no	synonymous	intron	T	G	LOC_Os01g66140	reverse	38413166	38424621	qCDP1.1	LOC_Os01g66140.1	2758	572	2	No	No	plus-3 domain containing protein, putative, expressed
chr01	38415954	1369009	no	synonymous	intron	G	A	LOC_Os01g66140	reverse	38413166	38424621	qCDP1.1	LOC_Os01g66140.1	2788	573	2	No	No	plus-3 domain containing protein, putative, expressed
chr01	38415967	1369010	no	synonymous	intron	A	AC	LOC_Os01g66140	reverse	38413166	38424621	qCDP1.1	LOC_Os01g66140.1	2801	574	2	No	No	plus-3 domain containing protein, putative, expressed
chr01	38416076	1369011	no	synonymous	intron	CCG	C	LOC_Os01g66140	reverse	38413166	38424621	qCDP1.1	LOC_Os01g66140.1	2910	575	2	No	No	plus-3 domain containing protein, putative, expressed
chr01	38416172	1369012	no	synonymous	intron	A	G	LOC_Os01g66140	reverse	38413166	38424621	qCDP1.1	LOC_Os01g66140.1	3006	576	2	No	No	plus-3 domain containing protein, putative, expressed
chr01	38416265	1369013	no	synonymous	intron	T	C	LOC_Os01g66140	reverse	38413166	38424621	qCDP1.1	LOC_Os01g66140.1	3099	577	2	No	No	plus-3 domain containing protein, putative, expressed
chr01	38416269	1369014	no	synonymous	intron	G	A	LOC_Os01g66140	reverse	38413166	38424621	qCDP1.1	LOC_Os01g66140.1	3103	578	2	No	No	plus-3 domain containing protein, putative, expressed
chr01	38416276	1369015	no	synonymous	intron	CA	C	LOC_Os01g66140	reverse	38413166	38424621	qCDP1.1	LOC_Os01g66140.1	3110	579	2	No	No	plus-3 domain containing protein, putative, expressed
chr01	38416346	1369018	no	synonymous	intron	C	T	LOC_Os01g66140	reverse	38413166	38424621	qCDP1.1	LOC_Os01g66140.1	3180	580	2	No	No	plus-3 domain containing protein, putative, expressed
chr01	38416623	1369019	no	synonymous	intron	G	A	LOC_Os01g66140	reverse	38413166	38424621	qCDP1.1	LOC_Os01g66140.1	3457	581	2	No	No	plus-3 domain containing protein, putative, expressed
chr01	38416647	1369020	no	synonymous	intron	C	T	LOC_Os01g66140	reverse	38413166	38424621	qCDP1.1	LOC_Os01g66140.1	3481	582	2	No	No	plus-3 domain containing protein, putative, expressed
chr01	38416840	1369021	no	synonymous	intron	C	T	LOC_Os01g66140	reverse	38413166	38424621	qCDP1.1	LOC_Os01g66140.1	3674	583	2	No	No	plus-3 domain containing protein, putative, expressed
chr01	38416908	1369022	no	synonymous	intron	CA	C	LOC_Os01g66140	reverse	38413166	38424621	qCDP1.1	LOC_Os01g66140.1	3742	584	2	No	No	plus-3 domain containing protein, putative, expressed
chr01	38416948	1369024	no	synonymous	intron	G	A	LOC_Os01g66140	reverse	38413166	38424621	qCDP1.1	LOC_Os01g66140.1	3782	585	2	No	No	plus-3 domain containing protein, putative, expressed
chr01	38416979	1369025	no	synonymous	intron	A	C	LOC_Os01g66140	reverse	38413166	38424621	qCDP1.1	LOC_Os01g66140.1	3813	586	2	No	No	plus-3 domain containing protein, putative, expressed
chr01	38417029	1369026	no	synonymous	intron	A	T	LOC_Os01g66140	reverse	38413166	38424621	qCDP1.1	LOC_Os01g66140.1	3863	587	2	No	No	plus-3 domain containing protein, putative, expressed
chr01	38417112	1369027	no	synonymous	intron	C	T	LOC_Os01g66140	reverse	38413166	38424621	qCDP1.1	LOC_Os01g66140.1	3946	588	2	No	No	plus-3 domain containing protein, putative, expressed
chr01	38417158	1369028	no	synonymous	intron	T	A	LOC_Os01g66140	reverse	38413166	38424621	qCDP1.1	LOC_Os01g66140.1	3992	589	2	No	No	plus-3 domain containing protein, putative, expressed
chr01	38417219	1369029	no	synonymous	intron	G	A	LOC_Os01g66140	reverse	38413166	38424621	qCDP1.1	LOC_Os01g66140.1	4053	590	2	No	No	plus-3 domain containing protein, putative, expressed
chr01	38417227	1369030	no	synonymous	intron	C	T	LOC_Os01g66140	reverse	38413166	38424621	qCDP1.1	LOC_Os01g66140.1	4061	591	2	No	No	plus-3 domain containing protein, putative, expressed
chr01	38417320	1369031	no	synonymous	intron	GA	G	LOC_Os01g66140	reverse	38413166	38424621	qCDP1.1	LOC_Os01g66140.1	4154	592	2	No	No	plus-3 domain containing protein, putative, expressed
chr01	38417320	1369032	no	synonymous	intron	GAA	G	LOC_Os01g66140	reverse	38413166	38424621	qCDP1.1	LOC_Os01g66140.1	4154	593	2	No	No	plus-3 domain containing protein, putative, expressed
chr01	38417472	1369033	no	synonymous	intron	T	C	LOC_Os01g66140	reverse	38413166	38424621	qCDP1.1	LOC_Os01g66140.1	4306	594	2	No	No	plus-3 domain containing protein, putative, expressed
chr01	38417649	1369034	no	synonymous	intron	C	T	LOC_Os01g66140	reverse	38413166	38424621	qCDP1.1	LOC_Os01g66140.1	4483	595	2	No	No	plus-3 domain containing protein, putative, expressed
chr01	38417698	1369035	no	synonymous	intron	G	C	LOC_Os01g66140	reverse	38413166	38424621	qCDP1.1	LOC_Os01g66140.1	4532	596	2	No	No	plus-3 domain containing protein, putative, expressed
chr01	38417708	1369036	no	synonymous	intron	GGTGAAATTCACT	G	LOC_Os01g66140	reverse	38413166	38424621	qCDP1.1	LOC_Os01g66140.1	4542	597	2	No	No	plus-3 domain containing protein, putative, expressed
chr01	38417710	1369037	no	synonymous	intron	T	C	LOC_Os01g66140	reverse	38413166	38424621	qCDP1.1	LOC_Os01g66140.1	4544	598	2	No	No	plus-3 domain containing protein, putative, expressed
chr01	38417712	1369038	no	synonymous	intron	A	AT	LOC_Os01g66140	reverse	38413166	38424621	qCDP1.1	LOC_Os01g66140.1	4546	599	2	No	No	plus-3 domain containing protein, putative, expressed
chr01	38417725	1369041	no	synonymous	intron	A	T	LOC_Os01g66140	reverse	38413166	38424621	qCDP1.1	LOC_Os01g66140.1	4559	600	2	No	No	plus-3 domain containing protein, putative, expressed
chr01	38417730	1369042	no	synonymous	intron	C	T	LOC_Os01g66140	reverse	38413166	38424621	qCDP1.1	LOC_Os01g66140.1	4564	601	2	No	No	plus-3 domain containing protein, putative, expressed
chr01	38417735	1369043	no	synonymous	intron	G	A	LOC_Os01g66140	reverse	38413166	38424621	qCDP1.1	LOC_Os01g66140.1	4569	602	2	No	No	plus-3 domain containing protein, putative, expressed
chr01	38417764	1369044	no	synonymous	intron	C	T	LOC_Os01g66140	reverse	38413166	38424621	qCDP1.1	LOC_Os01g66140.1	4598	603	2	No	No	plus-3 domain containing protein, putative, expressed
chr01	38417766	1369045	no	synonymous	intron	G	A	LOC_Os01g66140	reverse	38413166	38424621	qCDP1.1	LOC_Os01g66140.1	4600	604	2	No	No	plus-3 domain containing protein, putative, expressed
chr01	38417780	1369046	no	synonymous	intron	A	G	LOC_Os01g66140	reverse	38413166	38424621	qCDP1.1	LOC_Os01g66140.1	4614	605	2	No	No	plus-3 domain containing protein, putative, expressed
chr01	38417870	1369047	no	synonymous	intron	A	G	LOC_Os01g66140	reverse	38413166	38424621	qCDP1.1	LOC_Os01g66140.1	4704	606	2	No	No	plus-3 domain containing protein, putative, expressed
chr01	38417932	1369048	no	synonymous	intron	G	A	LOC_Os01g66140	reverse	38413166	38424621	qCDP1.1	LOC_Os01g66140.1	4766	607	2	No	No	plus-3 domain containing protein, putative, expressed
chr01	38417934	1369049	no	synonymous	intron	C	T	LOC_Os01g66140	reverse	38413166	38424621	qCDP1.1	LOC_Os01g66140.1	4768	608	2	No	No	plus-3 domain containing protein, putative, expressed
chr01	38417947	1369050	no	synonymous	intron	C	T	LOC_Os01g66140	reverse	38413166	38424621	qCDP1.1	LOC_Os01g66140.1	4781	609	2	No	No	plus-3 domain containing protein, putative, expressed
chr01	38418025	1369051	no	synonymous	intron	A	G	LOC_Os01g66140	reverse	38413166	38424621	qCDP1.1	LOC_Os01g66140.1	4859	610	2	No	No	plus-3 domain containing protein, putative, expressed
chr01	38418066	1369052	no	synonymous	intron	A	C	LOC_Os01g66140	reverse	38413166	38424621	qCDP1.1	LOC_Os01g66140.1	4900	611	2	No	No	plus-3 domain containing protein, putative, expressed
chr01	38418160	1369053	no	synonymous	intron	T	C	LOC_Os01g66140	reverse	38413166	38424621	qCDP1.1	LOC_Os01g66140.1	4994	612	2	No	No	plus-3 domain containing protein, putative, expressed
chr01	38418318	1369054	no	synonymous	intron	T	C	LOC_Os01g66140	reverse	38413166	38424621	qCDP1.1	LOC_Os01g66140.1	5152	613	2	No	No	plus-3 domain containing protein, putative, expressed
chr01	38418359	1369055	no	synonymous	intron	T	A	LOC_Os01g66140	reverse	38413166	38424621	qCDP1.1	LOC_Os01g66140.1	5193	614	2	No	No	plus-3 domain containing protein, putative, expressed
chr01	38418455	1369056	no	synonymous	intron	C	A	LOC_Os01g66140	reverse	38413166	38424621	qCDP1.1	LOC_Os01g66140.1	5289	615	2	No	No	plus-3 domain containing protein, putative, expressed
chr01	38418716	1369057	no	synonymous	intron	C	A	LOC_Os01g66140	reverse	38413166	38424621	qCDP1.1	LOC_Os01g66140.1	5550	616	2	No	No	plus-3 domain containing protein, putative, expressed
chr01	38418739	1369058	no	synonymous	intron	A	G	LOC_Os01g66140	reverse	38413166	38424621	qCDP1.1	LOC_Os01g66140.1	5573	617	2	No	No	plus-3 domain containing protein, putative, expressed
chr01	38418777	1369059	no	synonymous	intron	G	A	LOC_Os01g66140	reverse	38413166	38424621	qCDP1.1	LOC_Os01g66140.1	5611	618	2	No	No	plus-3 domain containing protein, putative, expressed
chr01	38418851	1369060	no	synonymous	intron	C	T	LOC_Os01g66140	reverse	38413166	38424621	qCDP1.1	LOC_Os01g66140.1	5685	619	2	No	No	plus-3 domain containing protein, putative, expressed
chr01	38418868	1369061	no	synonymous	intron	G	A	LOC_Os01g66140	reverse	38413166	38424621	qCDP1.1	LOC_Os01g66140.1	5702	620	2	No	No	plus-3 domain containing protein, putative, expressed
chr01	38418878	1369062	no	synonymous	intron	C	T	LOC_Os01g66140	reverse	38413166	38424621	qCDP1.1	LOC_Os01g66140.1	5712	621	2	No	No	plus-3 domain containing protein, putative, expressed
chr01	38419022	1369063	no	synonymous	intron	A	G	LOC_Os01g66140	reverse	38413166	38424621	qCDP1.1	LOC_Os01g66140.1	5856	622	2	No	No	plus-3 domain containing protein, putative, expressed
chr01	38419055	1369064	no	synonymous	intron	G	T	LOC_Os01g66140	reverse	38413166	38424621	qCDP1.1	LOC_Os01g66140.1	5889	623	2	No	No	plus-3 domain containing protein, putative, expressed
chr01	38419170	1369065	no	synonymous	intron	T	C	LOC_Os01g66140	reverse	38413166	38424621	qCDP1.1	LOC_Os01g66140.1	6004	624	2	No	No	plus-3 domain containing protein, putative, expressed
chr01	38419202	1369066	no	synonymous	intron	A	G	LOC_Os01g66140	reverse	38413166	38424621	qCDP1.1	LOC_Os01g66140.1	6036	625	2	No	No	plus-3 domain containing protein, putative, expressed
chr01	38419208	1369067	no	synonymous	intron	A	T	LOC_Os01g66140	reverse	38413166	38424621	qCDP1.1	LOC_Os01g66140.1	6042	626	2	No	No	plus-3 domain containing protein, putative, expressed
chr01	38419374	1369068	no	missense	exon	C	A	LOC_Os01g66140	reverse	38413166	38424621	qCDP1.1	LOC_Os01g66140.1	6208	627	2	No	No	plus-3 domain containing protein, putative, expressed
chr01	38419527	1369069	no	synonymous	intron	A	C	LOC_Os01g66140	reverse	38413166	38424621	qCDP1.1	LOC_Os01g66140.1	6361	628	2	No	No	plus-3 domain containing protein, putative, expressed
chr01	38419555	1369070	no	synonymous	intron	C	T	LOC_Os01g66140	reverse	38413166	38424621	qCDP1.1	LOC_Os01g66140.1	6389	629	2	No	No	plus-3 domain containing protein, putative, expressed
chr01	38419713	1369071	no	synonymous	exon	C	T	LOC_Os01g66140	reverse	38413166	38424621	qCDP1.1	LOC_Os01g66140.1	6547	630	2	No	No	plus-3 domain containing protein, putative, expressed
chr01	38419802	1369072	no	synonymous	intron	T	C	LOC_Os01g66140	reverse	38413166	38424621	qCDP1.1	LOC_Os01g66140.1	6636	631	2	No	No	plus-3 domain containing protein, putative, expressed
chr01	38419818	1369073	no	synonymous	intron	C	G	LOC_Os01g66140	reverse	38413166	38424621	qCDP1.1	LOC_Os01g66140.1	6652	632	2	No	No	plus-3 domain containing protein, putative, expressed
chr01	38420063	1369074	no	synonymous	intron	A	G	LOC_Os01g66140	reverse	38413166	38424621	qCDP1.1	LOC_Os01g66140.1	6897	633	2	No	No	plus-3 domain containing protein, putative, expressed
chr01	38420179	1369075	no	synonymous	intron	C	CA	LOC_Os01g66140	reverse	38413166	38424621	qCDP1.1	LOC_Os01g66140.1	7013	634	2	No	No	plus-3 domain containing protein, putative, expressed
chr01	38420186	1369076	no	synonymous	intron	C	A	LOC_Os01g66140	reverse	38413166	38424621	qCDP1.1	LOC_Os01g66140.1	7020	635	2	No	No	plus-3 domain containing protein, putative, expressed
chr01	38420423	1369077	no	synonymous	intron	T	G	LOC_Os01g66140	reverse	38413166	38424621	qCDP1.1	LOC_Os01g66140.1	7257	636	2	No	No	plus-3 domain containing protein, putative, expressed
chr01	38420679	1369078	no	synonymous	intron	A	C	LOC_Os01g66140	reverse	38413166	38424621	qCDP1.1	LOC_Os01g66140.1	7513	637	2	No	No	plus-3 domain containing protein, putative, expressed
chr01	38421041	1369079	no	synonymous	intron	G	C	LOC_Os01g66140	reverse	38413166	38424621	qCDP1.1	LOC_Os01g66140.1	7875	638	2	No	No	plus-3 domain containing protein, putative, expressed
chr01	38421460	1369080	no	missense	exon	C	T	LOC_Os01g66140	reverse	38413166	38424621	qCDP1.1	LOC_Os01g66140.1	8294	639	2	No	No	plus-3 domain containing protein, putative, expressed
chr01	38421596	1369081	no	synonymous	intron	A	C	LOC_Os01g66140	reverse	38413166	38424621	qCDP1.1	LOC_Os01g66140.1	8430	640	2	No	No	plus-3 domain containing protein, putative, expressed
chr01	38421608	1369082	no	synonymous	intron	G	T	LOC_Os01g66140	reverse	38413166	38424621	qCDP1.1	LOC_Os01g66140.1	8442	641	2	No	No	plus-3 domain containing protein, putative, expressed
chr01	38421721	1369083	no	synonymous	intron	T	C	LOC_Os01g66140	reverse	38413166	38424621	qCDP1.1	LOC_Os01g66140.1	8555	642	2	No	No	plus-3 domain containing protein, putative, expressed
chr01	38421734	1369084	no	synonymous	intron	C	T	LOC_Os01g66140	reverse	38413166	38424621	qCDP1.1	LOC_Os01g66140.1	8568	643	2	No	No	plus-3 domain containing protein, putative, expressed
chr01	38421826	1369085	no	synonymous	exon	A	G	LOC_Os01g66140	reverse	38413166	38424621	qCDP1.1	LOC_Os01g66140.1	8660	644	2	No	No	plus-3 domain containing protein, putative, expressed
chr01	38422613	1369086	no	missense	exon	G	A	LOC_Os01g66140	reverse	38413166	38424621	qCDP1.1	LOC_Os01g66140.1	9447	645	2	No	No	plus-3 domain containing protein, putative, expressed
chr01	38422973	1369087	no	synonymous	intron	T	C	LOC_Os01g66140	reverse	38413166	38424621	qCDP1.1	LOC_Os01g66140.1	9807	646	2	No	No	plus-3 domain containing protein, putative, expressed
chr01	38423559	1369088	no	synonymous	intron	C	A	LOC_Os01g66140	reverse	38413166	38424621	qCDP1.1	LOC_Os01g66140.1	10393	647	2	No	No	plus-3 domain containing protein, putative, expressed
chr01	38423605	1369089	no	synonymous	intron	T	C	LOC_Os01g66140	reverse	38413166	38424621	qCDP1.1	LOC_Os01g66140.1	10439	648	2	No	No	plus-3 domain containing protein, putative, expressed
chr01	38423702	1369090	no	synonymous	intron	ATT	A	LOC_Os01g66140	reverse	38413166	38424621	qCDP1.1	LOC_Os01g66140.1	10536	649	2	No	No	plus-3 domain containing protein, putative, expressed
chr01	38423736	1369092	no	synonymous	intron	C	T	LOC_Os01g66140	reverse	38413166	38424621	qCDP1.1	LOC_Os01g66140.1	10570	650	2	No	No	plus-3 domain containing protein, putative, expressed
chr01	38423893	1369093	no	synonymous	intron	C	A	LOC_Os01g66140	reverse	38413166	38424621	qCDP1.1	LOC_Os01g66140.1	10727	651	2	No	No	plus-3 domain containing protein, putative, expressed
chr01	38424047	1369094	no	synonymous	intron	G	A	LOC_Os01g66140	reverse	38413166	38424621	qCDP1.1	LOC_Os01g66140.1	10881	652	2	No	No	plus-3 domain containing protein, putative, expressed
chr01	38424057	1369095	no	synonymous	intron	C	T	LOC_Os01g66140	reverse	38413166	38424621	qCDP1.1	LOC_Os01g66140.1	10891	653	2	No	No	plus-3 domain containing protein, putative, expressed
chr01	38424225	1369096	no	synonymous	intron	CA	C	LOC_Os01g66140	reverse	38413166	38424621	qCDP1.1	LOC_Os01g66140.1	11059	654	2	No	No	plus-3 domain containing protein, putative, expressed
chr01	38424394	1369097	no	synonymous	intron	GA	G	LOC_Os01g66140	reverse	38413166	38424621	qCDP1.1	LOC_Os01g66140.1	11228	655	2	No	No	plus-3 domain containing protein, putative, expressed
chr01	38424402	1369098	no	synonymous	intron	AAAT	A	LOC_Os01g66140	reverse	38413166	38424621	qCDP1.1	LOC_Os01g66140.1	11236	656	2	No	No	plus-3 domain containing protein, putative, expressed
chr01	38424404	1369099	no	synonymous	intron	A	T	LOC_Os01g66140	reverse	38413166	38424621	qCDP1.1	LOC_Os01g66140.1	11238	657	2	No	No	plus-3 domain containing protein, putative, expressed
chr01	38424414	1369103	no	synonymous	intron	A	C	LOC_Os01g66140	reverse	38413166	38424621	qCDP1.1	LOC_Os01g66140.1	11248	658	2	No	No	plus-3 domain containing protein, putative, expressed
chr01	38424417	1369104	no	synonymous	intron	C	T	LOC_Os01g66140	reverse	38413166	38424621	qCDP1.1	LOC_Os01g66140.1	11251	659	2	No	No	plus-3 domain containing protein, putative, expressed
chr01	38424491	1369109	no	synonymous	intron	G	A	LOC_Os01g66140	reverse	38413166	38424621	qCDP1.1	LOC_Os01g66140.1	11325	660	2	No	No	plus-3 domain containing protein, putative, expressed
chr01	38424599	1369110	no	synonymous	intron	GGAGAGA	G	LOC_Os01g66140	reverse	38413166	38424621	qCDP1.1	LOC_Os01g66140.1	11433	661	2	No	No	plus-3 domain containing protein, putative, expressed
chr01	38424618	1369112	no	synonymous	intron	A	G	LOC_Os01g66140	reverse	38413166	38424621	qCDP1.1	LOC_Os01g66140.1	11452	662	2	No	No	plus-3 domain containing protein, putative, expressed
chr01	38431289	1369424	no	synonymous	intron	A	G	LOC_Os01g66150	reverse	38431286	38433670	qCDP1.1	LOC_Os01g66150.1	3	663	2	No	No	expressed protein
chr01	38431522	1369425	no	synonymous	intron	A	G	LOC_Os01g66150	reverse	38431286	38433670	qCDP1.1	LOC_Os01g66150.1	236	664	2	No	No	expressed protein
chr01	38431559	1369426	no	synonymous	intron	T	TCTTTAGC	LOC_Os01g66150	reverse	38431286	38433670	qCDP1.1	LOC_Os01g66150.1	273	665	2	No	No	expressed protein
chr01	38431640	1369427	no	synonymous	intron	G	A	LOC_Os01g66150	reverse	38431286	38433670	qCDP1.1	LOC_Os01g66150.1	354	666	2	No	No	expressed protein
chr01	38431741	1369428	no	synonymous	exon	G	A	LOC_Os01g66150	reverse	38431286	38433670	qCDP1.1	LOC_Os01g66150.1	455	667	2	No	No	expressed protein
chr01	38432051	1369429	no	synonymous	intron	G	A	LOC_Os01g66150	reverse	38431286	38433670	qCDP1.1	LOC_Os01g66150.1	765	668	2	No	No	expressed protein
chr01	38432067	1369430	no	synonymous	intron	C	T	LOC_Os01g66150	reverse	38431286	38433670	qCDP1.1	LOC_Os01g66150.1	781	669	2	No	No	expressed protein
chr01	38432101	1369431	no	synonymous	intron	T	C	LOC_Os01g66150	reverse	38431286	38433670	qCDP1.1	LOC_Os01g66150.1	815	670	2	No	No	expressed protein
chr01	38432125	1369432	no	synonymous	intron	G	A	LOC_Os01g66150	reverse	38431286	38433670	qCDP1.1	LOC_Os01g66150.1	839	671	2	No	No	expressed protein
chr01	38432233	1369433	no	synonymous	intron	G	T	LOC_Os01g66150	reverse	38431286	38433670	qCDP1.1	LOC_Os01g66150.1	947	672	2	No	No	expressed protein
chr01	38432452	1369434	no	synonymous	intron	A	G	LOC_Os01g66150	reverse	38431286	38433670	qCDP1.1	LOC_Os01g66150.1	1166	673	2	No	No	expressed protein
chr01	38432667	1369435	no	synonymous	intron	C	CT	LOC_Os01g66150	reverse	38431286	38433670	qCDP1.1	LOC_Os01g66150.1	1381	674	2	No	No	expressed protein
chr01	38432667	1369435	no	synonymous	intron	C	A	LOC_Os01g66150	reverse	38431286	38433670	qCDP1.1	LOC_Os01g66150.1	1381	675	2	No	No	expressed protein
chr01	38432697	1369436	no	synonymous	intron	T	C	LOC_Os01g66150	reverse	38431286	38433670	qCDP1.1	LOC_Os01g66150.1	1411	676	2	No	No	expressed protein
chr01	38432802	1369437	no	synonymous	intron	G	A	LOC_Os01g66150	reverse	38431286	38433670	qCDP1.1	LOC_Os01g66150.1	1516	677	2	No	No	expressed protein
chr01	38433194	1369440	no	missense	exon	G	A	LOC_Os01g66150	reverse	38431286	38433670	qCDP1.1	LOC_Os01g66150.1	1908	678	2	No	No	expressed protein
chr01	38433269	1369441	no	nonsense	exon	CCCT	C	LOC_Os01g66150	reverse	38431286	38433670	qCDP1.1	LOC_Os01g66150.1	1983	679	2	No	No	expressed protein
chr01	38433439	1369442	no	synonymous	exon	G	A	LOC_Os01g66150	reverse	38431286	38433670	qCDP1.1	LOC_Os01g66150.1	2153	680	2	No	No	expressed protein
chr01	38433484	1369444	no	synonymous	exon	G	A	LOC_Os01g66150	reverse	38431286	38433670	qCDP1.1	LOC_Os01g66150.1	2198	681	2	No	No	expressed protein
chr01	38433486	1369445	no	missense	exon	C	T	LOC_Os01g66150	reverse	38431286	38433670	qCDP1.1	LOC_Os01g66150.1	2200	682	2	No	No	expressed protein
chr01	38433523	1369446	no	synonymous	intron	CGGAGGCGGTGGGCGCCT	C	LOC_Os01g66150	reverse	38431286	38433670	qCDP1.1	LOC_Os01g66150.1	2237	683	2	No	No	expressed protein
chr01	38433548	1369447	no	synonymous	intron	C	G	LOC_Os01g66150	reverse	38431286	38433670	qCDP1.1	LOC_Os01g66150.1	2262	684	2	No	No	expressed protein
chr01	38435469	1369493	no	synonymous	intron	GACA	G	LOC_Os01g66160	forward	38435460	38437074	qCDP1.1	LOC_Os01g66160.1	9	685	2	No	No	pentatricopeptide, putative, expressed
chr01	38435508	1369494	no	synonymous	intron	G	A	LOC_Os01g66160	forward	38435460	38437074	qCDP1.1	LOC_Os01g66160.1	48	686	2	No	No	pentatricopeptide, putative, expressed
chr01	38435513	1369495	no	synonymous	intron	C	A	LOC_Os01g66160	forward	38435460	38437074	qCDP1.1	LOC_Os01g66160.1	53	687	2	No	No	pentatricopeptide, putative, expressed
chr01	38435584	1369496	no	missense	exon	G	A	LOC_Os01g66160	forward	38435460	38437074	qCDP1.1	LOC_Os01g66160.1	124	688	2	No	No	pentatricopeptide, putative, expressed
chr01	38435991	1369503	no	synonymous	exon	G	A	LOC_Os01g66160	forward	38435460	38437074	qCDP1.1	LOC_Os01g66160.1	531	689	2	No	No	pentatricopeptide, putative, expressed
chr01	38435997	1369504	no	synonymous	exon	G	T	LOC_Os01g66160	forward	38435460	38437074	qCDP1.1	LOC_Os01g66160.1	537	690	2	No	No	pentatricopeptide, putative, expressed
chr01	38436100	1369505	no	missense	exon	T	G	LOC_Os01g66160	forward	38435460	38437074	qCDP1.1	LOC_Os01g66160.1	640	691	2	No	No	pentatricopeptide, putative, expressed
chr01	38436565	1369510	no	missense	exon	A	G	LOC_Os01g66160	forward	38435460	38437074	qCDP1.1	LOC_Os01g66160.1	1105	692	2	No	No	pentatricopeptide, putative, expressed
chr01	38436576	1369511	no	synonymous	exon	C	G	LOC_Os01g66160	forward	38435460	38437074	qCDP1.1	LOC_Os01g66160.1	1116	693	2	No	No	pentatricopeptide, putative, expressed
chr01	38436582	1369512	no	synonymous	exon	G	C	LOC_Os01g66160	forward	38435460	38437074	qCDP1.1	LOC_Os01g66160.1	1122	694	2	No	No	pentatricopeptide, putative, expressed
chr01	38436591	1369513	no	synonymous	exon	C	G	LOC_Os01g66160	forward	38435460	38437074	qCDP1.1	LOC_Os01g66160.1	1131	695	2	No	No	pentatricopeptide, putative, expressed
chr01	38436597	1369514	no	synonymous	exon	G	C	LOC_Os01g66160	forward	38435460	38437074	qCDP1.1	LOC_Os01g66160.1	1137	696	2	No	No	pentatricopeptide, putative, expressed
chr01	38436819	1369515	no	synonymous	exon	G	A	LOC_Os01g66160	forward	38435460	38437074	qCDP1.1	LOC_Os01g66160.1	1359	697	2	No	No	pentatricopeptide, putative, expressed
chr01	38436856	1369516	no	synonymous	exon	C	T	LOC_Os01g66160	forward	38435460	38437074	qCDP1.1	LOC_Os01g66160.1	1396	698	2	No	No	pentatricopeptide, putative, expressed
chr01	38436946	1369517	no	missense	exon	G	A	LOC_Os01g66160	forward	38435460	38437074	qCDP1.1	LOC_Os01g66160.1	1486	699	2	No	No	pentatricopeptide, putative, expressed
chr01	38436985	1369518	no	missense	exon	G	A	LOC_Os01g66160	forward	38435460	38437074	qCDP1.1	LOC_Os01g66160.1	1525	700	2	No	No	pentatricopeptide, putative, expressed
chr01	38436990	1369519	no	synonymous	exon	G	T	LOC_Os01g66160	forward	38435460	38437074	qCDP1.1	LOC_Os01g66160.1	1530	701	2	No	No	pentatricopeptide, putative, expressed
chr01	38436993	1369520	no	synonymous	exon	C	T	LOC_Os01g66160	forward	38435460	38437074	qCDP1.1	LOC_Os01g66160.1	1533	702	2	No	No	pentatricopeptide, putative, expressed
chr01	38437099	1369521	no	synonymous	intron	T	G	LOC_Os01g66170	reverse	38436842	38440460	qCDP1.1	LOC_Os01g66170.1	257	703	2	No	No	SNARE associated Golgi protein, putative, expressed
chr01	38437103	1369522	no	synonymous	intron	TGACCATTTTTGGTTGATTCACTCTATAG	T	LOC_Os01g66170	reverse	38436842	38440460	qCDP1.1	LOC_Os01g66170.1	261	704	2	No	No	SNARE associated Golgi protein, putative, expressed
chr01	38437161	1369524	no	synonymous	intron	C	G	LOC_Os01g66170	reverse	38436842	38440460	qCDP1.1	LOC_Os01g66170.1	319	705	2	No	No	SNARE associated Golgi protein, putative, expressed
chr01	38437189	1369525	no	synonymous	intron	G	A	LOC_Os01g66170	reverse	38436842	38440460	qCDP1.1	LOC_Os01g66170.1	347	706	2	No	No	SNARE associated Golgi protein, putative, expressed
chr01	38437191	1369526	no	synonymous	intron	GT	G	LOC_Os01g66170	reverse	38436842	38440460	qCDP1.1	LOC_Os01g66170.1	349	707	2	No	No	SNARE associated Golgi protein, putative, expressed
chr01	38437530	1369527	no	synonymous	exon	G	A	LOC_Os01g66170	reverse	38436842	38440460	qCDP1.1	LOC_Os01g66170.1	688	708	2	No	No	SNARE associated Golgi protein, putative, expressed
chr01	38437700	1369528	no	synonymous	intron	G	A	LOC_Os01g66170	reverse	38436842	38440460	qCDP1.1	LOC_Os01g66170.1	858	709	2	No	No	SNARE associated Golgi protein, putative, expressed
chr01	38437897	1369529	no	synonymous	intron	G	A	LOC_Os01g66170	reverse	38436842	38440460	qCDP1.1	LOC_Os01g66170.1	1055	710	2	No	No	SNARE associated Golgi protein, putative, expressed
chr01	38437945	1369530	no	synonymous	intron	T	A	LOC_Os01g66170	reverse	38436842	38440460	qCDP1.1	LOC_Os01g66170.1	1103	711	2	No	No	SNARE associated Golgi protein, putative, expressed
chr01	38437970	1369531	no	synonymous	intron	G	A	LOC_Os01g66170	reverse	38436842	38440460	qCDP1.1	LOC_Os01g66170.1	1128	712	2	No	No	SNARE associated Golgi protein, putative, expressed
chr01	38438061	1369532	no	synonymous	intron	GAT	G	LOC_Os01g66170	reverse	38436842	38440460	qCDP1.1	LOC_Os01g66170.1	1219	713	2	No	No	SNARE associated Golgi protein, putative, expressed
chr01	38438184	1369534	no	synonymous	intron	A	G	LOC_Os01g66170	reverse	38436842	38440460	qCDP1.1	LOC_Os01g66170.1	1342	714	2	No	No	SNARE associated Golgi protein, putative, expressed
chr01	38438347	1369535	no	synonymous	intron	AG	A	LOC_Os01g66170	reverse	38436842	38440460	qCDP1.1	LOC_Os01g66170.1	1505	715	2	No	No	SNARE associated Golgi protein, putative, expressed
chr01	38438374	1369536	no	synonymous	intron	G	A	LOC_Os01g66170	reverse	38436842	38440460	qCDP1.1	LOC_Os01g66170.1	1532	716	2	No	No	SNARE associated Golgi protein, putative, expressed
chr01	38438519	1369537	no	synonymous	intron	C	T	LOC_Os01g66170	reverse	38436842	38440460	qCDP1.1	LOC_Os01g66170.1	1677	717	2	No	No	SNARE associated Golgi protein, putative, expressed
chr01	38439053	1369538	no	synonymous	intron	A	G	LOC_Os01g66170	reverse	38436842	38440460	qCDP1.1	LOC_Os01g66170.1	2211	718	2	No	No	SNARE associated Golgi protein, putative, expressed
chr01	38439097	1369539	no	synonymous	intron	C	T	LOC_Os01g66170	reverse	38436842	38440460	qCDP1.1	LOC_Os01g66170.1	2255	719	2	No	No	SNARE associated Golgi protein, putative, expressed
chr01	38439153	1369540	no	synonymous	intron	C	T	LOC_Os01g66170	reverse	38436842	38440460	qCDP1.1	LOC_Os01g66170.1	2311	720	2	No	No	SNARE associated Golgi protein, putative, expressed
chr01	38439161	1369541	no	synonymous	intron	A	T	LOC_Os01g66170	reverse	38436842	38440460	qCDP1.1	LOC_Os01g66170.1	2319	721	2	No	No	SNARE associated Golgi protein, putative, expressed
chr01	38439166	1369542	no	synonymous	intron	C	A	LOC_Os01g66170	reverse	38436842	38440460	qCDP1.1	LOC_Os01g66170.1	2324	722	2	No	No	SNARE associated Golgi protein, putative, expressed
chr01	38439213	1369543	no	synonymous	intron	C	A	LOC_Os01g66170	reverse	38436842	38440460	qCDP1.1	LOC_Os01g66170.1	2371	723	2	No	No	SNARE associated Golgi protein, putative, expressed
chr01	38439236	1369544	no	synonymous	intron	AAGTGTGTGTGTGTGTG	A	LOC_Os01g66170	reverse	38436842	38440460	qCDP1.1	LOC_Os01g66170.1	2394	724	2	No	No	SNARE associated Golgi protein, putative, expressed
chr01	38439237	1369545	no	synonymous	intron	AGTGTGT	A	LOC_Os01g66170	reverse	38436842	38440460	qCDP1.1	LOC_Os01g66170.1	2395	725	2	No	No	SNARE associated Golgi protein, putative, expressed
chr01	38439237	1369545	no	synonymous	intron	AGTGTGT	TGTGTGT	LOC_Os01g66170	reverse	38436842	38440460	qCDP1.1	LOC_Os01g66170.1	2395	726	2	No	No	SNARE associated Golgi protein, putative, expressed
chr01	38439353	1369547	no	synonymous	intron	G	A	LOC_Os01g66170	reverse	38436842	38440460	qCDP1.1	LOC_Os01g66170.1	2511	727	2	No	No	SNARE associated Golgi protein, putative, expressed
chr01	38439563	1369548	no	synonymous	intron	A	C	LOC_Os01g66170	reverse	38436842	38440460	qCDP1.1	LOC_Os01g66170.1	2721	728	2	No	No	SNARE associated Golgi protein, putative, expressed
chr01	38439574	1369549	no	synonymous	intron	C	T	LOC_Os01g66170	reverse	38436842	38440460	qCDP1.1	LOC_Os01g66170.1	2732	729	2	No	No	SNARE associated Golgi protein, putative, expressed
chr01	38439691	1369550	no	synonymous	intron	T	C	LOC_Os01g66170	reverse	38436842	38440460	qCDP1.1	LOC_Os01g66170.1	2849	730	2	No	No	SNARE associated Golgi protein, putative, expressed
chr01	38439821	1369551	no	synonymous	intron	C	A	LOC_Os01g66170	reverse	38436842	38440460	qCDP1.1	LOC_Os01g66170.1	2979	731	2	No	No	SNARE associated Golgi protein, putative, expressed
chr01	38439822	1369552	no	synonymous	intron	A	C	LOC_Os01g66170	reverse	38436842	38440460	qCDP1.1	LOC_Os01g66170.1	2980	732	2	No	No	SNARE associated Golgi protein, putative, expressed
chr01	38439876	1369553	no	synonymous	exon	G	A	LOC_Os01g66170	reverse	38436842	38440460	qCDP1.1	LOC_Os01g66170.1	3034	733	2	No	No	SNARE associated Golgi protein, putative, expressed
chr01	38440015	1369554	no	missense	exon	T	TCCG	LOC_Os01g66170	reverse	38436842	38440460	qCDP1.1	LOC_Os01g66170.1	3173	734	2	No	No	SNARE associated Golgi protein, putative, expressed
chr01	38440021	1369555	no	missense	exon	G	GCCT	LOC_Os01g66170	reverse	38436842	38440460	qCDP1.1	LOC_Os01g66170.1	3179	735	2	No	No	SNARE associated Golgi protein, putative, expressed
chr01	38440024	1369557	no	missense	exon	T	G	LOC_Os01g66170	reverse	38436842	38440460	qCDP1.1	LOC_Os01g66170.1	3182	736	2	No	No	SNARE associated Golgi protein, putative, expressed
chr01	38440387	1369560	no	synonymous	intron	G	A	LOC_Os01g66170	reverse	38436842	38440460	qCDP1.1	LOC_Os01g66170.1	3545	737	2	No	No	SNARE associated Golgi protein, putative, expressed
chr01	38443706	1369740	no	missense	exon	C	T	LOC_Os01g66180	forward	38443627	38446431	qCDP1.1	LOC_Os01g66180.1	79	738	1	No	No	cytochrome c, putative, expressed
chr01	38444107	1369741	no	synonymous	intron	C	T	LOC_Os01g66180	forward	38443627	38446431	qCDP1.1	LOC_Os01g66180.1	480	739	1	No	No	cytochrome c, putative, expressed
chr01	38444218	1369742	no	synonymous	intron	C	T	LOC_Os01g66180	forward	38443627	38446431	qCDP1.1	LOC_Os01g66180.1	591	740	1	No	No	cytochrome c, putative, expressed
chr01	38444231	1369743	no	synonymous	intron	AT	A	LOC_Os01g66180	forward	38443627	38446431	qCDP1.1	LOC_Os01g66180.1	604	741	1	No	No	cytochrome c, putative, expressed
chr01	38444235	1369744	no	synonymous	intron	T	A	LOC_Os01g66180	forward	38443627	38446431	qCDP1.1	LOC_Os01g66180.1	608	742	1	No	No	cytochrome c, putative, expressed
chr01	38444240	1369745	no	synonymous	intron	C	T	LOC_Os01g66180	forward	38443627	38446431	qCDP1.1	LOC_Os01g66180.1	613	743	1	No	No	cytochrome c, putative, expressed
chr01	38444387	1369746	no	synonymous	intron	G	A	LOC_Os01g66180	forward	38443627	38446431	qCDP1.1	LOC_Os01g66180.1	760	744	1	No	No	cytochrome c, putative, expressed
chr01	38444449	1369750	no	synonymous	intron	G	A	LOC_Os01g66180	forward	38443627	38446431	qCDP1.1	LOC_Os01g66180.1	822	745	1	No	No	cytochrome c, putative, expressed
chr01	38444522	1369751	no	synonymous	intron	C	T	LOC_Os01g66180	forward	38443627	38446431	qCDP1.1	LOC_Os01g66180.1	895	746	1	No	No	cytochrome c, putative, expressed
chr01	38444635	1369752	no	synonymous	intron	C	T	LOC_Os01g66180	forward	38443627	38446431	qCDP1.1	LOC_Os01g66180.1	1008	747	1	No	No	cytochrome c, putative, expressed
chr01	38444685	1369753	no	synonymous	intron	G	T	LOC_Os01g66180	forward	38443627	38446431	qCDP1.1	LOC_Os01g66180.1	1058	748	1	No	No	cytochrome c, putative, expressed
chr01	38444723	1369754	no	synonymous	intron	C	T	LOC_Os01g66180	forward	38443627	38446431	qCDP1.1	LOC_Os01g66180.1	1096	749	1	No	No	cytochrome c, putative, expressed
chr01	38445010	1369755	no	missense	exon	C	T	LOC_Os01g66180	forward	38443627	38446431	qCDP1.1	LOC_Os01g66180.1	1383	750	1	No	No	cytochrome c, putative, expressed
chr01	38445197	1369756	no	synonymous	intron	G	A	LOC_Os01g66180	forward	38443627	38446431	qCDP1.1	LOC_Os01g66180.1	1570	751	1	No	No	cytochrome c, putative, expressed
chr01	38445279	1369757	no	synonymous	intron	A	T	LOC_Os01g66180	forward	38443627	38446431	qCDP1.1	LOC_Os01g66180.1	1652	752	1	No	No	cytochrome c, putative, expressed
chr01	38445293	1369758	no	synonymous	intron	C	A	LOC_Os01g66180	forward	38443627	38446431	qCDP1.1	LOC_Os01g66180.1	1666	753	1	No	No	cytochrome c, putative, expressed
chr01	38445402	1369759	no	synonymous	intron	TC	T	LOC_Os01g66180	forward	38443627	38446431	qCDP1.1	LOC_Os01g66180.1	1775	754	1	No	No	cytochrome c, putative, expressed
chr01	38445429	1369761	no	synonymous	intron	G	A	LOC_Os01g66180	forward	38443627	38446431	qCDP1.1	LOC_Os01g66180.1	1802	755	1	No	No	cytochrome c, putative, expressed
chr01	38445512	1369762	no	synonymous	intron	T	C	LOC_Os01g66180	forward	38443627	38446431	qCDP1.1	LOC_Os01g66180.1	1885	756	1	No	No	cytochrome c, putative, expressed
chr01	38445645	1369763	no	synonymous	intron	T	C	LOC_Os01g66180	forward	38443627	38446431	qCDP1.1	LOC_Os01g66180.1	2018	757	1	No	No	cytochrome c, putative, expressed
chr01	38445981	1369764	no	synonymous	intron	T	C	LOC_Os01g66180	forward	38443627	38446431	qCDP1.1	LOC_Os01g66180.1	2354	758	1	No	No	cytochrome c, putative, expressed
chr01	38446069	1369765	no	synonymous	exon	T	C	LOC_Os01g66180	forward	38443627	38446431	qCDP1.1	LOC_Os01g66180.1	2442	759	1	No	No	cytochrome c, putative, expressed
chr01	38446284	1369766	no	synonymous	intron	A	G	LOC_Os01g66180	forward	38443627	38446431	qCDP1.1	LOC_Os01g66180.1	2657	760	1	No	No	cytochrome c, putative, expressed
chr01	38446298	1369767	no	synonymous	intron	G	A	LOC_Os01g66180	forward	38443627	38446431	qCDP1.1	LOC_Os01g66180.1	2671	761	1	No	No	cytochrome c, putative, expressed
chr01	38446312	1369768	no	synonymous	intron	A	T	LOC_Os01g66180	forward	38443627	38446431	qCDP1.1	LOC_Os01g66180.1	2685	762	1	No	No	cytochrome c, putative, expressed
chr01	38446335	1369769	no	synonymous	intron	G	C	LOC_Os01g66180	forward	38443627	38446431	qCDP1.1	LOC_Os01g66180.1	2708	763	1	No	No	cytochrome c, putative, expressed
chr01	38446365	1369770	no	synonymous	intron	A	G	LOC_Os01g66180	forward	38443627	38446431	qCDP1.1	LOC_Os01g66180.1	2738	764	1	No	No	cytochrome c, putative, expressed
chr01	38446377	1369772	no	synonymous	intron	A	T	LOC_Os01g66180	forward	38443627	38446431	qCDP1.1	LOC_Os01g66180.1	2750	765	1	No	No	cytochrome c, putative, expressed
chr01	38446383	1369773	no	synonymous	intron	AT	A	LOC_Os01g66180	forward	38443627	38446431	qCDP1.1	LOC_Os01g66180.1	2756	766	1	No	No	cytochrome c, putative, expressed
chr01	38446399	1369774	no	synonymous	intron	A	G	LOC_Os01g66180	forward	38443627	38446431	qCDP1.1	LOC_Os01g66180.1	2772	767	1	No	No	cytochrome c, putative, expressed
chr01	38446405	1369775	no	synonymous	intron	TCAAA	T	LOC_Os01g66180	forward	38443627	38446431	qCDP1.1	LOC_Os01g66180.1	2778	768	1	No	No	cytochrome c, putative, expressed
chr01	38446411	1369777	no	synonymous	intron	A	C	LOC_Os01g66180	forward	38443627	38446431	qCDP1.1	LOC_Os01g66180.1	2784	769	1	No	No	cytochrome c, putative, expressed
chr01	38446414	1369778	no	synonymous	intron	A	G	LOC_Os01g66180	forward	38443627	38446431	qCDP1.1	LOC_Os01g66180.1	2787	770	1	No	No	cytochrome c, putative, expressed
chr01	38446419	1369779	no	synonymous	intron	C	T	LOC_Os01g66180	forward	38443627	38446431	qCDP1.1	LOC_Os01g66180.1	2792	771	1	No	No	cytochrome c, putative, expressed
chr01	38446426	1369780	no	synonymous	intron	TCAAA	T	LOC_Os01g66180	forward	38443627	38446431	qCDP1.1	LOC_Os01g66180.1	2799	772	1	No	No	cytochrome c, putative, expressed
chr01	38446430	1369781	no	synonymous	intron	A	T	LOC_Os01g66180	forward	38443627	38446431	qCDP1.1	LOC_Os01g66180.1	2803	773	1	No	No	cytochrome c, putative, expressed
chr01	38443706	1369740	no	missense	exon	C	T	LOC_Os01g66180	forward	38443627	38446431	qCDP1.1	LOC_Os01g66180.2	79	774	1	No	No	cytochrome c, putative, expressed
chr01	38444107	1369741	no	synonymous	intron	C	T	LOC_Os01g66180	forward	38443627	38446431	qCDP1.1	LOC_Os01g66180.2	480	775	1	No	No	cytochrome c, putative, expressed
chr01	38444218	1369742	no	synonymous	intron	C	T	LOC_Os01g66180	forward	38443627	38446431	qCDP1.1	LOC_Os01g66180.2	591	776	1	No	No	cytochrome c, putative, expressed
chr01	38444231	1369743	no	synonymous	intron	AT	A	LOC_Os01g66180	forward	38443627	38446431	qCDP1.1	LOC_Os01g66180.2	604	777	1	No	No	cytochrome c, putative, expressed
chr01	38444235	1369744	no	synonymous	intron	T	A	LOC_Os01g66180	forward	38443627	38446431	qCDP1.1	LOC_Os01g66180.2	608	778	1	No	No	cytochrome c, putative, expressed
chr01	38444240	1369745	no	synonymous	intron	C	T	LOC_Os01g66180	forward	38443627	38446431	qCDP1.1	LOC_Os01g66180.2	613	779	1	No	No	cytochrome c, putative, expressed
chr01	38444387	1369746	no	synonymous	intron	G	A	LOC_Os01g66180	forward	38443627	38446431	qCDP1.1	LOC_Os01g66180.2	760	780	1	No	No	cytochrome c, putative, expressed
chr01	38444449	1369750	no	synonymous	intron	G	A	LOC_Os01g66180	forward	38443627	38446431	qCDP1.1	LOC_Os01g66180.2	822	781	1	No	No	cytochrome c, putative, expressed
chr01	38444522	1369751	no	synonymous	intron	C	T	LOC_Os01g66180	forward	38443627	38446431	qCDP1.1	LOC_Os01g66180.2	895	782	1	No	No	cytochrome c, putative, expressed
chr01	38444635	1369752	no	synonymous	intron	C	T	LOC_Os01g66180	forward	38443627	38446431	qCDP1.1	LOC_Os01g66180.2	1008	783	1	No	No	cytochrome c, putative, expressed
chr01	38444685	1369753	no	synonymous	intron	G	T	LOC_Os01g66180	forward	38443627	38446431	qCDP1.1	LOC_Os01g66180.2	1058	784	1	No	No	cytochrome c, putative, expressed
chr01	38444723	1369754	no	synonymous	intron	C	T	LOC_Os01g66180	forward	38443627	38446431	qCDP1.1	LOC_Os01g66180.2	1096	785	1	No	No	cytochrome c, putative, expressed
chr01	38445010	1369755	no	missense	exon	C	T	LOC_Os01g66180	forward	38443627	38446431	qCDP1.1	LOC_Os01g66180.2	1383	786	1	No	No	cytochrome c, putative, expressed
chr01	38445197	1369756	no	synonymous	intron	G	A	LOC_Os01g66180	forward	38443627	38446431	qCDP1.1	LOC_Os01g66180.2	1570	787	1	No	No	cytochrome c, putative, expressed
chr01	38445279	1369757	no	synonymous	intron	A	T	LOC_Os01g66180	forward	38443627	38446431	qCDP1.1	LOC_Os01g66180.2	1652	788	1	No	No	cytochrome c, putative, expressed
chr01	38445293	1369758	no	synonymous	intron	C	A	LOC_Os01g66180	forward	38443627	38446431	qCDP1.1	LOC_Os01g66180.2	1666	789	1	No	No	cytochrome c, putative, expressed
chr01	38445402	1369759	no	synonymous	intron	TC	T	LOC_Os01g66180	forward	38443627	38446431	qCDP1.1	LOC_Os01g66180.2	1775	790	1	No	No	cytochrome c, putative, expressed
chr01	38445429	1369761	no	synonymous	intron	G	A	LOC_Os01g66180	forward	38443627	38446431	qCDP1.1	LOC_Os01g66180.2	1802	791	1	No	No	cytochrome c, putative, expressed
chr01	38445512	1369762	no	synonymous	intron	T	C	LOC_Os01g66180	forward	38443627	38446431	qCDP1.1	LOC_Os01g66180.2	1885	792	1	No	No	cytochrome c, putative, expressed
chr01	38445645	1369763	no	synonymous	intron	T	C	LOC_Os01g66180	forward	38443627	38446431	qCDP1.1	LOC_Os01g66180.2	2018	793	1	No	No	cytochrome c, putative, expressed
chr01	38445981	1369764	no	synonymous	intron	T	C	LOC_Os01g66180	forward	38443627	38446431	qCDP1.1	LOC_Os01g66180.2	2354	794	1	No	No	cytochrome c, putative, expressed
chr01	38446069	1369765	no	synonymous	intron	T	C	LOC_Os01g66180	forward	38443627	38446431	qCDP1.1	LOC_Os01g66180.2	2442	795	1	No	No	cytochrome c, putative, expressed
chr01	38446284	1369766	no	synonymous	intron	A	G	LOC_Os01g66180	forward	38443627	38446431	qCDP1.1	LOC_Os01g66180.2	2657	796	1	No	No	cytochrome c, putative, expressed
chr01	38446298	1369767	no	synonymous	intron	G	A	LOC_Os01g66180	forward	38443627	38446431	qCDP1.1	LOC_Os01g66180.2	2671	797	1	No	No	cytochrome c, putative, expressed
chr01	38446312	1369768	no	synonymous	intron	A	T	LOC_Os01g66180	forward	38443627	38446431	qCDP1.1	LOC_Os01g66180.2	2685	798	1	No	No	cytochrome c, putative, expressed
chr01	38446335	1369769	no	synonymous	intron	G	C	LOC_Os01g66180	forward	38443627	38446431	qCDP1.1	LOC_Os01g66180.2	2708	799	1	No	No	cytochrome c, putative, expressed
chr01	38446365	1369770	no	synonymous	intron	A	G	LOC_Os01g66180	forward	38443627	38446431	qCDP1.1	LOC_Os01g66180.2	2738	800	1	No	No	cytochrome c, putative, expressed
chr01	38446377	1369772	no	synonymous	intron	A	T	LOC_Os01g66180	forward	38443627	38446431	qCDP1.1	LOC_Os01g66180.2	2750	801	1	No	No	cytochrome c, putative, expressed
chr01	38446383	1369773	no	synonymous	intron	AT	A	LOC_Os01g66180	forward	38443627	38446431	qCDP1.1	LOC_Os01g66180.2	2756	802	1	No	No	cytochrome c, putative, expressed
chr01	38446399	1369774	no	synonymous	intron	A	G	LOC_Os01g66180	forward	38443627	38446431	qCDP1.1	LOC_Os01g66180.2	2772	803	1	No	No	cytochrome c, putative, expressed
chr01	38446405	1369775	no	synonymous	intron	TCAAA	T	LOC_Os01g66180	forward	38443627	38446431	qCDP1.1	LOC_Os01g66180.2	2778	804	1	No	No	cytochrome c, putative, expressed
chr01	38446411	1369777	no	synonymous	intron	A	C	LOC_Os01g66180	forward	38443627	38446431	qCDP1.1	LOC_Os01g66180.2	2784	805	1	No	No	cytochrome c, putative, expressed
chr01	38446414	1369778	no	synonymous	intron	A	G	LOC_Os01g66180	forward	38443627	38446431	qCDP1.1	LOC_Os01g66180.2	2787	806	1	No	No	cytochrome c, putative, expressed
chr01	38446419	1369779	no	synonymous	intron	C	T	LOC_Os01g66180	forward	38443627	38446431	qCDP1.1	LOC_Os01g66180.2	2792	807	1	No	No	cytochrome c, putative, expressed
chr01	38446426	1369780	no	synonymous	intron	TCAAA	T	LOC_Os01g66180	forward	38443627	38446431	qCDP1.1	LOC_Os01g66180.2	2799	808	1	No	No	cytochrome c, putative, expressed
chr01	38446430	1369781	no	synonymous	intron	A	T	LOC_Os01g66180	forward	38443627	38446431	qCDP1.1	LOC_Os01g66180.2	2803	809	1	No	No	cytochrome c, putative, expressed
chr01	38447895	1369806	no	synonymous	intron	A	T	LOC_Os01g66190	reverse	38447688	38450501	qCDP1.1	LOC_Os01g66190.2	207	810	1	No	No	expressed protein
chr01	38447974	1369807	no	synonymous	intron	C	G	LOC_Os01g66190	reverse	38447688	38450501	qCDP1.1	LOC_Os01g66190.2	286	811	1	No	No	expressed protein
chr01	38448290	1369808	no	synonymous	intron	C	G	LOC_Os01g66190	reverse	38447688	38450501	qCDP1.1	LOC_Os01g66190.2	602	812	1	No	No	expressed protein
chr01	38448368	1369809	no	synonymous	intron	A	G	LOC_Os01g66190	reverse	38447688	38450501	qCDP1.1	LOC_Os01g66190.2	680	813	1	No	No	expressed protein
chr01	38448377	1369810	no	synonymous	intron	G	T	LOC_Os01g66190	reverse	38447688	38450501	qCDP1.1	LOC_Os01g66190.2	689	814	1	No	No	expressed protein
chr01	38448379	1369811	no	synonymous	intron	A	C	LOC_Os01g66190	reverse	38447688	38450501	qCDP1.1	LOC_Os01g66190.2	691	815	1	No	No	expressed protein
chr01	38448500	1369812	no	synonymous	exon	T	C	LOC_Os01g66190	reverse	38447688	38450501	qCDP1.1	LOC_Os01g66190.2	812	816	1	No	No	expressed protein
chr01	38448557	1369813	no	synonymous	exon	A	G	LOC_Os01g66190	reverse	38447688	38450501	qCDP1.1	LOC_Os01g66190.2	869	817	1	No	No	expressed protein
chr01	38448707	1369814	no	synonymous	exon	T	C	LOC_Os01g66190	reverse	38447688	38450501	qCDP1.1	LOC_Os01g66190.2	1019	818	1	No	No	expressed protein
chr01	38448713	1369815	no	synonymous	exon	T	A	LOC_Os01g66190	reverse	38447688	38450501	qCDP1.1	LOC_Os01g66190.2	1025	819	1	No	No	expressed protein
chr01	38448722	1369816	no	synonymous	exon	A	G	LOC_Os01g66190	reverse	38447688	38450501	qCDP1.1	LOC_Os01g66190.2	1034	820	1	No	No	expressed protein
chr01	38448728	1369817	no	synonymous	exon	C	A	LOC_Os01g66190	reverse	38447688	38450501	qCDP1.1	LOC_Os01g66190.2	1040	821	1	No	No	expressed protein
chr01	38448749	1369818	no	synonymous	exon	G	A	LOC_Os01g66190	reverse	38447688	38450501	qCDP1.1	LOC_Os01g66190.2	1061	822	1	No	No	expressed protein
chr01	38448761	1369819	no	missense	exon	T	C	LOC_Os01g66190	reverse	38447688	38450501	qCDP1.1	LOC_Os01g66190.2	1073	823	1	No	No	expressed protein
chr01	38448763	1369820	no	missense	exon	T	G	LOC_Os01g66190	reverse	38447688	38450501	qCDP1.1	LOC_Os01g66190.2	1075	824	1	No	No	expressed protein
chr01	38448872	1369821	no	synonymous	exon	C	T	LOC_Os01g66190	reverse	38447688	38450501	qCDP1.1	LOC_Os01g66190.2	1184	825	1	No	No	expressed protein
chr01	38448947	1369822	no	synonymous	exon	G	C	LOC_Os01g66190	reverse	38447688	38450501	qCDP1.1	LOC_Os01g66190.2	1259	826	1	No	No	expressed protein
chr01	38448950	1369823	no	synonymous	exon	G	T	LOC_Os01g66190	reverse	38447688	38450501	qCDP1.1	LOC_Os01g66190.2	1262	827	1	No	No	expressed protein
chr01	38449004	1369824	no	synonymous	exon	T	C	LOC_Os01g66190	reverse	38447688	38450501	qCDP1.1	LOC_Os01g66190.2	1316	828	1	No	No	expressed protein
chr01	38449572	1369825	no	missense	exon	T	A	LOC_Os01g66190	reverse	38447688	38450501	qCDP1.1	LOC_Os01g66190.2	1884	829	1	No	No	expressed protein
chr01	38449722	1369826	no	synonymous	intron	C	A	LOC_Os01g66190	reverse	38447688	38450501	qCDP1.1	LOC_Os01g66190.2	2034	830	1	No	No	expressed protein
chr01	38450001	1369827	no	synonymous	intron	T	C	LOC_Os01g66190	reverse	38447688	38450501	qCDP1.1	LOC_Os01g66190.2	2313	831	1	No	No	expressed protein
chr01	38450396	1369831	no	synonymous	intron	T	TGGC	LOC_Os01g66190	reverse	38447688	38450501	qCDP1.1	LOC_Os01g66190.2	2708	832	1	No	No	expressed protein
chr01	38450412	1369833	no	synonymous	intron	G	A	LOC_Os01g66190	reverse	38447688	38450501	qCDP1.1	LOC_Os01g66190.2	2724	833	1	No	No	expressed protein
chr01	38450452	1369834	no	synonymous	intron	G	GGA	LOC_Os01g66190	reverse	38447688	38450501	qCDP1.1	LOC_Os01g66190.2	2764	834	1	No	No	expressed protein
chr01	38450452	1369834	no	synonymous	intron	G	A	LOC_Os01g66190	reverse	38447688	38450501	qCDP1.1	LOC_Os01g66190.2	2764	835	1	No	No	expressed protein
chr01	38450467	1369835	no	synonymous	intron	T	G	LOC_Os01g66190	reverse	38447688	38450501	qCDP1.1	LOC_Os01g66190.2	2779	836	1	No	No	expressed protein
chr01	38450481	1369836	no	synonymous	intron	G	GGA	LOC_Os01g66190	reverse	38447688	38450501	qCDP1.1	LOC_Os01g66190.2	2793	837	1	No	No	expressed protein
chr01	38450481	1369836	no	synonymous	intron	G	A	LOC_Os01g66190	reverse	38447688	38450501	qCDP1.1	LOC_Os01g66190.2	2793	838	1	No	No	expressed protein
chr01	38450498	1369837	no	synonymous	intron	G	GAA	LOC_Os01g66190	reverse	38447688	38450501	qCDP1.1	LOC_Os01g66190.2	2810	839	1	No	No	expressed protein
chr01	38450498	1369837	no	synonymous	intron	G	A	LOC_Os01g66190	reverse	38447688	38450501	qCDP1.1	LOC_Os01g66190.2	2810	840	1	No	No	expressed protein
chr01	38450499	1369838	no	synonymous	intron	T	A	LOC_Os01g66190	reverse	38447688	38450501	qCDP1.1	LOC_Os01g66190.2	2811	841	1	No	No	expressed protein
chr01	38454805	1370081	no	synonymous	intron	A	G	LOC_Os01g66200	reverse	38454786	38460564	qCDP1.1	LOC_Os01g66200.1	19	842	1	No	No	expressed protein
chr01	38455106	1370082	no	synonymous	intron	A	G	LOC_Os01g66200	reverse	38454786	38460564	qCDP1.1	LOC_Os01g66200.1	320	843	1	No	No	expressed protein
chr01	38455171	1370083	no	synonymous	intron	TCG	T	LOC_Os01g66200	reverse	38454786	38460564	qCDP1.1	LOC_Os01g66200.1	385	844	1	No	No	expressed protein
chr01	38455366	1370084	no	missense	exon	T	C	LOC_Os01g66200	reverse	38454786	38460564	qCDP1.1	LOC_Os01g66200.1	580	845	1	No	No	expressed protein
chr01	38455655	1370085	no	synonymous	exon	A	T	LOC_Os01g66200	reverse	38454786	38460564	qCDP1.1	LOC_Os01g66200.1	869	846	1	No	No	expressed protein
chr01	38455882	1370086	no	synonymous	intron	C	A	LOC_Os01g66200	reverse	38454786	38460564	qCDP1.1	LOC_Os01g66200.1	1096	847	1	No	No	expressed protein
chr01	38456209	1370087	no	missense	exon	G	T	LOC_Os01g66200	reverse	38454786	38460564	qCDP1.1	LOC_Os01g66200.1	1423	848	1	No	No	expressed protein
chr01	38456233	1370088	no	synonymous	intron	G	A	LOC_Os01g66200	reverse	38454786	38460564	qCDP1.1	LOC_Os01g66200.1	1447	849	1	No	No	expressed protein
chr01	38456238	1370089	no	synonymous	intron	G	C	LOC_Os01g66200	reverse	38454786	38460564	qCDP1.1	LOC_Os01g66200.1	1452	850	1	No	No	expressed protein
chr01	38456251	1370090	no	synonymous	intron	G	GGTAAAACCCA	LOC_Os01g66200	reverse	38454786	38460564	qCDP1.1	LOC_Os01g66200.1	1465	851	1	No	No	expressed protein
chr01	38456252	1370091	no	synonymous	intron	T	A	LOC_Os01g66200	reverse	38454786	38460564	qCDP1.1	LOC_Os01g66200.1	1466	852	1	No	No	expressed protein
chr01	38456574	1370092	no	synonymous	intron	G	T	LOC_Os01g66200	reverse	38454786	38460564	qCDP1.1	LOC_Os01g66200.1	1788	853	1	No	No	expressed protein
chr01	38456642	1370093	no	synonymous	intron	T	C	LOC_Os01g66200	reverse	38454786	38460564	qCDP1.1	LOC_Os01g66200.1	1856	854	1	No	No	expressed protein
chr01	38456729	1370094	no	missense	exon	G	A	LOC_Os01g66200	reverse	38454786	38460564	qCDP1.1	LOC_Os01g66200.1	1943	855	1	No	No	expressed protein
chr01	38456756	1370095	no	missense	exon	G	C	LOC_Os01g66200	reverse	38454786	38460564	qCDP1.1	LOC_Os01g66200.1	1970	856	1	No	No	expressed protein
chr01	38456919	1370096	no	missense	exon	G	A	LOC_Os01g66200	reverse	38454786	38460564	qCDP1.1	LOC_Os01g66200.1	2133	857	1	No	No	expressed protein
chr01	38457173	1370097	no	missense	exon	T	G	LOC_Os01g66200	reverse	38454786	38460564	qCDP1.1	LOC_Os01g66200.1	2387	858	1	No	No	expressed protein
chr01	38457214	1370098	no	synonymous	intron	C	T	LOC_Os01g66200	reverse	38454786	38460564	qCDP1.1	LOC_Os01g66200.1	2428	859	1	No	No	expressed protein
chr01	38457221	1370099	no	synonymous	intron	T	C	LOC_Os01g66200	reverse	38454786	38460564	qCDP1.1	LOC_Os01g66200.1	2435	860	1	No	No	expressed protein
chr01	38457411	1370100	no	synonymous	intron	C	A	LOC_Os01g66200	reverse	38454786	38460564	qCDP1.1	LOC_Os01g66200.1	2625	861	1	No	No	expressed protein
chr01	38457496	1370101	no	synonymous	exon	T	A	LOC_Os01g66200	reverse	38454786	38460564	qCDP1.1	LOC_Os01g66200.1	2710	862	1	No	No	expressed protein
chr01	38457643	1370102	no	synonymous	exon	G	A	LOC_Os01g66200	reverse	38454786	38460564	qCDP1.1	LOC_Os01g66200.1	2857	863	1	No	No	expressed protein
chr01	38457908	1370103	no	missense	exon	A	G	LOC_Os01g66200	reverse	38454786	38460564	qCDP1.1	LOC_Os01g66200.1	3122	864	1	No	No	expressed protein
chr01	38457952	1370104	no	synonymous	exon	A	G	LOC_Os01g66200	reverse	38454786	38460564	qCDP1.1	LOC_Os01g66200.1	3166	865	1	No	No	expressed protein
chr01	38457955	1370105	no	synonymous	exon	T	C	LOC_Os01g66200	reverse	38454786	38460564	qCDP1.1	LOC_Os01g66200.1	3169	866	1	No	No	expressed protein
chr01	38457959	1370106	no	missense	exon	C	T	LOC_Os01g66200	reverse	38454786	38460564	qCDP1.1	LOC_Os01g66200.1	3173	867	1	No	No	expressed protein
chr01	38457979	1370107	no	synonymous	exon	T	A	LOC_Os01g66200	reverse	38454786	38460564	qCDP1.1	LOC_Os01g66200.1	3193	868	1	No	No	expressed protein
chr01	38458186	1370108	no	synonymous	intron	G	T	LOC_Os01g66200	reverse	38454786	38460564	qCDP1.1	LOC_Os01g66200.1	3400	869	1	No	No	expressed protein
chr01	38458191	1370109	no	synonymous	intron	A	T	LOC_Os01g66200	reverse	38454786	38460564	qCDP1.1	LOC_Os01g66200.1	3405	870	1	No	No	expressed protein
chr01	38458216	1370110	no	synonymous	intron	G	GT	LOC_Os01g66200	reverse	38454786	38460564	qCDP1.1	LOC_Os01g66200.1	3430	871	1	No	No	expressed protein
chr01	38458216	1370110	no	synonymous	intron	G	GTT	LOC_Os01g66200	reverse	38454786	38460564	qCDP1.1	LOC_Os01g66200.1	3430	872	1	No	No	expressed protein
chr01	38458216	1370110	no	synonymous	intron	G	GTTTT	LOC_Os01g66200	reverse	38454786	38460564	qCDP1.1	LOC_Os01g66200.1	3430	873	1	No	No	expressed protein
chr01	38458216	1370110	no	synonymous	intron	G	GTTT	LOC_Os01g66200	reverse	38454786	38460564	qCDP1.1	LOC_Os01g66200.1	3430	874	1	No	No	expressed protein
chr01	38458216	1370110	no	synonymous	intron	G	T	LOC_Os01g66200	reverse	38454786	38460564	qCDP1.1	LOC_Os01g66200.1	3430	875	1	No	No	expressed protein
chr01	38458227	1370112	no	synonymous	intron	G	T	LOC_Os01g66200	reverse	38454786	38460564	qCDP1.1	LOC_Os01g66200.1	3441	876	1	No	No	expressed protein
chr01	38458392	1370113	no	synonymous	exon	C	T	LOC_Os01g66200	reverse	38454786	38460564	qCDP1.1	LOC_Os01g66200.1	3606	877	1	No	No	expressed protein
chr01	38458445	1370114	no	synonymous	intron	C	T	LOC_Os01g66200	reverse	38454786	38460564	qCDP1.1	LOC_Os01g66200.1	3659	878	1	No	No	expressed protein
chr01	38458591	1370115	no	synonymous	intron	G	GA	LOC_Os01g66200	reverse	38454786	38460564	qCDP1.1	LOC_Os01g66200.1	3805	879	1	No	No	expressed protein
chr01	38458737	1370116	no	synonymous	intron	C	A	LOC_Os01g66200	reverse	38454786	38460564	qCDP1.1	LOC_Os01g66200.1	3951	880	1	No	No	expressed protein
chr01	38458760	1370117	no	synonymous	intron	A	T	LOC_Os01g66200	reverse	38454786	38460564	qCDP1.1	LOC_Os01g66200.1	3974	881	1	No	No	expressed protein
chr01	38458862	1370118	no	synonymous	intron	G	GT	LOC_Os01g66200	reverse	38454786	38460564	qCDP1.1	LOC_Os01g66200.1	4076	882	1	No	No	expressed protein
chr01	38459210	1370119	no	synonymous	intron	C	A	LOC_Os01g66200	reverse	38454786	38460564	qCDP1.1	LOC_Os01g66200.1	4424	883	1	No	No	expressed protein
chr01	38459302	1370120	no	synonymous	intron	G	T	LOC_Os01g66200	reverse	38454786	38460564	qCDP1.1	LOC_Os01g66200.1	4516	884	1	No	No	expressed protein
chr01	38459382	1370121	no	synonymous	intron	A	C	LOC_Os01g66200	reverse	38454786	38460564	qCDP1.1	LOC_Os01g66200.1	4596	885	1	No	No	expressed protein
chr01	38459441	1370122	no	synonymous	intron	G	GA	LOC_Os01g66200	reverse	38454786	38460564	qCDP1.1	LOC_Os01g66200.1	4655	886	1	No	No	expressed protein
chr01	38459750	1370123	no	synonymous	intron	C	T	LOC_Os01g66200	reverse	38454786	38460564	qCDP1.1	LOC_Os01g66200.1	4964	887	1	No	No	expressed protein
chr01	38459825	1370124	no	synonymous	intron	G	GA	LOC_Os01g66200	reverse	38454786	38460564	qCDP1.1	LOC_Os01g66200.1	5039	888	1	No	No	expressed protein
chr01	38460014	1370125	no	synonymous	intron	C	G	LOC_Os01g66200	reverse	38454786	38460564	qCDP1.1	LOC_Os01g66200.1	5228	889	1	No	No	expressed protein
chr01	38460033	1370126	no	synonymous	intron	C	A	LOC_Os01g66200	reverse	38454786	38460564	qCDP1.1	LOC_Os01g66200.1	5247	890	1	No	No	expressed protein
chr01	38460174	1370127	no	synonymous	intron	G	C	LOC_Os01g66200	reverse	38454786	38460564	qCDP1.1	LOC_Os01g66200.1	5388	891	1	No	No	expressed protein
chr01	38460191	1370128	no	synonymous	intron	T	C	LOC_Os01g66200	reverse	38454786	38460564	qCDP1.1	LOC_Os01g66200.1	5405	892	1	No	No	expressed protein
chr01	38460405	1370129	no	synonymous	intron	A	AT	LOC_Os01g66200	reverse	38454786	38460564	qCDP1.1	LOC_Os01g66200.1	5619	893	1	No	No	expressed protein
chr01	38460405	1370129	no	synonymous	intron	A	T	LOC_Os01g66200	reverse	38454786	38460564	qCDP1.1	LOC_Os01g66200.1	5619	894	1	No	No	expressed protein
chr01	38469820	1370325	no	synonymous	intron	C	T	LOC_Os01g66230	reverse	38469633	38475218	qCDP1.1	LOC_Os01g66230.2	187	895	3	No	No	csAtPR5, putative, expressed
chr01	38469844	1370326	no	synonymous	intron	G	C	LOC_Os01g66230	reverse	38469633	38475218	qCDP1.1	LOC_Os01g66230.2	211	896	3	No	No	csAtPR5, putative, expressed
chr01	38469867	1370327	no	synonymous	intron	A	G	LOC_Os01g66230	reverse	38469633	38475218	qCDP1.1	LOC_Os01g66230.2	234	897	3	No	No	csAtPR5, putative, expressed
chr01	38469879	1370328	no	synonymous	intron	A	G	LOC_Os01g66230	reverse	38469633	38475218	qCDP1.1	LOC_Os01g66230.2	246	898	3	No	No	csAtPR5, putative, expressed
chr01	38469893	1370329	no	synonymous	intron	T	G	LOC_Os01g66230	reverse	38469633	38475218	qCDP1.1	LOC_Os01g66230.2	260	899	3	No	No	csAtPR5, putative, expressed
chr01	38469897	1370330	no	synonymous	intron	A	T	LOC_Os01g66230	reverse	38469633	38475218	qCDP1.1	LOC_Os01g66230.2	264	900	3	No	No	csAtPR5, putative, expressed
chr01	38469900	1370331	no	synonymous	intron	A	G	LOC_Os01g66230	reverse	38469633	38475218	qCDP1.1	LOC_Os01g66230.2	267	901	3	No	No	csAtPR5, putative, expressed
chr01	38469902	1370332	no	synonymous	intron	C	T	LOC_Os01g66230	reverse	38469633	38475218	qCDP1.1	LOC_Os01g66230.2	269	902	3	No	No	csAtPR5, putative, expressed
chr01	38469954	1370334	no	synonymous	intron	C	T	LOC_Os01g66230	reverse	38469633	38475218	qCDP1.1	LOC_Os01g66230.2	321	903	3	No	No	csAtPR5, putative, expressed
chr01	38469960	1370335	no	synonymous	intron	GGTCC	G	LOC_Os01g66230	reverse	38469633	38475218	qCDP1.1	LOC_Os01g66230.2	327	904	3	No	No	csAtPR5, putative, expressed
chr01	38469979	1370336	no	synonymous	intron	C	T	LOC_Os01g66230	reverse	38469633	38475218	qCDP1.1	LOC_Os01g66230.2	346	905	3	No	No	csAtPR5, putative, expressed
chr01	38469980	1370337	no	synonymous	intron	C	G	LOC_Os01g66230	reverse	38469633	38475218	qCDP1.1	LOC_Os01g66230.2	347	906	3	No	No	csAtPR5, putative, expressed
chr01	38469982	1370338	no	synonymous	intron	T	G	LOC_Os01g66230	reverse	38469633	38475218	qCDP1.1	LOC_Os01g66230.2	349	907	3	No	No	csAtPR5, putative, expressed
chr01	38469985	1370339	no	synonymous	intron	G	A	LOC_Os01g66230	reverse	38469633	38475218	qCDP1.1	LOC_Os01g66230.2	352	908	3	No	No	csAtPR5, putative, expressed
chr01	38469986	1370340	no	synonymous	intron	G	A	LOC_Os01g66230	reverse	38469633	38475218	qCDP1.1	LOC_Os01g66230.2	353	909	3	No	No	csAtPR5, putative, expressed
chr01	38469996	1370341	no	synonymous	intron	C	T	LOC_Os01g66230	reverse	38469633	38475218	qCDP1.1	LOC_Os01g66230.2	363	910	3	No	No	csAtPR5, putative, expressed
chr01	38469997	1370342	no	synonymous	intron	G	GC	LOC_Os01g66230	reverse	38469633	38475218	qCDP1.1	LOC_Os01g66230.2	364	911	3	No	No	csAtPR5, putative, expressed
chr01	38470008	1370343	no	synonymous	intron	A	G	LOC_Os01g66230	reverse	38469633	38475218	qCDP1.1	LOC_Os01g66230.2	375	912	3	No	No	csAtPR5, putative, expressed
chr01	38470015	1370344	no	synonymous	intron	C	T	LOC_Os01g66230	reverse	38469633	38475218	qCDP1.1	LOC_Os01g66230.2	382	913	3	No	No	csAtPR5, putative, expressed
chr01	38470016	1370345	no	synonymous	intron	G	T	LOC_Os01g66230	reverse	38469633	38475218	qCDP1.1	LOC_Os01g66230.2	383	914	3	No	No	csAtPR5, putative, expressed
chr01	38470020	1370346	no	synonymous	intron	C	T	LOC_Os01g66230	reverse	38469633	38475218	qCDP1.1	LOC_Os01g66230.2	387	915	3	No	No	csAtPR5, putative, expressed
chr01	38470053	1370347	no	synonymous	intron	T	A	LOC_Os01g66230	reverse	38469633	38475218	qCDP1.1	LOC_Os01g66230.2	420	916	3	No	No	csAtPR5, putative, expressed
chr01	38470054	1370348	no	synonymous	intron	G	A	LOC_Os01g66230	reverse	38469633	38475218	qCDP1.1	LOC_Os01g66230.2	421	917	3	No	No	csAtPR5, putative, expressed
chr01	38470060	1370349	no	synonymous	intron	T	C	LOC_Os01g66230	reverse	38469633	38475218	qCDP1.1	LOC_Os01g66230.2	427	918	3	No	No	csAtPR5, putative, expressed
chr01	38470070	1370350	no	synonymous	intron	C	A	LOC_Os01g66230	reverse	38469633	38475218	qCDP1.1	LOC_Os01g66230.2	437	919	3	No	No	csAtPR5, putative, expressed
chr01	38470070	1370350	no	synonymous	intron	C	T	LOC_Os01g66230	reverse	38469633	38475218	qCDP1.1	LOC_Os01g66230.2	437	920	3	No	No	csAtPR5, putative, expressed
chr01	38470081	1370351	no	synonymous	intron	T	C	LOC_Os01g66230	reverse	38469633	38475218	qCDP1.1	LOC_Os01g66230.2	448	921	3	No	No	csAtPR5, putative, expressed
chr01	38470082	1370352	no	synonymous	intron	G	A	LOC_Os01g66230	reverse	38469633	38475218	qCDP1.1	LOC_Os01g66230.2	449	922	3	No	No	csAtPR5, putative, expressed
chr01	38470083	1370353	no	synonymous	intron	C	T	LOC_Os01g66230	reverse	38469633	38475218	qCDP1.1	LOC_Os01g66230.2	450	923	3	No	No	csAtPR5, putative, expressed
chr01	38470095	1370354	no	synonymous	intron	A	G	LOC_Os01g66230	reverse	38469633	38475218	qCDP1.1	LOC_Os01g66230.2	462	924	3	No	No	csAtPR5, putative, expressed
chr01	38470099	1370355	no	synonymous	intron	C	T	LOC_Os01g66230	reverse	38469633	38475218	qCDP1.1	LOC_Os01g66230.2	466	925	3	No	No	csAtPR5, putative, expressed
chr01	38470119	1370356	no	synonymous	intron	A	G	LOC_Os01g66230	reverse	38469633	38475218	qCDP1.1	LOC_Os01g66230.2	486	926	3	No	No	csAtPR5, putative, expressed
chr01	38470122	1370357	no	synonymous	intron	G	A	LOC_Os01g66230	reverse	38469633	38475218	qCDP1.1	LOC_Os01g66230.2	489	927	3	No	No	csAtPR5, putative, expressed
chr01	38470164	1370358	no	synonymous	intron	A	G	LOC_Os01g66230	reverse	38469633	38475218	qCDP1.1	LOC_Os01g66230.2	531	928	3	No	No	csAtPR5, putative, expressed
chr01	38470179	1370359	no	synonymous	intron	G	A	LOC_Os01g66230	reverse	38469633	38475218	qCDP1.1	LOC_Os01g66230.2	546	929	3	No	No	csAtPR5, putative, expressed
chr01	38470189	1370360	no	synonymous	intron	C	T	LOC_Os01g66230	reverse	38469633	38475218	qCDP1.1	LOC_Os01g66230.2	556	930	3	No	No	csAtPR5, putative, expressed
chr01	38470213	1370361	no	synonymous	intron	G	A	LOC_Os01g66230	reverse	38469633	38475218	qCDP1.1	LOC_Os01g66230.2	580	931	3	No	No	csAtPR5, putative, expressed
chr01	38470226	1370362	no	synonymous	intron	T	A	LOC_Os01g66230	reverse	38469633	38475218	qCDP1.1	LOC_Os01g66230.2	593	932	3	No	No	csAtPR5, putative, expressed
chr01	38470230	1370363	no	synonymous	intron	C	T	LOC_Os01g66230	reverse	38469633	38475218	qCDP1.1	LOC_Os01g66230.2	597	933	3	No	No	csAtPR5, putative, expressed
chr01	38470251	1370364	no	synonymous	intron	C	T	LOC_Os01g66230	reverse	38469633	38475218	qCDP1.1	LOC_Os01g66230.2	618	934	3	No	No	csAtPR5, putative, expressed
chr01	38470263	1370365	no	synonymous	intron	G	A	LOC_Os01g66230	reverse	38469633	38475218	qCDP1.1	LOC_Os01g66230.2	630	935	3	No	No	csAtPR5, putative, expressed
chr01	38470265	1370366	no	synonymous	intron	C	T	LOC_Os01g66230	reverse	38469633	38475218	qCDP1.1	LOC_Os01g66230.2	632	936	3	No	No	csAtPR5, putative, expressed
chr01	38470266	1370367	no	synonymous	intron	G	A	LOC_Os01g66230	reverse	38469633	38475218	qCDP1.1	LOC_Os01g66230.2	633	937	3	No	No	csAtPR5, putative, expressed
chr01	38470280	1370368	no	synonymous	intron	T	A	LOC_Os01g66230	reverse	38469633	38475218	qCDP1.1	LOC_Os01g66230.2	647	938	3	No	No	csAtPR5, putative, expressed
chr01	38470286	1370369	no	synonymous	intron	C	T	LOC_Os01g66230	reverse	38469633	38475218	qCDP1.1	LOC_Os01g66230.2	653	939	3	No	No	csAtPR5, putative, expressed
chr01	38470298	1370370	no	synonymous	intron	C	A	LOC_Os01g66230	reverse	38469633	38475218	qCDP1.1	LOC_Os01g66230.2	665	940	3	No	No	csAtPR5, putative, expressed
chr01	38470302	1370371	no	synonymous	intron	G	A	LOC_Os01g66230	reverse	38469633	38475218	qCDP1.1	LOC_Os01g66230.2	669	941	3	No	No	csAtPR5, putative, expressed
chr01	38470307	1370372	no	synonymous	intron	T	C	LOC_Os01g66230	reverse	38469633	38475218	qCDP1.1	LOC_Os01g66230.2	674	942	3	No	No	csAtPR5, putative, expressed
chr01	38470309	1370373	no	synonymous	intron	G	T	LOC_Os01g66230	reverse	38469633	38475218	qCDP1.1	LOC_Os01g66230.2	676	943	3	No	No	csAtPR5, putative, expressed
chr01	38470316	1370374	no	synonymous	intron	A	C	LOC_Os01g66230	reverse	38469633	38475218	qCDP1.1	LOC_Os01g66230.2	683	944	3	No	No	csAtPR5, putative, expressed
chr01	38470319	1370375	no	synonymous	intron	G	A	LOC_Os01g66230	reverse	38469633	38475218	qCDP1.1	LOC_Os01g66230.2	686	945	3	No	No	csAtPR5, putative, expressed
chr01	38470326	1370376	no	synonymous	intron	T	C	LOC_Os01g66230	reverse	38469633	38475218	qCDP1.1	LOC_Os01g66230.2	693	946	3	No	No	csAtPR5, putative, expressed
chr01	38470331	1370377	no	synonymous	intron	C	T	LOC_Os01g66230	reverse	38469633	38475218	qCDP1.1	LOC_Os01g66230.2	698	947	3	No	No	csAtPR5, putative, expressed
chr01	38470332	1370378	no	synonymous	intron	G	A	LOC_Os01g66230	reverse	38469633	38475218	qCDP1.1	LOC_Os01g66230.2	699	948	3	No	No	csAtPR5, putative, expressed
chr01	38470336	1370379	no	synonymous	intron	C	T	LOC_Os01g66230	reverse	38469633	38475218	qCDP1.1	LOC_Os01g66230.2	703	949	3	No	No	csAtPR5, putative, expressed
chr01	38470339	1370380	no	synonymous	intron	G	A	LOC_Os01g66230	reverse	38469633	38475218	qCDP1.1	LOC_Os01g66230.2	706	950	3	No	No	csAtPR5, putative, expressed
chr01	38470362	1370381	no	synonymous	intron	G	T	LOC_Os01g66230	reverse	38469633	38475218	qCDP1.1	LOC_Os01g66230.2	729	951	3	No	No	csAtPR5, putative, expressed
chr01	38470366	1370382	no	synonymous	intron	C	T	LOC_Os01g66230	reverse	38469633	38475218	qCDP1.1	LOC_Os01g66230.2	733	952	3	No	No	csAtPR5, putative, expressed
chr01	38470371	1370383	no	synonymous	intron	T	C	LOC_Os01g66230	reverse	38469633	38475218	qCDP1.1	LOC_Os01g66230.2	738	953	3	No	No	csAtPR5, putative, expressed
chr01	38470379	1370384	no	synonymous	intron	G	A	LOC_Os01g66230	reverse	38469633	38475218	qCDP1.1	LOC_Os01g66230.2	746	954	3	No	No	csAtPR5, putative, expressed
chr01	38470393	1370385	no	synonymous	intron	C	T	LOC_Os01g66230	reverse	38469633	38475218	qCDP1.1	LOC_Os01g66230.2	760	955	3	No	No	csAtPR5, putative, expressed
chr01	38470413	1370386	no	synonymous	intron	C	T	LOC_Os01g66230	reverse	38469633	38475218	qCDP1.1	LOC_Os01g66230.2	780	956	3	No	No	csAtPR5, putative, expressed
chr01	38470416	1370387	no	synonymous	intron	C	T	LOC_Os01g66230	reverse	38469633	38475218	qCDP1.1	LOC_Os01g66230.2	783	957	3	No	No	csAtPR5, putative, expressed
chr01	38470447	1370388	no	synonymous	intron	C	T	LOC_Os01g66230	reverse	38469633	38475218	qCDP1.1	LOC_Os01g66230.2	814	958	3	No	No	csAtPR5, putative, expressed
chr01	38470447	1370388	no	synonymous	intron	C	A	LOC_Os01g66230	reverse	38469633	38475218	qCDP1.1	LOC_Os01g66230.2	814	959	3	No	No	csAtPR5, putative, expressed
chr01	38470452	1370389	no	synonymous	intron	G	T	LOC_Os01g66230	reverse	38469633	38475218	qCDP1.1	LOC_Os01g66230.2	819	960	3	No	No	csAtPR5, putative, expressed
chr01	38470452	1370389	no	synonymous	intron	G	A	LOC_Os01g66230	reverse	38469633	38475218	qCDP1.1	LOC_Os01g66230.2	819	961	3	No	No	csAtPR5, putative, expressed
chr01	38470453	1370390	no	synonymous	intron	G	A	LOC_Os01g66230	reverse	38469633	38475218	qCDP1.1	LOC_Os01g66230.2	820	962	3	No	No	csAtPR5, putative, expressed
chr01	38470460	1370391	no	synonymous	intron	C	T	LOC_Os01g66230	reverse	38469633	38475218	qCDP1.1	LOC_Os01g66230.2	827	963	3	No	No	csAtPR5, putative, expressed
chr01	38470463	1370392	no	synonymous	intron	A	T	LOC_Os01g66230	reverse	38469633	38475218	qCDP1.1	LOC_Os01g66230.2	830	964	3	No	No	csAtPR5, putative, expressed
chr01	38470468	1370393	no	synonymous	intron	A	T	LOC_Os01g66230	reverse	38469633	38475218	qCDP1.1	LOC_Os01g66230.2	835	965	3	No	No	csAtPR5, putative, expressed
chr01	38470475	1370394	no	synonymous	intron	G	A	LOC_Os01g66230	reverse	38469633	38475218	qCDP1.1	LOC_Os01g66230.2	842	966	3	No	No	csAtPR5, putative, expressed
chr01	38470488	1370395	no	synonymous	intron	G	A	LOC_Os01g66230	reverse	38469633	38475218	qCDP1.1	LOC_Os01g66230.2	855	967	3	No	No	csAtPR5, putative, expressed
chr01	38470492	1370396	no	synonymous	intron	G	A	LOC_Os01g66230	reverse	38469633	38475218	qCDP1.1	LOC_Os01g66230.2	859	968	3	No	No	csAtPR5, putative, expressed
chr01	38470495	1370397	no	synonymous	intron	G	C	LOC_Os01g66230	reverse	38469633	38475218	qCDP1.1	LOC_Os01g66230.2	862	969	3	No	No	csAtPR5, putative, expressed
chr01	38470500	1370398	no	synonymous	intron	C	T	LOC_Os01g66230	reverse	38469633	38475218	qCDP1.1	LOC_Os01g66230.2	867	970	3	No	No	csAtPR5, putative, expressed
chr01	38470501	1370399	no	synonymous	intron	C	T	LOC_Os01g66230	reverse	38469633	38475218	qCDP1.1	LOC_Os01g66230.2	868	971	3	No	No	csAtPR5, putative, expressed
chr01	38470507	1370400	no	synonymous	intron	C	T	LOC_Os01g66230	reverse	38469633	38475218	qCDP1.1	LOC_Os01g66230.2	874	972	3	No	No	csAtPR5, putative, expressed
chr01	38470518	1370403	no	synonymous	intron	T	C	LOC_Os01g66230	reverse	38469633	38475218	qCDP1.1	LOC_Os01g66230.2	885	973	3	No	No	csAtPR5, putative, expressed
chr01	38470538	1370404	no	synonymous	intron	A	G	LOC_Os01g66230	reverse	38469633	38475218	qCDP1.1	LOC_Os01g66230.2	905	974	3	No	No	csAtPR5, putative, expressed
chr01	38470566	1370405	no	synonymous	intron	A	G	LOC_Os01g66230	reverse	38469633	38475218	qCDP1.1	LOC_Os01g66230.2	933	975	3	No	No	csAtPR5, putative, expressed
chr01	38470581	1370406	no	synonymous	intron	A	G	LOC_Os01g66230	reverse	38469633	38475218	qCDP1.1	LOC_Os01g66230.2	948	976	3	No	No	csAtPR5, putative, expressed
chr01	38470584	1370407	no	synonymous	intron	C	G	LOC_Os01g66230	reverse	38469633	38475218	qCDP1.1	LOC_Os01g66230.2	951	977	3	No	No	csAtPR5, putative, expressed
chr01	38470586	1370408	no	synonymous	intron	G	A	LOC_Os01g66230	reverse	38469633	38475218	qCDP1.1	LOC_Os01g66230.2	953	978	3	No	No	csAtPR5, putative, expressed
chr01	38470592	1370409	no	synonymous	intron	G	A	LOC_Os01g66230	reverse	38469633	38475218	qCDP1.1	LOC_Os01g66230.2	959	979	3	No	No	csAtPR5, putative, expressed
chr01	38470632	1370410	no	synonymous	intron	A	G	LOC_Os01g66230	reverse	38469633	38475218	qCDP1.1	LOC_Os01g66230.2	999	980	3	No	No	csAtPR5, putative, expressed
chr01	38470636	1370411	no	synonymous	intron	G	A	LOC_Os01g66230	reverse	38469633	38475218	qCDP1.1	LOC_Os01g66230.2	1003	981	3	No	No	csAtPR5, putative, expressed
chr01	38470656	1370412	no	synonymous	intron	T	C	LOC_Os01g66230	reverse	38469633	38475218	qCDP1.1	LOC_Os01g66230.2	1023	982	3	No	No	csAtPR5, putative, expressed
chr01	38470667	1370413	no	synonymous	intron	C	T	LOC_Os01g66230	reverse	38469633	38475218	qCDP1.1	LOC_Os01g66230.2	1034	983	3	No	No	csAtPR5, putative, expressed
chr01	38470698	1370414	no	synonymous	intron	C	T	LOC_Os01g66230	reverse	38469633	38475218	qCDP1.1	LOC_Os01g66230.2	1065	984	3	No	No	csAtPR5, putative, expressed
chr01	38470703	1370415	no	synonymous	intron	C	T	LOC_Os01g66230	reverse	38469633	38475218	qCDP1.1	LOC_Os01g66230.2	1070	985	3	No	No	csAtPR5, putative, expressed
chr01	38470704	1370416	no	synonymous	intron	G	A	LOC_Os01g66230	reverse	38469633	38475218	qCDP1.1	LOC_Os01g66230.2	1071	986	3	No	No	csAtPR5, putative, expressed
chr01	38470713	1370417	no	synonymous	intron	T	C	LOC_Os01g66230	reverse	38469633	38475218	qCDP1.1	LOC_Os01g66230.2	1080	987	3	No	No	csAtPR5, putative, expressed
chr01	38470730	1370418	no	synonymous	intron	T	C	LOC_Os01g66230	reverse	38469633	38475218	qCDP1.1	LOC_Os01g66230.2	1097	988	3	No	No	csAtPR5, putative, expressed
chr01	38470732	1370419	no	synonymous	intron	G	A	LOC_Os01g66230	reverse	38469633	38475218	qCDP1.1	LOC_Os01g66230.2	1099	989	3	No	No	csAtPR5, putative, expressed
chr01	38470738	1370420	no	synonymous	intron	C	T	LOC_Os01g66230	reverse	38469633	38475218	qCDP1.1	LOC_Os01g66230.2	1105	990	3	No	No	csAtPR5, putative, expressed
chr01	38470761	1370421	no	synonymous	intron	C	T	LOC_Os01g66230	reverse	38469633	38475218	qCDP1.1	LOC_Os01g66230.2	1128	991	3	No	No	csAtPR5, putative, expressed
chr01	38470762	1370422	no	synonymous	intron	C	T	LOC_Os01g66230	reverse	38469633	38475218	qCDP1.1	LOC_Os01g66230.2	1129	992	3	No	No	csAtPR5, putative, expressed
chr01	38470773	1370423	no	synonymous	intron	C	T	LOC_Os01g66230	reverse	38469633	38475218	qCDP1.1	LOC_Os01g66230.2	1140	993	3	No	No	csAtPR5, putative, expressed
chr01	38470786	1370424	no	synonymous	intron	C	G	LOC_Os01g66230	reverse	38469633	38475218	qCDP1.1	LOC_Os01g66230.2	1153	994	3	No	No	csAtPR5, putative, expressed
chr01	38470797	1370425	no	synonymous	intron	C	T	LOC_Os01g66230	reverse	38469633	38475218	qCDP1.1	LOC_Os01g66230.2	1164	995	3	No	No	csAtPR5, putative, expressed
chr01	38470810	1370426	no	synonymous	intron	C	T	LOC_Os01g66230	reverse	38469633	38475218	qCDP1.1	LOC_Os01g66230.2	1177	996	3	No	No	csAtPR5, putative, expressed
chr01	38470816	1370427	no	synonymous	intron	T	C	LOC_Os01g66230	reverse	38469633	38475218	qCDP1.1	LOC_Os01g66230.2	1183	997	3	No	No	csAtPR5, putative, expressed
chr01	38470854	1370428	no	synonymous	intron	A	G	LOC_Os01g66230	reverse	38469633	38475218	qCDP1.1	LOC_Os01g66230.2	1221	998	3	No	No	csAtPR5, putative, expressed
chr01	38470866	1370429	no	synonymous	intron	C	T	LOC_Os01g66230	reverse	38469633	38475218	qCDP1.1	LOC_Os01g66230.2	1233	999	3	No	No	csAtPR5, putative, expressed
chr01	38470888	1370431	no	synonymous	intron	G	T	LOC_Os01g66230	reverse	38469633	38475218	qCDP1.1	LOC_Os01g66230.2	1255	1000	3	No	No	csAtPR5, putative, expressed
chr01	38470935	1370434	no	synonymous	intron	G	A	LOC_Os01g66230	reverse	38469633	38475218	qCDP1.1	LOC_Os01g66230.2	1302	1001	3	No	No	csAtPR5, putative, expressed
chr01	38470974	1370437	no	synonymous	intron	C	T	LOC_Os01g66230	reverse	38469633	38475218	qCDP1.1	LOC_Os01g66230.2	1341	1002	3	No	No	csAtPR5, putative, expressed
chr01	38470980	1370438	no	synonymous	intron	C	T	LOC_Os01g66230	reverse	38469633	38475218	qCDP1.1	LOC_Os01g66230.2	1347	1003	3	No	No	csAtPR5, putative, expressed
chr01	38470999	1370439	no	synonymous	intron	A	T	LOC_Os01g66230	reverse	38469633	38475218	qCDP1.1	LOC_Os01g66230.2	1366	1004	3	No	No	csAtPR5, putative, expressed
chr01	38471034	1370440	no	synonymous	intron	G	A	LOC_Os01g66230	reverse	38469633	38475218	qCDP1.1	LOC_Os01g66230.2	1401	1005	3	No	No	csAtPR5, putative, expressed
chr01	38471074	1370441	no	synonymous	intron	G	A	LOC_Os01g66230	reverse	38469633	38475218	qCDP1.1	LOC_Os01g66230.2	1441	1006	3	No	No	csAtPR5, putative, expressed
chr01	38471090	1370442	no	synonymous	intron	C	T	LOC_Os01g66230	reverse	38469633	38475218	qCDP1.1	LOC_Os01g66230.2	1457	1007	3	No	No	csAtPR5, putative, expressed
chr01	38471127	1370443	no	synonymous	intron	C	T	LOC_Os01g66230	reverse	38469633	38475218	qCDP1.1	LOC_Os01g66230.2	1494	1008	3	No	No	csAtPR5, putative, expressed
chr01	38471161	1370444	no	synonymous	intron	T	G	LOC_Os01g66230	reverse	38469633	38475218	qCDP1.1	LOC_Os01g66230.2	1528	1009	3	No	No	csAtPR5, putative, expressed
chr01	38471181	1370445	no	synonymous	intron	CA	C	LOC_Os01g66230	reverse	38469633	38475218	qCDP1.1	LOC_Os01g66230.2	1548	1010	3	No	No	csAtPR5, putative, expressed
chr01	38471182	1370447	no	synonymous	intron	A	C	LOC_Os01g66230	reverse	38469633	38475218	qCDP1.1	LOC_Os01g66230.2	1549	1011	3	No	No	csAtPR5, putative, expressed
chr01	38471183	1370448	no	synonymous	intron	A	C	LOC_Os01g66230	reverse	38469633	38475218	qCDP1.1	LOC_Os01g66230.2	1550	1012	3	No	No	csAtPR5, putative, expressed
chr01	38471227	1370449	no	synonymous	intron	A	AT	LOC_Os01g66230	reverse	38469633	38475218	qCDP1.1	LOC_Os01g66230.2	1594	1013	3	No	No	csAtPR5, putative, expressed
chr01	38471319	1370450	no	synonymous	intron	G	C	LOC_Os01g66230	reverse	38469633	38475218	qCDP1.1	LOC_Os01g66230.2	1686	1014	3	No	No	csAtPR5, putative, expressed
chr01	38471549	1370451	no	synonymous	intron	A	G	LOC_Os01g66230	reverse	38469633	38475218	qCDP1.1	LOC_Os01g66230.2	1916	1015	3	No	No	csAtPR5, putative, expressed
chr01	38471643	1370452	no	synonymous	intron	T	A	LOC_Os01g66230	reverse	38469633	38475218	qCDP1.1	LOC_Os01g66230.2	2010	1016	3	No	No	csAtPR5, putative, expressed
chr01	38471702	1370453	no	synonymous	intron	CA	C	LOC_Os01g66230	reverse	38469633	38475218	qCDP1.1	LOC_Os01g66230.2	2069	1017	3	No	No	csAtPR5, putative, expressed
chr01	38471856	1370454	no	synonymous	intron	T	C	LOC_Os01g66230	reverse	38469633	38475218	qCDP1.1	LOC_Os01g66230.2	2223	1018	3	No	No	csAtPR5, putative, expressed
chr01	38471879	1370455	no	synonymous	intron	G	A	LOC_Os01g66230	reverse	38469633	38475218	qCDP1.1	LOC_Os01g66230.2	2246	1019	3	No	No	csAtPR5, putative, expressed
chr01	38471893	1370456	no	synonymous	intron	C	CCA	LOC_Os01g66230	reverse	38469633	38475218	qCDP1.1	LOC_Os01g66230.2	2260	1020	3	No	No	csAtPR5, putative, expressed
chr01	38471894	1370457	no	synonymous	intron	T	C	LOC_Os01g66230	reverse	38469633	38475218	qCDP1.1	LOC_Os01g66230.2	2261	1021	3	No	No	csAtPR5, putative, expressed
chr01	38471895	1370458	no	synonymous	intron	T	TATAAACGA	LOC_Os01g66230	reverse	38469633	38475218	qCDP1.1	LOC_Os01g66230.2	2262	1022	3	No	No	csAtPR5, putative, expressed
chr01	38471900	1370459	no	synonymous	intron	T	A	LOC_Os01g66230	reverse	38469633	38475218	qCDP1.1	LOC_Os01g66230.2	2267	1023	3	No	No	csAtPR5, putative, expressed
chr01	38471901	1370460	no	synonymous	intron	A	C	LOC_Os01g66230	reverse	38469633	38475218	qCDP1.1	LOC_Os01g66230.2	2268	1024	3	No	No	csAtPR5, putative, expressed
chr01	38472049	1370461	no	synonymous	intron	C	T	LOC_Os01g66230	reverse	38469633	38475218	qCDP1.1	LOC_Os01g66230.2	2416	1025	3	No	No	csAtPR5, putative, expressed
chr01	38472074	1370462	no	synonymous	intron	T	A	LOC_Os01g66230	reverse	38469633	38475218	qCDP1.1	LOC_Os01g66230.2	2441	1026	3	No	No	csAtPR5, putative, expressed
chr01	38472312	1370463	no	synonymous	intron	G	GA	LOC_Os01g66230	reverse	38469633	38475218	qCDP1.1	LOC_Os01g66230.2	2679	1027	3	No	No	csAtPR5, putative, expressed
chr01	38472412	1370464	no	synonymous	exon	G	T	LOC_Os01g66230	reverse	38469633	38475218	qCDP1.1	LOC_Os01g66230.2	2779	1028	3	No	No	csAtPR5, putative, expressed
chr01	38472443	1370465	no	missense	exon	T	C	LOC_Os01g66230	reverse	38469633	38475218	qCDP1.1	LOC_Os01g66230.2	2810	1029	3	No	No	csAtPR5, putative, expressed
chr01	38472732	1370466	no	missense	exon	T	G	LOC_Os01g66230	reverse	38469633	38475218	qCDP1.1	LOC_Os01g66230.2	3099	1030	3	No	No	csAtPR5, putative, expressed
chr01	38472938	1370467	no	missense	exon	G	T	LOC_Os01g66230	reverse	38469633	38475218	qCDP1.1	LOC_Os01g66230.2	3305	1031	3	No	No	csAtPR5, putative, expressed
chr01	38472986	1370468	no	missense	exon	C	A	LOC_Os01g66230	reverse	38469633	38475218	qCDP1.1	LOC_Os01g66230.2	3353	1032	3	No	No	csAtPR5, putative, expressed
chr01	38473000	1370469	no	nonsense	exon	A	T	LOC_Os01g66230	reverse	38469633	38475218	qCDP1.1	LOC_Os01g66230.2	3367	1033	3	No	No	csAtPR5, putative, expressed
chr01	38473063	1370470	no	synonymous	intron	G	A	LOC_Os01g66230	reverse	38469633	38475218	qCDP1.1	LOC_Os01g66230.2	3430	1034	3	No	No	csAtPR5, putative, expressed
chr01	38473070	1370471	no	synonymous	intron	T	C	LOC_Os01g66230	reverse	38469633	38475218	qCDP1.1	LOC_Os01g66230.2	3437	1035	3	No	No	csAtPR5, putative, expressed
chr01	38473366	1370472	no	synonymous	intron	GCATA	G	LOC_Os01g66230	reverse	38469633	38475218	qCDP1.1	LOC_Os01g66230.2	3733	1036	3	No	No	csAtPR5, putative, expressed
chr01	38473506	1370473	no	synonymous	intron	T	C	LOC_Os01g66230	reverse	38469633	38475218	qCDP1.1	LOC_Os01g66230.2	3873	1037	3	No	No	csAtPR5, putative, expressed
chr01	38473517	1370474	no	synonymous	intron	C	G	LOC_Os01g66230	reverse	38469633	38475218	qCDP1.1	LOC_Os01g66230.2	3884	1038	3	No	No	csAtPR5, putative, expressed
chr01	38473643	1370475	no	synonymous	intron	G	T	LOC_Os01g66230	reverse	38469633	38475218	qCDP1.1	LOC_Os01g66230.2	4010	1039	3	No	No	csAtPR5, putative, expressed
chr01	38473936	1370476	no	synonymous	intron	C	A	LOC_Os01g66230	reverse	38469633	38475218	qCDP1.1	LOC_Os01g66230.2	4303	1040	3	No	No	csAtPR5, putative, expressed
chr01	38473959	1370477	no	synonymous	intron	A	C	LOC_Os01g66230	reverse	38469633	38475218	qCDP1.1	LOC_Os01g66230.2	4326	1041	3	No	No	csAtPR5, putative, expressed
chr01	38473994	1370478	no	synonymous	intron	G	A	LOC_Os01g66230	reverse	38469633	38475218	qCDP1.1	LOC_Os01g66230.2	4361	1042	3	No	No	csAtPR5, putative, expressed
chr01	38474037	1370479	no	synonymous	intron	G	A	LOC_Os01g66230	reverse	38469633	38475218	qCDP1.1	LOC_Os01g66230.2	4404	1043	3	No	No	csAtPR5, putative, expressed
chr01	38474099	1370480	no	synonymous	intron	T	C	LOC_Os01g66230	reverse	38469633	38475218	qCDP1.1	LOC_Os01g66230.2	4466	1044	3	No	No	csAtPR5, putative, expressed
chr01	38474202	1370481	no	synonymous	intron	A	C	LOC_Os01g66230	reverse	38469633	38475218	qCDP1.1	LOC_Os01g66230.2	4569	1045	3	No	No	csAtPR5, putative, expressed
chr01	38474389	1370482	no	synonymous	intron	C	T	LOC_Os01g66230	reverse	38469633	38475218	qCDP1.1	LOC_Os01g66230.2	4756	1046	3	No	No	csAtPR5, putative, expressed
chr01	38474646	1370483	no	missense	exon	A	G	LOC_Os01g66230	reverse	38469633	38475218	qCDP1.1	LOC_Os01g66230.2	5013	1047	3	No	No	csAtPR5, putative, expressed
chr01	38474662	1370484	no	synonymous	exon	T	C	LOC_Os01g66230	reverse	38469633	38475218	qCDP1.1	LOC_Os01g66230.2	5029	1048	3	No	No	csAtPR5, putative, expressed
chr01	38474681	1370485	no	missense	exon	A	C	LOC_Os01g66230	reverse	38469633	38475218	qCDP1.1	LOC_Os01g66230.2	5048	1049	3	No	No	csAtPR5, putative, expressed
chr01	38474926	1370486	no	nonsense	exon	CCTCGCGGTA	C	LOC_Os01g66230	reverse	38469633	38475218	qCDP1.1	LOC_Os01g66230.2	5293	1050	3	No	No	csAtPR5, putative, expressed
chr01	38474933	1370487	no	synonymous	exon	G	A	LOC_Os01g66230	reverse	38469633	38475218	qCDP1.1	LOC_Os01g66230.2	5300	1051	3	No	No	csAtPR5, putative, expressed
chr01	38474974	1370488	no	missense	exon	C	T	LOC_Os01g66230	reverse	38469633	38475218	qCDP1.1	LOC_Os01g66230.2	5341	1052	3	No	No	csAtPR5, putative, expressed
chr01	38475032	1370489	no	missense	exon	C	G	LOC_Os01g66230	reverse	38469633	38475218	qCDP1.1	LOC_Os01g66230.2	5399	1053	3	No	No	csAtPR5, putative, expressed
chr01	38475050	1370490	no	synonymous	exon	C	T	LOC_Os01g66230	reverse	38469633	38475218	qCDP1.1	LOC_Os01g66230.2	5417	1054	3	No	No	csAtPR5, putative, expressed
chr01	38475067	1370491	no	synonymous	exon	A	G	LOC_Os01g66230	reverse	38469633	38475218	qCDP1.1	LOC_Os01g66230.2	5434	1055	3	No	No	csAtPR5, putative, expressed
chr01	38475156	1370492	no	missense	exon	G	T	LOC_Os01g66230	reverse	38469633	38475218	qCDP1.1	LOC_Os01g66230.2	5523	1056	3	No	No	csAtPR5, putative, expressed
chr01	38475162	1370494	no	missense	exon	T	G	LOC_Os01g66230	reverse	38469633	38475218	qCDP1.1	LOC_Os01g66230.2	5529	1057	3	No	No	csAtPR5, putative, expressed
chr01	38475176	1370495	no	missense	exon	C	CTCCTCCTCT	LOC_Os01g66230	reverse	38469633	38475218	qCDP1.1	LOC_Os01g66230.2	5543	1058	3	No	No	csAtPR5, putative, expressed
chr01	38475176	1370495	no	synonymous	exon	C	T	LOC_Os01g66230	reverse	38469633	38475218	qCDP1.1	LOC_Os01g66230.2	5543	1059	3	No	No	csAtPR5, putative, expressed
chr01	38475177	1370497	no	missense	exon	T	A	LOC_Os01g66230	reverse	38469633	38475218	qCDP1.1	LOC_Os01g66230.2	5544	1060	3	No	No	csAtPR5, putative, expressed
chr01	38475187	1370498	no	nonsense	exon	CCTT	C	LOC_Os01g66230	reverse	38469633	38475218	qCDP1.1	LOC_Os01g66230.2	5554	1061	3	No	No	csAtPR5, putative, expressed
chr01	38475630	1370507	no	synonymous	intron	G	A	LOC_Os01g66240	forward	38475617	38480790	qCDP1.1	LOC_Os01g66240.1	13	1062	1	No	No	mitochondrion protein, putative, expressed
chr01	38475648	1370508	no	synonymous	intron	A	G	LOC_Os01g66240	forward	38475617	38480790	qCDP1.1	LOC_Os01g66240.1	31	1063	1	No	No	mitochondrion protein, putative, expressed
chr01	38475698	1370509	no	missense	exon	T	TGGCGGC	LOC_Os01g66240	forward	38475617	38480790	qCDP1.1	LOC_Os01g66240.1	81	1064	1	No	No	mitochondrion protein, putative, expressed
chr01	38475703	1370510	no	nonsense	exon	GCGGCGGCGT	G	LOC_Os01g66240	forward	38475617	38480790	qCDP1.1	LOC_Os01g66240.1	86	1065	1	No	No	mitochondrion protein, putative, expressed
chr01	38475719	1370513	no	missense	exon	C	T	LOC_Os01g66240	forward	38475617	38480790	qCDP1.1	LOC_Os01g66240.1	102	1066	1	No	No	mitochondrion protein, putative, expressed
chr01	38475721	1370514	no	missense	exon	C	G	LOC_Os01g66240	forward	38475617	38480790	qCDP1.1	LOC_Os01g66240.1	104	1067	1	No	No	mitochondrion protein, putative, expressed
chr01	38476095	1370515	no	synonymous	intron	C	T	LOC_Os01g66240	forward	38475617	38480790	qCDP1.1	LOC_Os01g66240.1	478	1068	1	No	No	mitochondrion protein, putative, expressed
chr01	38476290	1370516	no	synonymous	intron	T	A	LOC_Os01g66240	forward	38475617	38480790	qCDP1.1	LOC_Os01g66240.1	673	1069	1	No	No	mitochondrion protein, putative, expressed
chr01	38476375	1370517	no	synonymous	intron	T	G	LOC_Os01g66240	forward	38475617	38480790	qCDP1.1	LOC_Os01g66240.1	758	1070	1	No	No	mitochondrion protein, putative, expressed
chr01	38476386	1370518	no	synonymous	intron	A	G	LOC_Os01g66240	forward	38475617	38480790	qCDP1.1	LOC_Os01g66240.1	769	1071	1	No	No	mitochondrion protein, putative, expressed
chr01	38476388	1370519	no	synonymous	intron	A	T	LOC_Os01g66240	forward	38475617	38480790	qCDP1.1	LOC_Os01g66240.1	771	1072	1	No	No	mitochondrion protein, putative, expressed
chr01	38476568	1370520	no	synonymous	intron	G	A	LOC_Os01g66240	forward	38475617	38480790	qCDP1.1	LOC_Os01g66240.1	951	1073	1	No	No	mitochondrion protein, putative, expressed
chr01	38476776	1370521	no	synonymous	intron	A	G	LOC_Os01g66240	forward	38475617	38480790	qCDP1.1	LOC_Os01g66240.1	1159	1074	1	No	No	mitochondrion protein, putative, expressed
chr01	38476818	1370522	no	synonymous	intron	A	G	LOC_Os01g66240	forward	38475617	38480790	qCDP1.1	LOC_Os01g66240.1	1201	1075	1	No	No	mitochondrion protein, putative, expressed
chr01	38476867	1370523	no	synonymous	intron	C	T	LOC_Os01g66240	forward	38475617	38480790	qCDP1.1	LOC_Os01g66240.1	1250	1076	1	No	No	mitochondrion protein, putative, expressed
chr01	38476882	1370524	no	synonymous	intron	G	A	LOC_Os01g66240	forward	38475617	38480790	qCDP1.1	LOC_Os01g66240.1	1265	1077	1	No	No	mitochondrion protein, putative, expressed
chr01	38476892	1370525	no	synonymous	intron	G	GA	LOC_Os01g66240	forward	38475617	38480790	qCDP1.1	LOC_Os01g66240.1	1275	1078	1	No	No	mitochondrion protein, putative, expressed
chr01	38476917	1370526	no	synonymous	intron	A	G	LOC_Os01g66240	forward	38475617	38480790	qCDP1.1	LOC_Os01g66240.1	1300	1079	1	No	No	mitochondrion protein, putative, expressed
chr01	38476954	1370527	no	synonymous	intron	G	A	LOC_Os01g66240	forward	38475617	38480790	qCDP1.1	LOC_Os01g66240.1	1337	1080	1	No	No	mitochondrion protein, putative, expressed
chr01	38476971	1370528	no	synonymous	intron	AACCC	A	LOC_Os01g66240	forward	38475617	38480790	qCDP1.1	LOC_Os01g66240.1	1354	1081	1	No	No	mitochondrion protein, putative, expressed
chr01	38476979	1370531	no	synonymous	intron	CCCCCCCACA	C	LOC_Os01g66240	forward	38475617	38480790	qCDP1.1	LOC_Os01g66240.1	1362	1082	1	No	No	mitochondrion protein, putative, expressed
chr01	38476980	1370532	no	synonymous	intron	CCCCCCACA	C	LOC_Os01g66240	forward	38475617	38480790	qCDP1.1	LOC_Os01g66240.1	1363	1083	1	No	No	mitochondrion protein, putative, expressed
chr01	38476981	1370533	no	synonymous	intron	CCCCCACA	C	LOC_Os01g66240	forward	38475617	38480790	qCDP1.1	LOC_Os01g66240.1	1364	1084	1	No	No	mitochondrion protein, putative, expressed
chr01	38476982	1370535	no	synonymous	intron	CCCCACACA	C	LOC_Os01g66240	forward	38475617	38480790	qCDP1.1	LOC_Os01g66240.1	1365	1085	1	No	No	mitochondrion protein, putative, expressed
chr01	38476984	1370537	no	synonymous	intron	CCACA	C	LOC_Os01g66240	forward	38475617	38480790	qCDP1.1	LOC_Os01g66240.1	1367	1086	1	No	No	mitochondrion protein, putative, expressed
chr01	38476991	1370541	no	synonymous	intron	C	A	LOC_Os01g66240	forward	38475617	38480790	qCDP1.1	LOC_Os01g66240.1	1374	1087	1	No	No	mitochondrion protein, putative, expressed
chr01	38477081	1370542	no	synonymous	intron	A	G	LOC_Os01g66240	forward	38475617	38480790	qCDP1.1	LOC_Os01g66240.1	1464	1088	1	No	No	mitochondrion protein, putative, expressed
chr01	38477099	1370543	no	synonymous	intron	G	A	LOC_Os01g66240	forward	38475617	38480790	qCDP1.1	LOC_Os01g66240.1	1482	1089	1	No	No	mitochondrion protein, putative, expressed
chr01	38477330	1370544	no	synonymous	intron	T	A	LOC_Os01g66240	forward	38475617	38480790	qCDP1.1	LOC_Os01g66240.1	1713	1090	1	No	No	mitochondrion protein, putative, expressed
chr01	38477412	1370545	no	missense	exon	T	G	LOC_Os01g66240	forward	38475617	38480790	qCDP1.1	LOC_Os01g66240.1	1795	1091	1	No	No	mitochondrion protein, putative, expressed
chr01	38477416	1370546	no	missense	exon	T	C	LOC_Os01g66240	forward	38475617	38480790	qCDP1.1	LOC_Os01g66240.1	1799	1092	1	No	No	mitochondrion protein, putative, expressed
chr01	38477440	1370547	no	missense	exon	G	A	LOC_Os01g66240	forward	38475617	38480790	qCDP1.1	LOC_Os01g66240.1	1823	1093	1	No	No	mitochondrion protein, putative, expressed
chr01	38477758	1370548	no	synonymous	exon	A	T	LOC_Os01g66240	forward	38475617	38480790	qCDP1.1	LOC_Os01g66240.1	2141	1094	1	No	No	mitochondrion protein, putative, expressed
chr01	38477785	1370549	no	synonymous	exon	G	C	LOC_Os01g66240	forward	38475617	38480790	qCDP1.1	LOC_Os01g66240.1	2168	1095	1	No	No	mitochondrion protein, putative, expressed
chr01	38477975	1370550	no	synonymous	exon	A	G	LOC_Os01g66240	forward	38475617	38480790	qCDP1.1	LOC_Os01g66240.1	2358	1096	1	No	No	mitochondrion protein, putative, expressed
chr01	38478383	1370551	no	synonymous	intron	C	T	LOC_Os01g66240	forward	38475617	38480790	qCDP1.1	LOC_Os01g66240.1	2766	1097	1	No	No	mitochondrion protein, putative, expressed
chr01	38478524	1370552	no	synonymous	intron	AT	A	LOC_Os01g66240	forward	38475617	38480790	qCDP1.1	LOC_Os01g66240.1	2907	1098	1	No	No	mitochondrion protein, putative, expressed
chr01	38478532	1370553	no	synonymous	intron	T	A	LOC_Os01g66240	forward	38475617	38480790	qCDP1.1	LOC_Os01g66240.1	2915	1099	1	No	No	mitochondrion protein, putative, expressed
chr01	38478561	1370554	no	synonymous	intron	C	CA	LOC_Os01g66240	forward	38475617	38480790	qCDP1.1	LOC_Os01g66240.1	2944	1100	1	No	No	mitochondrion protein, putative, expressed
chr01	38478592	1370555	no	synonymous	intron	C	T	LOC_Os01g66240	forward	38475617	38480790	qCDP1.1	LOC_Os01g66240.1	2975	1101	1	No	No	mitochondrion protein, putative, expressed
chr01	38478630	1370556	no	synonymous	intron	G	A	LOC_Os01g66240	forward	38475617	38480790	qCDP1.1	LOC_Os01g66240.1	3013	1102	1	No	No	mitochondrion protein, putative, expressed
chr01	38478731	1370557	no	synonymous	intron	A	AAT	LOC_Os01g66240	forward	38475617	38480790	qCDP1.1	LOC_Os01g66240.1	3114	1103	1	No	No	mitochondrion protein, putative, expressed
chr01	38478839	1370558	no	synonymous	intron	A	G	LOC_Os01g66240	forward	38475617	38480790	qCDP1.1	LOC_Os01g66240.1	3222	1104	1	No	No	mitochondrion protein, putative, expressed
chr01	38478885	1370559	no	synonymous	intron	G	A	LOC_Os01g66240	forward	38475617	38480790	qCDP1.1	LOC_Os01g66240.1	3268	1105	1	No	No	mitochondrion protein, putative, expressed
chr01	38478953	1370560	no	synonymous	intron	A	C	LOC_Os01g66240	forward	38475617	38480790	qCDP1.1	LOC_Os01g66240.1	3336	1106	1	No	No	mitochondrion protein, putative, expressed
chr01	38478978	1370561	no	missense	exon	T	G	LOC_Os01g66240	forward	38475617	38480790	qCDP1.1	LOC_Os01g66240.1	3361	1107	1	No	No	mitochondrion protein, putative, expressed
chr01	38478993	1370562	no	missense	exon	C	T	LOC_Os01g66240	forward	38475617	38480790	qCDP1.1	LOC_Os01g66240.1	3376	1108	1	No	No	mitochondrion protein, putative, expressed
chr01	38479078	1370563	no	synonymous	intron	A	G	LOC_Os01g66240	forward	38475617	38480790	qCDP1.1	LOC_Os01g66240.1	3461	1109	1	No	No	mitochondrion protein, putative, expressed
chr01	38479104	1370564	no	synonymous	intron	A	G	LOC_Os01g66240	forward	38475617	38480790	qCDP1.1	LOC_Os01g66240.1	3487	1110	1	No	No	mitochondrion protein, putative, expressed
chr01	38479117	1370565	no	synonymous	intron	C	T	LOC_Os01g66240	forward	38475617	38480790	qCDP1.1	LOC_Os01g66240.1	3500	1111	1	No	No	mitochondrion protein, putative, expressed
chr01	38479401	1370566	no	synonymous	intron	C	T	LOC_Os01g66240	forward	38475617	38480790	qCDP1.1	LOC_Os01g66240.1	3784	1112	1	No	No	mitochondrion protein, putative, expressed
chr01	38479421	1370567	no	synonymous	intron	G	C	LOC_Os01g66240	forward	38475617	38480790	qCDP1.1	LOC_Os01g66240.1	3804	1113	1	No	No	mitochondrion protein, putative, expressed
chr01	38479534	1370568	no	synonymous	exon	C	T	LOC_Os01g66240	forward	38475617	38480790	qCDP1.1	LOC_Os01g66240.1	3917	1114	1	No	No	mitochondrion protein, putative, expressed
chr01	38479601	1370569	no	synonymous	intron	G	T	LOC_Os01g66240	forward	38475617	38480790	qCDP1.1	LOC_Os01g66240.1	3984	1115	1	No	No	mitochondrion protein, putative, expressed
chr01	38479634	1370570	no	synonymous	intron	G	T	LOC_Os01g66240	forward	38475617	38480790	qCDP1.1	LOC_Os01g66240.1	4017	1116	1	No	No	mitochondrion protein, putative, expressed
chr01	38480013	1370571	no	missense	exon	C	A	LOC_Os01g66240	forward	38475617	38480790	qCDP1.1	LOC_Os01g66240.1	4396	1117	1	No	No	mitochondrion protein, putative, expressed
chr01	38480155	1370572	no	synonymous	intron	T	C	LOC_Os01g66240	forward	38475617	38480790	qCDP1.1	LOC_Os01g66240.1	4538	1118	1	No	No	mitochondrion protein, putative, expressed
chr01	38480787	1370573	no	synonymous	intron	C	G	LOC_Os01g66240	forward	38475617	38480790	qCDP1.1	LOC_Os01g66240.1	5170	1119	1	No	No	mitochondrion protein, putative, expressed
chr01	38481419	1370575	no	synonymous	intron	G	A	LOC_Os01g66250	forward	38481235	38484007	qCDP1.1	LOC_Os01g66250.1	184	1120	4	No	No	S-locus-like receptor protein kinase, putative, expressed
chr01	38481437	1370576	no	missense	exon	C	T	LOC_Os01g66250	forward	38481235	38484007	qCDP1.1	LOC_Os01g66250.1	202	1121	4	No	No	S-locus-like receptor protein kinase, putative, expressed
chr01	38481634	1370577	no	missense	exon	G	A	LOC_Os01g66250	forward	38481235	38484007	qCDP1.1	LOC_Os01g66250.1	399	1122	4	No	No	S-locus-like receptor protein kinase, putative, expressed
chr01	38482072	1370578	no	missense	exon	G	T	LOC_Os01g66250	forward	38481235	38484007	qCDP1.1	LOC_Os01g66250.1	837	1123	4	No	No	S-locus-like receptor protein kinase, putative, expressed
chr01	38482073	1370579	no	missense	exon	C	T	LOC_Os01g66250	forward	38481235	38484007	qCDP1.1	LOC_Os01g66250.1	838	1124	4	No	No	S-locus-like receptor protein kinase, putative, expressed
chr01	38482100	1370580	no	missense	exon	G	A	LOC_Os01g66250	forward	38481235	38484007	qCDP1.1	LOC_Os01g66250.1	865	1125	4	No	No	S-locus-like receptor protein kinase, putative, expressed
chr01	38482187	1370581	no	missense	exon	G	C	LOC_Os01g66250	forward	38481235	38484007	qCDP1.1	LOC_Os01g66250.1	952	1126	4	No	No	S-locus-like receptor protein kinase, putative, expressed
chr01	38482488	1370582	no	synonymous	exon	A	G	LOC_Os01g66250	forward	38481235	38484007	qCDP1.1	LOC_Os01g66250.1	1253	1127	4	No	No	S-locus-like receptor protein kinase, putative, expressed
chr01	38482641	1370583	no	missense	exon	G	C	LOC_Os01g66250	forward	38481235	38484007	qCDP1.1	LOC_Os01g66250.1	1406	1128	4	No	No	S-locus-like receptor protein kinase, putative, expressed
chr01	38482869	1370584	no	synonymous	exon	C	T	LOC_Os01g66250	forward	38481235	38484007	qCDP1.1	LOC_Os01g66250.1	1634	1129	4	No	No	S-locus-like receptor protein kinase, putative, expressed
chr01	38482954	1370585	no	missense	exon	G	A	LOC_Os01g66250	forward	38481235	38484007	qCDP1.1	LOC_Os01g66250.1	1719	1130	4	No	No	S-locus-like receptor protein kinase, putative, expressed
chr01	38482995	1370586	no	synonymous	exon	G	A	LOC_Os01g66250	forward	38481235	38484007	qCDP1.1	LOC_Os01g66250.1	1760	1131	4	No	No	S-locus-like receptor protein kinase, putative, expressed
chr01	38483028	1370587	no	synonymous	exon	T	C	LOC_Os01g66250	forward	38481235	38484007	qCDP1.1	LOC_Os01g66250.1	1793	1132	4	No	No	S-locus-like receptor protein kinase, putative, expressed
chr01	38483391	1370588	no	synonymous	exon	C	T	LOC_Os01g66250	forward	38481235	38484007	qCDP1.1	LOC_Os01g66250.1	2156	1133	4	No	No	S-locus-like receptor protein kinase, putative, expressed
chr01	38483396	1370589	no	missense	exon	T	C	LOC_Os01g66250	forward	38481235	38484007	qCDP1.1	LOC_Os01g66250.1	2161	1134	4	No	No	S-locus-like receptor protein kinase, putative, expressed
chr01	38483402	1370590	no	missense	exon	C	T	LOC_Os01g66250	forward	38481235	38484007	qCDP1.1	LOC_Os01g66250.1	2167	1135	4	No	No	S-locus-like receptor protein kinase, putative, expressed
chr01	38483419	1370591	no	missense	exon	G	A	LOC_Os01g66250	forward	38481235	38484007	qCDP1.1	LOC_Os01g66250.1	2184	1136	4	No	No	S-locus-like receptor protein kinase, putative, expressed
chr01	38483459	1370592	no	missense	exon	C	T	LOC_Os01g66250	forward	38481235	38484007	qCDP1.1	LOC_Os01g66250.1	2224	1137	4	No	No	S-locus-like receptor protein kinase, putative, expressed
chr01	38483485	1370593	no	missense	exon	G	A	LOC_Os01g66250	forward	38481235	38484007	qCDP1.1	LOC_Os01g66250.1	2250	1138	4	No	No	S-locus-like receptor protein kinase, putative, expressed
chr01	38483494	1370594	no	missense	exon	G	A	LOC_Os01g66250	forward	38481235	38484007	qCDP1.1	LOC_Os01g66250.1	2259	1139	4	No	No	S-locus-like receptor protein kinase, putative, expressed
chr01	38483533	1370595	no	missense	exon	C	T	LOC_Os01g66250	forward	38481235	38484007	qCDP1.1	LOC_Os01g66250.1	2298	1140	4	No	No	S-locus-like receptor protein kinase, putative, expressed
chr01	38483546	1370596	no	missense	exon	C	T	LOC_Os01g66250	forward	38481235	38484007	qCDP1.1	LOC_Os01g66250.1	2311	1141	4	No	No	S-locus-like receptor protein kinase, putative, expressed
chr01	38483554	1370597	no	missense	exon	C	T	LOC_Os01g66250	forward	38481235	38484007	qCDP1.1	LOC_Os01g66250.1	2319	1142	4	No	No	S-locus-like receptor protein kinase, putative, expressed
chr01	38483556	1370598	no	synonymous	exon	G	A	LOC_Os01g66250	forward	38481235	38484007	qCDP1.1	LOC_Os01g66250.1	2321	1143	4	No	No	S-locus-like receptor protein kinase, putative, expressed
chr01	38483582	1370599	no	missense	exon	G	A	LOC_Os01g66250	forward	38481235	38484007	qCDP1.1	LOC_Os01g66250.1	2347	1144	4	No	No	S-locus-like receptor protein kinase, putative, expressed
chr01	38483593	1370600	no	missense	exon	G	A	LOC_Os01g66250	forward	38481235	38484007	qCDP1.1	LOC_Os01g66250.1	2358	1145	4	No	No	S-locus-like receptor protein kinase, putative, expressed
chr01	38483630	1370601	no	missense	exon	A	G	LOC_Os01g66250	forward	38481235	38484007	qCDP1.1	LOC_Os01g66250.1	2395	1146	4	No	No	S-locus-like receptor protein kinase, putative, expressed
chr01	38483645	1370602	no	missense	exon	G	A	LOC_Os01g66250	forward	38481235	38484007	qCDP1.1	LOC_Os01g66250.1	2410	1147	4	No	No	S-locus-like receptor protein kinase, putative, expressed
chr01	38483656	1370603	no	missense	exon	G	T	LOC_Os01g66250	forward	38481235	38484007	qCDP1.1	LOC_Os01g66250.1	2421	1148	4	No	No	S-locus-like receptor protein kinase, putative, expressed
chr01	38483658	1370604	no	synonymous	exon	G	A	LOC_Os01g66250	forward	38481235	38484007	qCDP1.1	LOC_Os01g66250.1	2423	1149	4	No	No	S-locus-like receptor protein kinase, putative, expressed
chr01	38483695	1370605	no	missense	exon	G	A	LOC_Os01g66250	forward	38481235	38484007	qCDP1.1	LOC_Os01g66250.1	2460	1150	4	No	No	S-locus-like receptor protein kinase, putative, expressed
chr01	38483794	1370606	no	missense	exon	G	C	LOC_Os01g66250	forward	38481235	38484007	qCDP1.1	LOC_Os01g66250.1	2559	1151	4	No	No	S-locus-like receptor protein kinase, putative, expressed
chr01	38483814	1370607	no	missense	exon	G	T	LOC_Os01g66250	forward	38481235	38484007	qCDP1.1	LOC_Os01g66250.1	2579	1152	4	No	No	S-locus-like receptor protein kinase, putative, expressed
chr01	38483901	1370608	no	missense	exon	G	A	LOC_Os01g66250	forward	38481235	38484007	qCDP1.1	LOC_Os01g66250.1	2666	1153	4	No	No	S-locus-like receptor protein kinase, putative, expressed
chr01	38483978	1370609	no	synonymous	intron	G	A	LOC_Os01g66250	forward	38481235	38484007	qCDP1.1	LOC_Os01g66250.1	2743	1154	4	No	No	S-locus-like receptor protein kinase, putative, expressed
chr01	38484481	1370617	no	synonymous	intron	G	A	LOC_Os01g66260	reverse	38484468	38485604	qCDP1.1	LOC_Os01g66260.1	13	1155	5	No	No	expressed protein
chr01	38484482	1370618	no	synonymous	intron	C	T	LOC_Os01g66260	reverse	38484468	38485604	qCDP1.1	LOC_Os01g66260.1	14	1156	5	No	No	expressed protein
chr01	38484506	1370619	no	synonymous	intron	G	A	LOC_Os01g66260	reverse	38484468	38485604	qCDP1.1	LOC_Os01g66260.1	38	1157	5	No	No	expressed protein
chr01	38484509	1370620	no	synonymous	intron	A	G	LOC_Os01g66260	reverse	38484468	38485604	qCDP1.1	LOC_Os01g66260.1	41	1158	5	No	No	expressed protein
chr01	38484542	1370621	no	missense	exon	G	T	LOC_Os01g66260	reverse	38484468	38485604	qCDP1.1	LOC_Os01g66260.1	74	1159	5	No	No	expressed protein
chr01	38484643	1370622	no	missense	exon	A	G	LOC_Os01g66260	reverse	38484468	38485604	qCDP1.1	LOC_Os01g66260.1	175	1160	5	No	No	expressed protein
chr01	38484656	1370623	no	missense	exon	C	T	LOC_Os01g66260	reverse	38484468	38485604	qCDP1.1	LOC_Os01g66260.1	188	1161	5	No	No	expressed protein
chr01	38484718	1370624	no	missense	exon	G	A	LOC_Os01g66260	reverse	38484468	38485604	qCDP1.1	LOC_Os01g66260.1	250	1162	5	No	No	expressed protein
chr01	38484728	1370625	no	synonymous	exon	A	G	LOC_Os01g66260	reverse	38484468	38485604	qCDP1.1	LOC_Os01g66260.1	260	1163	5	No	No	expressed protein
chr01	38484729	1370626	no	synonymous	exon	G	C	LOC_Os01g66260	reverse	38484468	38485604	qCDP1.1	LOC_Os01g66260.1	261	1164	5	No	No	expressed protein
chr01	38484768	1370627	no	synonymous	exon	G	A	LOC_Os01g66260	reverse	38484468	38485604	qCDP1.1	LOC_Os01g66260.1	300	1165	5	No	No	expressed protein
chr01	38484815	1370628	no	missense	exon	C	T	LOC_Os01g66260	reverse	38484468	38485604	qCDP1.1	LOC_Os01g66260.1	347	1166	5	No	No	expressed protein
chr01	38484841	1370629	no	missense	exon	A	G	LOC_Os01g66260	reverse	38484468	38485604	qCDP1.1	LOC_Os01g66260.1	373	1167	5	No	No	expressed protein
chr01	38484948	1370630	no	missense	exon	C	G	LOC_Os01g66260	reverse	38484468	38485604	qCDP1.1	LOC_Os01g66260.1	480	1168	5	No	No	expressed protein
chr01	38485368	1370631	no	synonymous	exon	A	G	LOC_Os01g66260	reverse	38484468	38485604	qCDP1.1	LOC_Os01g66260.1	900	1169	5	No	No	expressed protein
chr01	38485479	1370632	yes	nonsense	exon	CA	C	LOC_Os01g66260	reverse	38484468	38485604	qCDP1.1	LOC_Os01g66260.1	1011	1170	5	No	No	expressed protein
chr01	38489615	1370749	no	missense	exon	T	TGCGGCGGCGGCG	LOC_Os01g66270	forward	38489525	38490169	qCDP1.1	LOC_Os01g66270.1	90	1171	3	No	No	AP2 domain containing protein, expressed
chr01	38489628	1370751	no	missense	exon	A	T	LOC_Os01g66270	forward	38489525	38490169	qCDP1.1	LOC_Os01g66270.1	103	1172	3	No	No	AP2 domain containing protein, expressed
chr01	38491456	1370775	no	synonymous	intron	C	CG	LOC_Os01g66280	reverse	38491271	38494134	qCDP1.1	LOC_Os01g66280.1	185	1173	1	No	No	transcriptional regulator, putative, expressed
chr01	38491527	1370776	no	synonymous	intron	AT	A	LOC_Os01g66280	reverse	38491271	38494134	qCDP1.1	LOC_Os01g66280.1	256	1174	1	No	No	transcriptional regulator, putative, expressed
chr01	38492320	1370777	no	synonymous	intron	A	G	LOC_Os01g66280	reverse	38491271	38494134	qCDP1.1	LOC_Os01g66280.1	1049	1175	1	No	No	transcriptional regulator, putative, expressed
chr01	38492324	1370778	no	synonymous	intron	AT	A	LOC_Os01g66280	reverse	38491271	38494134	qCDP1.1	LOC_Os01g66280.1	1053	1176	1	No	No	transcriptional regulator, putative, expressed
chr01	38492354	1370779	no	synonymous	intron	G	T	LOC_Os01g66280	reverse	38491271	38494134	qCDP1.1	LOC_Os01g66280.1	1083	1177	1	No	No	transcriptional regulator, putative, expressed
chr01	38492572	1370780	no	synonymous	intron	A	T	LOC_Os01g66280	reverse	38491271	38494134	qCDP1.1	LOC_Os01g66280.1	1301	1178	1	No	No	transcriptional regulator, putative, expressed
chr01	38492598	1370781	no	synonymous	intron	T	G	LOC_Os01g66280	reverse	38491271	38494134	qCDP1.1	LOC_Os01g66280.1	1327	1179	1	No	No	transcriptional regulator, putative, expressed
chr01	38492623	1370782	no	synonymous	intron	A	T	LOC_Os01g66280	reverse	38491271	38494134	qCDP1.1	LOC_Os01g66280.1	1352	1180	1	No	No	transcriptional regulator, putative, expressed
chr01	38492837	1370783	no	synonymous	intron	A	G	LOC_Os01g66280	reverse	38491271	38494134	qCDP1.1	LOC_Os01g66280.1	1566	1181	1	No	No	transcriptional regulator, putative, expressed
chr01	38492850	1370784	no	synonymous	intron	T	TA	LOC_Os01g66280	reverse	38491271	38494134	qCDP1.1	LOC_Os01g66280.1	1579	1182	1	No	No	transcriptional regulator, putative, expressed
chr01	38492970	1370785	no	missense	exon	G	A	LOC_Os01g66280	reverse	38491271	38494134	qCDP1.1	LOC_Os01g66280.1	1699	1183	1	No	No	transcriptional regulator, putative, expressed
chr01	38493052	1370786	no	synonymous	intron	G	A	LOC_Os01g66280	reverse	38491271	38494134	qCDP1.1	LOC_Os01g66280.1	1781	1184	1	No	No	transcriptional regulator, putative, expressed
chr01	38493320	1370787	no	synonymous	intron	G	A	LOC_Os01g66280	reverse	38491271	38494134	qCDP1.1	LOC_Os01g66280.1	2049	1185	1	No	No	transcriptional regulator, putative, expressed
chr01	38493387	1370788	no	synonymous	intron	T	A	LOC_Os01g66280	reverse	38491271	38494134	qCDP1.1	LOC_Os01g66280.1	2116	1186	1	No	No	transcriptional regulator, putative, expressed
chr01	38493450	1370789	no	synonymous	intron	T	C	LOC_Os01g66280	reverse	38491271	38494134	qCDP1.1	LOC_Os01g66280.1	2179	1187	1	No	No	transcriptional regulator, putative, expressed
chr01	38493513	1370790	no	synonymous	intron	A	G	LOC_Os01g66280	reverse	38491271	38494134	qCDP1.1	LOC_Os01g66280.1	2242	1188	1	No	No	transcriptional regulator, putative, expressed
chr01	38493649	1370791	no	synonymous	intron	T	A	LOC_Os01g66280	reverse	38491271	38494134	qCDP1.1	LOC_Os01g66280.1	2378	1189	1	No	No	transcriptional regulator, putative, expressed
chr01	38493771	1370792	no	synonymous	intron	C	T	LOC_Os01g66280	reverse	38491271	38494134	qCDP1.1	LOC_Os01g66280.1	2500	1190	1	No	No	transcriptional regulator, putative, expressed
chr01	38493822	1370793	no	synonymous	intron	C	A	LOC_Os01g66280	reverse	38491271	38494134	qCDP1.1	LOC_Os01g66280.1	2551	1191	1	No	No	transcriptional regulator, putative, expressed
chr01	38501081	1371033	no	synonymous	intron	G	GCTCTCTCTCTCTCTCT	LOC_Os01g66290	forward	38500880	38505127	qCDP1.1	LOC_Os01g66290.1	201	1192	6	No	No	OsMADS21 - MADS-box family gene with MIKCc type-box, expressed
chr01	38501081	1371033	no	synonymous	intron	G	GCTCTCTCT	LOC_Os01g66290	forward	38500880	38505127	qCDP1.1	LOC_Os01g66290.1	201	1193	6	No	No	OsMADS21 - MADS-box family gene with MIKCc type-box, expressed
chr01	38501098	1371036	no	synonymous	intron	G	C	LOC_Os01g66290	forward	38500880	38505127	qCDP1.1	LOC_Os01g66290.1	218	1194	6	No	No	OsMADS21 - MADS-box family gene with MIKCc type-box, expressed
chr01	38501126	1371037	no	synonymous	intron	C	T	LOC_Os01g66290	forward	38500880	38505127	qCDP1.1	LOC_Os01g66290.1	246	1195	6	No	No	OsMADS21 - MADS-box family gene with MIKCc type-box, expressed
chr01	38501316	1371038	no	synonymous	intron	T	C	LOC_Os01g66290	forward	38500880	38505127	qCDP1.1	LOC_Os01g66290.1	436	1196	6	No	No	OsMADS21 - MADS-box family gene with MIKCc type-box, expressed
chr01	38501334	1371039	no	synonymous	intron	T	A	LOC_Os01g66290	forward	38500880	38505127	qCDP1.1	LOC_Os01g66290.1	454	1197	6	No	No	OsMADS21 - MADS-box family gene with MIKCc type-box, expressed
chr01	38501336	1371040	no	synonymous	intron	C	T	LOC_Os01g66290	forward	38500880	38505127	qCDP1.1	LOC_Os01g66290.1	456	1198	6	No	No	OsMADS21 - MADS-box family gene with MIKCc type-box, expressed
chr01	38501340	1371041	no	synonymous	intron	T	TTTTTGG	LOC_Os01g66290	forward	38500880	38505127	qCDP1.1	LOC_Os01g66290.1	460	1199	6	No	No	OsMADS21 - MADS-box family gene with MIKCc type-box, expressed
chr01	38501419	1371045	no	synonymous	intron	T	G	LOC_Os01g66290	forward	38500880	38505127	qCDP1.1	LOC_Os01g66290.1	539	1200	6	No	No	OsMADS21 - MADS-box family gene with MIKCc type-box, expressed
chr01	38501430	1371046	no	synonymous	intron	T	G	LOC_Os01g66290	forward	38500880	38505127	qCDP1.1	LOC_Os01g66290.1	550	1201	6	No	No	OsMADS21 - MADS-box family gene with MIKCc type-box, expressed
chr01	38501477	1371047	no	synonymous	intron	C	T	LOC_Os01g66290	forward	38500880	38505127	qCDP1.1	LOC_Os01g66290.1	597	1202	6	No	No	OsMADS21 - MADS-box family gene with MIKCc type-box, expressed
chr01	38501590	1371048	no	synonymous	intron	T	C	LOC_Os01g66290	forward	38500880	38505127	qCDP1.1	LOC_Os01g66290.1	710	1203	6	No	No	OsMADS21 - MADS-box family gene with MIKCc type-box, expressed
chr01	38501770	1371049	no	synonymous	intron	T	C	LOC_Os01g66290	forward	38500880	38505127	qCDP1.1	LOC_Os01g66290.1	890	1204	6	No	No	OsMADS21 - MADS-box family gene with MIKCc type-box, expressed
chr01	38501966	1371050	no	synonymous	exon	C	T	LOC_Os01g66290	forward	38500880	38505127	qCDP1.1	LOC_Os01g66290.1	1086	1205	6	No	No	OsMADS21 - MADS-box family gene with MIKCc type-box, expressed
chr01	38502154	1371051	no	synonymous	intron	CAT	C	LOC_Os01g66290	forward	38500880	38505127	qCDP1.1	LOC_Os01g66290.1	1274	1206	6	No	No	OsMADS21 - MADS-box family gene with MIKCc type-box, expressed
chr01	38502242	1371054	no	synonymous	intron	C	T	LOC_Os01g66290	forward	38500880	38505127	qCDP1.1	LOC_Os01g66290.1	1362	1207	6	No	No	OsMADS21 - MADS-box family gene with MIKCc type-box, expressed
chr01	38502586	1371055	no	synonymous	intron	C	A	LOC_Os01g66290	forward	38500880	38505127	qCDP1.1	LOC_Os01g66290.1	1706	1208	6	No	No	OsMADS21 - MADS-box family gene with MIKCc type-box, expressed
chr01	38502675	1371056	no	synonymous	intron	C	A	LOC_Os01g66290	forward	38500880	38505127	qCDP1.1	LOC_Os01g66290.1	1795	1209	6	No	No	OsMADS21 - MADS-box family gene with MIKCc type-box, expressed
chr01	38502731	1371057	no	synonymous	intron	GTA	G	LOC_Os01g66290	forward	38500880	38505127	qCDP1.1	LOC_Os01g66290.1	1851	1210	6	No	No	OsMADS21 - MADS-box family gene with MIKCc type-box, expressed
chr01	38502733	1371058	no	synonymous	intron	A	G	LOC_Os01g66290	forward	38500880	38505127	qCDP1.1	LOC_Os01g66290.1	1853	1211	6	No	No	OsMADS21 - MADS-box family gene with MIKCc type-box, expressed
chr01	38502777	1371059	no	synonymous	intron	A	AAT	LOC_Os01g66290	forward	38500880	38505127	qCDP1.1	LOC_Os01g66290.1	1897	1212	6	No	No	OsMADS21 - MADS-box family gene with MIKCc type-box, expressed
chr01	38502798	1371060	no	synonymous	intron	C	T	LOC_Os01g66290	forward	38500880	38505127	qCDP1.1	LOC_Os01g66290.1	1918	1213	6	No	No	OsMADS21 - MADS-box family gene with MIKCc type-box, expressed
chr01	38502867	1371061	no	synonymous	intron	G	A	LOC_Os01g66290	forward	38500880	38505127	qCDP1.1	LOC_Os01g66290.1	1987	1214	6	No	No	OsMADS21 - MADS-box family gene with MIKCc type-box, expressed
chr01	38502879	1371062	no	synonymous	intron	C	A	LOC_Os01g66290	forward	38500880	38505127	qCDP1.1	LOC_Os01g66290.1	1999	1215	6	No	No	OsMADS21 - MADS-box family gene with MIKCc type-box, expressed
chr01	38502881	1371063	no	synonymous	intron	AG	A	LOC_Os01g66290	forward	38500880	38505127	qCDP1.1	LOC_Os01g66290.1	2001	1216	6	No	No	OsMADS21 - MADS-box family gene with MIKCc type-box, expressed
chr01	38502924	1371065	no	synonymous	intron	G	A	LOC_Os01g66290	forward	38500880	38505127	qCDP1.1	LOC_Os01g66290.1	2044	1217	6	No	No	OsMADS21 - MADS-box family gene with MIKCc type-box, expressed
chr01	38502940	1371066	no	synonymous	intron	T	A	LOC_Os01g66290	forward	38500880	38505127	qCDP1.1	LOC_Os01g66290.1	2060	1218	6	No	No	OsMADS21 - MADS-box family gene with MIKCc type-box, expressed
chr01	38502942	1371067	no	synonymous	intron	GT	G	LOC_Os01g66290	forward	38500880	38505127	qCDP1.1	LOC_Os01g66290.1	2062	1219	6	No	No	OsMADS21 - MADS-box family gene with MIKCc type-box, expressed
chr01	38502943	1371068	no	synonymous	intron	T	TA	LOC_Os01g66290	forward	38500880	38505127	qCDP1.1	LOC_Os01g66290.1	2063	1220	6	No	No	OsMADS21 - MADS-box family gene with MIKCc type-box, expressed
chr01	38502945	1371070	no	synonymous	intron	T	A	LOC_Os01g66290	forward	38500880	38505127	qCDP1.1	LOC_Os01g66290.1	2065	1221	6	No	No	OsMADS21 - MADS-box family gene with MIKCc type-box, expressed
chr01	38503014	1371071	no	synonymous	intron	G	C	LOC_Os01g66290	forward	38500880	38505127	qCDP1.1	LOC_Os01g66290.1	2134	1222	6	No	No	OsMADS21 - MADS-box family gene with MIKCc type-box, expressed
chr01	38503015	1371072	no	synonymous	intron	T	A	LOC_Os01g66290	forward	38500880	38505127	qCDP1.1	LOC_Os01g66290.1	2135	1223	6	No	No	OsMADS21 - MADS-box family gene with MIKCc type-box, expressed
chr01	38503034	1371073	no	synonymous	intron	A	T	LOC_Os01g66290	forward	38500880	38505127	qCDP1.1	LOC_Os01g66290.1	2154	1224	6	No	No	OsMADS21 - MADS-box family gene with MIKCc type-box, expressed
chr01	38503128	1371074	no	synonymous	exon	A	C	LOC_Os01g66290	forward	38500880	38505127	qCDP1.1	LOC_Os01g66290.1	2248	1225	6	No	No	OsMADS21 - MADS-box family gene with MIKCc type-box, expressed
chr01	38503476	1371075	no	synonymous	intron	C	A	LOC_Os01g66290	forward	38500880	38505127	qCDP1.1	LOC_Os01g66290.1	2596	1226	6	No	No	OsMADS21 - MADS-box family gene with MIKCc type-box, expressed
chr01	38503485	1371076	no	synonymous	intron	C	T	LOC_Os01g66290	forward	38500880	38505127	qCDP1.1	LOC_Os01g66290.1	2605	1227	6	No	No	OsMADS21 - MADS-box family gene with MIKCc type-box, expressed
chr01	38503571	1371077	no	synonymous	intron	G	A	LOC_Os01g66290	forward	38500880	38505127	qCDP1.1	LOC_Os01g66290.1	2691	1228	6	No	No	OsMADS21 - MADS-box family gene with MIKCc type-box, expressed
chr01	38503856	1371078	no	synonymous	intron	C	T	LOC_Os01g66290	forward	38500880	38505127	qCDP1.1	LOC_Os01g66290.1	2976	1229	6	No	No	OsMADS21 - MADS-box family gene with MIKCc type-box, expressed
chr01	38503878	1371079	no	synonymous	intron	A	T	LOC_Os01g66290	forward	38500880	38505127	qCDP1.1	LOC_Os01g66290.1	2998	1230	6	No	No	OsMADS21 - MADS-box family gene with MIKCc type-box, expressed
chr01	38504019	1371080	no	synonymous	intron	A	AT	LOC_Os01g66290	forward	38500880	38505127	qCDP1.1	LOC_Os01g66290.1	3139	1231	6	No	No	OsMADS21 - MADS-box family gene with MIKCc type-box, expressed
chr01	38504025	1371081	no	synonymous	intron	T	C	LOC_Os01g66290	forward	38500880	38505127	qCDP1.1	LOC_Os01g66290.1	3145	1232	6	No	No	OsMADS21 - MADS-box family gene with MIKCc type-box, expressed
chr01	38504095	1371082	no	synonymous	intron	A	T	LOC_Os01g66290	forward	38500880	38505127	qCDP1.1	LOC_Os01g66290.1	3215	1233	6	No	No	OsMADS21 - MADS-box family gene with MIKCc type-box, expressed
chr01	38504134	1371083	no	synonymous	intron	C	A	LOC_Os01g66290	forward	38500880	38505127	qCDP1.1	LOC_Os01g66290.1	3254	1234	6	No	No	OsMADS21 - MADS-box family gene with MIKCc type-box, expressed
chr01	38504154	1371084	no	synonymous	intron	G	T	LOC_Os01g66290	forward	38500880	38505127	qCDP1.1	LOC_Os01g66290.1	3274	1235	6	No	No	OsMADS21 - MADS-box family gene with MIKCc type-box, expressed
chr01	38504170	1371085	no	synonymous	intron	C	T	LOC_Os01g66290	forward	38500880	38505127	qCDP1.1	LOC_Os01g66290.1	3290	1236	6	No	No	OsMADS21 - MADS-box family gene with MIKCc type-box, expressed
chr01	38504325	1371086	no	synonymous	intron	A	G	LOC_Os01g66290	forward	38500880	38505127	qCDP1.1	LOC_Os01g66290.1	3445	1237	6	No	No	OsMADS21 - MADS-box family gene with MIKCc type-box, expressed
chr01	38504401	1371087	no	missense	exon	G	C	LOC_Os01g66290	forward	38500880	38505127	qCDP1.1	LOC_Os01g66290.1	3521	1238	6	No	No	OsMADS21 - MADS-box family gene with MIKCc type-box, expressed
chr01	38504445	1371088	no	synonymous	exon	C	T	LOC_Os01g66290	forward	38500880	38505127	qCDP1.1	LOC_Os01g66290.1	3565	1239	6	No	No	OsMADS21 - MADS-box family gene with MIKCc type-box, expressed
chr01	38504475	1371089	no	synonymous	exon	C	G	LOC_Os01g66290	forward	38500880	38505127	qCDP1.1	LOC_Os01g66290.1	3595	1240	6	No	No	OsMADS21 - MADS-box family gene with MIKCc type-box, expressed
chr01	38504562	1371090	no	missense	exon	G	T	LOC_Os01g66290	forward	38500880	38505127	qCDP1.1	LOC_Os01g66290.1	3682	1241	6	No	No	OsMADS21 - MADS-box family gene with MIKCc type-box, expressed
chr01	38504571	1371091	no	synonymous	exon	C	G	LOC_Os01g66290	forward	38500880	38505127	qCDP1.1	LOC_Os01g66290.1	3691	1242	6	No	No	OsMADS21 - MADS-box family gene with MIKCc type-box, expressed
chr01	38504580	1371092	no	synonymous	exon	G	C	LOC_Os01g66290	forward	38500880	38505127	qCDP1.1	LOC_Os01g66290.1	3700	1243	6	No	No	OsMADS21 - MADS-box family gene with MIKCc type-box, expressed
chr01	38504752	1371093	no	synonymous	intron	T	C	LOC_Os01g66290	forward	38500880	38505127	qCDP1.1	LOC_Os01g66290.1	3872	1244	6	No	No	OsMADS21 - MADS-box family gene with MIKCc type-box, expressed
chr01	38504797	1371094	no	synonymous	intron	CTACGTA	C	LOC_Os01g66290	forward	38500880	38505127	qCDP1.1	LOC_Os01g66290.1	3917	1245	6	No	No	OsMADS21 - MADS-box family gene with MIKCc type-box, expressed
chr01	38509309	1371212	no	synonymous	intron	T	C	LOC_Os01g66300	forward	38509123	38513616	qCDP1.1	LOC_Os01g66300.1	186	1246	1	No	No	KH domain containing protein, putative, expressed
chr01	38509421	1371213	no	synonymous	intron	A	T	LOC_Os01g66300	forward	38509123	38513616	qCDP1.1	LOC_Os01g66300.1	298	1247	1	No	No	KH domain containing protein, putative, expressed
chr01	38509592	1371214	no	synonymous	intron	A	T	LOC_Os01g66300	forward	38509123	38513616	qCDP1.1	LOC_Os01g66300.1	469	1248	1	No	No	KH domain containing protein, putative, expressed
chr01	38509768	1371215	no	synonymous	intron	TA	T	LOC_Os01g66300	forward	38509123	38513616	qCDP1.1	LOC_Os01g66300.1	645	1249	1	No	No	KH domain containing protein, putative, expressed
chr01	38509769	1371216	no	synonymous	intron	A	ATT	LOC_Os01g66300	forward	38509123	38513616	qCDP1.1	LOC_Os01g66300.1	646	1250	1	No	No	KH domain containing protein, putative, expressed
chr01	38509769	1371216	no	synonymous	intron	A	T	LOC_Os01g66300	forward	38509123	38513616	qCDP1.1	LOC_Os01g66300.1	646	1251	1	No	No	KH domain containing protein, putative, expressed
chr01	38509777	1371217	no	synonymous	intron	A	T	LOC_Os01g66300	forward	38509123	38513616	qCDP1.1	LOC_Os01g66300.1	654	1252	1	No	No	KH domain containing protein, putative, expressed
chr01	38509856	1371218	no	synonymous	intron	AG	A	LOC_Os01g66300	forward	38509123	38513616	qCDP1.1	LOC_Os01g66300.1	733	1253	1	No	No	KH domain containing protein, putative, expressed
chr01	38510275	1371219	no	synonymous	intron	A	T	LOC_Os01g66300	forward	38509123	38513616	qCDP1.1	LOC_Os01g66300.1	1152	1254	1	No	No	KH domain containing protein, putative, expressed
chr01	38510436	1371220	no	synonymous	intron	T	C	LOC_Os01g66300	forward	38509123	38513616	qCDP1.1	LOC_Os01g66300.1	1313	1255	1	No	No	KH domain containing protein, putative, expressed
chr01	38510522	1371221	no	synonymous	intron	C	T	LOC_Os01g66300	forward	38509123	38513616	qCDP1.1	LOC_Os01g66300.1	1399	1256	1	No	No	KH domain containing protein, putative, expressed
chr01	38510614	1371222	no	synonymous	intron	AT	A	LOC_Os01g66300	forward	38509123	38513616	qCDP1.1	LOC_Os01g66300.1	1491	1257	1	No	No	KH domain containing protein, putative, expressed
chr01	38510744	1371223	no	synonymous	intron	A	G	LOC_Os01g66300	forward	38509123	38513616	qCDP1.1	LOC_Os01g66300.1	1621	1258	1	No	No	KH domain containing protein, putative, expressed
chr01	38511275	1371224	no	synonymous	intron	C	CT	LOC_Os01g66300	forward	38509123	38513616	qCDP1.1	LOC_Os01g66300.1	2152	1259	1	No	No	KH domain containing protein, putative, expressed
chr01	38511572	1371225	no	synonymous	exon	G	A	LOC_Os01g66300	forward	38509123	38513616	qCDP1.1	LOC_Os01g66300.1	2449	1260	1	No	No	KH domain containing protein, putative, expressed
chr01	38511659	1371226	no	synonymous	exon	C	T	LOC_Os01g66300	forward	38509123	38513616	qCDP1.1	LOC_Os01g66300.1	2536	1261	1	No	No	KH domain containing protein, putative, expressed
chr01	38511761	1371227	no	synonymous	intron	C	T	LOC_Os01g66300	forward	38509123	38513616	qCDP1.1	LOC_Os01g66300.1	2638	1262	1	No	No	KH domain containing protein, putative, expressed
chr01	38511946	1371228	no	synonymous	intron	A	G	LOC_Os01g66300	forward	38509123	38513616	qCDP1.1	LOC_Os01g66300.1	2823	1263	1	No	No	KH domain containing protein, putative, expressed
chr01	38512013	1371229	no	synonymous	intron	G	A	LOC_Os01g66300	forward	38509123	38513616	qCDP1.1	LOC_Os01g66300.1	2890	1264	1	No	No	KH domain containing protein, putative, expressed
chr01	38512014	1371230	no	synonymous	intron	G	C	LOC_Os01g66300	forward	38509123	38513616	qCDP1.1	LOC_Os01g66300.1	2891	1265	1	No	No	KH domain containing protein, putative, expressed
chr01	38512266	1371231	no	synonymous	intron	G	T	LOC_Os01g66300	forward	38509123	38513616	qCDP1.1	LOC_Os01g66300.1	3143	1266	1	No	No	KH domain containing protein, putative, expressed
chr01	38512284	1371232	no	synonymous	intron	G	A	LOC_Os01g66300	forward	38509123	38513616	qCDP1.1	LOC_Os01g66300.1	3161	1267	1	No	No	KH domain containing protein, putative, expressed
chr01	38512492	1371233	no	synonymous	intron	G	GT	LOC_Os01g66300	forward	38509123	38513616	qCDP1.1	LOC_Os01g66300.1	3369	1268	1	No	No	KH domain containing protein, putative, expressed
chr01	38512578	1371235	no	synonymous	intron	C	G	LOC_Os01g66300	forward	38509123	38513616	qCDP1.1	LOC_Os01g66300.1	3455	1269	1	No	No	KH domain containing protein, putative, expressed
chr01	38512619	1371236	no	synonymous	exon	A	G	LOC_Os01g66300	forward	38509123	38513616	qCDP1.1	LOC_Os01g66300.1	3496	1270	1	No	No	KH domain containing protein, putative, expressed
chr01	38512621	1371237	no	missense	exon	C	A	LOC_Os01g66300	forward	38509123	38513616	qCDP1.1	LOC_Os01g66300.1	3498	1271	1	No	No	KH domain containing protein, putative, expressed
chr01	38512655	1371238	no	synonymous	exon	G	C	LOC_Os01g66300	forward	38509123	38513616	qCDP1.1	LOC_Os01g66300.1	3532	1272	1	No	No	KH domain containing protein, putative, expressed
chr01	38512755	1371239	no	synonymous	intron	G	T	LOC_Os01g66300	forward	38509123	38513616	qCDP1.1	LOC_Os01g66300.1	3632	1273	1	No	No	KH domain containing protein, putative, expressed
chr01	38512872	1371240	no	synonymous	exon	A	G	LOC_Os01g66300	forward	38509123	38513616	qCDP1.1	LOC_Os01g66300.1	3749	1274	1	No	No	KH domain containing protein, putative, expressed
chr01	38512887	1371241	no	synonymous	exon	C	G	LOC_Os01g66300	forward	38509123	38513616	qCDP1.1	LOC_Os01g66300.1	3764	1275	1	No	No	KH domain containing protein, putative, expressed
chr01	38512902	1371242	no	synonymous	exon	C	T	LOC_Os01g66300	forward	38509123	38513616	qCDP1.1	LOC_Os01g66300.1	3779	1276	1	No	No	KH domain containing protein, putative, expressed
chr01	38513005	1371243	no	synonymous	intron	A	T	LOC_Os01g66300	forward	38509123	38513616	qCDP1.1	LOC_Os01g66300.1	3882	1277	1	No	No	KH domain containing protein, putative, expressed
chr01	38513256	1371244	no	synonymous	intron	TAAC	T	LOC_Os01g66300	forward	38509123	38513616	qCDP1.1	LOC_Os01g66300.1	4133	1278	1	No	No	KH domain containing protein, putative, expressed
chr01	38513609	1371245	no	synonymous	intron	T	A	LOC_Os01g66300	forward	38509123	38513616	qCDP1.1	LOC_Os01g66300.1	4486	1279	1	No	No	KH domain containing protein, putative, expressed
chr01	38516446	1371418	no	synonymous	exon	C	T	LOC_Os01g66310	forward	38516417	38516837	qCDP1.1	LOC_Os01g66310.1	29	1280	2	No	No	expressed protein
chr01	38516451	1371419	no	missense	exon	A	G	LOC_Os01g66310	forward	38516417	38516837	qCDP1.1	LOC_Os01g66310.1	34	1281	2	No	No	expressed protein
chr01	38516481	1371420	no	missense	exon	A	G	LOC_Os01g66310	forward	38516417	38516837	qCDP1.1	LOC_Os01g66310.1	64	1282	2	No	No	expressed protein
chr01	38516484	1371421	no	missense	exon	A	G	LOC_Os01g66310	forward	38516417	38516837	qCDP1.1	LOC_Os01g66310.1	67	1283	2	No	No	expressed protein
chr01	38516515	1371422	yes	nonsense	exon	GGGGT	G	LOC_Os01g66310	forward	38516417	38516837	qCDP1.1	LOC_Os01g66310.1	98	1284	2	No	No	expressed protein
chr01	38516525	1371423	no	synonymous	intron	A	G	LOC_Os01g66310	forward	38516417	38516837	qCDP1.1	LOC_Os01g66310.1	108	1285	2	No	No	expressed protein
chr01	38516537	1371424	no	synonymous	intron	C	T	LOC_Os01g66310	forward	38516417	38516837	qCDP1.1	LOC_Os01g66310.1	120	1286	2	No	No	expressed protein
chr01	38516540	1371425	no	synonymous	intron	T	C	LOC_Os01g66310	forward	38516417	38516837	qCDP1.1	LOC_Os01g66310.1	123	1287	2	No	No	expressed protein
chr01	38516548	1371426	no	missense	exon	G	A	LOC_Os01g66310	forward	38516417	38516837	qCDP1.1	LOC_Os01g66310.1	131	1288	2	No	No	expressed protein
chr01	38516552	1371427	no	synonymous	exon	A	T	LOC_Os01g66310	forward	38516417	38516837	qCDP1.1	LOC_Os01g66310.1	135	1289	2	No	No	expressed protein
chr01	38516554	1371428	no	missense	exon	C	T	LOC_Os01g66310	forward	38516417	38516837	qCDP1.1	LOC_Os01g66310.1	137	1290	2	No	No	expressed protein
chr01	38516566	1371429	no	missense	exon	C	T	LOC_Os01g66310	forward	38516417	38516837	qCDP1.1	LOC_Os01g66310.1	149	1291	2	No	No	expressed protein
chr01	38516573	1371430	no	synonymous	exon	G	C	LOC_Os01g66310	forward	38516417	38516837	qCDP1.1	LOC_Os01g66310.1	156	1292	2	No	No	expressed protein
chr01	38516584	1371431	no	missense	exon	A	T	LOC_Os01g66310	forward	38516417	38516837	qCDP1.1	LOC_Os01g66310.1	167	1293	2	No	No	expressed protein
chr01	38516596	1371432	no	nonsense	exon	TCGG	T	LOC_Os01g66310	forward	38516417	38516837	qCDP1.1	LOC_Os01g66310.1	179	1294	2	No	No	expressed protein
chr01	38516629	1371433	no	missense	exon	C	T	LOC_Os01g66310	forward	38516417	38516837	qCDP1.1	LOC_Os01g66310.1	212	1295	2	No	No	expressed protein
chr01	38516635	1371434	no	missense	exon	T	C	LOC_Os01g66310	forward	38516417	38516837	qCDP1.1	LOC_Os01g66310.1	218	1296	2	No	No	expressed protein
chr01	38516639	1371435	yes	nonsense	exon	G	GA	LOC_Os01g66310	forward	38516417	38516837	qCDP1.1	LOC_Os01g66310.1	222	1297	2	No	No	expressed protein
chr01	38516652	1371436	no	missense	exon	G	A	LOC_Os01g66310	forward	38516417	38516837	qCDP1.1	LOC_Os01g66310.1	235	1298	2	No	No	expressed protein
chr01	38516658	1371437	no	missense	exon	A	G	LOC_Os01g66310	forward	38516417	38516837	qCDP1.1	LOC_Os01g66310.1	241	1299	2	No	No	expressed protein
chr01	38516662	1371438	no	missense	exon	G	C	LOC_Os01g66310	forward	38516417	38516837	qCDP1.1	LOC_Os01g66310.1	245	1300	2	No	No	expressed protein
chr01	38516664	1371439	no	missense	exon	A	G	LOC_Os01g66310	forward	38516417	38516837	qCDP1.1	LOC_Os01g66310.1	247	1301	2	No	No	expressed protein
chr01	38516668	1371440	no	missense	exon	A	G	LOC_Os01g66310	forward	38516417	38516837	qCDP1.1	LOC_Os01g66310.1	251	1302	2	No	No	expressed protein
chr01	38516671	1371441	no	missense	exon	A	G	LOC_Os01g66310	forward	38516417	38516837	qCDP1.1	LOC_Os01g66310.1	254	1303	2	No	No	expressed protein
chr01	38516674	1371442	no	missense	exon	T	G	LOC_Os01g66310	forward	38516417	38516837	qCDP1.1	LOC_Os01g66310.1	257	1304	2	No	No	expressed protein
chr01	38516694	1371443	no	missense	exon	A	G	LOC_Os01g66310	forward	38516417	38516837	qCDP1.1	LOC_Os01g66310.1	277	1305	2	No	No	expressed protein
chr01	38516697	1371444	no	missense	exon	C	G	LOC_Os01g66310	forward	38516417	38516837	qCDP1.1	LOC_Os01g66310.1	280	1306	2	No	No	expressed protein
chr01	38516707	1371445	no	missense	exon	G	A	LOC_Os01g66310	forward	38516417	38516837	qCDP1.1	LOC_Os01g66310.1	290	1307	2	No	No	expressed protein
chr01	38516723	1371446	no	synonymous	exon	G	A	LOC_Os01g66310	forward	38516417	38516837	qCDP1.1	LOC_Os01g66310.1	306	1308	2	No	No	expressed protein
chr01	38516724	1371447	no	nonsense	exon	A	T	LOC_Os01g66310	forward	38516417	38516837	qCDP1.1	LOC_Os01g66310.1	307	1309	2	No	No	expressed protein
chr01	38516728	1371448	no	missense	exon	C	A	LOC_Os01g66310	forward	38516417	38516837	qCDP1.1	LOC_Os01g66310.1	311	1310	2	No	No	expressed protein
chr01	38516732	1371449	no	nonsense	exon	GGCT	G	LOC_Os01g66310	forward	38516417	38516837	qCDP1.1	LOC_Os01g66310.1	315	1311	2	No	No	expressed protein
chr01	38516733	1371450	no	missense	exon	G	A	LOC_Os01g66310	forward	38516417	38516837	qCDP1.1	LOC_Os01g66310.1	316	1312	2	No	No	expressed protein
chr01	38516735	1371451	no	synonymous	exon	T	G	LOC_Os01g66310	forward	38516417	38516837	qCDP1.1	LOC_Os01g66310.1	318	1313	2	No	No	expressed protein
chr01	38516736	1371452	no	missense	exon	C	T	LOC_Os01g66310	forward	38516417	38516837	qCDP1.1	LOC_Os01g66310.1	319	1314	2	No	No	expressed protein
chr01	38516739	1371453	no	missense	exon	A	G	LOC_Os01g66310	forward	38516417	38516837	qCDP1.1	LOC_Os01g66310.1	322	1315	2	No	No	expressed protein
chr01	38516740	1371454	no	missense	exon	C	T	LOC_Os01g66310	forward	38516417	38516837	qCDP1.1	LOC_Os01g66310.1	323	1316	2	No	No	expressed protein
chr01	38516748	1371455	no	missense	exon	G	A	LOC_Os01g66310	forward	38516417	38516837	qCDP1.1	LOC_Os01g66310.1	331	1317	2	No	No	expressed protein
chr01	38516765	1371456	no	synonymous	exon	C	A	LOC_Os01g66310	forward	38516417	38516837	qCDP1.1	LOC_Os01g66310.1	348	1318	2	No	No	expressed protein
chr01	38516767	1371457	no	missense	exon	C	G	LOC_Os01g66310	forward	38516417	38516837	qCDP1.1	LOC_Os01g66310.1	350	1319	2	No	No	expressed protein
chr01	38516790	1371458	no	missense	exon	C	T	LOC_Os01g66310	forward	38516417	38516837	qCDP1.1	LOC_Os01g66310.1	373	1320	2	No	No	expressed protein
chr01	38517584	1371496	no	synonymous	intron	A	G	LOC_Os01g66320	reverse	38517502	38520259	qCDP1.1	LOC_Os01g66320.1	82	1321	1	No	No	expressed protein
chr01	38517727	1371497	no	synonymous	intron	ACG	A	LOC_Os01g66320	reverse	38517502	38520259	qCDP1.1	LOC_Os01g66320.1	225	1322	1	No	No	expressed protein
chr01	38517747	1371498	no	synonymous	intron	C	T	LOC_Os01g66320	reverse	38517502	38520259	qCDP1.1	LOC_Os01g66320.1	245	1323	1	No	No	expressed protein
chr01	38517849	1371499	no	synonymous	intron	G	A	LOC_Os01g66320	reverse	38517502	38520259	qCDP1.1	LOC_Os01g66320.1	347	1324	1	No	No	expressed protein
chr01	38517970	1371500	no	synonymous	intron	G	A	LOC_Os01g66320	reverse	38517502	38520259	qCDP1.1	LOC_Os01g66320.1	468	1325	1	No	No	expressed protein
chr01	38518192	1371501	no	synonymous	intron	A	G	LOC_Os01g66320	reverse	38517502	38520259	qCDP1.1	LOC_Os01g66320.1	690	1326	1	No	No	expressed protein
chr01	38518853	1371502	no	synonymous	intron	G	GT	LOC_Os01g66320	reverse	38517502	38520259	qCDP1.1	LOC_Os01g66320.1	1351	1327	1	No	No	expressed protein
chr01	38518854	1371503	no	synonymous	intron	G	T	LOC_Os01g66320	reverse	38517502	38520259	qCDP1.1	LOC_Os01g66320.1	1352	1328	1	No	No	expressed protein
chr01	38518859	1371504	no	synonymous	intron	T	C	LOC_Os01g66320	reverse	38517502	38520259	qCDP1.1	LOC_Os01g66320.1	1357	1329	1	No	No	expressed protein
chr01	38518879	1371505	no	synonymous	intron	C	A	LOC_Os01g66320	reverse	38517502	38520259	qCDP1.1	LOC_Os01g66320.1	1377	1330	1	No	No	expressed protein
chr01	38519043	1371506	no	synonymous	intron	AG	A	LOC_Os01g66320	reverse	38517502	38520259	qCDP1.1	LOC_Os01g66320.1	1541	1331	1	No	No	expressed protein
chr01	38519575	1371507	no	synonymous	intron	G	A	LOC_Os01g66320	reverse	38517502	38520259	qCDP1.1	LOC_Os01g66320.1	2073	1332	1	No	No	expressed protein
chr01	38519880	1371508	no	synonymous	intron	C	T	LOC_Os01g66320	reverse	38517502	38520259	qCDP1.1	LOC_Os01g66320.1	2378	1333	1	No	No	expressed protein
chr01	38519976	1371509	no	synonymous	intron	C	A	LOC_Os01g66320	reverse	38517502	38520259	qCDP1.1	LOC_Os01g66320.1	2474	1334	1	No	No	expressed protein
chr01	38520163	1371510	no	synonymous	intron	C	T	LOC_Os01g66320	reverse	38517502	38520259	qCDP1.1	LOC_Os01g66320.1	2661	1335	1	No	No	expressed protein
chr01	38534837	1371822	no	synonymous	intron	A	ACT	LOC_Os01g66350	forward	38534823	38540370	qCDP1.1	LOC_Os01g66350.1	14	1336	1	Yes	No	DUF647 domain containing protein, putative, expressed
chr01	38534959	1371823	no	synonymous	intron	C	A	LOC_Os01g66350	forward	38534823	38540370	qCDP1.1	LOC_Os01g66350.1	136	1337	1	Yes	No	DUF647 domain containing protein, putative, expressed
chr01	38535284	1371825	no	synonymous	exon	C	T	LOC_Os01g66350	forward	38534823	38540370	qCDP1.1	LOC_Os01g66350.1	461	1338	1	Yes	No	DUF647 domain containing protein, putative, expressed
chr01	38535375	1371826	no	synonymous	intron	A	G	LOC_Os01g66350	forward	38534823	38540370	qCDP1.1	LOC_Os01g66350.1	552	1339	1	Yes	No	DUF647 domain containing protein, putative, expressed
chr01	38535394	1371827	no	synonymous	intron	C	T	LOC_Os01g66350	forward	38534823	38540370	qCDP1.1	LOC_Os01g66350.1	571	1340	1	Yes	No	DUF647 domain containing protein, putative, expressed
chr01	38535612	1371828	no	synonymous	intron	T	A	LOC_Os01g66350	forward	38534823	38540370	qCDP1.1	LOC_Os01g66350.1	789	1341	1	Yes	No	DUF647 domain containing protein, putative, expressed
chr01	38535613	1371829	no	synonymous	intron	T	C	LOC_Os01g66350	forward	38534823	38540370	qCDP1.1	LOC_Os01g66350.1	790	1342	1	Yes	No	DUF647 domain containing protein, putative, expressed
chr01	38535659	1371830	no	synonymous	intron	G	C	LOC_Os01g66350	forward	38534823	38540370	qCDP1.1	LOC_Os01g66350.1	836	1343	1	Yes	No	DUF647 domain containing protein, putative, expressed
chr01	38535757	1371831	no	synonymous	intron	C	A	LOC_Os01g66350	forward	38534823	38540370	qCDP1.1	LOC_Os01g66350.1	934	1344	1	Yes	No	DUF647 domain containing protein, putative, expressed
chr01	38535774	1371832	no	synonymous	intron	A	G	LOC_Os01g66350	forward	38534823	38540370	qCDP1.1	LOC_Os01g66350.1	951	1345	1	Yes	No	DUF647 domain containing protein, putative, expressed
chr01	38535821	1371833	no	synonymous	intron	GA	G	LOC_Os01g66350	forward	38534823	38540370	qCDP1.1	LOC_Os01g66350.1	998	1346	1	Yes	No	DUF647 domain containing protein, putative, expressed
chr01	38535946	1371834	no	synonymous	intron	CT	C	LOC_Os01g66350	forward	38534823	38540370	qCDP1.1	LOC_Os01g66350.1	1123	1347	1	Yes	No	DUF647 domain containing protein, putative, expressed
chr01	38536030	1371835	no	synonymous	intron	G	GA	LOC_Os01g66350	forward	38534823	38540370	qCDP1.1	LOC_Os01g66350.1	1207	1348	1	Yes	No	DUF647 domain containing protein, putative, expressed
chr01	38536041	1371836	no	synonymous	intron	A	AT	LOC_Os01g66350	forward	38534823	38540370	qCDP1.1	LOC_Os01g66350.1	1218	1349	1	Yes	No	DUF647 domain containing protein, putative, expressed
chr01	38536053	1371837	no	synonymous	intron	A	T	LOC_Os01g66350	forward	38534823	38540370	qCDP1.1	LOC_Os01g66350.1	1230	1350	1	Yes	No	DUF647 domain containing protein, putative, expressed
chr01	38536055	1371838	no	synonymous	intron	TTCCTCCGTCCCATAATATAAGGGATTTTGAG	T	LOC_Os01g66350	forward	38534823	38540370	qCDP1.1	LOC_Os01g66350.1	1232	1351	1	Yes	No	DUF647 domain containing protein, putative, expressed
chr01	38536062	1371839	no	synonymous	intron	G	T	LOC_Os01g66350	forward	38534823	38540370	qCDP1.1	LOC_Os01g66350.1	1239	1352	1	Yes	No	DUF647 domain containing protein, putative, expressed
chr01	38536069	1371840	no	synonymous	intron	AATATAAGGG	A	LOC_Os01g66350	forward	38534823	38540370	qCDP1.1	LOC_Os01g66350.1	1246	1353	1	Yes	No	DUF647 domain containing protein, putative, expressed
chr01	38536097	1371842	no	synonymous	intron	C	T	LOC_Os01g66350	forward	38534823	38540370	qCDP1.1	LOC_Os01g66350.1	1274	1354	1	Yes	No	DUF647 domain containing protein, putative, expressed
chr01	38536107	1371843	no	synonymous	intron	C	T	LOC_Os01g66350	forward	38534823	38540370	qCDP1.1	LOC_Os01g66350.1	1284	1355	1	Yes	No	DUF647 domain containing protein, putative, expressed
chr01	38536112	1371844	no	synonymous	intron	C	T	LOC_Os01g66350	forward	38534823	38540370	qCDP1.1	LOC_Os01g66350.1	1289	1356	1	Yes	No	DUF647 domain containing protein, putative, expressed
chr01	38536123	1371845	no	synonymous	intron	AT	A	LOC_Os01g66350	forward	38534823	38540370	qCDP1.1	LOC_Os01g66350.1	1300	1357	1	Yes	No	DUF647 domain containing protein, putative, expressed
chr01	38536160	1371847	no	synonymous	intron	C	T	LOC_Os01g66350	forward	38534823	38540370	qCDP1.1	LOC_Os01g66350.1	1337	1358	1	Yes	No	DUF647 domain containing protein, putative, expressed
chr01	38536213	1371848	no	synonymous	intron	T	C	LOC_Os01g66350	forward	38534823	38540370	qCDP1.1	LOC_Os01g66350.1	1390	1359	1	Yes	No	DUF647 domain containing protein, putative, expressed
chr01	38536219	1371849	no	synonymous	intron	A	T	LOC_Os01g66350	forward	38534823	38540370	qCDP1.1	LOC_Os01g66350.1	1396	1360	1	Yes	No	DUF647 domain containing protein, putative, expressed
chr01	38536244	1371850	no	synonymous	intron	C	G	LOC_Os01g66350	forward	38534823	38540370	qCDP1.1	LOC_Os01g66350.1	1421	1361	1	Yes	No	DUF647 domain containing protein, putative, expressed
chr01	38536253	1371851	no	synonymous	intron	C	T	LOC_Os01g66350	forward	38534823	38540370	qCDP1.1	LOC_Os01g66350.1	1430	1362	1	Yes	No	DUF647 domain containing protein, putative, expressed
chr01	38536268	1371852	no	synonymous	intron	C	T	LOC_Os01g66350	forward	38534823	38540370	qCDP1.1	LOC_Os01g66350.1	1445	1363	1	Yes	No	DUF647 domain containing protein, putative, expressed
chr01	38536291	1371853	no	synonymous	intron	G	A	LOC_Os01g66350	forward	38534823	38540370	qCDP1.1	LOC_Os01g66350.1	1468	1364	1	Yes	No	DUF647 domain containing protein, putative, expressed
chr01	38536981	1371854	no	synonymous	intron	A	G	LOC_Os01g66350	forward	38534823	38540370	qCDP1.1	LOC_Os01g66350.1	2158	1365	1	Yes	No	DUF647 domain containing protein, putative, expressed
chr01	38537047	1371855	no	synonymous	intron	A	G	LOC_Os01g66350	forward	38534823	38540370	qCDP1.1	LOC_Os01g66350.1	2224	1366	1	Yes	No	DUF647 domain containing protein, putative, expressed
chr01	38537394	1371856	no	synonymous	intron	A	C	LOC_Os01g66350	forward	38534823	38540370	qCDP1.1	LOC_Os01g66350.1	2571	1367	1	Yes	No	DUF647 domain containing protein, putative, expressed
chr01	38537755	1371857	no	synonymous	intron	GC	G	LOC_Os01g66350	forward	38534823	38540370	qCDP1.1	LOC_Os01g66350.1	2932	1368	1	Yes	No	DUF647 domain containing protein, putative, expressed
chr01	38537776	1371858	no	synonymous	intron	G	A	LOC_Os01g66350	forward	38534823	38540370	qCDP1.1	LOC_Os01g66350.1	2953	1369	1	Yes	No	DUF647 domain containing protein, putative, expressed
chr01	38537854	1371859	no	synonymous	intron	C	T	LOC_Os01g66350	forward	38534823	38540370	qCDP1.1	LOC_Os01g66350.1	3031	1370	1	Yes	No	DUF647 domain containing protein, putative, expressed
chr01	38537855	1371860	no	synonymous	intron	A	G	LOC_Os01g66350	forward	38534823	38540370	qCDP1.1	LOC_Os01g66350.1	3032	1371	1	Yes	No	DUF647 domain containing protein, putative, expressed
chr01	38537938	1371861	no	synonymous	intron	C	T	LOC_Os01g66350	forward	38534823	38540370	qCDP1.1	LOC_Os01g66350.1	3115	1372	1	Yes	No	DUF647 domain containing protein, putative, expressed
chr01	38538040	1371862	no	synonymous	intron	T	C	LOC_Os01g66350	forward	38534823	38540370	qCDP1.1	LOC_Os01g66350.1	3217	1373	1	Yes	No	DUF647 domain containing protein, putative, expressed
chr01	38538437	1371863	no	synonymous	intron	CTT	C	LOC_Os01g66350	forward	38534823	38540370	qCDP1.1	LOC_Os01g66350.1	3614	1374	1	Yes	No	DUF647 domain containing protein, putative, expressed
chr01	38538809	1371864	no	missense	exon	G	A	LOC_Os01g66350	forward	38534823	38540370	qCDP1.1	LOC_Os01g66350.1	3986	1375	1	Yes	No	DUF647 domain containing protein, putative, expressed
chr01	38538838	1371865	no	synonymous	intron	A	T	LOC_Os01g66350	forward	38534823	38540370	qCDP1.1	LOC_Os01g66350.1	4015	1376	1	Yes	No	DUF647 domain containing protein, putative, expressed
chr01	38538958	1371866	no	missense	exon	C	T	LOC_Os01g66350	forward	38534823	38540370	qCDP1.1	LOC_Os01g66350.1	4135	1377	1	Yes	No	DUF647 domain containing protein, putative, expressed
chr01	38539015	1371867	no	synonymous	intron	C	T	LOC_Os01g66350	forward	38534823	38540370	qCDP1.1	LOC_Os01g66350.1	4192	1378	1	Yes	No	DUF647 domain containing protein, putative, expressed
chr01	38539297	1371868	no	synonymous	intron	C	T	LOC_Os01g66350	forward	38534823	38540370	qCDP1.1	LOC_Os01g66350.1	4474	1379	1	Yes	No	DUF647 domain containing protein, putative, expressed
chr01	38539317	1371869	no	synonymous	exon	T	C	LOC_Os01g66350	forward	38534823	38540370	qCDP1.1	LOC_Os01g66350.1	4494	1380	1	Yes	No	DUF647 domain containing protein, putative, expressed
chr01	38539368	1371870	no	nonsense	exon	CAGG	C	LOC_Os01g66350	forward	38534823	38540370	qCDP1.1	LOC_Os01g66350.1	4545	1381	1	Yes	No	DUF647 domain containing protein, putative, expressed
chr01	38539414	1371871	no	missense	exon	G	T	LOC_Os01g66350	forward	38534823	38540370	qCDP1.1	LOC_Os01g66350.1	4591	1382	1	Yes	No	DUF647 domain containing protein, putative, expressed
chr01	38539706	1371872	no	synonymous	intron	T	C	LOC_Os01g66350	forward	38534823	38540370	qCDP1.1	LOC_Os01g66350.1	4883	1383	1	Yes	No	DUF647 domain containing protein, putative, expressed
chr01	38539851	1371873	no	synonymous	intron	C	CA	LOC_Os01g66350	forward	38534823	38540370	qCDP1.1	LOC_Os01g66350.1	5028	1384	1	Yes	No	DUF647 domain containing protein, putative, expressed
chr01	38539858	1371874	no	synonymous	intron	A	G	LOC_Os01g66350	forward	38534823	38540370	qCDP1.1	LOC_Os01g66350.1	5035	1385	1	Yes	No	DUF647 domain containing protein, putative, expressed
chr01	38539903	1371875	no	synonymous	intron	C	T	LOC_Os01g66350	forward	38534823	38540370	qCDP1.1	LOC_Os01g66350.1	5080	1386	1	Yes	No	DUF647 domain containing protein, putative, expressed
chr01	38539935	1371876	no	synonymous	intron	A	T	LOC_Os01g66350	forward	38534823	38540370	qCDP1.1	LOC_Os01g66350.1	5112	1387	1	Yes	No	DUF647 domain containing protein, putative, expressed
chr01	38539942	1371877	no	synonymous	intron	C	T	LOC_Os01g66350	forward	38534823	38540370	qCDP1.1	LOC_Os01g66350.1	5119	1388	1	Yes	No	DUF647 domain containing protein, putative, expressed
chr01	38539943	1371878	no	synonymous	intron	A	T	LOC_Os01g66350	forward	38534823	38540370	qCDP1.1	LOC_Os01g66350.1	5120	1389	1	Yes	No	DUF647 domain containing protein, putative, expressed
chr01	38540234	1371879	no	synonymous	intron	GA	G	LOC_Os01g66350	forward	38534823	38540370	qCDP1.1	LOC_Os01g66350.1	5411	1390	1	Yes	No	DUF647 domain containing protein, putative, expressed
chr01	38540302	1371881	no	synonymous	intron	C	G	LOC_Os01g66350	forward	38534823	38540370	qCDP1.1	LOC_Os01g66350.1	5479	1391	1	Yes	No	DUF647 domain containing protein, putative, expressed
chr01	38540329	1371882	no	synonymous	intron	T	C	LOC_Os01g66350	forward	38534823	38540370	qCDP1.1	LOC_Os01g66350.1	5506	1392	1	Yes	No	DUF647 domain containing protein, putative, expressed
chr03	1427705	2844135	no	synonymous	intron	A	C	LOC_Os03g03334	forward	1427658	1428154	qCDP3.1	LOC_Os03g03334.1	47	3593	1	No	No	expressed protein
chr03	1427948	2844136	no	synonymous	intron	G	A	LOC_Os03g03334	forward	1427658	1428154	qCDP3.1	LOC_Os03g03334.1	290	3594	1	No	No	expressed protein
chr03	1427983	2844137	no	synonymous	intron	C	T	LOC_Os03g03334	forward	1427658	1428154	qCDP3.1	LOC_Os03g03334.1	325	3595	1	No	No	expressed protein
chr03	1428019	2844138	no	synonymous	intron	T	G	LOC_Os03g03334	forward	1427658	1428154	qCDP3.1	LOC_Os03g03334.1	361	3596	1	No	No	expressed protein
chr03	1428132	2844139	no	synonymous	intron	C	T	LOC_Os03g03334	forward	1427658	1428154	qCDP3.1	LOC_Os03g03334.1	474	3597	1	No	No	expressed protein
chr03	1431074	2844196	no	synonymous	exon	T	C	LOC_Os03g03350	forward	1430639	1433585	qCDP3.1	LOC_Os03g03350.1	435	3598	1	No	No	polygalacturonase, putative, expressed
chr03	1431200	2844197	no	synonymous	intron	G	C	LOC_Os03g03350	forward	1430639	1433585	qCDP3.1	LOC_Os03g03350.1	561	3599	1	No	No	polygalacturonase, putative, expressed
chr03	1431220	2844198	no	synonymous	intron	T	G	LOC_Os03g03350	forward	1430639	1433585	qCDP3.1	LOC_Os03g03350.1	581	3600	1	No	No	polygalacturonase, putative, expressed
chr03	1431234	2844199	no	synonymous	intron	C	T	LOC_Os03g03350	forward	1430639	1433585	qCDP3.1	LOC_Os03g03350.1	595	3601	1	No	No	polygalacturonase, putative, expressed
chr03	1431235	2844200	no	synonymous	intron	T	C	LOC_Os03g03350	forward	1430639	1433585	qCDP3.1	LOC_Os03g03350.1	596	3602	1	No	No	polygalacturonase, putative, expressed
chr03	1431242	2844201	no	synonymous	intron	C	A	LOC_Os03g03350	forward	1430639	1433585	qCDP3.1	LOC_Os03g03350.1	603	3603	1	No	No	polygalacturonase, putative, expressed
chr03	1431269	2844202	no	synonymous	intron	T	C	LOC_Os03g03350	forward	1430639	1433585	qCDP3.1	LOC_Os03g03350.1	630	3604	1	No	No	polygalacturonase, putative, expressed
chr03	1431302	2844207	no	synonymous	intron	G	A	LOC_Os03g03350	forward	1430639	1433585	qCDP3.1	LOC_Os03g03350.1	663	3605	1	No	No	polygalacturonase, putative, expressed
chr03	1431312	2844208	no	synonymous	intron	C	T	LOC_Os03g03350	forward	1430639	1433585	qCDP3.1	LOC_Os03g03350.1	673	3606	1	No	No	polygalacturonase, putative, expressed
chr03	1431325	2844209	no	synonymous	intron	G	A	LOC_Os03g03350	forward	1430639	1433585	qCDP3.1	LOC_Os03g03350.1	686	3607	1	No	No	polygalacturonase, putative, expressed
chr03	1431330	2844210	no	synonymous	intron	C	T	LOC_Os03g03350	forward	1430639	1433585	qCDP3.1	LOC_Os03g03350.1	691	3608	1	No	No	polygalacturonase, putative, expressed
chr03	1431347	2844211	no	synonymous	intron	G	A	LOC_Os03g03350	forward	1430639	1433585	qCDP3.1	LOC_Os03g03350.1	708	3609	1	No	No	polygalacturonase, putative, expressed
chr03	1431348	2844212	no	synonymous	intron	C	T	LOC_Os03g03350	forward	1430639	1433585	qCDP3.1	LOC_Os03g03350.1	709	3610	1	No	No	polygalacturonase, putative, expressed
chr03	1431350	2844213	no	synonymous	intron	T	C	LOC_Os03g03350	forward	1430639	1433585	qCDP3.1	LOC_Os03g03350.1	711	3611	1	No	No	polygalacturonase, putative, expressed
chr03	1431355	2844214	no	synonymous	intron	C	T	LOC_Os03g03350	forward	1430639	1433585	qCDP3.1	LOC_Os03g03350.1	716	3612	1	No	No	polygalacturonase, putative, expressed
chr03	1431357	2844215	no	synonymous	intron	C	T	LOC_Os03g03350	forward	1430639	1433585	qCDP3.1	LOC_Os03g03350.1	718	3613	1	No	No	polygalacturonase, putative, expressed
chr03	1431359	2844216	no	synonymous	intron	C	T	LOC_Os03g03350	forward	1430639	1433585	qCDP3.1	LOC_Os03g03350.1	720	3614	1	No	No	polygalacturonase, putative, expressed
chr03	1431362	2844217	no	synonymous	intron	C	T	LOC_Os03g03350	forward	1430639	1433585	qCDP3.1	LOC_Os03g03350.1	723	3615	1	No	No	polygalacturonase, putative, expressed
chr03	1431371	2844218	no	synonymous	intron	C	T	LOC_Os03g03350	forward	1430639	1433585	qCDP3.1	LOC_Os03g03350.1	732	3616	1	No	No	polygalacturonase, putative, expressed
chr03	1431382	2844219	no	synonymous	intron	A	G	LOC_Os03g03350	forward	1430639	1433585	qCDP3.1	LOC_Os03g03350.1	743	3617	1	No	No	polygalacturonase, putative, expressed
chr03	1431430	2844226	no	synonymous	intron	C	T	LOC_Os03g03350	forward	1430639	1433585	qCDP3.1	LOC_Os03g03350.1	791	3618	1	No	No	polygalacturonase, putative, expressed
chr03	1431441	2844227	no	synonymous	intron	A	G	LOC_Os03g03350	forward	1430639	1433585	qCDP3.1	LOC_Os03g03350.1	802	3619	1	No	No	polygalacturonase, putative, expressed
chr03	1431442	2844228	no	synonymous	intron	T	C	LOC_Os03g03350	forward	1430639	1433585	qCDP3.1	LOC_Os03g03350.1	803	3620	1	No	No	polygalacturonase, putative, expressed
chr03	1431444	2844229	no	synonymous	intron	G	T	LOC_Os03g03350	forward	1430639	1433585	qCDP3.1	LOC_Os03g03350.1	805	3621	1	No	No	polygalacturonase, putative, expressed
chr03	1431448	2844230	no	synonymous	intron	CTAGCTAATAG	C	LOC_Os03g03350	forward	1430639	1433585	qCDP3.1	LOC_Os03g03350.1	809	3622	1	No	No	polygalacturonase, putative, expressed
chr03	1431450	2844231	no	synonymous	intron	A	G	LOC_Os03g03350	forward	1430639	1433585	qCDP3.1	LOC_Os03g03350.1	811	3623	1	No	No	polygalacturonase, putative, expressed
chr03	1431452	2844232	no	synonymous	intron	C	T	LOC_Os03g03350	forward	1430639	1433585	qCDP3.1	LOC_Os03g03350.1	813	3624	1	No	No	polygalacturonase, putative, expressed
chr03	1431460	2844233	no	synonymous	intron	C	G	LOC_Os03g03350	forward	1430639	1433585	qCDP3.1	LOC_Os03g03350.1	821	3625	1	No	No	polygalacturonase, putative, expressed
chr03	1431470	2844234	no	synonymous	intron	C	A	LOC_Os03g03350	forward	1430639	1433585	qCDP3.1	LOC_Os03g03350.1	831	3626	1	No	No	polygalacturonase, putative, expressed
chr03	1431472	2844235	no	synonymous	intron	C	A	LOC_Os03g03350	forward	1430639	1433585	qCDP3.1	LOC_Os03g03350.1	833	3627	1	No	No	polygalacturonase, putative, expressed
chr03	1431474	2844236	no	synonymous	intron	T	G	LOC_Os03g03350	forward	1430639	1433585	qCDP3.1	LOC_Os03g03350.1	835	3628	1	No	No	polygalacturonase, putative, expressed
chr03	1431480	2844237	no	synonymous	intron	A	G	LOC_Os03g03350	forward	1430639	1433585	qCDP3.1	LOC_Os03g03350.1	841	3629	1	No	No	polygalacturonase, putative, expressed
chr03	1431491	2844238	no	synonymous	intron	T	C	LOC_Os03g03350	forward	1430639	1433585	qCDP3.1	LOC_Os03g03350.1	852	3630	1	No	No	polygalacturonase, putative, expressed
chr03	1431532	2844239	no	synonymous	intron	G	A	LOC_Os03g03350	forward	1430639	1433585	qCDP3.1	LOC_Os03g03350.1	893	3631	1	No	No	polygalacturonase, putative, expressed
chr03	1431538	2844240	no	synonymous	intron	G	GC	LOC_Os03g03350	forward	1430639	1433585	qCDP3.1	LOC_Os03g03350.1	899	3632	1	No	No	polygalacturonase, putative, expressed
chr03	1431582	2844241	no	synonymous	intron	A	C	LOC_Os03g03350	forward	1430639	1433585	qCDP3.1	LOC_Os03g03350.1	943	3633	1	No	No	polygalacturonase, putative, expressed
chr03	1431589	2844242	no	synonymous	intron	C	T	LOC_Os03g03350	forward	1430639	1433585	qCDP3.1	LOC_Os03g03350.1	950	3634	1	No	No	polygalacturonase, putative, expressed
chr03	1431655	2844243	no	synonymous	intron	C	A	LOC_Os03g03350	forward	1430639	1433585	qCDP3.1	LOC_Os03g03350.1	1016	3635	1	No	No	polygalacturonase, putative, expressed
chr03	1431710	2844244	no	synonymous	intron	AT	A	LOC_Os03g03350	forward	1430639	1433585	qCDP3.1	LOC_Os03g03350.1	1071	3636	1	No	No	polygalacturonase, putative, expressed
chr03	1431710	2844245	no	synonymous	intron	ATT	A	LOC_Os03g03350	forward	1430639	1433585	qCDP3.1	LOC_Os03g03350.1	1071	3637	1	No	No	polygalacturonase, putative, expressed
chr03	1432131	2844246	no	synonymous	intron	T	A	LOC_Os03g03350	forward	1430639	1433585	qCDP3.1	LOC_Os03g03350.1	1492	3638	1	No	No	polygalacturonase, putative, expressed
chr03	1432510	2844247	no	synonymous	exon	G	A	LOC_Os03g03350	forward	1430639	1433585	qCDP3.1	LOC_Os03g03350.1	1871	3639	1	No	No	polygalacturonase, putative, expressed
chr03	1432832	2844248	no	synonymous	intron	T	C	LOC_Os03g03350	forward	1430639	1433585	qCDP3.1	LOC_Os03g03350.1	2193	3640	1	No	No	polygalacturonase, putative, expressed
chr03	1432841	2844249	no	synonymous	intron	C	T	LOC_Os03g03350	forward	1430639	1433585	qCDP3.1	LOC_Os03g03350.1	2202	3641	1	No	No	polygalacturonase, putative, expressed
chr03	1433073	2844250	no	missense	exon	G	A	LOC_Os03g03350	forward	1430639	1433585	qCDP3.1	LOC_Os03g03350.1	2434	3642	1	No	No	polygalacturonase, putative, expressed
chr03	1433106	2844251	no	missense	exon	C	A	LOC_Os03g03350	forward	1430639	1433585	qCDP3.1	LOC_Os03g03350.1	2467	3643	1	No	No	polygalacturonase, putative, expressed
chr03	1433225	2844252	no	synonymous	exon	G	A	LOC_Os03g03350	forward	1430639	1433585	qCDP3.1	LOC_Os03g03350.1	2586	3644	1	No	No	polygalacturonase, putative, expressed
chr03	1433243	2844253	no	synonymous	exon	C	G	LOC_Os03g03350	forward	1430639	1433585	qCDP3.1	LOC_Os03g03350.1	2604	3645	1	No	No	polygalacturonase, putative, expressed
chr03	1433264	2844254	no	synonymous	exon	G	C	LOC_Os03g03350	forward	1430639	1433585	qCDP3.1	LOC_Os03g03350.1	2625	3646	1	No	No	polygalacturonase, putative, expressed
chr03	1433522	2844255	no	synonymous	exon	A	G	LOC_Os03g03350	forward	1430639	1433585	qCDP3.1	LOC_Os03g03350.1	2883	3647	1	No	No	polygalacturonase, putative, expressed
chr03	1433534	2844256	no	synonymous	exon	T	G	LOC_Os03g03350	forward	1430639	1433585	qCDP3.1	LOC_Os03g03350.1	2895	3648	1	No	No	polygalacturonase, putative, expressed
chr03	1433537	2844257	no	synonymous	exon	A	G	LOC_Os03g03350	forward	1430639	1433585	qCDP3.1	LOC_Os03g03350.1	2898	3649	1	No	No	polygalacturonase, putative, expressed
chr03	1434048	2844258	no	synonymous	exon	G	C	LOC_Os03g03360	reverse	1432787	1435347	qCDP3.1	LOC_Os03g03360.1	1261	3650	2	No	Yes	ribosomal protein L5, putative, expressed
chr03	1434159	2844259	no	synonymous	exon	A	G	LOC_Os03g03360	reverse	1432787	1435347	qCDP3.1	LOC_Os03g03360.1	1372	3651	2	No	Yes	ribosomal protein L5, putative, expressed
chr03	1434162	2844260	no	synonymous	exon	G	C	LOC_Os03g03360	reverse	1432787	1435347	qCDP3.1	LOC_Os03g03360.1	1375	3652	2	No	Yes	ribosomal protein L5, putative, expressed
chr03	1434189	2844261	no	synonymous	exon	A	G	LOC_Os03g03360	reverse	1432787	1435347	qCDP3.1	LOC_Os03g03360.1	1402	3653	2	No	Yes	ribosomal protein L5, putative, expressed
chr03	1434192	2844262	no	synonymous	exon	G	A	LOC_Os03g03360	reverse	1432787	1435347	qCDP3.1	LOC_Os03g03360.1	1405	3654	2	No	Yes	ribosomal protein L5, putative, expressed
chr03	1434231	2844263	no	synonymous	exon	A	G	LOC_Os03g03360	reverse	1432787	1435347	qCDP3.1	LOC_Os03g03360.1	1444	3655	2	No	Yes	ribosomal protein L5, putative, expressed
chr03	1434296	2844264	no	synonymous	intron	G	T	LOC_Os03g03360	reverse	1432787	1435347	qCDP3.1	LOC_Os03g03360.1	1509	3656	2	No	Yes	ribosomal protein L5, putative, expressed
chr03	1434484	2844265	no	synonymous	intron	C	G	LOC_Os03g03360	reverse	1432787	1435347	qCDP3.1	LOC_Os03g03360.1	1697	3657	2	No	Yes	ribosomal protein L5, putative, expressed
chr03	1434717	2844266	no	missense	exon	C	T	LOC_Os03g03360	reverse	1432787	1435347	qCDP3.1	LOC_Os03g03360.1	1930	3658	2	No	Yes	ribosomal protein L5, putative, expressed
chr03	1434748	2844267	no	missense	exon	C	A	LOC_Os03g03360	reverse	1432787	1435347	qCDP3.1	LOC_Os03g03360.1	1961	3659	2	No	Yes	ribosomal protein L5, putative, expressed
chr03	1434749	2844268	no	missense	exon	A	T	LOC_Os03g03360	reverse	1432787	1435347	qCDP3.1	LOC_Os03g03360.1	1962	3660	2	No	Yes	ribosomal protein L5, putative, expressed
chr03	1434871	2844269	no	synonymous	intron	A	G	LOC_Os03g03360	reverse	1432787	1435347	qCDP3.1	LOC_Os03g03360.1	2084	3661	2	No	Yes	ribosomal protein L5, putative, expressed
chr03	1435175	2844270	no	synonymous	exon	A	G	LOC_Os03g03360	reverse	1432787	1435347	qCDP3.1	LOC_Os03g03360.1	2388	3662	2	No	Yes	ribosomal protein L5, putative, expressed
chr03	1436503	2844285	no	synonymous	intron	A	G	LOC_Os03g03370	reverse	1436356	1439198	qCDP3.1	LOC_Os03g03370.1	147	3663	2	No	No	fatty acid hydroxylase, putative, expressed
chr03	1436575	2844286	no	synonymous	intron	C	CA	LOC_Os03g03370	reverse	1436356	1439198	qCDP3.1	LOC_Os03g03370.1	219	3664	2	No	No	fatty acid hydroxylase, putative, expressed
chr03	1436616	2844287	no	synonymous	intron	T	C	LOC_Os03g03370	reverse	1436356	1439198	qCDP3.1	LOC_Os03g03370.1	260	3665	2	No	No	fatty acid hydroxylase, putative, expressed
chr03	1436863	2844288	no	synonymous	intron	T	A	LOC_Os03g03370	reverse	1436356	1439198	qCDP3.1	LOC_Os03g03370.1	507	3666	2	No	No	fatty acid hydroxylase, putative, expressed
chr03	1436873	2844289	no	synonymous	intron	A	C	LOC_Os03g03370	reverse	1436356	1439198	qCDP3.1	LOC_Os03g03370.1	517	3667	2	No	No	fatty acid hydroxylase, putative, expressed
chr03	1436891	2844290	no	synonymous	intron	A	T	LOC_Os03g03370	reverse	1436356	1439198	qCDP3.1	LOC_Os03g03370.1	535	3668	2	No	No	fatty acid hydroxylase, putative, expressed
chr03	1437014	2844291	no	synonymous	intron	C	T	LOC_Os03g03370	reverse	1436356	1439198	qCDP3.1	LOC_Os03g03370.1	658	3669	2	No	No	fatty acid hydroxylase, putative, expressed
chr03	1437112	2844292	no	synonymous	intron	G	A	LOC_Os03g03370	reverse	1436356	1439198	qCDP3.1	LOC_Os03g03370.1	756	3670	2	No	No	fatty acid hydroxylase, putative, expressed
chr03	1437428	2844293	no	synonymous	intron	G	A	LOC_Os03g03370	reverse	1436356	1439198	qCDP3.1	LOC_Os03g03370.1	1072	3671	2	No	No	fatty acid hydroxylase, putative, expressed
chr03	1437467	2844294	no	synonymous	intron	A	C	LOC_Os03g03370	reverse	1436356	1439198	qCDP3.1	LOC_Os03g03370.1	1111	3672	2	No	No	fatty acid hydroxylase, putative, expressed
chr03	1437562	2844295	no	synonymous	intron	T	C	LOC_Os03g03370	reverse	1436356	1439198	qCDP3.1	LOC_Os03g03370.1	1206	3673	2	No	No	fatty acid hydroxylase, putative, expressed
chr03	1437576	2844296	no	synonymous	intron	T	C	LOC_Os03g03370	reverse	1436356	1439198	qCDP3.1	LOC_Os03g03370.1	1220	3674	2	No	No	fatty acid hydroxylase, putative, expressed
chr03	1437577	2844297	no	synonymous	intron	T	A	LOC_Os03g03370	reverse	1436356	1439198	qCDP3.1	LOC_Os03g03370.1	1221	3675	2	No	No	fatty acid hydroxylase, putative, expressed
chr03	1437578	2844298	no	synonymous	intron	C	A	LOC_Os03g03370	reverse	1436356	1439198	qCDP3.1	LOC_Os03g03370.1	1222	3676	2	No	No	fatty acid hydroxylase, putative, expressed
chr03	1437592	2844299	no	synonymous	intron	C	T	LOC_Os03g03370	reverse	1436356	1439198	qCDP3.1	LOC_Os03g03370.1	1236	3677	2	No	No	fatty acid hydroxylase, putative, expressed
chr03	1437601	2844300	no	synonymous	intron	CA	C	LOC_Os03g03370	reverse	1436356	1439198	qCDP3.1	LOC_Os03g03370.1	1245	3678	2	No	No	fatty acid hydroxylase, putative, expressed
chr03	1437619	2844301	no	synonymous	intron	T	C	LOC_Os03g03370	reverse	1436356	1439198	qCDP3.1	LOC_Os03g03370.1	1263	3679	2	No	No	fatty acid hydroxylase, putative, expressed
chr03	1437701	2844302	no	synonymous	intron	T	A	LOC_Os03g03370	reverse	1436356	1439198	qCDP3.1	LOC_Os03g03370.1	1345	3680	2	No	No	fatty acid hydroxylase, putative, expressed
chr03	1437798	2844303	no	synonymous	intron	G	A	LOC_Os03g03370	reverse	1436356	1439198	qCDP3.1	LOC_Os03g03370.1	1442	3681	2	No	No	fatty acid hydroxylase, putative, expressed
chr03	1437831	2844304	no	synonymous	intron	AC	A	LOC_Os03g03370	reverse	1436356	1439198	qCDP3.1	LOC_Os03g03370.1	1475	3682	2	No	No	fatty acid hydroxylase, putative, expressed
chr03	1437837	2844307	no	synonymous	intron	TAA	T	LOC_Os03g03370	reverse	1436356	1439198	qCDP3.1	LOC_Os03g03370.1	1481	3683	2	No	No	fatty acid hydroxylase, putative, expressed
chr03	1437838	2844308	no	synonymous	intron	A	T	LOC_Os03g03370	reverse	1436356	1439198	qCDP3.1	LOC_Os03g03370.1	1482	3684	2	No	No	fatty acid hydroxylase, putative, expressed
chr03	1437839	2844309	no	synonymous	intron	A	T	LOC_Os03g03370	reverse	1436356	1439198	qCDP3.1	LOC_Os03g03370.1	1483	3685	2	No	No	fatty acid hydroxylase, putative, expressed
chr03	1437840	2844310	no	synonymous	intron	A	T	LOC_Os03g03370	reverse	1436356	1439198	qCDP3.1	LOC_Os03g03370.1	1484	3686	2	No	No	fatty acid hydroxylase, putative, expressed
chr03	1437848	2844311	no	synonymous	intron	A	T	LOC_Os03g03370	reverse	1436356	1439198	qCDP3.1	LOC_Os03g03370.1	1492	3687	2	No	No	fatty acid hydroxylase, putative, expressed
chr03	1437889	2844312	no	synonymous	intron	C	T	LOC_Os03g03370	reverse	1436356	1439198	qCDP3.1	LOC_Os03g03370.1	1533	3688	2	No	No	fatty acid hydroxylase, putative, expressed
chr03	1437890	2844313	no	synonymous	intron	G	A	LOC_Os03g03370	reverse	1436356	1439198	qCDP3.1	LOC_Os03g03370.1	1534	3689	2	No	No	fatty acid hydroxylase, putative, expressed
chr03	1437910	2844314	no	synonymous	intron	T	C	LOC_Os03g03370	reverse	1436356	1439198	qCDP3.1	LOC_Os03g03370.1	1554	3690	2	No	No	fatty acid hydroxylase, putative, expressed
chr03	1438035	2844315	no	synonymous	intron	T	A	LOC_Os03g03370	reverse	1436356	1439198	qCDP3.1	LOC_Os03g03370.1	1679	3691	2	No	No	fatty acid hydroxylase, putative, expressed
chr03	1438083	2844316	no	synonymous	intron	A	AT	LOC_Os03g03370	reverse	1436356	1439198	qCDP3.1	LOC_Os03g03370.1	1727	3692	2	No	No	fatty acid hydroxylase, putative, expressed
chr03	1438083	2844316	no	synonymous	intron	A	T	LOC_Os03g03370	reverse	1436356	1439198	qCDP3.1	LOC_Os03g03370.1	1727	3693	2	No	No	fatty acid hydroxylase, putative, expressed
chr03	1438093	2844318	no	synonymous	intron	G	T	LOC_Os03g03370	reverse	1436356	1439198	qCDP3.1	LOC_Os03g03370.1	1737	3694	2	No	No	fatty acid hydroxylase, putative, expressed
chr03	1438109	2844319	no	synonymous	intron	A	G	LOC_Os03g03370	reverse	1436356	1439198	qCDP3.1	LOC_Os03g03370.1	1753	3695	2	No	No	fatty acid hydroxylase, putative, expressed
chr03	1438340	2844320	no	missense	exon	G	A	LOC_Os03g03370	reverse	1436356	1439198	qCDP3.1	LOC_Os03g03370.1	1984	3696	2	No	No	fatty acid hydroxylase, putative, expressed
chr03	1438543	2844321	no	synonymous	intron	T	C	LOC_Os03g03370	reverse	1436356	1439198	qCDP3.1	LOC_Os03g03370.1	2187	3697	2	No	No	fatty acid hydroxylase, putative, expressed
chr03	1438591	2844322	no	synonymous	exon	C	G	LOC_Os03g03370	reverse	1436356	1439198	qCDP3.1	LOC_Os03g03370.1	2235	3698	2	No	No	fatty acid hydroxylase, putative, expressed
chr03	1438907	2844323	no	nonsense	exon	AGCC	A	LOC_Os03g03370	reverse	1436356	1439198	qCDP3.1	LOC_Os03g03370.1	2551	3699	2	No	No	fatty acid hydroxylase, putative, expressed
chr03	1438976	2844324	no	missense	exon	A	G	LOC_Os03g03370	reverse	1436356	1439198	qCDP3.1	LOC_Os03g03370.1	2620	3700	2	No	No	fatty acid hydroxylase, putative, expressed
chr03	1439011	2844325	no	synonymous	exon	C	T	LOC_Os03g03370	reverse	1436356	1439198	qCDP3.1	LOC_Os03g03370.1	2655	3701	2	No	No	fatty acid hydroxylase, putative, expressed
chr03	1439067	2844326	no	synonymous	intron	C	T	LOC_Os03g03370	reverse	1436356	1439198	qCDP3.1	LOC_Os03g03370.1	2711	3702	2	No	No	fatty acid hydroxylase, putative, expressed
chr03	1439150	2844327	no	synonymous	intron	TG	T	LOC_Os03g03370	reverse	1436356	1439198	qCDP3.1	LOC_Os03g03370.1	2794	3703	2	No	No	fatty acid hydroxylase, putative, expressed
chr03	1436503	2844285	no	synonymous	intron	A	G	LOC_Os03g03370	reverse	1436356	1439198	qCDP3.1	LOC_Os03g03370.2	147	3704	2	No	No	fatty acid hydroxylase, putative, expressed
chr03	1436575	2844286	no	synonymous	intron	C	CA	LOC_Os03g03370	reverse	1436356	1439198	qCDP3.1	LOC_Os03g03370.2	219	3705	2	No	No	fatty acid hydroxylase, putative, expressed
chr03	1436616	2844287	no	synonymous	intron	T	C	LOC_Os03g03370	reverse	1436356	1439198	qCDP3.1	LOC_Os03g03370.2	260	3706	2	No	No	fatty acid hydroxylase, putative, expressed
chr03	1436863	2844288	no	synonymous	intron	T	A	LOC_Os03g03370	reverse	1436356	1439198	qCDP3.1	LOC_Os03g03370.2	507	3707	2	No	No	fatty acid hydroxylase, putative, expressed
chr03	1436873	2844289	no	synonymous	intron	A	C	LOC_Os03g03370	reverse	1436356	1439198	qCDP3.1	LOC_Os03g03370.2	517	3708	2	No	No	fatty acid hydroxylase, putative, expressed
chr03	1436891	2844290	no	synonymous	intron	A	T	LOC_Os03g03370	reverse	1436356	1439198	qCDP3.1	LOC_Os03g03370.2	535	3709	2	No	No	fatty acid hydroxylase, putative, expressed
chr03	1437014	2844291	no	synonymous	intron	C	T	LOC_Os03g03370	reverse	1436356	1439198	qCDP3.1	LOC_Os03g03370.2	658	3710	2	No	No	fatty acid hydroxylase, putative, expressed
chr03	1437112	2844292	no	synonymous	intron	G	A	LOC_Os03g03370	reverse	1436356	1439198	qCDP3.1	LOC_Os03g03370.2	756	3711	2	No	No	fatty acid hydroxylase, putative, expressed
chr03	1437428	2844293	no	synonymous	intron	G	A	LOC_Os03g03370	reverse	1436356	1439198	qCDP3.1	LOC_Os03g03370.2	1072	3712	2	No	No	fatty acid hydroxylase, putative, expressed
chr03	1437467	2844294	no	synonymous	intron	A	C	LOC_Os03g03370	reverse	1436356	1439198	qCDP3.1	LOC_Os03g03370.2	1111	3713	2	No	No	fatty acid hydroxylase, putative, expressed
chr03	1437562	2844295	no	synonymous	intron	T	C	LOC_Os03g03370	reverse	1436356	1439198	qCDP3.1	LOC_Os03g03370.2	1206	3714	2	No	No	fatty acid hydroxylase, putative, expressed
chr03	1437576	2844296	no	synonymous	intron	T	C	LOC_Os03g03370	reverse	1436356	1439198	qCDP3.1	LOC_Os03g03370.2	1220	3715	2	No	No	fatty acid hydroxylase, putative, expressed
chr03	1437577	2844297	no	synonymous	intron	T	A	LOC_Os03g03370	reverse	1436356	1439198	qCDP3.1	LOC_Os03g03370.2	1221	3716	2	No	No	fatty acid hydroxylase, putative, expressed
chr03	1437578	2844298	no	synonymous	intron	C	A	LOC_Os03g03370	reverse	1436356	1439198	qCDP3.1	LOC_Os03g03370.2	1222	3717	2	No	No	fatty acid hydroxylase, putative, expressed
chr03	1437592	2844299	no	synonymous	intron	C	T	LOC_Os03g03370	reverse	1436356	1439198	qCDP3.1	LOC_Os03g03370.2	1236	3718	2	No	No	fatty acid hydroxylase, putative, expressed
chr03	1437601	2844300	no	synonymous	intron	CA	C	LOC_Os03g03370	reverse	1436356	1439198	qCDP3.1	LOC_Os03g03370.2	1245	3719	2	No	No	fatty acid hydroxylase, putative, expressed
chr03	1437619	2844301	no	synonymous	intron	T	C	LOC_Os03g03370	reverse	1436356	1439198	qCDP3.1	LOC_Os03g03370.2	1263	3720	2	No	No	fatty acid hydroxylase, putative, expressed
chr03	1437701	2844302	no	synonymous	intron	T	A	LOC_Os03g03370	reverse	1436356	1439198	qCDP3.1	LOC_Os03g03370.2	1345	3721	2	No	No	fatty acid hydroxylase, putative, expressed
chr03	1437798	2844303	no	synonymous	intron	G	A	LOC_Os03g03370	reverse	1436356	1439198	qCDP3.1	LOC_Os03g03370.2	1442	3722	2	No	No	fatty acid hydroxylase, putative, expressed
chr03	1437831	2844304	no	synonymous	intron	AC	A	LOC_Os03g03370	reverse	1436356	1439198	qCDP3.1	LOC_Os03g03370.2	1475	3723	2	No	No	fatty acid hydroxylase, putative, expressed
chr03	1437837	2844307	no	synonymous	intron	TAA	T	LOC_Os03g03370	reverse	1436356	1439198	qCDP3.1	LOC_Os03g03370.2	1481	3724	2	No	No	fatty acid hydroxylase, putative, expressed
chr03	1437838	2844308	no	synonymous	intron	A	T	LOC_Os03g03370	reverse	1436356	1439198	qCDP3.1	LOC_Os03g03370.2	1482	3725	2	No	No	fatty acid hydroxylase, putative, expressed
chr03	1437839	2844309	no	synonymous	intron	A	T	LOC_Os03g03370	reverse	1436356	1439198	qCDP3.1	LOC_Os03g03370.2	1483	3726	2	No	No	fatty acid hydroxylase, putative, expressed
chr03	1437840	2844310	no	synonymous	intron	A	T	LOC_Os03g03370	reverse	1436356	1439198	qCDP3.1	LOC_Os03g03370.2	1484	3727	2	No	No	fatty acid hydroxylase, putative, expressed
chr03	1437848	2844311	no	synonymous	intron	A	T	LOC_Os03g03370	reverse	1436356	1439198	qCDP3.1	LOC_Os03g03370.2	1492	3728	2	No	No	fatty acid hydroxylase, putative, expressed
chr03	1437889	2844312	no	synonymous	intron	C	T	LOC_Os03g03370	reverse	1436356	1439198	qCDP3.1	LOC_Os03g03370.2	1533	3729	2	No	No	fatty acid hydroxylase, putative, expressed
chr03	1437890	2844313	no	synonymous	intron	G	A	LOC_Os03g03370	reverse	1436356	1439198	qCDP3.1	LOC_Os03g03370.2	1534	3730	2	No	No	fatty acid hydroxylase, putative, expressed
chr03	1437910	2844314	no	synonymous	intron	T	C	LOC_Os03g03370	reverse	1436356	1439198	qCDP3.1	LOC_Os03g03370.2	1554	3731	2	No	No	fatty acid hydroxylase, putative, expressed
chr03	1438035	2844315	no	synonymous	intron	T	A	LOC_Os03g03370	reverse	1436356	1439198	qCDP3.1	LOC_Os03g03370.2	1679	3732	2	No	No	fatty acid hydroxylase, putative, expressed
chr03	1438083	2844316	no	synonymous	intron	A	AT	LOC_Os03g03370	reverse	1436356	1439198	qCDP3.1	LOC_Os03g03370.2	1727	3733	2	No	No	fatty acid hydroxylase, putative, expressed
chr03	1438083	2844316	no	synonymous	intron	A	T	LOC_Os03g03370	reverse	1436356	1439198	qCDP3.1	LOC_Os03g03370.2	1727	3734	2	No	No	fatty acid hydroxylase, putative, expressed
chr03	1438093	2844318	no	synonymous	intron	G	T	LOC_Os03g03370	reverse	1436356	1439198	qCDP3.1	LOC_Os03g03370.2	1737	3735	2	No	No	fatty acid hydroxylase, putative, expressed
chr03	1438109	2844319	no	synonymous	intron	A	G	LOC_Os03g03370	reverse	1436356	1439198	qCDP3.1	LOC_Os03g03370.2	1753	3736	2	No	No	fatty acid hydroxylase, putative, expressed
chr03	1438340	2844320	no	synonymous	exon	G	A	LOC_Os03g03370	reverse	1436356	1439198	qCDP3.1	LOC_Os03g03370.2	1984	3737	2	No	No	fatty acid hydroxylase, putative, expressed
chr03	1438543	2844321	no	synonymous	intron	T	C	LOC_Os03g03370	reverse	1436356	1439198	qCDP3.1	LOC_Os03g03370.2	2187	3738	2	No	No	fatty acid hydroxylase, putative, expressed
chr03	1438591	2844322	no	missense	exon	C	G	LOC_Os03g03370	reverse	1436356	1439198	qCDP3.1	LOC_Os03g03370.2	2235	3739	2	No	No	fatty acid hydroxylase, putative, expressed
chr03	1438907	2844323	no	nonsense	exon	AGCC	A	LOC_Os03g03370	reverse	1436356	1439198	qCDP3.1	LOC_Os03g03370.2	2551	3740	2	No	No	fatty acid hydroxylase, putative, expressed
chr03	1438976	2844324	no	missense	exon	A	G	LOC_Os03g03370	reverse	1436356	1439198	qCDP3.1	LOC_Os03g03370.2	2620	3741	2	No	No	fatty acid hydroxylase, putative, expressed
chr03	1439011	2844325	no	synonymous	exon	C	T	LOC_Os03g03370	reverse	1436356	1439198	qCDP3.1	LOC_Os03g03370.2	2655	3742	2	No	No	fatty acid hydroxylase, putative, expressed
chr03	1439067	2844326	no	synonymous	intron	C	T	LOC_Os03g03370	reverse	1436356	1439198	qCDP3.1	LOC_Os03g03370.2	2711	3743	2	No	No	fatty acid hydroxylase, putative, expressed
chr03	1439150	2844327	no	synonymous	intron	TG	T	LOC_Os03g03370	reverse	1436356	1439198	qCDP3.1	LOC_Os03g03370.2	2794	3744	2	No	No	fatty acid hydroxylase, putative, expressed
chr03	1445314	2844611	no	synonymous	intron	T	C	LOC_Os03g03390	forward	1444996	1448727	qCDP3.1	LOC_Os03g03390.1	318	3745	2	No	No	G-patch domain containing protein, expressed
chr03	1445564	2844612	no	synonymous	intron	T	C	LOC_Os03g03390	forward	1444996	1448727	qCDP3.1	LOC_Os03g03390.1	568	3746	2	No	No	G-patch domain containing protein, expressed
chr03	1445566	2844613	no	synonymous	intron	G	T	LOC_Os03g03390	forward	1444996	1448727	qCDP3.1	LOC_Os03g03390.1	570	3747	2	No	No	G-patch domain containing protein, expressed
chr03	1445600	2844614	no	synonymous	intron	AT	A	LOC_Os03g03390	forward	1444996	1448727	qCDP3.1	LOC_Os03g03390.1	604	3748	2	No	No	G-patch domain containing protein, expressed
chr03	1445600	2844615	no	synonymous	intron	ATT	A	LOC_Os03g03390	forward	1444996	1448727	qCDP3.1	LOC_Os03g03390.1	604	3749	2	No	No	G-patch domain containing protein, expressed
chr03	1445610	2844616	no	synonymous	intron	T	TC	LOC_Os03g03390	forward	1444996	1448727	qCDP3.1	LOC_Os03g03390.1	614	3750	2	No	No	G-patch domain containing protein, expressed
chr03	1445725	2844618	no	synonymous	intron	ATCT	A	LOC_Os03g03390	forward	1444996	1448727	qCDP3.1	LOC_Os03g03390.1	729	3751	2	No	No	G-patch domain containing protein, expressed
chr03	1445728	2844619	no	synonymous	intron	T	A	LOC_Os03g03390	forward	1444996	1448727	qCDP3.1	LOC_Os03g03390.1	732	3752	2	No	No	G-patch domain containing protein, expressed
chr03	1445761	2844620	no	synonymous	intron	AT	A	LOC_Os03g03390	forward	1444996	1448727	qCDP3.1	LOC_Os03g03390.1	765	3753	2	No	No	G-patch domain containing protein, expressed
chr03	1445762	2844621	no	synonymous	intron	T	C	LOC_Os03g03390	forward	1444996	1448727	qCDP3.1	LOC_Os03g03390.1	766	3754	2	No	No	G-patch domain containing protein, expressed
chr03	1445828	2844622	no	synonymous	exon	C	T	LOC_Os03g03390	forward	1444996	1448727	qCDP3.1	LOC_Os03g03390.1	832	3755	2	No	No	G-patch domain containing protein, expressed
chr03	1445949	2844623	no	synonymous	intron	C	T	LOC_Os03g03390	forward	1444996	1448727	qCDP3.1	LOC_Os03g03390.1	953	3756	2	No	No	G-patch domain containing protein, expressed
chr03	1446101	2844624	no	synonymous	intron	A	G	LOC_Os03g03390	forward	1444996	1448727	qCDP3.1	LOC_Os03g03390.1	1105	3757	2	No	No	G-patch domain containing protein, expressed
chr03	1446201	2844625	no	synonymous	exon	C	T	LOC_Os03g03390	forward	1444996	1448727	qCDP3.1	LOC_Os03g03390.1	1205	3758	2	No	No	G-patch domain containing protein, expressed
chr03	1446207	2844626	no	synonymous	exon	C	T	LOC_Os03g03390	forward	1444996	1448727	qCDP3.1	LOC_Os03g03390.1	1211	3759	2	No	No	G-patch domain containing protein, expressed
chr03	1446224	2844627	no	synonymous	intron	G	T	LOC_Os03g03390	forward	1444996	1448727	qCDP3.1	LOC_Os03g03390.1	1228	3760	2	No	No	G-patch domain containing protein, expressed
chr03	1446457	2844628	no	synonymous	intron	C	A	LOC_Os03g03390	forward	1444996	1448727	qCDP3.1	LOC_Os03g03390.1	1461	3761	2	No	No	G-patch domain containing protein, expressed
chr03	1446854	2844629	no	synonymous	intron	C	T	LOC_Os03g03390	forward	1444996	1448727	qCDP3.1	LOC_Os03g03390.1	1858	3762	2	No	No	G-patch domain containing protein, expressed
chr03	1446857	2844630	no	synonymous	intron	T	C	LOC_Os03g03390	forward	1444996	1448727	qCDP3.1	LOC_Os03g03390.1	1861	3763	2	No	No	G-patch domain containing protein, expressed
chr03	1447055	2844631	no	missense	exon	T	G	LOC_Os03g03390	forward	1444996	1448727	qCDP3.1	LOC_Os03g03390.1	2059	3764	2	No	No	G-patch domain containing protein, expressed
chr03	1447105	2844632	no	synonymous	exon	G	A	LOC_Os03g03390	forward	1444996	1448727	qCDP3.1	LOC_Os03g03390.1	2109	3765	2	No	No	G-patch domain containing protein, expressed
chr03	1447247	2844633	no	synonymous	intron	C	T	LOC_Os03g03390	forward	1444996	1448727	qCDP3.1	LOC_Os03g03390.1	2251	3766	2	No	No	G-patch domain containing protein, expressed
chr03	1447251	2844634	no	synonymous	intron	C	T	LOC_Os03g03390	forward	1444996	1448727	qCDP3.1	LOC_Os03g03390.1	2255	3767	2	No	No	G-patch domain containing protein, expressed
chr03	1447535	2844635	no	missense	exon	G	A	LOC_Os03g03390	forward	1444996	1448727	qCDP3.1	LOC_Os03g03390.1	2539	3768	2	No	No	G-patch domain containing protein, expressed
chr03	1447612	2844636	no	missense	exon	G	A	LOC_Os03g03390	forward	1444996	1448727	qCDP3.1	LOC_Os03g03390.1	2616	3769	2	No	No	G-patch domain containing protein, expressed
chr03	1447707	2844637	no	missense	exon	A	T	LOC_Os03g03390	forward	1444996	1448727	qCDP3.1	LOC_Os03g03390.1	2711	3770	2	No	No	G-patch domain containing protein, expressed
chr03	1447998	2844638	no	synonymous	intron	A	C	LOC_Os03g03390	forward	1444996	1448727	qCDP3.1	LOC_Os03g03390.1	3002	3771	2	No	No	G-patch domain containing protein, expressed
chr03	1448077	2844639	no	synonymous	intron	A	G	LOC_Os03g03390	forward	1444996	1448727	qCDP3.1	LOC_Os03g03390.1	3081	3772	2	No	No	G-patch domain containing protein, expressed
chr03	1448124	2844640	no	synonymous	intron	G	A	LOC_Os03g03390	forward	1444996	1448727	qCDP3.1	LOC_Os03g03390.1	3128	3773	2	No	No	G-patch domain containing protein, expressed
chr03	1448152	2844641	no	synonymous	intron	G	A	LOC_Os03g03390	forward	1444996	1448727	qCDP3.1	LOC_Os03g03390.1	3156	3774	2	No	No	G-patch domain containing protein, expressed
chr03	1448305	2844642	no	synonymous	intron	A	AGCCGTT	LOC_Os03g03390	forward	1444996	1448727	qCDP3.1	LOC_Os03g03390.1	3309	3775	2	No	No	G-patch domain containing protein, expressed
chr03	1448466	2844643	no	synonymous	intron	T	G	LOC_Os03g03390	forward	1444996	1448727	qCDP3.1	LOC_Os03g03390.1	3470	3776	2	No	No	G-patch domain containing protein, expressed
chr03	1448578	2844644	no	synonymous	intron	CTTAGCTGGTGTA	C	LOC_Os03g03390	forward	1444996	1448727	qCDP3.1	LOC_Os03g03390.1	3582	3777	2	No	No	G-patch domain containing protein, expressed
chr03	1448584	2844645	no	synonymous	intron	T	C	LOC_Os03g03390	forward	1444996	1448727	qCDP3.1	LOC_Os03g03390.1	3588	3778	2	No	No	G-patch domain containing protein, expressed
chr03	1448643	2844646	no	synonymous	intron	G	T	LOC_Os03g03390	forward	1444996	1448727	qCDP3.1	LOC_Os03g03390.1	3647	3779	2	No	No	G-patch domain containing protein, expressed
chr03	1449300	2844670	no	synonymous	intron	C	T	LOC_Os03g03400	forward	1449063	1452023	qCDP3.1	LOC_Os03g03400.2	237	3780	1	No	No	diacylglycerol kinase, putative, expressed
chr03	1449669	2844671	no	synonymous	intron	ATCCAATTGTTAATTT	A	LOC_Os03g03400	forward	1449063	1452023	qCDP3.1	LOC_Os03g03400.2	606	3781	1	No	No	diacylglycerol kinase, putative, expressed
chr03	1449737	2844674	no	missense	exon	G	A	LOC_Os03g03400	forward	1449063	1452023	qCDP3.1	LOC_Os03g03400.2	674	3782	1	No	No	diacylglycerol kinase, putative, expressed
chr03	1449757	2844675	no	synonymous	exon	C	T	LOC_Os03g03400	forward	1449063	1452023	qCDP3.1	LOC_Os03g03400.2	694	3783	1	No	No	diacylglycerol kinase, putative, expressed
chr03	1449830	2844676	no	synonymous	intron	C	T	LOC_Os03g03400	forward	1449063	1452023	qCDP3.1	LOC_Os03g03400.2	767	3784	1	No	No	diacylglycerol kinase, putative, expressed
chr03	1449830	2844676	no	synonymous	intron	C	A	LOC_Os03g03400	forward	1449063	1452023	qCDP3.1	LOC_Os03g03400.2	767	3785	1	No	No	diacylglycerol kinase, putative, expressed
chr03	1449921	2844677	no	missense	exon	G	C	LOC_Os03g03400	forward	1449063	1452023	qCDP3.1	LOC_Os03g03400.2	858	3786	1	No	No	diacylglycerol kinase, putative, expressed
chr03	1450220	2844678	no	synonymous	intron	C	CACTGG	LOC_Os03g03400	forward	1449063	1452023	qCDP3.1	LOC_Os03g03400.2	1157	3787	1	No	No	diacylglycerol kinase, putative, expressed
chr03	1450704	2844679	no	synonymous	intron	G	A	LOC_Os03g03400	forward	1449063	1452023	qCDP3.1	LOC_Os03g03400.2	1641	3788	1	No	No	diacylglycerol kinase, putative, expressed
chr03	1450853	2844680	no	missense	exon	T	A	LOC_Os03g03400	forward	1449063	1452023	qCDP3.1	LOC_Os03g03400.2	1790	3789	1	No	No	diacylglycerol kinase, putative, expressed
chr03	1450923	2844681	no	synonymous	intron	AT	A	LOC_Os03g03400	forward	1449063	1452023	qCDP3.1	LOC_Os03g03400.2	1860	3790	1	No	No	diacylglycerol kinase, putative, expressed
chr03	1450960	2844682	no	synonymous	intron	T	C	LOC_Os03g03400	forward	1449063	1452023	qCDP3.1	LOC_Os03g03400.2	1897	3791	1	No	No	diacylglycerol kinase, putative, expressed
chr03	1451126	2844683	no	synonymous	intron	A	G	LOC_Os03g03400	forward	1449063	1452023	qCDP3.1	LOC_Os03g03400.2	2063	3792	1	No	No	diacylglycerol kinase, putative, expressed
chr03	1451268	2844684	no	missense	exon	C	A	LOC_Os03g03400	forward	1449063	1452023	qCDP3.1	LOC_Os03g03400.2	2205	3793	1	No	No	diacylglycerol kinase, putative, expressed
chr03	1451353	2844685	no	synonymous	intron	T	C	LOC_Os03g03400	forward	1449063	1452023	qCDP3.1	LOC_Os03g03400.2	2290	3794	1	No	No	diacylglycerol kinase, putative, expressed
chr03	1451460	2844686	no	synonymous	intron	A	T	LOC_Os03g03400	forward	1449063	1452023	qCDP3.1	LOC_Os03g03400.2	2397	3795	1	No	No	diacylglycerol kinase, putative, expressed
chr03	1451672	2844687	no	synonymous	intron	G	A	LOC_Os03g03400	forward	1449063	1452023	qCDP3.1	LOC_Os03g03400.2	2609	3796	1	No	No	diacylglycerol kinase, putative, expressed
chr03	1451798	2844688	no	synonymous	intron	T	C	LOC_Os03g03400	forward	1449063	1452023	qCDP3.1	LOC_Os03g03400.2	2735	3797	1	No	No	diacylglycerol kinase, putative, expressed
chr03	1451937	2844689	no	synonymous	intron	C	T	LOC_Os03g03400	forward	1449063	1452023	qCDP3.1	LOC_Os03g03400.2	2874	3798	1	No	No	diacylglycerol kinase, putative, expressed
chr03	1452020	2844690	no	synonymous	intron	C	T	LOC_Os03g03400	forward	1449063	1452023	qCDP3.1	LOC_Os03g03400.2	2957	3799	1	No	No	diacylglycerol kinase, putative, expressed
chr03	1449300	2844670	no	synonymous	intron	C	T	LOC_Os03g03400	forward	1449063	1452023	qCDP3.1	LOC_Os03g03400.1	237	3800	1	No	No	diacylglycerol kinase, putative, expressed
chr03	1449669	2844671	no	synonymous	intron	ATCCAATTGTTAATTT	A	LOC_Os03g03400	forward	1449063	1452023	qCDP3.1	LOC_Os03g03400.1	606	3801	1	No	No	diacylglycerol kinase, putative, expressed
chr03	1449737	2844674	no	missense	exon	G	A	LOC_Os03g03400	forward	1449063	1452023	qCDP3.1	LOC_Os03g03400.1	674	3802	1	No	No	diacylglycerol kinase, putative, expressed
chr03	1449757	2844675	no	synonymous	exon	C	T	LOC_Os03g03400	forward	1449063	1452023	qCDP3.1	LOC_Os03g03400.1	694	3803	1	No	No	diacylglycerol kinase, putative, expressed
chr03	1449830	2844676	no	synonymous	intron	C	T	LOC_Os03g03400	forward	1449063	1452023	qCDP3.1	LOC_Os03g03400.1	767	3804	1	No	No	diacylglycerol kinase, putative, expressed
chr03	1449830	2844676	no	synonymous	intron	C	A	LOC_Os03g03400	forward	1449063	1452023	qCDP3.1	LOC_Os03g03400.1	767	3805	1	No	No	diacylglycerol kinase, putative, expressed
chr03	1449921	2844677	no	missense	exon	G	C	LOC_Os03g03400	forward	1449063	1452023	qCDP3.1	LOC_Os03g03400.1	858	3806	1	No	No	diacylglycerol kinase, putative, expressed
chr03	1450220	2844678	no	synonymous	intron	C	CACTGG	LOC_Os03g03400	forward	1449063	1452023	qCDP3.1	LOC_Os03g03400.1	1157	3807	1	No	No	diacylglycerol kinase, putative, expressed
chr03	1450704	2844679	no	synonymous	intron	G	A	LOC_Os03g03400	forward	1449063	1452023	qCDP3.1	LOC_Os03g03400.1	1641	3808	1	No	No	diacylglycerol kinase, putative, expressed
chr03	1450853	2844680	no	missense	exon	T	A	LOC_Os03g03400	forward	1449063	1452023	qCDP3.1	LOC_Os03g03400.1	1790	3809	1	No	No	diacylglycerol kinase, putative, expressed
chr03	1450923	2844681	no	synonymous	intron	AT	A	LOC_Os03g03400	forward	1449063	1452023	qCDP3.1	LOC_Os03g03400.1	1860	3810	1	No	No	diacylglycerol kinase, putative, expressed
chr03	1450960	2844682	no	synonymous	intron	T	C	LOC_Os03g03400	forward	1449063	1452023	qCDP3.1	LOC_Os03g03400.1	1897	3811	1	No	No	diacylglycerol kinase, putative, expressed
chr03	1451126	2844683	no	synonymous	intron	A	G	LOC_Os03g03400	forward	1449063	1452023	qCDP3.1	LOC_Os03g03400.1	2063	3812	1	No	No	diacylglycerol kinase, putative, expressed
chr03	1451268	2844684	no	missense	exon	C	A	LOC_Os03g03400	forward	1449063	1452023	qCDP3.1	LOC_Os03g03400.1	2205	3813	1	No	No	diacylglycerol kinase, putative, expressed
chr03	1451353	2844685	no	synonymous	intron	T	C	LOC_Os03g03400	forward	1449063	1452023	qCDP3.1	LOC_Os03g03400.1	2290	3814	1	No	No	diacylglycerol kinase, putative, expressed
chr03	1451460	2844686	no	synonymous	intron	A	T	LOC_Os03g03400	forward	1449063	1452023	qCDP3.1	LOC_Os03g03400.1	2397	3815	1	No	No	diacylglycerol kinase, putative, expressed
chr03	1451672	2844687	no	synonymous	exon	G	A	LOC_Os03g03400	forward	1449063	1452023	qCDP3.1	LOC_Os03g03400.1	2609	3816	1	No	No	diacylglycerol kinase, putative, expressed
chr03	1451798	2844688	no	synonymous	intron	T	C	LOC_Os03g03400	forward	1449063	1452023	qCDP3.1	LOC_Os03g03400.1	2735	3817	1	No	No	diacylglycerol kinase, putative, expressed
chr03	1451937	2844689	no	synonymous	intron	C	T	LOC_Os03g03400	forward	1449063	1452023	qCDP3.1	LOC_Os03g03400.1	2874	3818	1	No	No	diacylglycerol kinase, putative, expressed
chr03	1452020	2844690	no	synonymous	intron	C	T	LOC_Os03g03400	forward	1449063	1452023	qCDP3.1	LOC_Os03g03400.1	2957	3819	1	No	No	diacylglycerol kinase, putative, expressed
chr03	1457522	2844890	no	synonymous	intron	GCTCTCTCTCTCTCTCTCT	G	LOC_Os03g03410	forward	1457462	1461716	qCDP3.1	LOC_Os03g03410.1	60	3820	5	No	No	serine/threonine-protein kinase, putative, expressed
chr03	1457558	2844892	no	synonymous	intron	T	A	LOC_Os03g03410	forward	1457462	1461716	qCDP3.1	LOC_Os03g03410.1	96	3821	5	No	No	serine/threonine-protein kinase, putative, expressed
chr03	1457777	2844893	no	synonymous	exon	G	C	LOC_Os03g03410	forward	1457462	1461716	qCDP3.1	LOC_Os03g03410.1	315	3822	5	No	No	serine/threonine-protein kinase, putative, expressed
chr03	1457778	2844894	no	missense	exon	G	C	LOC_Os03g03410	forward	1457462	1461716	qCDP3.1	LOC_Os03g03410.1	316	3823	5	No	No	serine/threonine-protein kinase, putative, expressed
chr03	1457790	2844895	no	missense	exon	G	C	LOC_Os03g03410	forward	1457462	1461716	qCDP3.1	LOC_Os03g03410.1	328	3824	5	No	No	serine/threonine-protein kinase, putative, expressed
chr03	1457807	2844896	no	synonymous	exon	G	C	LOC_Os03g03410	forward	1457462	1461716	qCDP3.1	LOC_Os03g03410.1	345	3825	5	No	No	serine/threonine-protein kinase, putative, expressed
chr03	1458170	2844897	no	synonymous	exon	G	C	LOC_Os03g03410	forward	1457462	1461716	qCDP3.1	LOC_Os03g03410.1	708	3826	5	No	No	serine/threonine-protein kinase, putative, expressed
chr03	1458236	2844898	no	synonymous	exon	G	T	LOC_Os03g03410	forward	1457462	1461716	qCDP3.1	LOC_Os03g03410.1	774	3827	5	No	No	serine/threonine-protein kinase, putative, expressed
chr03	1458683	2844899	no	synonymous	intron	GTTGGAC	G	LOC_Os03g03410	forward	1457462	1461716	qCDP3.1	LOC_Os03g03410.1	1221	3828	5	No	No	serine/threonine-protein kinase, putative, expressed
chr03	1458767	2844900	no	synonymous	intron	C	CT	LOC_Os03g03410	forward	1457462	1461716	qCDP3.1	LOC_Os03g03410.1	1305	3829	5	No	No	serine/threonine-protein kinase, putative, expressed
chr03	1458812	2844902	no	synonymous	intron	G	T	LOC_Os03g03410	forward	1457462	1461716	qCDP3.1	LOC_Os03g03410.1	1350	3830	5	No	No	serine/threonine-protein kinase, putative, expressed
chr03	1459074	2844903	no	synonymous	exon	C	T	LOC_Os03g03410	forward	1457462	1461716	qCDP3.1	LOC_Os03g03410.1	1612	3831	5	No	No	serine/threonine-protein kinase, putative, expressed
chr03	1459080	2844904	no	synonymous	exon	T	C	LOC_Os03g03410	forward	1457462	1461716	qCDP3.1	LOC_Os03g03410.1	1618	3832	5	No	No	serine/threonine-protein kinase, putative, expressed
chr03	1459110	2844905	no	synonymous	exon	G	C	LOC_Os03g03410	forward	1457462	1461716	qCDP3.1	LOC_Os03g03410.1	1648	3833	5	No	No	serine/threonine-protein kinase, putative, expressed
chr03	1459282	2844906	no	synonymous	exon	A	G	LOC_Os03g03410	forward	1457462	1461716	qCDP3.1	LOC_Os03g03410.1	1820	3834	5	No	No	serine/threonine-protein kinase, putative, expressed
chr03	1459739	2844907	no	synonymous	intron	GA	G	LOC_Os03g03410	forward	1457462	1461716	qCDP3.1	LOC_Os03g03410.1	2277	3835	5	No	No	serine/threonine-protein kinase, putative, expressed
chr03	1459970	2844908	no	synonymous	intron	A	G	LOC_Os03g03410	forward	1457462	1461716	qCDP3.1	LOC_Os03g03410.1	2508	3836	5	No	No	serine/threonine-protein kinase, putative, expressed
chr03	1459971	2844909	no	synonymous	intron	G	A	LOC_Os03g03410	forward	1457462	1461716	qCDP3.1	LOC_Os03g03410.1	2509	3837	5	No	No	serine/threonine-protein kinase, putative, expressed
chr03	1460095	2844910	no	synonymous	intron	T	C	LOC_Os03g03410	forward	1457462	1461716	qCDP3.1	LOC_Os03g03410.1	2633	3838	5	No	No	serine/threonine-protein kinase, putative, expressed
chr03	1460249	2844911	no	synonymous	exon	G	A	LOC_Os03g03410	forward	1457462	1461716	qCDP3.1	LOC_Os03g03410.1	2787	3839	5	No	No	serine/threonine-protein kinase, putative, expressed
chr03	1460709	2844912	no	synonymous	exon	G	C	LOC_Os03g03410	forward	1457462	1461716	qCDP3.1	LOC_Os03g03410.1	3247	3840	5	No	No	serine/threonine-protein kinase, putative, expressed
chr03	1460920	2844913	no	synonymous	intron	A	AC	LOC_Os03g03410	forward	1457462	1461716	qCDP3.1	LOC_Os03g03410.1	3458	3841	5	No	No	serine/threonine-protein kinase, putative, expressed
chr03	1460920	2844914	no	synonymous	intron	A	C	LOC_Os03g03410	forward	1457462	1461716	qCDP3.1	LOC_Os03g03410.1	3458	3842	5	No	No	serine/threonine-protein kinase, putative, expressed
chr03	1461107	2844915	no	synonymous	intron	C	A	LOC_Os03g03410	forward	1457462	1461716	qCDP3.1	LOC_Os03g03410.1	3645	3843	5	No	No	serine/threonine-protein kinase, putative, expressed
chr03	1461190	2844916	no	synonymous	intron	G	C	LOC_Os03g03410	forward	1457462	1461716	qCDP3.1	LOC_Os03g03410.1	3728	3844	5	No	No	serine/threonine-protein kinase, putative, expressed
chr03	1461296	2844917	no	synonymous	intron	T	C	LOC_Os03g03410	forward	1457462	1461716	qCDP3.1	LOC_Os03g03410.1	3834	3845	5	No	No	serine/threonine-protein kinase, putative, expressed
chr03	1461452	2844918	no	synonymous	intron	G	A	LOC_Os03g03410	forward	1457462	1461716	qCDP3.1	LOC_Os03g03410.1	3990	3846	5	No	No	serine/threonine-protein kinase, putative, expressed
chr03	1461502	2844919	no	synonymous	intron	C	G	LOC_Os03g03410	forward	1457462	1461716	qCDP3.1	LOC_Os03g03410.1	4040	3847	5	No	No	serine/threonine-protein kinase, putative, expressed
chr03	1463513	2844942	no	synonymous	intron	A	T	LOC_Os03g03420	reverse	1463499	1466923	qCDP3.1	LOC_Os03g03420.1	14	3848	2	No	No	expressed protein
chr03	1463703	2844943	no	synonymous	intron	G	A	LOC_Os03g03420	reverse	1463499	1466923	qCDP3.1	LOC_Os03g03420.1	204	3849	2	No	No	expressed protein
chr03	1463821	2844944	no	synonymous	intron	C	T	LOC_Os03g03420	reverse	1463499	1466923	qCDP3.1	LOC_Os03g03420.1	322	3850	2	No	No	expressed protein
chr03	1463986	2844945	no	synonymous	intron	T	C	LOC_Os03g03420	reverse	1463499	1466923	qCDP3.1	LOC_Os03g03420.1	487	3851	2	No	No	expressed protein
chr03	1464137	2844946	no	synonymous	intron	C	CA	LOC_Os03g03420	reverse	1463499	1466923	qCDP3.1	LOC_Os03g03420.1	638	3852	2	No	No	expressed protein
chr03	1464173	2844948	no	synonymous	intron	G	T	LOC_Os03g03420	reverse	1463499	1466923	qCDP3.1	LOC_Os03g03420.1	674	3853	2	No	No	expressed protein
chr03	1464277	2844949	no	synonymous	intron	C	T	LOC_Os03g03420	reverse	1463499	1466923	qCDP3.1	LOC_Os03g03420.1	778	3854	2	No	No	expressed protein
chr03	1464278	2844950	no	synonymous	intron	G	C	LOC_Os03g03420	reverse	1463499	1466923	qCDP3.1	LOC_Os03g03420.1	779	3855	2	No	No	expressed protein
chr03	1464387	2844951	no	synonymous	intron	C	A	LOC_Os03g03420	reverse	1463499	1466923	qCDP3.1	LOC_Os03g03420.1	888	3856	2	No	No	expressed protein
chr03	1464408	2844952	no	synonymous	intron	G	A	LOC_Os03g03420	reverse	1463499	1466923	qCDP3.1	LOC_Os03g03420.1	909	3857	2	No	No	expressed protein
chr03	1464429	2844953	no	synonymous	intron	T	C	LOC_Os03g03420	reverse	1463499	1466923	qCDP3.1	LOC_Os03g03420.1	930	3858	2	No	No	expressed protein
chr03	1464455	2844954	no	synonymous	intron	C	T	LOC_Os03g03420	reverse	1463499	1466923	qCDP3.1	LOC_Os03g03420.1	956	3859	2	No	No	expressed protein
chr03	1464610	2844955	no	synonymous	intron	G	A	LOC_Os03g03420	reverse	1463499	1466923	qCDP3.1	LOC_Os03g03420.1	1111	3860	2	No	No	expressed protein
chr03	1464622	2844956	no	synonymous	intron	C	T	LOC_Os03g03420	reverse	1463499	1466923	qCDP3.1	LOC_Os03g03420.1	1123	3861	2	No	No	expressed protein
chr03	1464699	2844957	no	synonymous	intron	G	A	LOC_Os03g03420	reverse	1463499	1466923	qCDP3.1	LOC_Os03g03420.1	1200	3862	2	No	No	expressed protein
chr03	1464712	2844958	no	synonymous	intron	A	G	LOC_Os03g03420	reverse	1463499	1466923	qCDP3.1	LOC_Os03g03420.1	1213	3863	2	No	No	expressed protein
chr03	1464770	2844959	no	synonymous	intron	C	A	LOC_Os03g03420	reverse	1463499	1466923	qCDP3.1	LOC_Os03g03420.1	1271	3864	2	No	No	expressed protein
chr03	1464795	2844960	no	synonymous	intron	C	T	LOC_Os03g03420	reverse	1463499	1466923	qCDP3.1	LOC_Os03g03420.1	1296	3865	2	No	No	expressed protein
chr03	1464815	2844961	no	synonymous	intron	G	A	LOC_Os03g03420	reverse	1463499	1466923	qCDP3.1	LOC_Os03g03420.1	1316	3866	2	No	No	expressed protein
chr03	1464855	2844962	no	synonymous	intron	C	T	LOC_Os03g03420	reverse	1463499	1466923	qCDP3.1	LOC_Os03g03420.1	1356	3867	2	No	No	expressed protein
chr03	1464859	2844963	no	synonymous	intron	C	T	LOC_Os03g03420	reverse	1463499	1466923	qCDP3.1	LOC_Os03g03420.1	1360	3868	2	No	No	expressed protein
chr03	1464903	2844964	no	synonymous	intron	C	CT	LOC_Os03g03420	reverse	1463499	1466923	qCDP3.1	LOC_Os03g03420.1	1404	3869	2	No	No	expressed protein
chr03	1464947	2844965	no	synonymous	intron	C	T	LOC_Os03g03420	reverse	1463499	1466923	qCDP3.1	LOC_Os03g03420.1	1448	3870	2	No	No	expressed protein
chr03	1465054	2844966	no	synonymous	intron	A	C	LOC_Os03g03420	reverse	1463499	1466923	qCDP3.1	LOC_Os03g03420.1	1555	3871	2	No	No	expressed protein
chr03	1465237	2844967	no	synonymous	intron	G	T	LOC_Os03g03420	reverse	1463499	1466923	qCDP3.1	LOC_Os03g03420.1	1738	3872	2	No	No	expressed protein
chr03	1465240	2844968	no	synonymous	intron	C	A	LOC_Os03g03420	reverse	1463499	1466923	qCDP3.1	LOC_Os03g03420.1	1741	3873	2	No	No	expressed protein
chr03	1465271	2844969	no	synonymous	intron	T	C	LOC_Os03g03420	reverse	1463499	1466923	qCDP3.1	LOC_Os03g03420.1	1772	3874	2	No	No	expressed protein
chr03	1465441	2844970	no	synonymous	intron	C	G	LOC_Os03g03420	reverse	1463499	1466923	qCDP3.1	LOC_Os03g03420.1	1942	3875	2	No	No	expressed protein
chr03	1465460	2844971	no	synonymous	intron	C	A	LOC_Os03g03420	reverse	1463499	1466923	qCDP3.1	LOC_Os03g03420.1	1961	3876	2	No	No	expressed protein
chr03	1466007	2844972	no	synonymous	intron	C	T	LOC_Os03g03420	reverse	1463499	1466923	qCDP3.1	LOC_Os03g03420.1	2508	3877	2	No	No	expressed protein
chr03	1466145	2844973	no	missense	exon	T	C	LOC_Os03g03420	reverse	1463499	1466923	qCDP3.1	LOC_Os03g03420.1	2646	3878	2	No	No	expressed protein
chr03	1466264	2844974	no	synonymous	intron	A	G	LOC_Os03g03420	reverse	1463499	1466923	qCDP3.1	LOC_Os03g03420.1	2765	3879	2	No	No	expressed protein
chr03	1466301	2844975	no	synonymous	intron	A	G	LOC_Os03g03420	reverse	1463499	1466923	qCDP3.1	LOC_Os03g03420.1	2802	3880	2	No	No	expressed protein
chr03	1466302	2844976	no	synonymous	intron	A	G	LOC_Os03g03420	reverse	1463499	1466923	qCDP3.1	LOC_Os03g03420.1	2803	3881	2	No	No	expressed protein
chr03	1466431	2844977	no	synonymous	intron	C	A	LOC_Os03g03420	reverse	1463499	1466923	qCDP3.1	LOC_Os03g03420.1	2932	3882	2	No	No	expressed protein
chr03	1466621	2844978	no	synonymous	intron	C	T	LOC_Os03g03420	reverse	1463499	1466923	qCDP3.1	LOC_Os03g03420.1	3122	3883	2	No	No	expressed protein
chr03	1466873	2844979	no	synonymous	intron	C	T	LOC_Os03g03420	reverse	1463499	1466923	qCDP3.1	LOC_Os03g03420.1	3374	3884	2	No	No	expressed protein
chr03	1466900	2844980	no	synonymous	intron	C	CTCTTT	LOC_Os03g03420	reverse	1463499	1466923	qCDP3.1	LOC_Os03g03420.1	3401	3885	2	No	No	expressed protein
chr03	1466900	2844980	no	synonymous	intron	C	T	LOC_Os03g03420	reverse	1463499	1466923	qCDP3.1	LOC_Os03g03420.1	3401	3886	2	No	No	expressed protein
chr03	1466900	2844981	no	synonymous	intron	C	T	LOC_Os03g03420	reverse	1463499	1466923	qCDP3.1	LOC_Os03g03420.1	3401	3887	2	No	No	expressed protein
chr03	1463513	2844942	no	synonymous	intron	A	T	LOC_Os03g03420	reverse	1463499	1466923	qCDP3.1	LOC_Os03g03420.2	14	3888	2	No	No	expressed protein
chr03	1463703	2844943	no	synonymous	intron	G	A	LOC_Os03g03420	reverse	1463499	1466923	qCDP3.1	LOC_Os03g03420.2	204	3889	2	No	No	expressed protein
chr03	1463821	2844944	no	synonymous	intron	C	T	LOC_Os03g03420	reverse	1463499	1466923	qCDP3.1	LOC_Os03g03420.2	322	3890	2	No	No	expressed protein
chr03	1463986	2844945	no	synonymous	intron	T	C	LOC_Os03g03420	reverse	1463499	1466923	qCDP3.1	LOC_Os03g03420.2	487	3891	2	No	No	expressed protein
chr03	1464137	2844946	no	synonymous	intron	C	CA	LOC_Os03g03420	reverse	1463499	1466923	qCDP3.1	LOC_Os03g03420.2	638	3892	2	No	No	expressed protein
chr03	1464173	2844948	no	synonymous	intron	G	T	LOC_Os03g03420	reverse	1463499	1466923	qCDP3.1	LOC_Os03g03420.2	674	3893	2	No	No	expressed protein
chr03	1464277	2844949	no	synonymous	intron	C	T	LOC_Os03g03420	reverse	1463499	1466923	qCDP3.1	LOC_Os03g03420.2	778	3894	2	No	No	expressed protein
chr03	1464278	2844950	no	synonymous	intron	G	C	LOC_Os03g03420	reverse	1463499	1466923	qCDP3.1	LOC_Os03g03420.2	779	3895	2	No	No	expressed protein
chr03	1464387	2844951	no	synonymous	intron	C	A	LOC_Os03g03420	reverse	1463499	1466923	qCDP3.1	LOC_Os03g03420.2	888	3896	2	No	No	expressed protein
chr03	1464408	2844952	no	synonymous	intron	G	A	LOC_Os03g03420	reverse	1463499	1466923	qCDP3.1	LOC_Os03g03420.2	909	3897	2	No	No	expressed protein
chr03	1464429	2844953	no	synonymous	intron	T	C	LOC_Os03g03420	reverse	1463499	1466923	qCDP3.1	LOC_Os03g03420.2	930	3898	2	No	No	expressed protein
chr03	1464455	2844954	no	synonymous	intron	C	T	LOC_Os03g03420	reverse	1463499	1466923	qCDP3.1	LOC_Os03g03420.2	956	3899	2	No	No	expressed protein
chr03	1464610	2844955	no	synonymous	intron	G	A	LOC_Os03g03420	reverse	1463499	1466923	qCDP3.1	LOC_Os03g03420.2	1111	3900	2	No	No	expressed protein
chr03	1464622	2844956	no	synonymous	intron	C	T	LOC_Os03g03420	reverse	1463499	1466923	qCDP3.1	LOC_Os03g03420.2	1123	3901	2	No	No	expressed protein
chr03	1464699	2844957	no	synonymous	intron	G	A	LOC_Os03g03420	reverse	1463499	1466923	qCDP3.1	LOC_Os03g03420.2	1200	3902	2	No	No	expressed protein
chr03	1464712	2844958	no	synonymous	intron	A	G	LOC_Os03g03420	reverse	1463499	1466923	qCDP3.1	LOC_Os03g03420.2	1213	3903	2	No	No	expressed protein
chr03	1464770	2844959	no	synonymous	intron	C	A	LOC_Os03g03420	reverse	1463499	1466923	qCDP3.1	LOC_Os03g03420.2	1271	3904	2	No	No	expressed protein
chr03	1464795	2844960	no	synonymous	intron	C	T	LOC_Os03g03420	reverse	1463499	1466923	qCDP3.1	LOC_Os03g03420.2	1296	3905	2	No	No	expressed protein
chr03	1464815	2844961	no	synonymous	intron	G	A	LOC_Os03g03420	reverse	1463499	1466923	qCDP3.1	LOC_Os03g03420.2	1316	3906	2	No	No	expressed protein
chr03	1464855	2844962	no	synonymous	intron	C	T	LOC_Os03g03420	reverse	1463499	1466923	qCDP3.1	LOC_Os03g03420.2	1356	3907	2	No	No	expressed protein
chr03	1464859	2844963	no	synonymous	intron	C	T	LOC_Os03g03420	reverse	1463499	1466923	qCDP3.1	LOC_Os03g03420.2	1360	3908	2	No	No	expressed protein
chr03	1464903	2844964	no	synonymous	intron	C	CT	LOC_Os03g03420	reverse	1463499	1466923	qCDP3.1	LOC_Os03g03420.2	1404	3909	2	No	No	expressed protein
chr03	1464947	2844965	no	synonymous	intron	C	T	LOC_Os03g03420	reverse	1463499	1466923	qCDP3.1	LOC_Os03g03420.2	1448	3910	2	No	No	expressed protein
chr03	1465054	2844966	no	synonymous	intron	A	C	LOC_Os03g03420	reverse	1463499	1466923	qCDP3.1	LOC_Os03g03420.2	1555	3911	2	No	No	expressed protein
chr03	1465237	2844967	no	synonymous	intron	G	T	LOC_Os03g03420	reverse	1463499	1466923	qCDP3.1	LOC_Os03g03420.2	1738	3912	2	No	No	expressed protein
chr03	1465240	2844968	no	synonymous	intron	C	A	LOC_Os03g03420	reverse	1463499	1466923	qCDP3.1	LOC_Os03g03420.2	1741	3913	2	No	No	expressed protein
chr03	1465271	2844969	no	synonymous	intron	T	C	LOC_Os03g03420	reverse	1463499	1466923	qCDP3.1	LOC_Os03g03420.2	1772	3914	2	No	No	expressed protein
chr03	1465441	2844970	no	synonymous	intron	C	G	LOC_Os03g03420	reverse	1463499	1466923	qCDP3.1	LOC_Os03g03420.2	1942	3915	2	No	No	expressed protein
chr03	1465460	2844971	no	synonymous	intron	C	A	LOC_Os03g03420	reverse	1463499	1466923	qCDP3.1	LOC_Os03g03420.2	1961	3916	2	No	No	expressed protein
chr03	1466007	2844972	no	synonymous	intron	C	T	LOC_Os03g03420	reverse	1463499	1466923	qCDP3.1	LOC_Os03g03420.2	2508	3917	2	No	No	expressed protein
chr03	1466145	2844973	no	missense	exon	T	C	LOC_Os03g03420	reverse	1463499	1466923	qCDP3.1	LOC_Os03g03420.2	2646	3918	2	No	No	expressed protein
chr03	1466264	2844974	no	synonymous	intron	A	G	LOC_Os03g03420	reverse	1463499	1466923	qCDP3.1	LOC_Os03g03420.2	2765	3919	2	No	No	expressed protein
chr03	1466301	2844975	no	synonymous	intron	A	G	LOC_Os03g03420	reverse	1463499	1466923	qCDP3.1	LOC_Os03g03420.2	2802	3920	2	No	No	expressed protein
chr03	1466302	2844976	no	synonymous	intron	A	G	LOC_Os03g03420	reverse	1463499	1466923	qCDP3.1	LOC_Os03g03420.2	2803	3921	2	No	No	expressed protein
chr03	1466431	2844977	no	synonymous	intron	C	A	LOC_Os03g03420	reverse	1463499	1466923	qCDP3.1	LOC_Os03g03420.2	2932	3922	2	No	No	expressed protein
chr03	1466621	2844978	no	synonymous	intron	C	T	LOC_Os03g03420	reverse	1463499	1466923	qCDP3.1	LOC_Os03g03420.2	3122	3923	2	No	No	expressed protein
chr03	1466873	2844979	no	synonymous	intron	C	T	LOC_Os03g03420	reverse	1463499	1466923	qCDP3.1	LOC_Os03g03420.2	3374	3924	2	No	No	expressed protein
chr03	1466900	2844980	no	synonymous	intron	C	CTCTTT	LOC_Os03g03420	reverse	1463499	1466923	qCDP3.1	LOC_Os03g03420.2	3401	3925	2	No	No	expressed protein
chr03	1466900	2844980	no	synonymous	intron	C	T	LOC_Os03g03420	reverse	1463499	1466923	qCDP3.1	LOC_Os03g03420.2	3401	3926	2	No	No	expressed protein
chr03	1466900	2844981	no	synonymous	intron	C	T	LOC_Os03g03420	reverse	1463499	1466923	qCDP3.1	LOC_Os03g03420.2	3401	3927	2	No	No	expressed protein
chr03	1476389	2845342	no	synonymous	intron	G	A	LOC_Os03g03430	forward	1476335	1483361	qCDP3.1	LOC_Os03g03430.1	54	3928	1	No	No	CBS domain containing protein, expressed
chr03	1476420	2845343	no	synonymous	intron	A	G	LOC_Os03g03430	forward	1476335	1483361	qCDP3.1	LOC_Os03g03430.1	85	3929	1	No	No	CBS domain containing protein, expressed
chr03	1476686	2845344	no	synonymous	intron	CCT	C	LOC_Os03g03430	forward	1476335	1483361	qCDP3.1	LOC_Os03g03430.1	351	3930	1	No	No	CBS domain containing protein, expressed
chr03	1476702	2845345	no	synonymous	intron	T	TG	LOC_Os03g03430	forward	1476335	1483361	qCDP3.1	LOC_Os03g03430.1	367	3931	1	No	No	CBS domain containing protein, expressed
chr03	1476703	2845346	no	synonymous	intron	CTG	C	LOC_Os03g03430	forward	1476335	1483361	qCDP3.1	LOC_Os03g03430.1	368	3932	1	No	No	CBS domain containing protein, expressed
chr03	1476703	2845346	no	synonymous	intron	CTG	GTG	LOC_Os03g03430	forward	1476335	1483361	qCDP3.1	LOC_Os03g03430.1	368	3933	1	No	No	CBS domain containing protein, expressed
chr03	1476704	2845347	no	synonymous	intron	T	C	LOC_Os03g03430	forward	1476335	1483361	qCDP3.1	LOC_Os03g03430.1	369	3934	1	No	No	CBS domain containing protein, expressed
chr03	1476705	2845348	no	synonymous	intron	G	GC	LOC_Os03g03430	forward	1476335	1483361	qCDP3.1	LOC_Os03g03430.1	370	3935	1	No	No	CBS domain containing protein, expressed
chr03	1476705	2845348	no	synonymous	intron	G	T	LOC_Os03g03430	forward	1476335	1483361	qCDP3.1	LOC_Os03g03430.1	370	3936	1	No	No	CBS domain containing protein, expressed
chr03	1476705	2845348	no	synonymous	intron	G	C	LOC_Os03g03430	forward	1476335	1483361	qCDP3.1	LOC_Os03g03430.1	370	3937	1	No	No	CBS domain containing protein, expressed
chr03	1476722	2845349	no	synonymous	intron	T	C	LOC_Os03g03430	forward	1476335	1483361	qCDP3.1	LOC_Os03g03430.1	387	3938	1	No	No	CBS domain containing protein, expressed
chr03	1476967	2845350	no	synonymous	exon	C	T	LOC_Os03g03430	forward	1476335	1483361	qCDP3.1	LOC_Os03g03430.1	632	3939	1	No	No	CBS domain containing protein, expressed
chr03	1477054	2845351	no	synonymous	intron	T	C	LOC_Os03g03430	forward	1476335	1483361	qCDP3.1	LOC_Os03g03430.1	719	3940	1	No	No	CBS domain containing protein, expressed
chr03	1477096	2845352	no	synonymous	intron	G	A	LOC_Os03g03430	forward	1476335	1483361	qCDP3.1	LOC_Os03g03430.1	761	3941	1	No	No	CBS domain containing protein, expressed
chr03	1477152	2845353	no	missense	exon	C	A	LOC_Os03g03430	forward	1476335	1483361	qCDP3.1	LOC_Os03g03430.1	817	3942	1	No	No	CBS domain containing protein, expressed
chr03	1477351	2845354	no	synonymous	intron	T	C	LOC_Os03g03430	forward	1476335	1483361	qCDP3.1	LOC_Os03g03430.1	1016	3943	1	No	No	CBS domain containing protein, expressed
chr03	1477577	2845355	no	synonymous	intron	T	A	LOC_Os03g03430	forward	1476335	1483361	qCDP3.1	LOC_Os03g03430.1	1242	3944	1	No	No	CBS domain containing protein, expressed
chr03	1477580	2845356	no	synonymous	intron	GA	G	LOC_Os03g03430	forward	1476335	1483361	qCDP3.1	LOC_Os03g03430.1	1245	3945	1	No	No	CBS domain containing protein, expressed
chr03	1477844	2845358	no	synonymous	intron	T	C	LOC_Os03g03430	forward	1476335	1483361	qCDP3.1	LOC_Os03g03430.1	1509	3946	1	No	No	CBS domain containing protein, expressed
chr03	1477884	2845359	no	synonymous	intron	T	C	LOC_Os03g03430	forward	1476335	1483361	qCDP3.1	LOC_Os03g03430.1	1549	3947	1	No	No	CBS domain containing protein, expressed
chr03	1478028	2845360	no	synonymous	intron	G	T	LOC_Os03g03430	forward	1476335	1483361	qCDP3.1	LOC_Os03g03430.1	1693	3948	1	No	No	CBS domain containing protein, expressed
chr03	1478349	2845361	no	synonymous	intron	G	A	LOC_Os03g03430	forward	1476335	1483361	qCDP3.1	LOC_Os03g03430.1	2014	3949	1	No	No	CBS domain containing protein, expressed
chr03	1478417	2845362	no	missense	exon	A	C	LOC_Os03g03430	forward	1476335	1483361	qCDP3.1	LOC_Os03g03430.1	2082	3950	1	No	No	CBS domain containing protein, expressed
chr03	1478430	2845363	no	missense	exon	C	T	LOC_Os03g03430	forward	1476335	1483361	qCDP3.1	LOC_Os03g03430.1	2095	3951	1	No	No	CBS domain containing protein, expressed
chr03	1478536	2845364	no	synonymous	intron	C	T	LOC_Os03g03430	forward	1476335	1483361	qCDP3.1	LOC_Os03g03430.1	2201	3952	1	No	No	CBS domain containing protein, expressed
chr03	1478625	2845365	no	missense	exon	G	T	LOC_Os03g03430	forward	1476335	1483361	qCDP3.1	LOC_Os03g03430.1	2290	3953	1	No	No	CBS domain containing protein, expressed
chr03	1478871	2845366	no	synonymous	intron	A	G	LOC_Os03g03430	forward	1476335	1483361	qCDP3.1	LOC_Os03g03430.1	2536	3954	1	No	No	CBS domain containing protein, expressed
chr03	1478942	2845367	no	synonymous	intron	A	T	LOC_Os03g03430	forward	1476335	1483361	qCDP3.1	LOC_Os03g03430.1	2607	3955	1	No	No	CBS domain containing protein, expressed
chr03	1479033	2845368	no	synonymous	intron	T	G	LOC_Os03g03430	forward	1476335	1483361	qCDP3.1	LOC_Os03g03430.1	2698	3956	1	No	No	CBS domain containing protein, expressed
chr03	1479191	2845369	no	synonymous	intron	A	T	LOC_Os03g03430	forward	1476335	1483361	qCDP3.1	LOC_Os03g03430.1	2856	3957	1	No	No	CBS domain containing protein, expressed
chr03	1479271	2845370	no	synonymous	intron	C	T	LOC_Os03g03430	forward	1476335	1483361	qCDP3.1	LOC_Os03g03430.1	2936	3958	1	No	No	CBS domain containing protein, expressed
chr03	1479596	2845371	no	synonymous	intron	GT	G	LOC_Os03g03430	forward	1476335	1483361	qCDP3.1	LOC_Os03g03430.1	3261	3959	1	No	No	CBS domain containing protein, expressed
chr03	1479660	2845372	no	synonymous	intron	C	G	LOC_Os03g03430	forward	1476335	1483361	qCDP3.1	LOC_Os03g03430.1	3325	3960	1	No	No	CBS domain containing protein, expressed
chr03	1479667	2845373	no	synonymous	intron	T	A	LOC_Os03g03430	forward	1476335	1483361	qCDP3.1	LOC_Os03g03430.1	3332	3961	1	No	No	CBS domain containing protein, expressed
chr03	1481238	2845376	no	synonymous	intron	T	C	LOC_Os03g03430	forward	1476335	1483361	qCDP3.1	LOC_Os03g03430.1	4903	3962	1	No	No	CBS domain containing protein, expressed
chr03	1481411	2845377	no	synonymous	intron	T	C	LOC_Os03g03430	forward	1476335	1483361	qCDP3.1	LOC_Os03g03430.1	5076	3963	1	No	No	CBS domain containing protein, expressed
chr03	1481412	2845378	no	synonymous	intron	C	T	LOC_Os03g03430	forward	1476335	1483361	qCDP3.1	LOC_Os03g03430.1	5077	3964	1	No	No	CBS domain containing protein, expressed
chr03	1481500	2845379	no	synonymous	exon	C	T	LOC_Os03g03430	forward	1476335	1483361	qCDP3.1	LOC_Os03g03430.1	5165	3965	1	No	No	CBS domain containing protein, expressed
chr03	1481616	2845380	no	missense	exon	G	T	LOC_Os03g03430	forward	1476335	1483361	qCDP3.1	LOC_Os03g03430.1	5281	3966	1	No	No	CBS domain containing protein, expressed
chr03	1481636	2845381	no	missense	exon	C	G	LOC_Os03g03430	forward	1476335	1483361	qCDP3.1	LOC_Os03g03430.1	5301	3967	1	No	No	CBS domain containing protein, expressed
chr03	1481761	2845382	no	missense	exon	C	T	LOC_Os03g03430	forward	1476335	1483361	qCDP3.1	LOC_Os03g03430.1	5426	3968	1	No	No	CBS domain containing protein, expressed
chr03	1481944	2845383	no	synonymous	exon	C	T	LOC_Os03g03430	forward	1476335	1483361	qCDP3.1	LOC_Os03g03430.1	5609	3969	1	No	No	CBS domain containing protein, expressed
chr03	1482214	2845384	no	synonymous	intron	G	A	LOC_Os03g03430	forward	1476335	1483361	qCDP3.1	LOC_Os03g03430.1	5879	3970	1	No	No	CBS domain containing protein, expressed
chr03	1482447	2845385	no	missense	exon	A	G	LOC_Os03g03430	forward	1476335	1483361	qCDP3.1	LOC_Os03g03430.1	6112	3971	1	No	No	CBS domain containing protein, expressed
chr03	1482540	2845386	no	missense	exon	C	T	LOC_Os03g03430	forward	1476335	1483361	qCDP3.1	LOC_Os03g03430.1	6205	3972	1	No	No	CBS domain containing protein, expressed
chr03	1482687	2845387	no	synonymous	intron	T	C	LOC_Os03g03430	forward	1476335	1483361	qCDP3.1	LOC_Os03g03430.1	6352	3973	1	No	No	CBS domain containing protein, expressed
chr03	1482793	2845388	no	synonymous	intron	T	A	LOC_Os03g03430	forward	1476335	1483361	qCDP3.1	LOC_Os03g03430.1	6458	3974	1	No	No	CBS domain containing protein, expressed
chr03	1482795	2845389	no	synonymous	intron	T	A	LOC_Os03g03430	forward	1476335	1483361	qCDP3.1	LOC_Os03g03430.1	6460	3975	1	No	No	CBS domain containing protein, expressed
chr03	1482831	2845390	no	synonymous	intron	T	C	LOC_Os03g03430	forward	1476335	1483361	qCDP3.1	LOC_Os03g03430.1	6496	3976	1	No	No	CBS domain containing protein, expressed
chr03	1482832	2845391	no	synonymous	intron	C	A	LOC_Os03g03430	forward	1476335	1483361	qCDP3.1	LOC_Os03g03430.1	6497	3977	1	No	No	CBS domain containing protein, expressed
chr03	1483119	2845392	no	synonymous	intron	G	C	LOC_Os03g03430	forward	1476335	1483361	qCDP3.1	LOC_Os03g03430.1	6784	3978	1	No	No	CBS domain containing protein, expressed
chr03	1484231	2845452	no	synonymous	intron	TCGCG	T	LOC_Os03g03440	forward	1484202	1486491	qCDP3.1	LOC_Os03g03440.1	29	3979	2	No	No	expressed protein
chr03	1484298	2845453	no	synonymous	intron	T	G	LOC_Os03g03440	forward	1484202	1486491	qCDP3.1	LOC_Os03g03440.1	96	3980	2	No	No	expressed protein
chr03	1484299	2845454	no	synonymous	intron	C	A	LOC_Os03g03440	forward	1484202	1486491	qCDP3.1	LOC_Os03g03440.1	97	3981	2	No	No	expressed protein
chr03	1484378	2845455	no	synonymous	intron	C	G	LOC_Os03g03440	forward	1484202	1486491	qCDP3.1	LOC_Os03g03440.1	176	3982	2	No	No	expressed protein
chr03	1484393	2845456	no	synonymous	intron	G	A	LOC_Os03g03440	forward	1484202	1486491	qCDP3.1	LOC_Os03g03440.1	191	3983	2	No	No	expressed protein
chr03	1484432	2845457	no	nonsense	exon	CCGGCGGCGG	C	LOC_Os03g03440	forward	1484202	1486491	qCDP3.1	LOC_Os03g03440.1	230	3984	2	No	No	expressed protein
chr03	1484435	2845458	no	missense	exon	G	C	LOC_Os03g03440	forward	1484202	1486491	qCDP3.1	LOC_Os03g03440.1	233	3985	2	No	No	expressed protein
chr03	1484444	2845459	no	missense	exon	G	C	LOC_Os03g03440	forward	1484202	1486491	qCDP3.1	LOC_Os03g03440.1	242	3986	2	No	No	expressed protein
chr03	1484718	2845460	no	missense	exon	A	AGGC	LOC_Os03g03440	forward	1484202	1486491	qCDP3.1	LOC_Os03g03440.1	516	3987	2	No	No	expressed protein
chr03	1484960	2845461	no	synonymous	intron	G	C	LOC_Os03g03440	forward	1484202	1486491	qCDP3.1	LOC_Os03g03440.1	758	3988	2	No	No	expressed protein
chr03	1484961	2845462	no	synonymous	intron	A	G	LOC_Os03g03440	forward	1484202	1486491	qCDP3.1	LOC_Os03g03440.1	759	3989	2	No	No	expressed protein
chr03	1484969	2845463	no	synonymous	intron	T	A	LOC_Os03g03440	forward	1484202	1486491	qCDP3.1	LOC_Os03g03440.1	767	3990	2	No	No	expressed protein
chr03	1484988	2845464	no	synonymous	intron	T	A	LOC_Os03g03440	forward	1484202	1486491	qCDP3.1	LOC_Os03g03440.1	786	3991	2	No	No	expressed protein
chr03	1485007	2845465	no	synonymous	intron	A	C	LOC_Os03g03440	forward	1484202	1486491	qCDP3.1	LOC_Os03g03440.1	805	3992	2	No	No	expressed protein
chr03	1485046	2845466	no	synonymous	intron	C	A	LOC_Os03g03440	forward	1484202	1486491	qCDP3.1	LOC_Os03g03440.1	844	3993	2	No	No	expressed protein
chr03	1485048	2845467	no	synonymous	intron	C	A	LOC_Os03g03440	forward	1484202	1486491	qCDP3.1	LOC_Os03g03440.1	846	3994	2	No	No	expressed protein
chr03	1485071	2845468	no	synonymous	intron	CT	C	LOC_Os03g03440	forward	1484202	1486491	qCDP3.1	LOC_Os03g03440.1	869	3995	2	No	No	expressed protein
chr03	1485110	2845469	no	synonymous	intron	T	C	LOC_Os03g03440	forward	1484202	1486491	qCDP3.1	LOC_Os03g03440.1	908	3996	2	No	No	expressed protein
chr03	1485185	2845470	no	synonymous	intron	A	AG	LOC_Os03g03440	forward	1484202	1486491	qCDP3.1	LOC_Os03g03440.1	983	3997	2	No	No	expressed protein
chr03	1485190	2845471	no	synonymous	intron	A	AGCT	LOC_Os03g03440	forward	1484202	1486491	qCDP3.1	LOC_Os03g03440.1	988	3998	2	No	No	expressed protein
chr03	1485192	2845472	no	synonymous	intron	C	A	LOC_Os03g03440	forward	1484202	1486491	qCDP3.1	LOC_Os03g03440.1	990	3999	2	No	No	expressed protein
chr03	1485199	2845473	no	synonymous	intron	G	T	LOC_Os03g03440	forward	1484202	1486491	qCDP3.1	LOC_Os03g03440.1	997	4000	2	No	No	expressed protein
chr03	1485273	2845474	no	synonymous	intron	C	T	LOC_Os03g03440	forward	1484202	1486491	qCDP3.1	LOC_Os03g03440.1	1071	4001	2	No	No	expressed protein
chr03	1485287	2845475	no	synonymous	intron	C	T	LOC_Os03g03440	forward	1484202	1486491	qCDP3.1	LOC_Os03g03440.1	1085	4002	2	No	No	expressed protein
chr03	1485354	2845476	no	synonymous	intron	A	G	LOC_Os03g03440	forward	1484202	1486491	qCDP3.1	LOC_Os03g03440.1	1152	4003	2	No	No	expressed protein
chr03	1485363	2845477	no	synonymous	intron	T	TA	LOC_Os03g03440	forward	1484202	1486491	qCDP3.1	LOC_Os03g03440.1	1161	4004	2	No	No	expressed protein
chr03	1485401	2845478	no	synonymous	intron	C	T	LOC_Os03g03440	forward	1484202	1486491	qCDP3.1	LOC_Os03g03440.1	1199	4005	2	No	No	expressed protein
chr03	1485403	2845479	no	synonymous	intron	A	T	LOC_Os03g03440	forward	1484202	1486491	qCDP3.1	LOC_Os03g03440.1	1201	4006	2	No	No	expressed protein
chr03	1485467	2845480	no	synonymous	intron	C	A	LOC_Os03g03440	forward	1484202	1486491	qCDP3.1	LOC_Os03g03440.1	1265	4007	2	No	No	expressed protein
chr03	1485476	2845481	no	synonymous	intron	G	A	LOC_Os03g03440	forward	1484202	1486491	qCDP3.1	LOC_Os03g03440.1	1274	4008	2	No	No	expressed protein
chr03	1485500	2845482	no	synonymous	intron	CAT	C	LOC_Os03g03440	forward	1484202	1486491	qCDP3.1	LOC_Os03g03440.1	1298	4009	2	No	No	expressed protein
chr03	1485536	2845483	no	synonymous	intron	T	A	LOC_Os03g03440	forward	1484202	1486491	qCDP3.1	LOC_Os03g03440.1	1334	4010	2	No	No	expressed protein
chr03	1485582	2845484	no	synonymous	intron	G	A	LOC_Os03g03440	forward	1484202	1486491	qCDP3.1	LOC_Os03g03440.1	1380	4011	2	No	No	expressed protein
chr03	1485583	2845485	no	synonymous	intron	C	T	LOC_Os03g03440	forward	1484202	1486491	qCDP3.1	LOC_Os03g03440.1	1381	4012	2	No	No	expressed protein
chr03	1485588	2845486	no	synonymous	intron	C	T	LOC_Os03g03440	forward	1484202	1486491	qCDP3.1	LOC_Os03g03440.1	1386	4013	2	No	No	expressed protein
chr03	1485633	2845487	no	synonymous	intron	C	T	LOC_Os03g03440	forward	1484202	1486491	qCDP3.1	LOC_Os03g03440.1	1431	4014	2	No	No	expressed protein
chr03	1485634	2845488	no	synonymous	intron	G	C	LOC_Os03g03440	forward	1484202	1486491	qCDP3.1	LOC_Os03g03440.1	1432	4015	2	No	No	expressed protein
chr03	1485641	2845489	no	synonymous	intron	C	A	LOC_Os03g03440	forward	1484202	1486491	qCDP3.1	LOC_Os03g03440.1	1439	4016	2	No	No	expressed protein
chr03	1485653	2845490	no	synonymous	exon	T	C	LOC_Os03g03440	forward	1484202	1486491	qCDP3.1	LOC_Os03g03440.1	1451	4017	2	No	No	expressed protein
chr03	1485662	2845491	no	synonymous	exon	C	T	LOC_Os03g03440	forward	1484202	1486491	qCDP3.1	LOC_Os03g03440.1	1460	4018	2	No	No	expressed protein
chr03	1485666	2845492	no	missense	exon	C	T	LOC_Os03g03440	forward	1484202	1486491	qCDP3.1	LOC_Os03g03440.1	1464	4019	2	No	No	expressed protein
chr03	1485738	2845493	no	missense	exon	A	G	LOC_Os03g03440	forward	1484202	1486491	qCDP3.1	LOC_Os03g03440.1	1536	4020	2	No	No	expressed protein
chr03	1485743	2845494	no	synonymous	exon	G	C	LOC_Os03g03440	forward	1484202	1486491	qCDP3.1	LOC_Os03g03440.1	1541	4021	2	No	No	expressed protein
chr03	1485801	2845495	no	synonymous	intron	C	T	LOC_Os03g03440	forward	1484202	1486491	qCDP3.1	LOC_Os03g03440.1	1599	4022	2	No	No	expressed protein
chr03	1485903	2845496	no	synonymous	intron	T	TA	LOC_Os03g03440	forward	1484202	1486491	qCDP3.1	LOC_Os03g03440.1	1701	4023	2	No	No	expressed protein
chr03	1485905	2845497	no	synonymous	intron	T	A	LOC_Os03g03440	forward	1484202	1486491	qCDP3.1	LOC_Os03g03440.1	1703	4024	2	No	No	expressed protein
chr03	1485930	2845498	no	synonymous	intron	C	T	LOC_Os03g03440	forward	1484202	1486491	qCDP3.1	LOC_Os03g03440.1	1728	4025	2	No	No	expressed protein
chr03	1485941	2845499	no	synonymous	intron	T	G	LOC_Os03g03440	forward	1484202	1486491	qCDP3.1	LOC_Os03g03440.1	1739	4026	2	No	No	expressed protein
chr03	1485958	2845500	no	synonymous	intron	G	T	LOC_Os03g03440	forward	1484202	1486491	qCDP3.1	LOC_Os03g03440.1	1756	4027	2	No	No	expressed protein
chr03	1486092	2845501	no	synonymous	intron	A	C	LOC_Os03g03440	forward	1484202	1486491	qCDP3.1	LOC_Os03g03440.1	1890	4028	2	No	No	expressed protein
chr03	1486137	2845502	no	synonymous	intron	T	A	LOC_Os03g03440	forward	1484202	1486491	qCDP3.1	LOC_Os03g03440.1	1935	4029	2	No	No	expressed protein
chr03	1486215	2845503	no	synonymous	intron	A	AG	LOC_Os03g03440	forward	1484202	1486491	qCDP3.1	LOC_Os03g03440.1	2013	4030	2	No	No	expressed protein
chr03	1486215	2845504	no	synonymous	intron	A	G	LOC_Os03g03440	forward	1484202	1486491	qCDP3.1	LOC_Os03g03440.1	2013	4031	2	No	No	expressed protein
chr03	1486217	2845505	no	synonymous	intron	C	G	LOC_Os03g03440	forward	1484202	1486491	qCDP3.1	LOC_Os03g03440.1	2015	4032	2	No	No	expressed protein
chr03	1486277	2845506	no	synonymous	intron	T	C	LOC_Os03g03440	forward	1484202	1486491	qCDP3.1	LOC_Os03g03440.1	2075	4033	2	No	No	expressed protein
chr03	1486283	2845507	no	synonymous	intron	T	A	LOC_Os03g03440	forward	1484202	1486491	qCDP3.1	LOC_Os03g03440.1	2081	4034	2	No	No	expressed protein
chr03	1486284	2845508	no	synonymous	intron	G	A	LOC_Os03g03440	forward	1484202	1486491	qCDP3.1	LOC_Os03g03440.1	2082	4035	2	No	No	expressed protein
chr03	1486355	2845509	no	synonymous	intron	CT	C	LOC_Os03g03440	forward	1484202	1486491	qCDP3.1	LOC_Os03g03440.1	2153	4036	2	No	No	expressed protein
chr03	1486355	2845510	no	synonymous	intron	CTTTT	C	LOC_Os03g03440	forward	1484202	1486491	qCDP3.1	LOC_Os03g03440.1	2153	4037	2	No	No	expressed protein
chr03	1486363	2845512	no	synonymous	intron	T	C	LOC_Os03g03440	forward	1484202	1486491	qCDP3.1	LOC_Os03g03440.1	2161	4038	2	No	No	expressed protein
chr03	1486384	2845513	no	synonymous	intron	AGGAATTCTGTT	A	LOC_Os03g03440	forward	1484202	1486491	qCDP3.1	LOC_Os03g03440.1	2182	4039	2	No	No	expressed protein
chr03	1486416	2845516	no	synonymous	intron	A	T	LOC_Os03g03440	forward	1484202	1486491	qCDP3.1	LOC_Os03g03440.1	2214	4040	2	No	No	expressed protein
chr03	1486431	2845517	no	synonymous	intron	A	G	LOC_Os03g03440	forward	1484202	1486491	qCDP3.1	LOC_Os03g03440.1	2229	4041	2	No	No	expressed protein
chr03	1484231	2845452	no	synonymous	intron	TCGCG	T	LOC_Os03g03440	forward	1484202	1486491	qCDP3.1	LOC_Os03g03440.2	29	4042	2	No	No	expressed protein
chr03	1484298	2845453	no	synonymous	intron	T	G	LOC_Os03g03440	forward	1484202	1486491	qCDP3.1	LOC_Os03g03440.2	96	4043	2	No	No	expressed protein
chr03	1484299	2845454	no	synonymous	intron	C	A	LOC_Os03g03440	forward	1484202	1486491	qCDP3.1	LOC_Os03g03440.2	97	4044	2	No	No	expressed protein
chr03	1484378	2845455	no	synonymous	intron	C	G	LOC_Os03g03440	forward	1484202	1486491	qCDP3.1	LOC_Os03g03440.2	176	4045	2	No	No	expressed protein
chr03	1484393	2845456	no	synonymous	intron	G	A	LOC_Os03g03440	forward	1484202	1486491	qCDP3.1	LOC_Os03g03440.2	191	4046	2	No	No	expressed protein
chr03	1484432	2845457	no	nonsense	exon	CCGGCGGCGG	C	LOC_Os03g03440	forward	1484202	1486491	qCDP3.1	LOC_Os03g03440.2	230	4047	2	No	No	expressed protein
chr03	1484435	2845458	no	missense	exon	G	C	LOC_Os03g03440	forward	1484202	1486491	qCDP3.1	LOC_Os03g03440.2	233	4048	2	No	No	expressed protein
chr03	1484444	2845459	no	missense	exon	G	C	LOC_Os03g03440	forward	1484202	1486491	qCDP3.1	LOC_Os03g03440.2	242	4049	2	No	No	expressed protein
chr03	1484718	2845460	no	missense	exon	A	AGGC	LOC_Os03g03440	forward	1484202	1486491	qCDP3.1	LOC_Os03g03440.2	516	4050	2	No	No	expressed protein
chr03	1484960	2845461	no	synonymous	intron	G	C	LOC_Os03g03440	forward	1484202	1486491	qCDP3.1	LOC_Os03g03440.2	758	4051	2	No	No	expressed protein
chr03	1484961	2845462	no	synonymous	intron	A	G	LOC_Os03g03440	forward	1484202	1486491	qCDP3.1	LOC_Os03g03440.2	759	4052	2	No	No	expressed protein
chr03	1484969	2845463	no	synonymous	intron	T	A	LOC_Os03g03440	forward	1484202	1486491	qCDP3.1	LOC_Os03g03440.2	767	4053	2	No	No	expressed protein
chr03	1484988	2845464	no	synonymous	intron	T	A	LOC_Os03g03440	forward	1484202	1486491	qCDP3.1	LOC_Os03g03440.2	786	4054	2	No	No	expressed protein
chr03	1485007	2845465	no	synonymous	intron	A	C	LOC_Os03g03440	forward	1484202	1486491	qCDP3.1	LOC_Os03g03440.2	805	4055	2	No	No	expressed protein
chr03	1485046	2845466	no	synonymous	intron	C	A	LOC_Os03g03440	forward	1484202	1486491	qCDP3.1	LOC_Os03g03440.2	844	4056	2	No	No	expressed protein
chr03	1485048	2845467	no	synonymous	intron	C	A	LOC_Os03g03440	forward	1484202	1486491	qCDP3.1	LOC_Os03g03440.2	846	4057	2	No	No	expressed protein
chr03	1485071	2845468	no	synonymous	intron	CT	C	LOC_Os03g03440	forward	1484202	1486491	qCDP3.1	LOC_Os03g03440.2	869	4058	2	No	No	expressed protein
chr03	1485110	2845469	no	synonymous	intron	T	C	LOC_Os03g03440	forward	1484202	1486491	qCDP3.1	LOC_Os03g03440.2	908	4059	2	No	No	expressed protein
chr03	1485185	2845470	no	synonymous	intron	A	AG	LOC_Os03g03440	forward	1484202	1486491	qCDP3.1	LOC_Os03g03440.2	983	4060	2	No	No	expressed protein
chr03	1485190	2845471	no	synonymous	intron	A	AGCT	LOC_Os03g03440	forward	1484202	1486491	qCDP3.1	LOC_Os03g03440.2	988	4061	2	No	No	expressed protein
chr03	1485192	2845472	no	synonymous	intron	C	A	LOC_Os03g03440	forward	1484202	1486491	qCDP3.1	LOC_Os03g03440.2	990	4062	2	No	No	expressed protein
chr03	1485199	2845473	no	synonymous	intron	G	T	LOC_Os03g03440	forward	1484202	1486491	qCDP3.1	LOC_Os03g03440.2	997	4063	2	No	No	expressed protein
chr03	1485273	2845474	no	synonymous	intron	C	T	LOC_Os03g03440	forward	1484202	1486491	qCDP3.1	LOC_Os03g03440.2	1071	4064	2	No	No	expressed protein
chr03	1485287	2845475	no	synonymous	intron	C	T	LOC_Os03g03440	forward	1484202	1486491	qCDP3.1	LOC_Os03g03440.2	1085	4065	2	No	No	expressed protein
chr03	1485354	2845476	no	synonymous	intron	A	G	LOC_Os03g03440	forward	1484202	1486491	qCDP3.1	LOC_Os03g03440.2	1152	4066	2	No	No	expressed protein
chr03	1485363	2845477	no	synonymous	intron	T	TA	LOC_Os03g03440	forward	1484202	1486491	qCDP3.1	LOC_Os03g03440.2	1161	4067	2	No	No	expressed protein
chr03	1485401	2845478	no	synonymous	intron	C	T	LOC_Os03g03440	forward	1484202	1486491	qCDP3.1	LOC_Os03g03440.2	1199	4068	2	No	No	expressed protein
chr03	1485403	2845479	no	synonymous	intron	A	T	LOC_Os03g03440	forward	1484202	1486491	qCDP3.1	LOC_Os03g03440.2	1201	4069	2	No	No	expressed protein
chr03	1485467	2845480	no	synonymous	intron	C	A	LOC_Os03g03440	forward	1484202	1486491	qCDP3.1	LOC_Os03g03440.2	1265	4070	2	No	No	expressed protein
chr03	1485476	2845481	no	synonymous	intron	G	A	LOC_Os03g03440	forward	1484202	1486491	qCDP3.1	LOC_Os03g03440.2	1274	4071	2	No	No	expressed protein
chr03	1485500	2845482	no	synonymous	intron	CAT	C	LOC_Os03g03440	forward	1484202	1486491	qCDP3.1	LOC_Os03g03440.2	1298	4072	2	No	No	expressed protein
chr03	1485536	2845483	no	synonymous	intron	T	A	LOC_Os03g03440	forward	1484202	1486491	qCDP3.1	LOC_Os03g03440.2	1334	4073	2	No	No	expressed protein
chr03	1485582	2845484	no	synonymous	intron	G	A	LOC_Os03g03440	forward	1484202	1486491	qCDP3.1	LOC_Os03g03440.2	1380	4074	2	No	No	expressed protein
chr03	1485583	2845485	no	synonymous	intron	C	T	LOC_Os03g03440	forward	1484202	1486491	qCDP3.1	LOC_Os03g03440.2	1381	4075	2	No	No	expressed protein
chr03	1485588	2845486	no	synonymous	intron	C	T	LOC_Os03g03440	forward	1484202	1486491	qCDP3.1	LOC_Os03g03440.2	1386	4076	2	No	No	expressed protein
chr03	1485633	2845487	no	synonymous	intron	C	T	LOC_Os03g03440	forward	1484202	1486491	qCDP3.1	LOC_Os03g03440.2	1431	4077	2	No	No	expressed protein
chr03	1485634	2845488	no	synonymous	intron	G	C	LOC_Os03g03440	forward	1484202	1486491	qCDP3.1	LOC_Os03g03440.2	1432	4078	2	No	No	expressed protein
chr03	1485641	2845489	no	synonymous	intron	C	A	LOC_Os03g03440	forward	1484202	1486491	qCDP3.1	LOC_Os03g03440.2	1439	4079	2	No	No	expressed protein
chr03	1485653	2845490	no	synonymous	intron	T	C	LOC_Os03g03440	forward	1484202	1486491	qCDP3.1	LOC_Os03g03440.2	1451	4080	2	No	No	expressed protein
chr03	1485662	2845491	no	synonymous	intron	C	T	LOC_Os03g03440	forward	1484202	1486491	qCDP3.1	LOC_Os03g03440.2	1460	4081	2	No	No	expressed protein
chr03	1485666	2845492	no	synonymous	intron	C	T	LOC_Os03g03440	forward	1484202	1486491	qCDP3.1	LOC_Os03g03440.2	1464	4082	2	No	No	expressed protein
chr03	1485738	2845493	no	synonymous	intron	A	G	LOC_Os03g03440	forward	1484202	1486491	qCDP3.1	LOC_Os03g03440.2	1536	4083	2	No	No	expressed protein
chr03	1485743	2845494	no	synonymous	intron	G	C	LOC_Os03g03440	forward	1484202	1486491	qCDP3.1	LOC_Os03g03440.2	1541	4084	2	No	No	expressed protein
chr03	1485801	2845495	no	synonymous	intron	C	T	LOC_Os03g03440	forward	1484202	1486491	qCDP3.1	LOC_Os03g03440.2	1599	4085	2	No	No	expressed protein
chr03	1485903	2845496	no	synonymous	intron	T	TA	LOC_Os03g03440	forward	1484202	1486491	qCDP3.1	LOC_Os03g03440.2	1701	4086	2	No	No	expressed protein
chr03	1485905	2845497	no	synonymous	intron	T	A	LOC_Os03g03440	forward	1484202	1486491	qCDP3.1	LOC_Os03g03440.2	1703	4087	2	No	No	expressed protein
chr03	1485930	2845498	no	synonymous	intron	C	T	LOC_Os03g03440	forward	1484202	1486491	qCDP3.1	LOC_Os03g03440.2	1728	4088	2	No	No	expressed protein
chr03	1485941	2845499	no	synonymous	intron	T	G	LOC_Os03g03440	forward	1484202	1486491	qCDP3.1	LOC_Os03g03440.2	1739	4089	2	No	No	expressed protein
chr03	1485958	2845500	no	synonymous	intron	G	T	LOC_Os03g03440	forward	1484202	1486491	qCDP3.1	LOC_Os03g03440.2	1756	4090	2	No	No	expressed protein
chr03	1486092	2845501	no	synonymous	intron	A	C	LOC_Os03g03440	forward	1484202	1486491	qCDP3.1	LOC_Os03g03440.2	1890	4091	2	No	No	expressed protein
chr03	1486137	2845502	no	synonymous	intron	T	A	LOC_Os03g03440	forward	1484202	1486491	qCDP3.1	LOC_Os03g03440.2	1935	4092	2	No	No	expressed protein
chr03	1486215	2845503	no	synonymous	intron	A	AG	LOC_Os03g03440	forward	1484202	1486491	qCDP3.1	LOC_Os03g03440.2	2013	4093	2	No	No	expressed protein
chr03	1486215	2845504	no	synonymous	intron	A	G	LOC_Os03g03440	forward	1484202	1486491	qCDP3.1	LOC_Os03g03440.2	2013	4094	2	No	No	expressed protein
chr03	1486217	2845505	no	synonymous	intron	C	G	LOC_Os03g03440	forward	1484202	1486491	qCDP3.1	LOC_Os03g03440.2	2015	4095	2	No	No	expressed protein
chr03	1486277	2845506	no	synonymous	intron	T	C	LOC_Os03g03440	forward	1484202	1486491	qCDP3.1	LOC_Os03g03440.2	2075	4096	2	No	No	expressed protein
chr03	1486283	2845507	no	synonymous	intron	T	A	LOC_Os03g03440	forward	1484202	1486491	qCDP3.1	LOC_Os03g03440.2	2081	4097	2	No	No	expressed protein
chr03	1486284	2845508	no	synonymous	intron	G	A	LOC_Os03g03440	forward	1484202	1486491	qCDP3.1	LOC_Os03g03440.2	2082	4098	2	No	No	expressed protein
chr03	1486355	2845509	no	synonymous	intron	CT	C	LOC_Os03g03440	forward	1484202	1486491	qCDP3.1	LOC_Os03g03440.2	2153	4099	2	No	No	expressed protein
chr03	1486355	2845510	no	synonymous	intron	CTTTT	C	LOC_Os03g03440	forward	1484202	1486491	qCDP3.1	LOC_Os03g03440.2	2153	4100	2	No	No	expressed protein
chr03	1486363	2845512	no	synonymous	intron	T	C	LOC_Os03g03440	forward	1484202	1486491	qCDP3.1	LOC_Os03g03440.2	2161	4101	2	No	No	expressed protein
chr03	1486384	2845513	no	synonymous	intron	AGGAATTCTGTT	A	LOC_Os03g03440	forward	1484202	1486491	qCDP3.1	LOC_Os03g03440.2	2182	4102	2	No	No	expressed protein
chr03	1486416	2845516	no	synonymous	intron	A	T	LOC_Os03g03440	forward	1484202	1486491	qCDP3.1	LOC_Os03g03440.2	2214	4103	2	No	No	expressed protein
chr03	1486431	2845517	no	synonymous	intron	A	G	LOC_Os03g03440	forward	1484202	1486491	qCDP3.1	LOC_Os03g03440.2	2229	4104	2	No	No	expressed protein
chr03	1486565	2845518	no	synonymous	exon	T	C	LOC_Os03g03450	reverse	1485602	1490669	qCDP3.1	LOC_Os03g03450.1	963	4105	1	No	No	anthranilate phosphoribosyltransferase, chloroplast precursor, putative, expressed
chr03	1486568	2845519	no	synonymous	exon	T	C	LOC_Os03g03450	reverse	1485602	1490669	qCDP3.1	LOC_Os03g03450.1	966	4106	1	No	No	anthranilate phosphoribosyltransferase, chloroplast precursor, putative, expressed
chr03	1486602	2845520	no	missense	exon	G	C	LOC_Os03g03450	reverse	1485602	1490669	qCDP3.1	LOC_Os03g03450.1	1000	4107	1	No	No	anthranilate phosphoribosyltransferase, chloroplast precursor, putative, expressed
chr03	1486646	2845521	no	synonymous	exon	C	A	LOC_Os03g03450	reverse	1485602	1490669	qCDP3.1	LOC_Os03g03450.1	1044	4108	1	No	No	anthranilate phosphoribosyltransferase, chloroplast precursor, putative, expressed
chr03	1486712	2845522	no	synonymous	intron	ATAAT	A	LOC_Os03g03450	reverse	1485602	1490669	qCDP3.1	LOC_Os03g03450.1	1110	4109	1	No	No	anthranilate phosphoribosyltransferase, chloroplast precursor, putative, expressed
chr03	1486738	2845524	no	synonymous	intron	G	GA	LOC_Os03g03450	reverse	1485602	1490669	qCDP3.1	LOC_Os03g03450.1	1136	4110	1	No	No	anthranilate phosphoribosyltransferase, chloroplast precursor, putative, expressed
chr03	1486747	2845526	no	synonymous	intron	T	A	LOC_Os03g03450	reverse	1485602	1490669	qCDP3.1	LOC_Os03g03450.1	1145	4111	1	No	No	anthranilate phosphoribosyltransferase, chloroplast precursor, putative, expressed
chr03	1486782	2845527	no	synonymous	intron	G	A	LOC_Os03g03450	reverse	1485602	1490669	qCDP3.1	LOC_Os03g03450.1	1180	4112	1	No	No	anthranilate phosphoribosyltransferase, chloroplast precursor, putative, expressed
chr03	1486805	2845528	no	synonymous	intron	C	G	LOC_Os03g03450	reverse	1485602	1490669	qCDP3.1	LOC_Os03g03450.1	1203	4113	1	No	No	anthranilate phosphoribosyltransferase, chloroplast precursor, putative, expressed
chr03	1486808	2845529	no	synonymous	intron	T	A	LOC_Os03g03450	reverse	1485602	1490669	qCDP3.1	LOC_Os03g03450.1	1206	4114	1	No	No	anthranilate phosphoribosyltransferase, chloroplast precursor, putative, expressed
chr03	1486901	2845530	no	synonymous	intron	A	G	LOC_Os03g03450	reverse	1485602	1490669	qCDP3.1	LOC_Os03g03450.1	1299	4115	1	No	No	anthranilate phosphoribosyltransferase, chloroplast precursor, putative, expressed
chr03	1486985	2845531	no	synonymous	exon	A	T	LOC_Os03g03450	reverse	1485602	1490669	qCDP3.1	LOC_Os03g03450.1	1383	4116	1	No	No	anthranilate phosphoribosyltransferase, chloroplast precursor, putative, expressed
chr03	1487002	2845532	no	missense	exon	G	C	LOC_Os03g03450	reverse	1485602	1490669	qCDP3.1	LOC_Os03g03450.1	1400	4117	1	No	No	anthranilate phosphoribosyltransferase, chloroplast precursor, putative, expressed
chr03	1487084	2845533	no	synonymous	exon	A	G	LOC_Os03g03450	reverse	1485602	1490669	qCDP3.1	LOC_Os03g03450.1	1482	4118	1	No	No	anthranilate phosphoribosyltransferase, chloroplast precursor, putative, expressed
chr03	1487129	2845534	no	synonymous	intron	A	AAG	LOC_Os03g03450	reverse	1485602	1490669	qCDP3.1	LOC_Os03g03450.1	1527	4119	1	No	No	anthranilate phosphoribosyltransferase, chloroplast precursor, putative, expressed
chr03	1487137	2845536	no	synonymous	intron	G	T	LOC_Os03g03450	reverse	1485602	1490669	qCDP3.1	LOC_Os03g03450.1	1535	4120	1	No	No	anthranilate phosphoribosyltransferase, chloroplast precursor, putative, expressed
chr03	1487187	2845537	no	synonymous	intron	AATAAGT	A	LOC_Os03g03450	reverse	1485602	1490669	qCDP3.1	LOC_Os03g03450.1	1585	4121	1	No	No	anthranilate phosphoribosyltransferase, chloroplast precursor, putative, expressed
chr03	1487223	2845538	no	synonymous	intron	G	A	LOC_Os03g03450	reverse	1485602	1490669	qCDP3.1	LOC_Os03g03450.1	1621	4122	1	No	No	anthranilate phosphoribosyltransferase, chloroplast precursor, putative, expressed
chr03	1487241	2845539	no	synonymous	intron	G	A	LOC_Os03g03450	reverse	1485602	1490669	qCDP3.1	LOC_Os03g03450.1	1639	4123	1	No	No	anthranilate phosphoribosyltransferase, chloroplast precursor, putative, expressed
chr03	1487289	2845540	no	synonymous	intron	T	A	LOC_Os03g03450	reverse	1485602	1490669	qCDP3.1	LOC_Os03g03450.1	1687	4124	1	No	No	anthranilate phosphoribosyltransferase, chloroplast precursor, putative, expressed
chr03	1487305	2845541	no	synonymous	intron	GAA	G	LOC_Os03g03450	reverse	1485602	1490669	qCDP3.1	LOC_Os03g03450.1	1703	4125	1	No	No	anthranilate phosphoribosyltransferase, chloroplast precursor, putative, expressed
chr03	1487399	2845542	no	synonymous	intron	G	T	LOC_Os03g03450	reverse	1485602	1490669	qCDP3.1	LOC_Os03g03450.1	1797	4126	1	No	No	anthranilate phosphoribosyltransferase, chloroplast precursor, putative, expressed
chr03	1487447	2845543	no	synonymous	intron	T	A	LOC_Os03g03450	reverse	1485602	1490669	qCDP3.1	LOC_Os03g03450.1	1845	4127	1	No	No	anthranilate phosphoribosyltransferase, chloroplast precursor, putative, expressed
chr03	1487507	2845544	no	synonymous	intron	T	TAG	LOC_Os03g03450	reverse	1485602	1490669	qCDP3.1	LOC_Os03g03450.1	1905	4128	1	No	No	anthranilate phosphoribosyltransferase, chloroplast precursor, putative, expressed
chr03	1487519	2845545	no	synonymous	intron	G	A	LOC_Os03g03450	reverse	1485602	1490669	qCDP3.1	LOC_Os03g03450.1	1917	4129	1	No	No	anthranilate phosphoribosyltransferase, chloroplast precursor, putative, expressed
chr03	1487625	2845546	no	synonymous	intron	A	G	LOC_Os03g03450	reverse	1485602	1490669	qCDP3.1	LOC_Os03g03450.1	2023	4130	1	No	No	anthranilate phosphoribosyltransferase, chloroplast precursor, putative, expressed
chr03	1487654	2845547	no	synonymous	intron	A	G	LOC_Os03g03450	reverse	1485602	1490669	qCDP3.1	LOC_Os03g03450.1	2052	4131	1	No	No	anthranilate phosphoribosyltransferase, chloroplast precursor, putative, expressed
chr03	1487676	2845548	no	synonymous	intron	C	T	LOC_Os03g03450	reverse	1485602	1490669	qCDP3.1	LOC_Os03g03450.1	2074	4132	1	No	No	anthranilate phosphoribosyltransferase, chloroplast precursor, putative, expressed
chr03	1487690	2845549	no	synonymous	intron	T	G	LOC_Os03g03450	reverse	1485602	1490669	qCDP3.1	LOC_Os03g03450.1	2088	4133	1	No	No	anthranilate phosphoribosyltransferase, chloroplast precursor, putative, expressed
chr03	1487697	2845550	no	synonymous	intron	G	C	LOC_Os03g03450	reverse	1485602	1490669	qCDP3.1	LOC_Os03g03450.1	2095	4134	1	No	No	anthranilate phosphoribosyltransferase, chloroplast precursor, putative, expressed
chr03	1487711	2845551	no	synonymous	intron	GA	G	LOC_Os03g03450	reverse	1485602	1490669	qCDP3.1	LOC_Os03g03450.1	2109	4135	1	No	No	anthranilate phosphoribosyltransferase, chloroplast precursor, putative, expressed
chr03	1487726	2845553	no	synonymous	intron	A	ACTT	LOC_Os03g03450	reverse	1485602	1490669	qCDP3.1	LOC_Os03g03450.1	2124	4136	1	No	No	anthranilate phosphoribosyltransferase, chloroplast precursor, putative, expressed
chr03	1487729	2845554	no	synonymous	intron	C	G	LOC_Os03g03450	reverse	1485602	1490669	qCDP3.1	LOC_Os03g03450.1	2127	4137	1	No	No	anthranilate phosphoribosyltransferase, chloroplast precursor, putative, expressed
chr03	1487753	2845555	no	synonymous	intron	C	CA	LOC_Os03g03450	reverse	1485602	1490669	qCDP3.1	LOC_Os03g03450.1	2151	4138	1	No	No	anthranilate phosphoribosyltransferase, chloroplast precursor, putative, expressed
chr03	1487819	2845556	no	synonymous	intron	T	G	LOC_Os03g03450	reverse	1485602	1490669	qCDP3.1	LOC_Os03g03450.1	2217	4139	1	No	No	anthranilate phosphoribosyltransferase, chloroplast precursor, putative, expressed
chr03	1487830	2845557	no	synonymous	intron	C	T	LOC_Os03g03450	reverse	1485602	1490669	qCDP3.1	LOC_Os03g03450.1	2228	4140	1	No	No	anthranilate phosphoribosyltransferase, chloroplast precursor, putative, expressed
chr03	1487862	2845558	no	synonymous	intron	C	A	LOC_Os03g03450	reverse	1485602	1490669	qCDP3.1	LOC_Os03g03450.1	2260	4141	1	No	No	anthranilate phosphoribosyltransferase, chloroplast precursor, putative, expressed
chr03	1487890	2845559	no	synonymous	intron	C	A	LOC_Os03g03450	reverse	1485602	1490669	qCDP3.1	LOC_Os03g03450.1	2288	4142	1	No	No	anthranilate phosphoribosyltransferase, chloroplast precursor, putative, expressed
chr03	1487954	2845560	no	synonymous	intron	G	A	LOC_Os03g03450	reverse	1485602	1490669	qCDP3.1	LOC_Os03g03450.1	2352	4143	1	No	No	anthranilate phosphoribosyltransferase, chloroplast precursor, putative, expressed
chr03	1487961	2845561	no	synonymous	intron	A	T	LOC_Os03g03450	reverse	1485602	1490669	qCDP3.1	LOC_Os03g03450.1	2359	4144	1	No	No	anthranilate phosphoribosyltransferase, chloroplast precursor, putative, expressed
chr03	1487978	2845562	no	synonymous	intron	C	A	LOC_Os03g03450	reverse	1485602	1490669	qCDP3.1	LOC_Os03g03450.1	2376	4145	1	No	No	anthranilate phosphoribosyltransferase, chloroplast precursor, putative, expressed
chr03	1487978	2845562	no	synonymous	intron	C	G	LOC_Os03g03450	reverse	1485602	1490669	qCDP3.1	LOC_Os03g03450.1	2376	4146	1	No	No	anthranilate phosphoribosyltransferase, chloroplast precursor, putative, expressed
chr03	1487983	2845563	no	synonymous	intron	A	G	LOC_Os03g03450	reverse	1485602	1490669	qCDP3.1	LOC_Os03g03450.1	2381	4147	1	No	No	anthranilate phosphoribosyltransferase, chloroplast precursor, putative, expressed
chr03	1488002	2845564	no	synonymous	intron	T	C	LOC_Os03g03450	reverse	1485602	1490669	qCDP3.1	LOC_Os03g03450.1	2400	4148	1	No	No	anthranilate phosphoribosyltransferase, chloroplast precursor, putative, expressed
chr03	1488013	2845565	no	synonymous	intron	T	C	LOC_Os03g03450	reverse	1485602	1490669	qCDP3.1	LOC_Os03g03450.1	2411	4149	1	No	No	anthranilate phosphoribosyltransferase, chloroplast precursor, putative, expressed
chr03	1488015	2845566	no	synonymous	intron	C	T	LOC_Os03g03450	reverse	1485602	1490669	qCDP3.1	LOC_Os03g03450.1	2413	4150	1	No	No	anthranilate phosphoribosyltransferase, chloroplast precursor, putative, expressed
chr03	1488016	2845567	no	synonymous	intron	T	A	LOC_Os03g03450	reverse	1485602	1490669	qCDP3.1	LOC_Os03g03450.1	2414	4151	1	No	No	anthranilate phosphoribosyltransferase, chloroplast precursor, putative, expressed
chr03	1488018	2845568	no	synonymous	intron	G	A	LOC_Os03g03450	reverse	1485602	1490669	qCDP3.1	LOC_Os03g03450.1	2416	4152	1	No	No	anthranilate phosphoribosyltransferase, chloroplast precursor, putative, expressed
chr03	1488036	2845569	no	synonymous	intron	G	A	LOC_Os03g03450	reverse	1485602	1490669	qCDP3.1	LOC_Os03g03450.1	2434	4153	1	No	No	anthranilate phosphoribosyltransferase, chloroplast precursor, putative, expressed
chr03	1488058	2845570	no	synonymous	intron	AAAG	A	LOC_Os03g03450	reverse	1485602	1490669	qCDP3.1	LOC_Os03g03450.1	2456	4154	1	No	No	anthranilate phosphoribosyltransferase, chloroplast precursor, putative, expressed
chr03	1488069	2845572	no	synonymous	intron	GA	G	LOC_Os03g03450	reverse	1485602	1490669	qCDP3.1	LOC_Os03g03450.1	2467	4155	1	No	No	anthranilate phosphoribosyltransferase, chloroplast precursor, putative, expressed
chr03	1488135	2845574	no	synonymous	exon	T	C	LOC_Os03g03450	reverse	1485602	1490669	qCDP3.1	LOC_Os03g03450.1	2533	4156	1	No	No	anthranilate phosphoribosyltransferase, chloroplast precursor, putative, expressed
chr03	1488210	2845575	no	synonymous	exon	T	A	LOC_Os03g03450	reverse	1485602	1490669	qCDP3.1	LOC_Os03g03450.1	2608	4157	1	No	No	anthranilate phosphoribosyltransferase, chloroplast precursor, putative, expressed
chr03	1488219	2845576	no	synonymous	exon	G	A	LOC_Os03g03450	reverse	1485602	1490669	qCDP3.1	LOC_Os03g03450.1	2617	4158	1	No	No	anthranilate phosphoribosyltransferase, chloroplast precursor, putative, expressed
chr03	1488261	2845577	no	synonymous	exon	T	C	LOC_Os03g03450	reverse	1485602	1490669	qCDP3.1	LOC_Os03g03450.1	2659	4159	1	No	No	anthranilate phosphoribosyltransferase, chloroplast precursor, putative, expressed
chr03	1488281	2845578	no	synonymous	intron	A	G	LOC_Os03g03450	reverse	1485602	1490669	qCDP3.1	LOC_Os03g03450.1	2679	4160	1	No	No	anthranilate phosphoribosyltransferase, chloroplast precursor, putative, expressed
chr03	1488282	2845579	no	synonymous	intron	G	T	LOC_Os03g03450	reverse	1485602	1490669	qCDP3.1	LOC_Os03g03450.1	2680	4161	1	No	No	anthranilate phosphoribosyltransferase, chloroplast precursor, putative, expressed
chr03	1488287	2845581	no	synonymous	intron	T	C	LOC_Os03g03450	reverse	1485602	1490669	qCDP3.1	LOC_Os03g03450.1	2685	4162	1	No	No	anthranilate phosphoribosyltransferase, chloroplast precursor, putative, expressed
chr03	1488296	2845582	no	synonymous	intron	A	G	LOC_Os03g03450	reverse	1485602	1490669	qCDP3.1	LOC_Os03g03450.1	2694	4163	1	No	No	anthranilate phosphoribosyltransferase, chloroplast precursor, putative, expressed
chr03	1488300	2845583	no	synonymous	intron	A	G	LOC_Os03g03450	reverse	1485602	1490669	qCDP3.1	LOC_Os03g03450.1	2698	4164	1	No	No	anthranilate phosphoribosyltransferase, chloroplast precursor, putative, expressed
chr03	1488346	2845584	no	synonymous	intron	A	AAAT	LOC_Os03g03450	reverse	1485602	1490669	qCDP3.1	LOC_Os03g03450.1	2744	4165	1	No	No	anthranilate phosphoribosyltransferase, chloroplast precursor, putative, expressed
chr03	1488348	2845585	no	synonymous	intron	T	A	LOC_Os03g03450	reverse	1485602	1490669	qCDP3.1	LOC_Os03g03450.1	2746	4166	1	No	No	anthranilate phosphoribosyltransferase, chloroplast precursor, putative, expressed
chr03	1488349	2845586	no	synonymous	intron	A	AAT	LOC_Os03g03450	reverse	1485602	1490669	qCDP3.1	LOC_Os03g03450.1	2747	4167	1	No	No	anthranilate phosphoribosyltransferase, chloroplast precursor, putative, expressed
chr03	1488349	2845586	no	synonymous	intron	A	T	LOC_Os03g03450	reverse	1485602	1490669	qCDP3.1	LOC_Os03g03450.1	2747	4168	1	No	No	anthranilate phosphoribosyltransferase, chloroplast precursor, putative, expressed
chr03	1488376	2845587	no	synonymous	intron	A	G	LOC_Os03g03450	reverse	1485602	1490669	qCDP3.1	LOC_Os03g03450.1	2774	4169	1	No	No	anthranilate phosphoribosyltransferase, chloroplast precursor, putative, expressed
chr03	1488387	2845588	no	synonymous	intron	T	C	LOC_Os03g03450	reverse	1485602	1490669	qCDP3.1	LOC_Os03g03450.1	2785	4170	1	No	No	anthranilate phosphoribosyltransferase, chloroplast precursor, putative, expressed
chr03	1488413	2845589	no	synonymous	intron	TA	T	LOC_Os03g03450	reverse	1485602	1490669	qCDP3.1	LOC_Os03g03450.1	2811	4171	1	No	No	anthranilate phosphoribosyltransferase, chloroplast precursor, putative, expressed
chr03	1488478	2845591	no	synonymous	intron	C	T	LOC_Os03g03450	reverse	1485602	1490669	qCDP3.1	LOC_Os03g03450.1	2876	4172	1	No	No	anthranilate phosphoribosyltransferase, chloroplast precursor, putative, expressed
chr03	1488487	2845592	no	synonymous	intron	AT	A	LOC_Os03g03450	reverse	1485602	1490669	qCDP3.1	LOC_Os03g03450.1	2885	4173	1	No	No	anthranilate phosphoribosyltransferase, chloroplast precursor, putative, expressed
chr03	1488593	2845594	no	synonymous	intron	A	C	LOC_Os03g03450	reverse	1485602	1490669	qCDP3.1	LOC_Os03g03450.1	2991	4174	1	No	No	anthranilate phosphoribosyltransferase, chloroplast precursor, putative, expressed
chr03	1488661	2845595	no	synonymous	intron	G	A	LOC_Os03g03450	reverse	1485602	1490669	qCDP3.1	LOC_Os03g03450.1	3059	4175	1	No	No	anthranilate phosphoribosyltransferase, chloroplast precursor, putative, expressed
chr03	1488677	2845596	no	synonymous	intron	T	C	LOC_Os03g03450	reverse	1485602	1490669	qCDP3.1	LOC_Os03g03450.1	3075	4176	1	No	No	anthranilate phosphoribosyltransferase, chloroplast precursor, putative, expressed
chr03	1488711	2845597	no	synonymous	intron	C	T	LOC_Os03g03450	reverse	1485602	1490669	qCDP3.1	LOC_Os03g03450.1	3109	4177	1	No	No	anthranilate phosphoribosyltransferase, chloroplast precursor, putative, expressed
chr03	1488723	2845598	no	synonymous	intron	C	G	LOC_Os03g03450	reverse	1485602	1490669	qCDP3.1	LOC_Os03g03450.1	3121	4178	1	No	No	anthranilate phosphoribosyltransferase, chloroplast precursor, putative, expressed
chr03	1488766	2845599	no	synonymous	intron	A	C	LOC_Os03g03450	reverse	1485602	1490669	qCDP3.1	LOC_Os03g03450.1	3164	4179	1	No	No	anthranilate phosphoribosyltransferase, chloroplast precursor, putative, expressed
chr03	1488782	2845600	no	synonymous	intron	CTA	C	LOC_Os03g03450	reverse	1485602	1490669	qCDP3.1	LOC_Os03g03450.1	3180	4180	1	No	No	anthranilate phosphoribosyltransferase, chloroplast precursor, putative, expressed
chr03	1488786	2845602	no	synonymous	intron	A	C	LOC_Os03g03450	reverse	1485602	1490669	qCDP3.1	LOC_Os03g03450.1	3184	4181	1	No	No	anthranilate phosphoribosyltransferase, chloroplast precursor, putative, expressed
chr03	1488847	2845603	no	synonymous	intron	A	G	LOC_Os03g03450	reverse	1485602	1490669	qCDP3.1	LOC_Os03g03450.1	3245	4182	1	No	No	anthranilate phosphoribosyltransferase, chloroplast precursor, putative, expressed
chr03	1488853	2845604	no	synonymous	intron	G	C	LOC_Os03g03450	reverse	1485602	1490669	qCDP3.1	LOC_Os03g03450.1	3251	4183	1	No	No	anthranilate phosphoribosyltransferase, chloroplast precursor, putative, expressed
chr03	1488869	2845605	no	synonymous	intron	T	TAC	LOC_Os03g03450	reverse	1485602	1490669	qCDP3.1	LOC_Os03g03450.1	3267	4184	1	No	No	anthranilate phosphoribosyltransferase, chloroplast precursor, putative, expressed
chr03	1488894	2845606	no	synonymous	intron	A	C	LOC_Os03g03450	reverse	1485602	1490669	qCDP3.1	LOC_Os03g03450.1	3292	4185	1	No	No	anthranilate phosphoribosyltransferase, chloroplast precursor, putative, expressed
chr03	1488943	2845607	no	synonymous	intron	G	T	LOC_Os03g03450	reverse	1485602	1490669	qCDP3.1	LOC_Os03g03450.1	3341	4186	1	No	No	anthranilate phosphoribosyltransferase, chloroplast precursor, putative, expressed
chr03	1488958	2845608	no	synonymous	intron	C	A	LOC_Os03g03450	reverse	1485602	1490669	qCDP3.1	LOC_Os03g03450.1	3356	4187	1	No	No	anthranilate phosphoribosyltransferase, chloroplast precursor, putative, expressed
chr03	1488966	2845609	no	synonymous	intron	G	A	LOC_Os03g03450	reverse	1485602	1490669	qCDP3.1	LOC_Os03g03450.1	3364	4188	1	No	No	anthranilate phosphoribosyltransferase, chloroplast precursor, putative, expressed
chr03	1489013	2845610	no	synonymous	intron	G	A	LOC_Os03g03450	reverse	1485602	1490669	qCDP3.1	LOC_Os03g03450.1	3411	4189	1	No	No	anthranilate phosphoribosyltransferase, chloroplast precursor, putative, expressed
chr03	1489020	2845611	no	synonymous	intron	A	C	LOC_Os03g03450	reverse	1485602	1490669	qCDP3.1	LOC_Os03g03450.1	3418	4190	1	No	No	anthranilate phosphoribosyltransferase, chloroplast precursor, putative, expressed
chr03	1489117	2845612	no	synonymous	intron	G	A	LOC_Os03g03450	reverse	1485602	1490669	qCDP3.1	LOC_Os03g03450.1	3515	4191	1	No	No	anthranilate phosphoribosyltransferase, chloroplast precursor, putative, expressed
chr03	1489130	2845613	no	synonymous	intron	G	T	LOC_Os03g03450	reverse	1485602	1490669	qCDP3.1	LOC_Os03g03450.1	3528	4192	1	No	No	anthranilate phosphoribosyltransferase, chloroplast precursor, putative, expressed
chr03	1489135	2845614	no	synonymous	intron	G	A	LOC_Os03g03450	reverse	1485602	1490669	qCDP3.1	LOC_Os03g03450.1	3533	4193	1	No	No	anthranilate phosphoribosyltransferase, chloroplast precursor, putative, expressed
chr03	1489149	2845615	no	synonymous	intron	C	T	LOC_Os03g03450	reverse	1485602	1490669	qCDP3.1	LOC_Os03g03450.1	3547	4194	1	No	No	anthranilate phosphoribosyltransferase, chloroplast precursor, putative, expressed
chr03	1489151	2845616	no	synonymous	intron	C	T	LOC_Os03g03450	reverse	1485602	1490669	qCDP3.1	LOC_Os03g03450.1	3549	4195	1	No	No	anthranilate phosphoribosyltransferase, chloroplast precursor, putative, expressed
chr03	1489195	2845617	no	synonymous	intron	C	CAAGACCA	LOC_Os03g03450	reverse	1485602	1490669	qCDP3.1	LOC_Os03g03450.1	3593	4196	1	No	No	anthranilate phosphoribosyltransferase, chloroplast precursor, putative, expressed
chr03	1489197	2845618	no	synonymous	intron	G	A	LOC_Os03g03450	reverse	1485602	1490669	qCDP3.1	LOC_Os03g03450.1	3595	4197	1	No	No	anthranilate phosphoribosyltransferase, chloroplast precursor, putative, expressed
[truncated: 21,066 more rows]
