# Supplementary material for: Novel QTLs for salinity tolerance revealed by genome-wide association studies of biomass, chlorophyll and tissue ion content in 176 rice landraces from Bangladesh
Source: PLoS One. 2021 Nov 5;16(11):e0259456. doi: 10.1371/journal.pone.0259456 (PMC8570475; doi:10.1371/journal.pone.0259456)
Supplement: S13 Table — (XLSX) [file pone.0259456.s021.xlsx]

## Sheet: S13 Table Table One-way ANOVA r
Supplementary table 13. Results of One-way ANOVA carried out for all markers within candidate gene regions.
MID	AA	Aa	aa	F statistic	p value	Trait	Frameshift	Effect	Site	Transcript	ID	QTL	Expression cluster	Functionally annotated	Outlier in expression	annotation	FDR adjusted p value
10352	56	6	101	28.3624	2.86357e-11	Filtered_Shoot_length	no	synonymous	intron	LOC_Os06g35540.1	7535779	qCDP6.1	5	No	No	aminotransferase, classes I and II, domain containing protein, expressed	2.35322e-06
10107	56	5	102	27.7918	4.36853e-11	Filtered_Shoot_length	no	synonymous	intron	LOC_Os06g35490.1	7534673	qCDP6.1	4	No	No	peroxidase precursor, putative, expressed	2.35322e-06
10341	56	5	102	26.9235	8.34324e-11	Filtered_Shoot_length	no	synonymous	intron	LOC_Os06g35540.1	7535768	qCDP6.1	5	No	No	aminotransferase, classes I and II, domain containing protein, expressed	2.35322e-06
10409	56	4	103	26.6439	1.02874e-10	Filtered_Shoot_length	no	synonymous	exon	LOC_Os06g35560.1	7536276	qCDP6.1	1	No	No	reticuline oxidase-like protein precursor, putative, expressed	2.35322e-06
10323	63	5	95	26.588	1.07282e-10	Filtered_Shoot_length	no	synonymous	intron	LOC_Os06g35530.1	7535678	qCDP6.1	2	Yes	No	CGMC_GSK.8 - CGMC includes CDA, MAPK, GSK3, and CLKC kinases, expressed	2.35322e-06
10351	56	5	102	25.7693	1.98804e-10	Filtered_Shoot_length	no	synonymous	intron	LOC_Os06g35540.1	7535778	qCDP6.1	5	No	No	aminotransferase, classes I and II, domain containing protein, expressed	2.35322e-06
10312	56	5	102	25.6088	2.24493e-10	Filtered_Shoot_length	no	synonymous	intron	LOC_Os06g35530.1	7535667	qCDP6.1	2	Yes	No	CGMC_GSK.8 - CGMC includes CDA, MAPK, GSK3, and CLKC kinases, expressed	2.35322e-06
10107	56	5	99	25.6046	2.37614e-10	Filtered_Stress_Shoot_length	no	synonymous	intron	LOC_Os06g35490.1	7534673	qCDP6.1	4	No	No	peroxidase precursor, putative, expressed	2.35322e-06
10339	56	5	102	25.4013	2.62744e-10	Filtered_Shoot_length	no	synonymous	intron	LOC_Os06g35540.1	7535766	qCDP6.1	5	No	No	aminotransferase, classes I and II, domain containing protein, expressed	2.35322e-06
9969	55	4	104	25.3728	2.68478e-10	Filtered_Shoot_length	no	synonymous	intron	LOC_Os06g35470.1	7534026	qCDP6.1	1	No	No	L1P family of ribosomal proteins domain containing protein, expressed	2.35322e-06
10352	56	7	97	25.3002	2.99032e-10	Filtered_Stress_Shoot_length	no	synonymous	intron	LOC_Os06g35540.1	7535779	qCDP6.1	5	No	No	aminotransferase, classes I and II, domain containing protein, expressed	2.35322e-06
10378	56	5	102	25.2068	3.04566e-10	Filtered_Shoot_length	no	synonymous	intron	LOC_Os06g35540.1	7535805	qCDP6.1	5	No	No	aminotransferase, classes I and II, domain containing protein, expressed	2.35322e-06
10379	56	5	102	25.2068	3.04566e-10	Filtered_Shoot_length	no	synonymous	intron	LOC_Os06g35540.1	7535806	qCDP6.1	5	No	No	aminotransferase, classes I and II, domain containing protein, expressed	2.35322e-06
10268	56	4	103	25.1552	3.16773e-10	Filtered_Shoot_length	no	synonymous	intron	LOC_Os06g35530.1	7535617	qCDP6.1	2	Yes	No	CGMC_GSK.8 - CGMC includes CDA, MAPK, GSK3, and CLKC kinases, expressed	2.35322e-06
10164	56	4	103	25.1548	3.16859e-10	Filtered_Shoot_length	no	synonymous	intron	LOC_Os06g35524.1	7535380	qCDP6.1	1	No	No	expressed protein	2.35322e-06
10334	56	4	103	25.0903	3.32792e-10	Filtered_Shoot_length	no	synonymous	intron	LOC_Os06g35540.1	7535761	qCDP6.1	5	No	No	aminotransferase, classes I and II, domain containing protein, expressed	2.35322e-06
10626	127	8	38	24.8742	3.34557e-10	Width_WO_husk	no	synonymous	intron	LOC_Os06g35670.2	7539310	qCDP6.1	5	No	No	expressed protein	2.35322e-06
10589	127	8	38	24.8742	3.34557e-10	Width_WO_husk	no	synonymous	intron	LOC_Os06g35670.1	7539310	qCDP6.1	5	No	No	expressed protein	2.35322e-06
10293	56	5	99	25.0035	3.74372e-10	Filtered_Stress_Shoot_length	no	synonymous	intron	LOC_Os06g35530.1	7535642	qCDP6.1	2	Yes	No	CGMC_GSK.8 - CGMC includes CDA, MAPK, GSK3, and CLKC kinases, expressed	2.35322e-06
10390	54	7	102	24.8409	4.02465e-10	Filtered_Shoot_length	no	synonymous	intron	LOC_Os06g35560.1	7536257	qCDP6.1	1	No	No	reticuline oxidase-like protein precursor, putative, expressed	2.35322e-06
10300	55	5	103	24.8292	4.06077e-10	Filtered_Shoot_length	no	synonymous	intron	LOC_Os06g35530.1	7535649	qCDP6.1	2	Yes	No	CGMC_GSK.8 - CGMC includes CDA, MAPK, GSK3, and CLKC kinases, expressed	2.35322e-06
10289	56	4	103	24.7905	4.18254e-10	Filtered_Shoot_length	no	synonymous	intron	LOC_Os06g35530.1	7535638	qCDP6.1	2	Yes	No	CGMC_GSK.8 - CGMC includes CDA, MAPK, GSK3, and CLKC kinases, expressed	2.35322e-06
10495	56	4	103	24.7905	4.18254e-10	Filtered_Shoot_length	no	synonymous	intron	LOC_Os06g35590.1	7537039	qCDP6.1	2	No	No	reticuline oxidase-like protein precursor, putative, expressed	2.35322e-06
10508	56	4	103	24.7905	4.18254e-10	Filtered_Shoot_length	no	synonymous	exon	LOC_Os06g35590.1	7537053	qCDP6.1	2	No	No	reticuline oxidase-like protein precursor, putative, expressed	2.35322e-06
10285	56	4	103	24.7905	4.18254e-10	Filtered_Shoot_length	no	synonymous	exon	LOC_Os06g35530.1	7535634	qCDP6.1	2	Yes	No	CGMC_GSK.8 - CGMC includes CDA, MAPK, GSK3, and CLKC kinases, expressed	2.35322e-06
10269	56	4	103	24.7905	4.18254e-10	Filtered_Shoot_length	no	synonymous	intron	LOC_Os06g35530.1	7535618	qCDP6.1	2	Yes	No	CGMC_GSK.8 - CGMC includes CDA, MAPK, GSK3, and CLKC kinases, expressed	2.35322e-06
10021	56	4	103	24.7905	4.18254e-10	Filtered_Shoot_length	no	synonymous	exon	LOC_Os06g35470.1	7534078	qCDP6.1	1	No	No	L1P family of ribosomal proteins domain containing protein, expressed	2.35322e-06
10020	56	4	103	24.7905	4.18254e-10	Filtered_Shoot_length	no	synonymous	intron	LOC_Os06g35470.1	7534077	qCDP6.1	1	No	No	L1P family of ribosomal proteins domain containing protein, expressed	2.35322e-06
10341	56	5	99	24.8343	4.2566e-10	Filtered_Stress_Shoot_length	no	synonymous	intron	LOC_Os06g35540.1	7535768	qCDP6.1	5	No	No	aminotransferase, classes I and II, domain containing protein, expressed	2.35322e-06
10263	56	5	102	24.7512	4.3101e-10	Filtered_Shoot_length	no	synonymous	intron	LOC_Os06g35530.1	7535612	qCDP6.1	2	Yes	No	CGMC_GSK.8 - CGMC includes CDA, MAPK, GSK3, and CLKC kinases, expressed	2.35322e-06
10339	56	6	98	24.7377	4.58086e-10	Filtered_Stress_Shoot_length	no	synonymous	intron	LOC_Os06g35540.1	7535766	qCDP6.1	5	No	No	aminotransferase, classes I and II, domain containing protein, expressed	2.35322e-06
10342	56	4	103	24.6341	4.71335e-10	Filtered_Shoot_length	no	synonymous	intron	LOC_Os06g35540.1	7535769	qCDP6.1	5	No	No	aminotransferase, classes I and II, domain containing protein, expressed	2.35322e-06
10288	56	6	101	24.6127	4.79126e-10	Filtered_Shoot_length	no	synonymous	intron	LOC_Os06g35530.1	7535637	qCDP6.1	2	Yes	No	CGMC_GSK.8 - CGMC includes CDA, MAPK, GSK3, and CLKC kinases, expressed	2.35322e-06
10293	56	5	102	24.6035	4.82502e-10	Filtered_Shoot_length	no	synonymous	intron	LOC_Os06g35530.1	7535642	qCDP6.1	2	Yes	No	CGMC_GSK.8 - CGMC includes CDA, MAPK, GSK3, and CLKC kinases, expressed	2.35322e-06
10329	55	5	103	24.5666	4.96307e-10	Filtered_Shoot_length	no	synonymous	intron	LOC_Os06g35530.1	7535685	qCDP6.1	2	Yes	No	CGMC_GSK.8 - CGMC includes CDA, MAPK, GSK3, and CLKC kinases, expressed	2.35322e-06
10164	56	4	100	24.6137	5.03437e-10	Filtered_Stress_Shoot_length	no	synonymous	intron	LOC_Os06g35524.1	7535380	qCDP6.1	1	No	No	expressed protein	2.35322e-06
10288	56	6	98	24.5355	5.34298e-10	Filtered_Stress_Shoot_length	no	synonymous	intron	LOC_Os06g35530.1	7535637	qCDP6.1	2	Yes	No	CGMC_GSK.8 - CGMC includes CDA, MAPK, GSK3, and CLKC kinases, expressed	2.35322e-06
10266	56	5	102	24.3932	5.66797e-10	Filtered_Shoot_length	no	synonymous	intron	LOC_Os06g35530.1	7535615	qCDP6.1	2	Yes	No	CGMC_GSK.8 - CGMC includes CDA, MAPK, GSK3, and CLKC kinases, expressed	2.35322e-06
10391	54	8	101	24.3004	6.08577e-10	Filtered_Shoot_length	no	synonymous	intron	LOC_Os06g35560.1	7536258	qCDP6.1	1	No	No	reticuline oxidase-like protein precursor, putative, expressed	2.35322e-06
10378	56	5	99	24.3395	6.20454e-10	Filtered_Stress_Shoot_length	no	synonymous	intron	LOC_Os06g35540.1	7535805	qCDP6.1	5	No	No	aminotransferase, classes I and II, domain containing protein, expressed	2.35322e-06
10379	56	5	99	24.3395	6.20454e-10	Filtered_Stress_Shoot_length	no	synonymous	intron	LOC_Os06g35540.1	7535806	qCDP6.1	5	No	No	aminotransferase, classes I and II, domain containing protein, expressed	2.35322e-06
9970	56	5	99	24.281	6.48803e-10	Filtered_Stress_Shoot_length	no	synonymous	intron	LOC_Os06g35470.1	7534027	qCDP6.1	1	No	No	L1P family of ribosomal proteins domain containing protein, expressed	2.35322e-06
10372	56	5	99	24.281	6.48803e-10	Filtered_Stress_Shoot_length	no	synonymous	intron	LOC_Os06g35540.1	7535799	qCDP6.1	5	No	No	aminotransferase, classes I and II, domain containing protein, expressed	2.35322e-06
10209	56	6	101	24.1451	6.85612e-10	Filtered_Shoot_length	no	synonymous	intron	LOC_Os06g35524.1	7535441	qCDP6.1	1	No	No	expressed protein	2.35322e-06
10268	56	4	100	24.199	6.90774e-10	Filtered_Stress_Shoot_length	no	synonymous	intron	LOC_Os06g35530.1	7535617	qCDP6.1	2	Yes	No	CGMC_GSK.8 - CGMC includes CDA, MAPK, GSK3, and CLKC kinases, expressed	2.35322e-06
9957	56	5	102	24.1247	6.96477e-10	Filtered_Shoot_length	no	synonymous	intron	LOC_Os06g35470.1	7534013	qCDP6.1	1	No	No	L1P family of ribosomal proteins domain containing protein, expressed	2.35322e-06
10351	56	5	99	24.1561	7.13753e-10	Filtered_Stress_Shoot_length	no	synonymous	intron	LOC_Os06g35540.1	7535778	qCDP6.1	5	No	No	aminotransferase, classes I and II, domain containing protein, expressed	2.35322e-06
10497	113	5	45	24.0416	7.42397e-10	Filtered_Shoot_length	no	synonymous	intron	LOC_Os06g35590.1	7537041	qCDP6.1	2	No	No	reticuline oxidase-like protein precursor, putative, expressed	2.35322e-06
10408	56	4	103	23.916	8.1772e-10	Filtered_Shoot_length	no	missense	exon	LOC_Os06g35560.1	7536275	qCDP6.1	1	No	No	reticuline oxidase-like protein precursor, putative, expressed	2.35322e-06
10372	56	5	102	23.9112	8.20752e-10	Filtered_Shoot_length	no	synonymous	intron	LOC_Os06g35540.1	7535799	qCDP6.1	5	No	No	aminotransferase, classes I and II, domain containing protein, expressed	2.35322e-06
9970	56	5	102	23.9112	8.20752e-10	Filtered_Shoot_length	no	synonymous	intron	LOC_Os06g35470.1	7534027	qCDP6.1	1	No	No	L1P family of ribosomal proteins domain containing protein, expressed	2.35322e-06
10289	56	4	100	23.9735	8.20861e-10	Filtered_Stress_Shoot_length	no	synonymous	intron	LOC_Os06g35530.1	7535638	qCDP6.1	2	Yes	No	CGMC_GSK.8 - CGMC includes CDA, MAPK, GSK3, and CLKC kinases, expressed	2.35322e-06
10021	56	4	100	23.9735	8.20861e-10	Filtered_Stress_Shoot_length	no	synonymous	exon	LOC_Os06g35470.1	7534078	qCDP6.1	1	No	No	L1P family of ribosomal proteins domain containing protein, expressed	2.35322e-06
10075	56	4	100	23.9735	8.20861e-10	Filtered_Stress_Shoot_length	no	missense	exon	LOC_Os06g35480.1	7534188	qCDP6.1	2	No	No	peroxidase precursor, putative, expressed	2.35322e-06
10020	56	4	100	23.9735	8.20861e-10	Filtered_Stress_Shoot_length	no	synonymous	intron	LOC_Os06g35470.1	7534077	qCDP6.1	1	No	No	L1P family of ribosomal proteins domain containing protein, expressed	2.35322e-06
10285	56	4	100	23.9735	8.20861e-10	Filtered_Stress_Shoot_length	no	synonymous	exon	LOC_Os06g35530.1	7535634	qCDP6.1	2	Yes	No	CGMC_GSK.8 - CGMC includes CDA, MAPK, GSK3, and CLKC kinases, expressed	2.35322e-06
10508	56	4	100	23.9735	8.20861e-10	Filtered_Stress_Shoot_length	no	synonymous	exon	LOC_Os06g35590.1	7537053	qCDP6.1	2	No	No	reticuline oxidase-like protein precursor, putative, expressed	2.35322e-06
10495	56	4	100	23.9735	8.20861e-10	Filtered_Stress_Shoot_length	no	synonymous	intron	LOC_Os06g35590.1	7537039	qCDP6.1	2	No	No	reticuline oxidase-like protein precursor, putative, expressed	2.35322e-06
10269	56	4	100	23.9735	8.20861e-10	Filtered_Stress_Shoot_length	no	synonymous	intron	LOC_Os06g35530.1	7535618	qCDP6.1	2	Yes	No	CGMC_GSK.8 - CGMC includes CDA, MAPK, GSK3, and CLKC kinases, expressed	2.35322e-06
10409	56	5	99	23.9433	8.40056e-10	Filtered_Stress_Shoot_length	no	synonymous	exon	LOC_Os06g35560.1	7536276	qCDP6.1	1	No	No	reticuline oxidase-like protein precursor, putative, expressed	2.35322e-06
10312	56	5	99	23.9317	8.47528e-10	Filtered_Stress_Shoot_length	no	synonymous	intron	LOC_Os06g35530.1	7535667	qCDP6.1	2	Yes	No	CGMC_GSK.8 - CGMC includes CDA, MAPK, GSK3, and CLKC kinases, expressed	2.35322e-06
10083	56	6	98	23.9292	8.49179e-10	Filtered_Stress_Shoot_length	no	synonymous	intron	LOC_Os06g35480.1	7534196	qCDP6.1	2	No	No	peroxidase precursor, putative, expressed	2.35322e-06
10390	54	7	99	23.9229	8.53275e-10	Filtered_Stress_Shoot_length	no	synonymous	intron	LOC_Os06g35560.1	7536257	qCDP6.1	1	No	No	reticuline oxidase-like protein precursor, putative, expressed	2.35322e-06
10076	56	5	102	23.8171	8.82463e-10	Filtered_Shoot_length	no	missense	exon	LOC_Os06g35480.1	7534189	qCDP6.1	2	No	No	peroxidase precursor, putative, expressed	2.35322e-06
10075	56	5	102	23.8171	8.82463e-10	Filtered_Shoot_length	no	missense	exon	LOC_Os06g35480.1	7534188	qCDP6.1	2	No	No	peroxidase precursor, putative, expressed	2.35322e-06
10083	56	6	101	23.8165	8.82848e-10	Filtered_Shoot_length	no	synonymous	intron	LOC_Os06g35480.1	7534196	qCDP6.1	2	No	No	peroxidase precursor, putative, expressed	2.35322e-06
10433	56	37	70	23.799	8.94811e-10	Filtered_Shoot_length	no	synonymous	intron	LOC_Os06g35574.1	7536651	qCDP6.1	1	Yes	No	mki67 protein, putative, expressed	2.35322e-06
10263	56	4	100	23.8099	9.30564e-10	Filtered_Stress_Shoot_length	no	synonymous	intron	LOC_Os06g35530.1	7535612	qCDP6.1	2	Yes	No	CGMC_GSK.8 - CGMC includes CDA, MAPK, GSK3, and CLKC kinases, expressed	2.35322e-06
10342	56	5	99	23.7976	9.39336e-10	Filtered_Stress_Shoot_length	no	synonymous	intron	LOC_Os06g35540.1	7535769	qCDP6.1	5	No	No	aminotransferase, classes I and II, domain containing protein, expressed	2.35322e-06
10076	56	5	99	23.7913	9.43913e-10	Filtered_Stress_Shoot_length	no	missense	exon	LOC_Os06g35480.1	7534189	qCDP6.1	2	No	No	peroxidase precursor, putative, expressed	2.35322e-06
10032	107	17	36	23.788	9.46298e-10	Filtered_Stress_Shoot_length	no	synonymous	intron	LOC_Os06g35470.1	7534090	qCDP6.1	1	No	No	L1P family of ribosomal proteins domain containing protein, expressed	2.35322e-06
10057	55	6	102	23.7085	9.59544e-10	Filtered_Shoot_length	no	synonymous	intron	LOC_Os06g35470.1	7534116	qCDP6.1	1	No	No	L1P family of ribosomal proteins domain containing protein, expressed	2.35322e-06
10209	56	7	97	23.7661	9.62337e-10	Filtered_Stress_Shoot_length	no	synonymous	intron	LOC_Os06g35524.1	7535441	qCDP6.1	1	No	No	expressed protein	2.35322e-06
10408	56	4	100	23.7646	9.63478e-10	Filtered_Stress_Shoot_length	no	missense	exon	LOC_Os06g35560.1	7536275	qCDP6.1	1	No	No	reticuline oxidase-like protein precursor, putative, expressed	2.35322e-06
10433	56	37	67	23.7555	9.70217e-10	Filtered_Stress_Shoot_length	no	synonymous	intron	LOC_Os06g35574.1	7536651	qCDP6.1	1	Yes	No	mki67 protein, putative, expressed	2.35322e-06
10334	56	4	100	23.7414	9.80755e-10	Filtered_Stress_Shoot_length	no	synonymous	intron	LOC_Os06g35540.1	7535761	qCDP6.1	5	No	No	aminotransferase, classes I and II, domain containing protein, expressed	2.35322e-06
10266	56	5	99	23.7384	9.83015e-10	Filtered_Stress_Shoot_length	no	synonymous	intron	LOC_Os06g35530.1	7535615	qCDP6.1	2	Yes	No	CGMC_GSK.8 - CGMC includes CDA, MAPK, GSK3, and CLKC kinases, expressed	2.35322e-06
9957	56	5	99	23.7341	9.86305e-10	Filtered_Stress_Shoot_length	no	synonymous	intron	LOC_Os06g35470.1	7534013	qCDP6.1	1	No	No	L1P family of ribosomal proteins domain containing protein, expressed	2.35322e-06
10323	63	5	92	23.6538	1.04903e-09	Filtered_Stress_Shoot_length	no	synonymous	intron	LOC_Os06g35530.1	7535678	qCDP6.1	2	Yes	No	CGMC_GSK.8 - CGMC includes CDA, MAPK, GSK3, and CLKC kinases, expressed	2.4712e-06
10093	107	4	49	23.5239	1.15927e-09	Filtered_Stress_Shoot_length	no	synonymous	intron	LOC_Os06g35490.1	7534659	qCDP6.1	4	No	No	peroxidase precursor, putative, expressed	2.66345e-06
10359	107	4	49	23.5239	1.15927e-09	Filtered_Stress_Shoot_length	no	synonymous	intron	LOC_Os06g35540.1	7535786	qCDP6.1	5	No	No	aminotransferase, classes I and II, domain containing protein, expressed	2.66345e-06
9969	55	4	101	23.4635	1.21442e-09	Filtered_Stress_Shoot_length	no	synonymous	intron	LOC_Os06g35470.1	7534026	qCDP6.1	1	No	No	L1P family of ribosomal proteins domain containing protein, expressed	2.75614e-06
14430	132	4	37	23.1438	1.28967e-09	Width_WO_husk	no	synonymous	intron	LOC_Os08g43334.1	10403302	qCDP8.1	9	No	No	HSF-type DNA-binding domain containing protein, expressed	2.85724e-06
14903	132	4	37	23.1438	1.28967e-09	Width_WO_husk	no	synonymous	intron	LOC_Os08g43334.2	10403302	qCDP8.1	9	No	No	HSF-type DNA-binding domain containing protein, expressed	2.85724e-06
10329	55	5	100	23.134	1.56567e-09	Filtered_Stress_Shoot_length	no	synonymous	intron	LOC_Os06g35530.1	7535685	qCDP6.1	2	Yes	No	CGMC_GSK.8 - CGMC includes CDA, MAPK, GSK3, and CLKC kinases, expressed	3.42789e-06
10391	54	8	98	23.1048	1.6014e-09	Filtered_Stress_Shoot_length	no	synonymous	intron	LOC_Os06g35560.1	7536258	qCDP6.1	1	No	No	reticuline oxidase-like protein precursor, putative, expressed	3.46536e-06
10270	50	4	109	22.8203	1.90939e-09	Filtered_Shoot_length	no	synonymous	intron	LOC_Os06g35530.1	7535619	qCDP6.1	2	Yes	No	CGMC_GSK.8 - CGMC includes CDA, MAPK, GSK3, and CLKC kinases, expressed	4.08433e-06
10037	55	8	100	22.7577	2.00472e-09	Filtered_Shoot_length	no	synonymous	intron	LOC_Os06g35470.1	7534096	qCDP6.1	1	No	No	L1P family of ribosomal proteins domain containing protein, expressed	4.1906e-06
10520	53	6	104	22.7295	2.04914e-09	Filtered_Shoot_length	no	synonymous	intron	LOC_Os06g35630.1	7537814	qCDP6.1	2	No	No	reticuline oxidase-like protein precursor, putative, expressed	4.1906e-06
10518	53	6	104	22.7295	2.04914e-09	Filtered_Shoot_length	no	synonymous	intron	LOC_Os06g35630.1	7537814	qCDP6.1	2	No	No	reticuline oxidase-like protein precursor, putative, expressed	4.1906e-06
10519	53	6	104	22.7295	2.04914e-09	Filtered_Shoot_length	no	synonymous	intron	LOC_Os06g35630.1	7537814	qCDP6.1	2	No	No	reticuline oxidase-like protein precursor, putative, expressed	4.1906e-06
10165	57	17	89	22.6807	2.12851e-09	Filtered_Shoot_length	no	synonymous	intron	LOC_Os06g35524.1	7535381	qCDP6.1	1	No	No	expressed protein	4.30561e-06
10300	55	5	100	22.7116	2.17114e-09	Filtered_Stress_Shoot_length	no	synonymous	intron	LOC_Os06g35530.1	7535649	qCDP6.1	2	Yes	No	CGMC_GSK.8 - CGMC includes CDA, MAPK, GSK3, and CLKC kinases, expressed	4.34461e-06
14444	130	5	38	22.2084	2.69881e-09	Width_WO_husk	no	synonymous	intron	LOC_Os08g43334.1	10403318	qCDP8.1	9	No	No	HSF-type DNA-binding domain containing protein, expressed	5.28683e-06
14917	130	5	38	22.2084	2.69881e-09	Width_WO_husk	no	synonymous	intron	LOC_Os08g43334.2	10403318	qCDP8.1	9	No	No	HSF-type DNA-binding domain containing protein, expressed	5.28683e-06
10057	55	6	99	22.3274	2.92644e-09	Filtered_Stress_Shoot_length	no	synonymous	intron	LOC_Os06g35470.1	7534116	qCDP6.1	1	No	No	L1P family of ribosomal proteins domain containing protein, expressed	5.65678e-06
10243	58	6	96	22.3178	2.94846e-09	Filtered_Stress_Shoot_length	no	synonymous	intron	LOC_Os06g35524.1	7535475	qCDP6.1	1	No	No	expressed protein	5.65678e-06
10037	55	9	96	22.1686	3.31187e-09	Filtered_Stress_Shoot_length	no	synonymous	intron	LOC_Os06g35470.1	7534096	qCDP6.1	1	No	No	L1P family of ribosomal proteins domain containing protein, expressed	6.22565e-06
10200	108	4	48	21.9224	4.01374e-09	Filtered_Stress_Shoot_length	no	synonymous	intron	LOC_Os06g35524.1	7535432	qCDP6.1	1	No	No	expressed protein	7.46958e-06
10097	50	4	109	21.6881	4.63016e-09	Filtered_Shoot_length	no	synonymous	intron	LOC_Os06g35490.1	7534663	qCDP6.1	4	No	No	peroxidase precursor, putative, expressed	8.50457e-06
10165	57	16	87	21.7313	4.66129e-09	Filtered_Stress_Shoot_length	no	synonymous	intron	LOC_Os06g35524.1	7535381	qCDP6.1	1	No	No	expressed protein	8.50457e-06
10518	53	6	101	21.694	4.79933e-09	Filtered_Stress_Shoot_length	no	synonymous	intron	LOC_Os06g35630.1	7537814	qCDP6.1	2	No	No	reticuline oxidase-like protein precursor, putative, expressed	8.50625e-06
10519	53	6	101	21.694	4.79933e-09	Filtered_Stress_Shoot_length	no	synonymous	intron	LOC_Os06g35630.1	7537814	qCDP6.1	2	No	No	reticuline oxidase-like protein precursor, putative, expressed	8.50625e-06
10520	53	6	101	21.694	4.79933e-09	Filtered_Stress_Shoot_length	no	synonymous	intron	LOC_Os06g35630.1	7537814	qCDP6.1	2	No	No	reticuline oxidase-like protein precursor, putative, expressed	8.50625e-06
10074	110	5	48	21.5155	5.30396e-09	Filtered_Shoot_length	no	synonymous	exon	LOC_Os06g35480.1	7534187	qCDP6.1	2	No	No	peroxidase precursor, putative, expressed	9.31195e-06
9962	108	4	48	21.4799	5.67693e-09	Filtered_Stress_Shoot_length	no	synonymous	intron	LOC_Os06g35470.1	7534019	qCDP6.1	1	No	No	L1P family of ribosomal proteins domain containing protein, expressed	9.79788e-06
9963	108	5	47	21.4779	5.68604e-09	Filtered_Stress_Shoot_length	no	synonymous	intron	LOC_Os06g35470.1	7534020	qCDP6.1	1	No	No	L1P family of ribosomal proteins domain containing protein, expressed	9.79788e-06
10270	50	4	106	21.3636	6.22026e-09	Filtered_Stress_Shoot_length	no	synonymous	intron	LOC_Os06g35530.1	7535619	qCDP6.1	2	Yes	No	CGMC_GSK.8 - CGMC includes CDA, MAPK, GSK3, and CLKC kinases, expressed	1.05939e-05
10451	108	4	48	21.3162	6.45637e-09	Filtered_Stress_Shoot_length	no	missense	exon	LOC_Os06g35574.1	7536669	qCDP6.1	1	Yes	No	mki67 protein, putative, expressed	1.08246e-05
10172	140	6	27	21.0217	6.95133e-09	Width_WO_husk	no	synonymous	intron	LOC_Os06g35524.1	7535390	qCDP6.1	1	No	No	expressed protein	1.15504e-05
10097	50	4	106	21.1253	7.50324e-09	Filtered_Stress_Shoot_length	no	synonymous	intron	LOC_Os06g35490.1	7534663	qCDP6.1	4	No	No	peroxidase precursor, putative, expressed	1.23571e-05
10277	111	4	48	21.0148	7.87783e-09	Filtered_Shoot_length	no	synonymous	intron	LOC_Os06g35530.1	7535626	qCDP6.1	2	Yes	No	CGMC_GSK.8 - CGMC includes CDA, MAPK, GSK3, and CLKC kinases, expressed	1.27318e-05
9962	111	4	48	21.0148	7.87783e-09	Filtered_Shoot_length	no	synonymous	intron	LOC_Os06g35470.1	7534019	qCDP6.1	1	No	No	L1P family of ribosomal proteins domain containing protein, expressed	1.27318e-05
10473	59	35	69	20.9809	8.0921e-09	Filtered_Shoot_length	no	synonymous	intron	LOC_Os06g35574.1	7536736	qCDP6.1	1	Yes	No	mki67 protein, putative, expressed	1.28713e-05
10277	108	4	48	21.0097	8.21927e-09	Filtered_Stress_Shoot_length	no	synonymous	intron	LOC_Os06g35530.1	7535626	qCDP6.1	2	Yes	No	CGMC_GSK.8 - CGMC includes CDA, MAPK, GSK3, and CLKC kinases, expressed	1.29628e-05
10325	108	4	48	20.9851	8.3806e-09	Filtered_Stress_Shoot_length	no	synonymous	intron	LOC_Os06g35530.1	7535681	qCDP6.1	2	Yes	No	CGMC_GSK.8 - CGMC includes CDA, MAPK, GSK3, and CLKC kinases, expressed	1.31061e-05
10290	107	4	49	20.9364	8.70846e-09	Filtered_Stress_Shoot_length	no	synonymous	intron	LOC_Os06g35530.1	7535639	qCDP6.1	2	Yes	No	CGMC_GSK.8 - CGMC includes CDA, MAPK, GSK3, and CLKC kinases, expressed	1.35054e-05
10451	111	4	48	20.8554	8.93879e-09	Filtered_Shoot_length	no	missense	exon	LOC_Os06g35574.1	7536669	qCDP6.1	1	Yes	No	mki67 protein, putative, expressed	1.3748e-05
10325	111	4	48	20.8072	9.28704e-09	Filtered_Shoot_length	no	synonymous	intron	LOC_Os06g35530.1	7535681	qCDP6.1	2	Yes	No	CGMC_GSK.8 - CGMC includes CDA, MAPK, GSK3, and CLKC kinases, expressed	1.41665e-05
9963	111	5	47	20.7834	9.46439e-09	Filtered_Shoot_length	no	synonymous	intron	LOC_Os06g35470.1	7534020	qCDP6.1	1	No	No	L1P family of ribosomal proteins domain containing protein, expressed	1.43044e-05
10200	111	4	48	20.7745	9.53113e-09	Filtered_Shoot_length	no	synonymous	intron	LOC_Os06g35524.1	7535432	qCDP6.1	1	No	No	expressed protein	1.43044e-05
10031	112	16	32	20.6764	1.06957e-08	Filtered_Stress_Shoot_length	no	synonymous	intron	LOC_Os06g35470.1	7534089	qCDP6.1	1	No	No	L1P family of ribosomal proteins domain containing protein, expressed	1.50824e-05
10611	127	34	12	20.4707	1.08248e-08	Width_WO_husk	no	synonymous	intron	LOC_Os06g35670.2	7539286	qCDP6.1	5	No	No	expressed protein	1.50824e-05
10574	127	34	12	20.4707	1.08248e-08	Width_WO_husk	no	synonymous	intron	LOC_Os06g35670.1	7539286	qCDP6.1	5	No	No	expressed protein	1.50824e-05
9981	110	16	37	20.6128	1.08381e-08	Filtered_Shoot_length	no	synonymous	intron	LOC_Os06g35470.1	7534038	qCDP6.1	1	No	No	L1P family of ribosomal proteins domain containing protein, expressed	1.50824e-05
10104	110	4	49	20.6061	1.08959e-08	Filtered_Shoot_length	no	synonymous	intron	LOC_Os06g35490.1	7534670	qCDP6.1	4	No	No	peroxidase precursor, putative, expressed	1.50824e-05
10373	110	4	49	20.6061	1.08959e-08	Filtered_Shoot_length	no	synonymous	intron	LOC_Os06g35540.1	7535800	qCDP6.1	5	No	No	aminotransferase, classes I and II, domain containing protein, expressed	1.50824e-05
10073	110	4	49	20.6061	1.08959e-08	Filtered_Shoot_length	no	missense	exon	LOC_Os06g35480.1	7534186	qCDP6.1	2	No	No	peroxidase precursor, putative, expressed	1.50824e-05
10343	110	4	49	20.6061	1.08959e-08	Filtered_Shoot_length	no	synonymous	intron	LOC_Os06g35540.1	7535770	qCDP6.1	5	No	No	aminotransferase, classes I and II, domain containing protein, expressed	1.50824e-05
10359	110	4	49	20.5917	1.10211e-08	Filtered_Shoot_length	no	synonymous	intron	LOC_Os06g35540.1	7535786	qCDP6.1	5	No	No	aminotransferase, classes I and II, domain containing protein, expressed	1.50824e-05
10093	110	4	49	20.5917	1.10211e-08	Filtered_Shoot_length	no	synonymous	intron	LOC_Os06g35490.1	7534659	qCDP6.1	4	No	No	peroxidase precursor, putative, expressed	1.50824e-05
10030	112	19	29	20.6384	1.10221e-08	Filtered_Stress_Shoot_length	no	synonymous	intron	LOC_Os06g35470.1	7534088	qCDP6.1	1	No	No	L1P family of ribosomal proteins domain containing protein, expressed	1.50824e-05
10243	58	6	99	20.5331	1.15474e-08	Filtered_Shoot_length	no	synonymous	intron	LOC_Os06g35524.1	7535475	qCDP6.1	1	No	No	expressed protein	1.56342e-05
10507	110	5	48	20.5281	1.15933e-08	Filtered_Shoot_length	no	synonymous	exon	LOC_Os06g35590.1	7537052	qCDP6.1	2	No	No	reticuline oxidase-like protein precursor, putative, expressed	1.56342e-05
10257	110	5	48	20.3788	1.30564e-08	Filtered_Shoot_length	no	synonymous	intron	LOC_Os06g35530.1	7535605	qCDP6.1	2	Yes	No	CGMC_GSK.8 - CGMC includes CDA, MAPK, GSK3, and CLKC kinases, expressed	1.74805e-05
10122	110	4	49	20.3412	1.34544e-08	Filtered_Shoot_length	no	synonymous	intron	LOC_Os06g35490.1	7534689	qCDP6.1	4	No	No	peroxidase precursor, putative, expressed	1.7643e-05
10290	110	4	49	20.257	1.43885e-08	Filtered_Shoot_length	no	synonymous	intron	LOC_Os06g35530.1	7535639	qCDP6.1	2	Yes	No	CGMC_GSK.8 - CGMC includes CDA, MAPK, GSK3, and CLKC kinases, expressed	1.7643e-05
10298	110	5	48	20.2447	1.45306e-08	Filtered_Shoot_length	no	synonymous	intron	LOC_Os06g35530.1	7535647	qCDP6.1	2	Yes	No	CGMC_GSK.8 - CGMC includes CDA, MAPK, GSK3, and CLKC kinases, expressed	1.7643e-05
10313	110	4	49	20.2399	1.45868e-08	Filtered_Shoot_length	no	synonymous	intron	LOC_Os06g35530.1	7535668	qCDP6.1	2	Yes	No	CGMC_GSK.8 - CGMC includes CDA, MAPK, GSK3, and CLKC kinases, expressed	1.7643e-05
10306	110	4	49	20.2399	1.45868e-08	Filtered_Shoot_length	no	synonymous	intron	LOC_Os06g35530.1	7535655	qCDP6.1	2	Yes	No	CGMC_GSK.8 - CGMC includes CDA, MAPK, GSK3, and CLKC kinases, expressed	1.7643e-05
10062	110	4	49	20.2399	1.45868e-08	Filtered_Shoot_length	no	synonymous	intron	LOC_Os06g35470.1	7534121	qCDP6.1	1	No	No	L1P family of ribosomal proteins domain containing protein, expressed	1.7643e-05
10331	110	4	49	20.2399	1.45868e-08	Filtered_Shoot_length	no	synonymous	intron	LOC_Os06g35530.1	7535687	qCDP6.1	2	Yes	No	CGMC_GSK.8 - CGMC includes CDA, MAPK, GSK3, and CLKC kinases, expressed	1.7643e-05
10287	110	4	49	20.2399	1.45868e-08	Filtered_Shoot_length	no	missense	exon	LOC_Os06g35530.1	7535636	qCDP6.1	2	Yes	No	CGMC_GSK.8 - CGMC includes CDA, MAPK, GSK3, and CLKC kinases, expressed	1.7643e-05
10058	110	4	49	20.2399	1.45868e-08	Filtered_Shoot_length	no	synonymous	intron	LOC_Os06g35470.1	7534117	qCDP6.1	1	No	No	L1P family of ribosomal proteins domain containing protein, expressed	1.7643e-05
10153	49	4	110	20.2399	1.45868e-08	Filtered_Shoot_length	no	synonymous	exon	LOC_Os06g35520.1	7535186	qCDP6.1	1	Yes	No	peroxidase precursor, putative, expressed	1.7643e-05
10292	110	4	49	20.2399	1.45868e-08	Filtered_Shoot_length	no	synonymous	intron	LOC_Os06g35530.1	7535641	qCDP6.1	2	Yes	No	CGMC_GSK.8 - CGMC includes CDA, MAPK, GSK3, and CLKC kinases, expressed	1.7643e-05
10121	110	4	49	20.2399	1.45868e-08	Filtered_Shoot_length	no	synonymous	intron	LOC_Os06g35490.1	7534688	qCDP6.1	4	No	No	peroxidase precursor, putative, expressed	1.7643e-05
10296	110	4	49	20.2399	1.45868e-08	Filtered_Shoot_length	no	synonymous	intron	LOC_Os06g35530.1	7535645	qCDP6.1	2	Yes	No	CGMC_GSK.8 - CGMC includes CDA, MAPK, GSK3, and CLKC kinases, expressed	1.7643e-05
10550	110	4	49	20.2399	1.45868e-08	Filtered_Shoot_length	no	missense	exon	LOC_Os06g35630.1	7537843	qCDP6.1	2	No	No	reticuline oxidase-like protein precursor, putative, expressed	1.7643e-05
10418	110	5	48	20.2387	1.45998e-08	Filtered_Shoot_length	no	synonymous	intron	LOC_Os06g35574.1	7536635	qCDP6.1	1	Yes	No	mki67 protein, putative, expressed	1.7643e-05
10429	110	4	49	20.2111	1.49251e-08	Filtered_Shoot_length	no	synonymous	intron	LOC_Os06g35574.1	7536647	qCDP6.1	1	Yes	No	mki67 protein, putative, expressed	1.7692e-05
9966	110	5	48	20.2111	1.49256e-08	Filtered_Shoot_length	no	synonymous	intron	LOC_Os06g35470.1	7534023	qCDP6.1	1	No	No	L1P family of ribosomal proteins domain containing protein, expressed	1.7692e-05
10353	110	5	48	20.2111	1.49256e-08	Filtered_Shoot_length	no	synonymous	intron	LOC_Os06g35540.1	7535780	qCDP6.1	5	No	No	aminotransferase, classes I and II, domain containing protein, expressed	1.7692e-05
10005	110	12	41	20.2006	1.50507e-08	Filtered_Shoot_length	no	synonymous	intron	LOC_Os06g35470.1	7534062	qCDP6.1	1	No	No	L1P family of ribosomal proteins domain containing protein, expressed	1.77275e-05
10032	110	16	37	20.1541	1.56208e-08	Filtered_Shoot_length	no	synonymous	intron	LOC_Os06g35470.1	7534090	qCDP6.1	1	No	No	L1P family of ribosomal proteins domain containing protein, expressed	1.82832e-05
10428	52	34	74	20.1557	1.61683e-08	Filtered_Stress_Shoot_length	no	synonymous	intron	LOC_Os06g35574.1	7536646	qCDP6.1	1	Yes	No	mki67 protein, putative, expressed	1.88058e-05
10122	107	4	49	19.9861	1.85075e-08	Filtered_Stress_Shoot_length	no	synonymous	intron	LOC_Os06g35490.1	7534689	qCDP6.1	4	No	No	peroxidase precursor, putative, expressed	2.13798e-05
10659	116	7	50	19.8004	1.86111e-08	Width_WO_husk	no	synonymous	intron	LOC_Os06g35700.1	7539726	qCDP6.1	1	No	No	reticuline oxidase-like protein precursor, putative, expressed	2.13798e-05
10094	50	4	106	19.8582	2.04945e-08	Filtered_Stress_Shoot_length	no	synonymous	intron	LOC_Os06g35490.1	7534660	qCDP6.1	4	No	No	peroxidase precursor, putative, expressed	2.33989e-05
10195	73	37	50	19.8259	2.10296e-08	Filtered_Stress_Shoot_length	no	synonymous	intron	LOC_Os06g35524.1	7535428	qCDP6.1	1	No	No	expressed protein	2.37189e-05
10196	73	37	50	19.8259	2.10296e-08	Filtered_Stress_Shoot_length	no	synonymous	intron	LOC_Os06g35524.1	7535428	qCDP6.1	1	No	No	expressed protein	2.37189e-05
10094	50	4	109	19.772	2.12084e-08	Filtered_Shoot_length	no	synonymous	intron	LOC_Os06g35490.1	7534660	qCDP6.1	4	No	No	peroxidase precursor, putative, expressed	2.37764e-05
9981	107	16	37	19.6305	2.45846e-08	Filtered_Stress_Shoot_length	no	synonymous	intron	LOC_Os06g35470.1	7534038	qCDP6.1	1	No	No	L1P family of ribosomal proteins domain containing protein, expressed	2.69888e-05
10343	107	4	49	19.6075	2.50403e-08	Filtered_Stress_Shoot_length	no	synonymous	intron	LOC_Os06g35540.1	7535770	qCDP6.1	5	No	No	aminotransferase, classes I and II, domain containing protein, expressed	2.69888e-05
10104	107	4	49	19.6075	2.50403e-08	Filtered_Stress_Shoot_length	no	synonymous	intron	LOC_Os06g35490.1	7534670	qCDP6.1	4	No	No	peroxidase precursor, putative, expressed	2.69888e-05
10373	107	4	49	19.6075	2.50403e-08	Filtered_Stress_Shoot_length	no	synonymous	intron	LOC_Os06g35540.1	7535800	qCDP6.1	5	No	No	aminotransferase, classes I and II, domain containing protein, expressed	2.69888e-05
10073	107	4	49	19.6075	2.50403e-08	Filtered_Stress_Shoot_length	no	missense	exon	LOC_Os06g35480.1	7534186	qCDP6.1	2	No	No	peroxidase precursor, putative, expressed	2.69888e-05
10497	110	4	46	19.6051	2.5089e-08	Filtered_Stress_Shoot_length	no	synonymous	intron	LOC_Os06g35590.1	7537041	qCDP6.1	2	No	No	reticuline oxidase-like protein precursor, putative, expressed	2.69888e-05
13935	119	37	7	19.475	2.69213e-08	Filtered_Shoot_length	no	synonymous	intron	LOC_Os08g43180.1	10400368	qCDP8.1	5	No	No	expressed protein	2.86286e-05
10429	107	4	49	19.5099	2.70748e-08	Filtered_Stress_Shoot_length	no	synonymous	intron	LOC_Os06g35574.1	7536647	qCDP6.1	1	Yes	No	mki67 protein, putative, expressed	2.86286e-05
10306	107	4	49	19.4057	2.94333e-08	Filtered_Stress_Shoot_length	no	synonymous	intron	LOC_Os06g35530.1	7535655	qCDP6.1	2	Yes	No	CGMC_GSK.8 - CGMC includes CDA, MAPK, GSK3, and CLKC kinases, expressed	2.92916e-05
10292	107	4	49	19.4057	2.94333e-08	Filtered_Stress_Shoot_length	no	synonymous	intron	LOC_Os06g35530.1	7535641	qCDP6.1	2	Yes	No	CGMC_GSK.8 - CGMC includes CDA, MAPK, GSK3, and CLKC kinases, expressed	2.92916e-05
10296	107	4	49	19.4057	2.94333e-08	Filtered_Stress_Shoot_length	no	synonymous	intron	LOC_Os06g35530.1	7535645	qCDP6.1	2	Yes	No	CGMC_GSK.8 - CGMC includes CDA, MAPK, GSK3, and CLKC kinases, expressed	2.92916e-05
10550	107	4	49	19.4057	2.94333e-08	Filtered_Stress_Shoot_length	no	missense	exon	LOC_Os06g35630.1	7537843	qCDP6.1	2	No	No	reticuline oxidase-like protein precursor, putative, expressed	2.92916e-05
10313	107	4	49	19.4057	2.94333e-08	Filtered_Stress_Shoot_length	no	synonymous	intron	LOC_Os06g35530.1	7535668	qCDP6.1	2	Yes	No	CGMC_GSK.8 - CGMC includes CDA, MAPK, GSK3, and CLKC kinases, expressed	2.92916e-05
10058	107	4	49	19.4057	2.94333e-08	Filtered_Stress_Shoot_length	no	synonymous	intron	LOC_Os06g35470.1	7534117	qCDP6.1	1	No	No	L1P family of ribosomal proteins domain containing protein, expressed	2.92916e-05
10287	107	4	49	19.4057	2.94333e-08	Filtered_Stress_Shoot_length	no	missense	exon	LOC_Os06g35530.1	7535636	qCDP6.1	2	Yes	No	CGMC_GSK.8 - CGMC includes CDA, MAPK, GSK3, and CLKC kinases, expressed	2.92916e-05
10331	107	4	49	19.4057	2.94333e-08	Filtered_Stress_Shoot_length	no	synonymous	intron	LOC_Os06g35530.1	7535687	qCDP6.1	2	Yes	No	CGMC_GSK.8 - CGMC includes CDA, MAPK, GSK3, and CLKC kinases, expressed	2.92916e-05
10153	49	4	107	19.4057	2.94333e-08	Filtered_Stress_Shoot_length	no	synonymous	exon	LOC_Os06g35520.1	7535186	qCDP6.1	1	Yes	No	peroxidase precursor, putative, expressed	2.92916e-05
10121	107	4	49	19.4057	2.94333e-08	Filtered_Stress_Shoot_length	no	synonymous	intron	LOC_Os06g35490.1	7534688	qCDP6.1	4	No	No	peroxidase precursor, putative, expressed	2.92916e-05
10062	107	4	49	19.4057	2.94333e-08	Filtered_Stress_Shoot_length	no	synonymous	intron	LOC_Os06g35470.1	7534121	qCDP6.1	1	No	No	L1P family of ribosomal proteins domain containing protein, expressed	2.92916e-05
10507	107	5	48	19.3213	3.14942e-08	Filtered_Stress_Shoot_length	no	synonymous	exon	LOC_Os06g35590.1	7537052	qCDP6.1	2	No	No	reticuline oxidase-like protein precursor, putative, expressed	3.11759e-05
10195	73	40	50	19.2376	3.25917e-08	Filtered_Shoot_length	no	synonymous	intron	LOC_Os06g35524.1	7535428	qCDP6.1	1	No	No	expressed protein	3.19227e-05
10196	73	40	50	19.2376	3.25917e-08	Filtered_Shoot_length	no	synonymous	intron	LOC_Os06g35524.1	7535428	qCDP6.1	1	No	No	expressed protein	3.19227e-05
10158	140	4	29	19.0137	3.53107e-08	Width_WO_husk	no	synonymous	intron	LOC_Os06g35524.1	7535373	qCDP6.1	1	No	No	expressed protein	3.40483e-05
10353	107	5	48	19.1096	3.73346e-08	Filtered_Stress_Shoot_length	no	synonymous	intron	LOC_Os06g35540.1	7535780	qCDP6.1	5	No	No	aminotransferase, classes I and II, domain containing protein, expressed	3.56306e-05
10074	107	5	48	19.0887	3.79675e-08	Filtered_Stress_Shoot_length	no	synonymous	exon	LOC_Os06g35480.1	7534187	qCDP6.1	2	No	No	peroxidase precursor, putative, expressed	3.58691e-05
10418	107	5	48	19.0814	3.81901e-08	Filtered_Stress_Shoot_length	no	synonymous	intron	LOC_Os06g35574.1	7536635	qCDP6.1	1	Yes	No	mki67 protein, putative, expressed	3.58691e-05
10298	107	5	48	19.0779	3.82968e-08	Filtered_Stress_Shoot_length	no	synonymous	intron	LOC_Os06g35530.1	7535647	qCDP6.1	2	Yes	No	CGMC_GSK.8 - CGMC includes CDA, MAPK, GSK3, and CLKC kinases, expressed	3.58691e-05
9966	107	5	48	19.0756	3.83694e-08	Filtered_Stress_Shoot_length	no	synonymous	intron	LOC_Os06g35470.1	7534023	qCDP6.1	1	No	No	L1P family of ribosomal proteins domain containing protein, expressed	3.58691e-05
10257	107	5	48	19.0637	3.8738e-08	Filtered_Stress_Shoot_length	no	synonymous	intron	LOC_Os06g35530.1	7535605	qCDP6.1	2	Yes	No	CGMC_GSK.8 - CGMC includes CDA, MAPK, GSK3, and CLKC kinases, expressed	3.58691e-05
10005	107	12	41	19.0636	3.87409e-08	Filtered_Stress_Shoot_length	no	synonymous	intron	LOC_Os06g35470.1	7534062	qCDP6.1	1	No	No	L1P family of ribosomal proteins domain containing protein, expressed	3.58691e-05
14471	24	21	116	19.0323	3.92981e-08	Filtered_Length_WO_husk	no	synonymous	intron	LOC_Os08g43334.1	10403345	qCDP8.1	9	No	No	HSF-type DNA-binding domain containing protein, expressed	3.60265e-05
14944	24	21	116	19.0323	3.92981e-08	Filtered_Length_WO_husk	no	synonymous	intron	LOC_Os08g43334.2	10403345	qCDP8.1	9	No	No	HSF-type DNA-binding domain containing protein, expressed	3.60265e-05
14392	101	4	55	18.9972	4.08667e-08	Filtered_Stress_Shoot_length	no	synonymous	intron	LOC_Os08g43334.1	10403238	qCDP8.1	9	No	No	HSF-type DNA-binding domain containing protein, expressed	3.7099e-05
14865	101	4	55	18.9972	4.08667e-08	Filtered_Stress_Shoot_length	no	synonymous	intron	LOC_Os08g43334.2	10403238	qCDP8.1	9	No	No	HSF-type DNA-binding domain containing protein, expressed	3.7099e-05
9930	109	4	47	18.9617	4.20548e-08	Filtered_Stress_Shoot_length	no	synonymous	intron	LOC_Os06g35410.1	7533111	qCDP6.1	1	Yes	No	growth regulator related protein, putative, expressed	3.79922e-05
9925	136	4	33	18.6828	4.62966e-08	Width_WO_husk	no	missense	exon	LOC_Os06g35410.1	7533105	qCDP6.1	1	Yes	No	growth regulator related protein, putative, expressed	4.14221e-05
9943	136	4	33	18.6828	4.62966e-08	Width_WO_husk	no	synonymous	exon	LOC_Os06g35410.1	7533123	qCDP6.1	1	Yes	No	growth regulator related protein, putative, expressed	4.14221e-05
15100	24	9	128	18.7789	4.82146e-08	Filtered_Length_WO_husk	no	synonymous	intron	LOC_Os08g43334.2	10403517	qCDP8.1	9	No	No	HSF-type DNA-binding domain containing protein, expressed	4.27273e-05
14627	24	9	128	18.7789	4.82146e-08	Filtered_Length_WO_husk	no	synonymous	intron	LOC_Os08g43334.1	10403517	qCDP8.1	9	No	No	HSF-type DNA-binding domain containing protein, expressed	4.27273e-05
14903	132	4	37	18.414	5.77247e-08	Height_WO_husk	no	synonymous	intron	LOC_Os08g43334.2	10403302	qCDP8.1	9	No	No	HSF-type DNA-binding domain containing protein, expressed	5.06725e-05
14430	132	4	37	18.414	5.77247e-08	Height_WO_husk	no	synonymous	intron	LOC_Os08g43334.1	10403302	qCDP8.1	9	No	No	HSF-type DNA-binding domain containing protein, expressed	5.06725e-05
14871	105	4	51	18.5146	6.03319e-08	Filtered_Stress_Shoot_length	no	synonymous	intron	LOC_Os08g43334.2	10403253	qCDP8.1	9	No	No	HSF-type DNA-binding domain containing protein, expressed	5.24662e-05
14398	105	4	51	18.5146	6.03319e-08	Filtered_Stress_Shoot_length	no	synonymous	exon	LOC_Os08g43334.1	10403253	qCDP8.1	9	No	No	HSF-type DNA-binding domain containing protein, expressed	5.24662e-05
10525	115	6	42	17.8749	9.85089e-08	Filtered_Shoot_length	no	synonymous	intron	LOC_Os06g35630.1	7537819	qCDP6.1	2	No	No	reticuline oxidase-like protein precursor, putative, expressed	8.44816e-05
10526	115	6	42	17.8749	9.85089e-08	Filtered_Shoot_length	no	synonymous	intron	LOC_Os06g35630.1	7537819	qCDP6.1	2	No	No	reticuline oxidase-like protein precursor, putative, expressed	8.44816e-05
14997	26	24	111	17.7986	1.06879e-07	Filtered_Length_WO_husk	no	missense	exon	LOC_Os08g43334.2	10403405	qCDP8.1	9	No	No	HSF-type DNA-binding domain containing protein, expressed	9.08227e-05
14524	26	24	111	17.7986	1.06879e-07	Filtered_Length_WO_husk	no	missense	exon	LOC_Os08g43334.1	10403405	qCDP8.1	9	No	No	HSF-type DNA-binding domain containing protein, expressed	9.08227e-05
10428	52	34	77	17.6651	1.16959e-07	Filtered_Shoot_length	no	synonymous	intron	LOC_Os06g35574.1	7536646	qCDP6.1	1	Yes	No	mki67 protein, putative, expressed	9.84893e-05
10356	119	8	36	17.5513	1.28397e-07	Filtered_Shoot_length	no	synonymous	intron	LOC_Os06g35540.1	7535783	qCDP6.1	5	No	No	aminotransferase, classes I and II, domain containing protein, expressed	0.000106673
10656	51	4	118	17.4351	1.29562e-07	Width_WO_husk	no	synonymous	intron	LOC_Os06g35700.1	7539723	qCDP6.1	1	No	No	reticuline oxidase-like protein precursor, putative, expressed	0.000107162
224	83	5	83	17.2877	1.48831e-07	Root_length	no	synonymous	intron	LOC_Os01g66100.1	1367984	qCDP1.1	2	No	No	gibberellin 20 oxidase 2, putative, expressed	0.00012148
15214	22	11	128	17.3824	1.50222e-07	Filtered_Length_WO_husk	no	synonymous	intron	LOC_Os08g43334.2	10403650	qCDP8.1	9	No	No	HSF-type DNA-binding domain containing protein, expressed	0.000121549
14741	22	11	128	17.3824	1.50222e-07	Filtered_Length_WO_husk	no	synonymous	intron	LOC_Os08g43334.1	10403650	qCDP8.1	9	No	No	HSF-type DNA-binding domain containing protein, expressed	0.000121549
14444	130	5	38	17.1857	1.59391e-07	Height_WO_husk	no	synonymous	intron	LOC_Os08g43334.1	10403318	qCDP8.1	9	No	No	HSF-type DNA-binding domain containing protein, expressed	0.000126224
14917	130	5	38	17.1857	1.59391e-07	Height_WO_husk	no	synonymous	intron	LOC_Os08g43334.2	10403318	qCDP8.1	9	No	No	HSF-type DNA-binding domain containing protein, expressed	0.000126224
9936	109	5	46	17.2827	1.64522e-07	Filtered_Stress_Shoot_length	no	synonymous	intron	LOC_Os06g35410.1	7533117	qCDP6.1	1	Yes	No	growth regulator related protein, putative, expressed	0.000129735
9996	113	4	43	17.2589	1.6776e-07	Filtered_Stress_Shoot_length	no	synonymous	intron	LOC_Os06g35470.1	7534053	qCDP6.1	1	No	No	L1P family of ribosomal proteins domain containing protein, expressed	0.000131731
9930	113	4	46	17.2154	1.692e-07	Filtered_Shoot_length	no	synonymous	intron	LOC_Os06g35410.1	7533111	qCDP6.1	1	Yes	No	growth regulator related protein, putative, expressed	0.000132303
9972	77	4	82	17.1913	1.7259e-07	Filtered_Shoot_length	no	synonymous	intron	LOC_Os06g35470.1	7534029	qCDP6.1	1	No	No	L1P family of ribosomal proteins domain containing protein, expressed	0.000133967
9996	116	4	43	17.1121	1.8422e-07	Filtered_Shoot_length	no	synonymous	intron	LOC_Os06g35470.1	7534053	qCDP6.1	1	No	No	L1P family of ribosomal proteins domain containing protein, expressed	0.000142254
1218	117	4	49	17.0104	1.88884e-07	Lost_Root_length	no	synonymous	intron	LOC_Os01g66290.1	1371066	qCDP1.1	6	No	No	OsMADS21 - MADS-box family gene with MIKCc type-box, expressed	0.000145253
10031	115	15	33	17.057	1.92776e-07	Filtered_Shoot_length	no	synonymous	intron	LOC_Os06g35470.1	7534089	qCDP6.1	1	No	No	L1P family of ribosomal proteins domain containing protein, expressed	0.000147636
10030	115	18	30	17.05	1.9389e-07	Filtered_Shoot_length	no	synonymous	intron	LOC_Os06g35470.1	7534088	qCDP6.1	1	No	No	L1P family of ribosomal proteins domain containing protein, expressed	0.000147881
15447	27	4	130	17.0226	2.01848e-07	Filtered_Length_WO_husk	no	synonymous	intron	LOC_Os08g43360.2	10404034	qCDP8.1	5	No	No	RNA recognition motif containing protein, putative, expressed	0.000152699
15388	27	4	130	17.0226	2.01848e-07	Filtered_Length_WO_husk	no	synonymous	intron	LOC_Os08g43360.1	10404034	qCDP8.1	5	No	No	RNA recognition motif containing protein, putative, expressed	0.000152699
10176	139	4	30	16.8143	2.17198e-07	Width_WO_husk	no	synonymous	intron	LOC_Os06g35524.1	7535394	qCDP6.1	1	No	No	expressed protein	0.000162332
10473	61	34	65	16.8304	2.3857e-07	Filtered_Stress_Shoot_length	no	synonymous	intron	LOC_Os06g35574.1	7536736	qCDP6.1	1	Yes	No	mki67 protein, putative, expressed	0.000177592
17783	107	15	48	16.7145	2.41618e-07	Lost_Root_length	no	synonymous	intron	LOC_Os09g19170.1	11026479	qCDP9.2	1	No	No	expressed protein	0.000179144
10636	114	20	26	16.7973	2.45162e-07	Filtered_Stress_Shoot_length	no	synonymous	exon	LOC_Os06g35670.2	7539325	qCDP6.1	5	No	No	expressed protein	0.000180335
10599	114	20	26	16.7973	2.45162e-07	Filtered_Stress_Shoot_length	no	synonymous	exon	LOC_Os06g35670.1	7539325	qCDP6.1	5	No	No	expressed protein	0.000180335
14784	27	4	130	16.7323	2.56402e-07	Filtered_Length_WO_husk	no	synonymous	intron	LOC_Os08g43334.1	10403694	qCDP8.1	9	No	No	HSF-type DNA-binding domain containing protein, expressed	0.000186907
15257	27	4	130	16.7323	2.56402e-07	Filtered_Length_WO_husk	no	synonymous	intron	LOC_Os08g43334.2	10403694	qCDP8.1	9	No	No	HSF-type DNA-binding domain containing protein, expressed	0.000186907
17114	76	10	77	16.6733	2.64657e-07	Filtered_Shoot_length	no	synonymous	intron	LOC_Os09g18470.1	11016053	qCDP9.2	1	No	No	oxidoreductase, 2OG-Fe oxygenase family protein, putative, expressed	0.000190843
17111	76	10	77	16.6733	2.64657e-07	Filtered_Shoot_length	no	synonymous	intron	LOC_Os09g18470.1	11016050	qCDP9.2	1	No	No	oxidoreductase, 2OG-Fe oxygenase family protein, putative, expressed	0.000190843
26416	142	22	6	16.601	2.65601e-07	Stress_Shoot_weight	no	missense	exon	LOC_Os12g41600.2	15176320	qCDP12.3	1	No	No	OsSAUR57 - Auxin-responsive SAUR gene family member, expressed	0.000190843
10297	88	4	71	16.6639	2.66718e-07	Filtered_Shoot_length	no	synonymous	intron	LOC_Os06g35530.1	7535646	qCDP6.1	2	Yes	No	CGMC_GSK.8 - CGMC includes CDA, MAPK, GSK3, and CLKC kinases, expressed	0.000190908
9936	113	5	45	16.6512	2.69536e-07	Filtered_Shoot_length	no	synonymous	intron	LOC_Os06g35410.1	7533117	qCDP6.1	1	Yes	No	growth regulator related protein, putative, expressed	0.000192186
9995	117	6	40	16.6448	2.70966e-07	Filtered_Shoot_length	no	synonymous	intron	LOC_Os06g35470.1	7534052	qCDP6.1	1	No	No	L1P family of ribosomal proteins domain containing protein, expressed	0.000192469
10636	117	20	26	16.5382	2.95991e-07	Filtered_Shoot_length	no	synonymous	exon	LOC_Os06g35670.2	7539325	qCDP6.1	5	No	No	expressed protein	0.000208651
10599	117	20	26	16.5382	2.95991e-07	Filtered_Shoot_length	no	synonymous	exon	LOC_Os06g35670.1	7539325	qCDP6.1	5	No	No	expressed protein	0.000208651
10356	116	8	36	16.5134	3.09847e-07	Filtered_Stress_Shoot_length	no	synonymous	intron	LOC_Os06g35540.1	7535783	qCDP6.1	5	No	No	aminotransferase, classes I and II, domain containing protein, expressed	0.000217594
10243	59	6	105	16.3487	3.27883e-07	Stress_Shoot_weight	no	synonymous	intron	LOC_Os06g35524.1	7535475	qCDP6.1	1	No	No	expressed protein	0.000228762
18027	113	12	45	16.2659	3.5141e-07	Lost_Root_length	no	synonymous	intron	LOC_Os09g19274.1	11031207	qCDP9.2	2	No	No	expressed protein	0.000243113
18026	113	12	45	16.2659	3.5141e-07	Lost_Root_length	no	synonymous	intron	LOC_Os09g19274.1	11031207	qCDP9.2	2	No	No	expressed protein	0.000243113
10526	112	6	42	16.2543	3.83932e-07	Filtered_Stress_Shoot_length	no	synonymous	intron	LOC_Os06g35630.1	7537819	qCDP6.1	2	No	No	reticuline oxidase-like protein precursor, putative, expressed	0.000262081
10525	112	6	42	16.2543	3.83932e-07	Filtered_Stress_Shoot_length	no	synonymous	intron	LOC_Os06g35630.1	7537819	qCDP6.1	2	No	No	reticuline oxidase-like protein precursor, putative, expressed	0.000262081
10597	44	13	106	16.2231	3.8446e-07	Filtered_Shoot_length	no	synonymous	exon	LOC_Os06g35670.1	7539322	qCDP6.1	5	No	No	expressed protein	0.000262081
10634	44	13	106	16.2231	3.8446e-07	Filtered_Shoot_length	no	synonymous	exon	LOC_Os06g35670.2	7539322	qCDP6.1	5	No	No	expressed protein	0.000262081
10271	139	4	30	15.9506	4.4807e-07	Width_WO_husk	no	synonymous	intron	LOC_Os06g35530.1	7535620	qCDP6.1	2	Yes	No	CGMC_GSK.8 - CGMC includes CDA, MAPK, GSK3, and CLKC kinases, expressed	0.000289842
10499	139	4	30	15.9506	4.4807e-07	Width_WO_husk	no	synonymous	intron	LOC_Os06g35590.1	7537044	qCDP6.1	2	No	No	reticuline oxidase-like protein precursor, putative, expressed	0.000289842
10264	139	4	30	15.9506	4.4807e-07	Width_WO_husk	no	synonymous	intron	LOC_Os06g35530.1	7535613	qCDP6.1	2	Yes	No	CGMC_GSK.8 - CGMC includes CDA, MAPK, GSK3, and CLKC kinases, expressed	0.000289842
10274	139	4	30	15.9506	4.4807e-07	Width_WO_husk	no	synonymous	intron	LOC_Os06g35530.1	7535623	qCDP6.1	2	Yes	No	CGMC_GSK.8 - CGMC includes CDA, MAPK, GSK3, and CLKC kinases, expressed	0.000289842
10301	139	4	30	15.9506	4.4807e-07	Width_WO_husk	no	synonymous	exon	LOC_Os06g35530.1	7535650	qCDP6.1	2	Yes	No	CGMC_GSK.8 - CGMC includes CDA, MAPK, GSK3, and CLKC kinases, expressed	0.000289842
10211	139	4	30	15.9506	4.4807e-07	Width_WO_husk	no	synonymous	intron	LOC_Os06g35524.1	7535443	qCDP6.1	1	No	No	expressed protein	0.000289842
10111	139	4	30	15.9506	4.4807e-07	Width_WO_husk	no	synonymous	intron	LOC_Os06g35490.1	7534677	qCDP6.1	4	No	No	peroxidase precursor, putative, expressed	0.000289842
16685	80	4	79	16.0176	4.56183e-07	Filtered_Shoot_length	no	synonymous	intron	LOC_Os09g15430.1	10901166	qCDP9.1	1	No	No	zinc finger family protein, putative, expressed	0.000293502
18008	48	75	47	15.882	4.84859e-07	Lost_Root_length	no	synonymous	intron	LOC_Os09g19274.1	11031192	qCDP9.2	2	No	No	expressed protein	0.00030178
18009	48	75	47	15.882	4.84859e-07	Lost_Root_length	no	synonymous	intron	LOC_Os09g19274.1	11031192	qCDP9.2	2	No	No	expressed protein	0.00030178
10323	64	5	101	15.8395	5.02521e-07	Stress_Shoot_weight	no	synonymous	intron	LOC_Os06g35530.1	7535678	qCDP6.1	2	Yes	No	CGMC_GSK.8 - CGMC includes CDA, MAPK, GSK3, and CLKC kinases, expressed	0.000311731
10036	138	6	29	15.6622	5.71442e-07	Width_WO_husk	no	synonymous	intron	LOC_Os06g35470.1	7534095	qCDP6.1	1	No	No	L1P family of ribosomal proteins domain containing protein, expressed	0.000352137
15268	27	19	115	15.7518	5.78259e-07	Filtered_Length_WO_husk	no	synonymous	intron	LOC_Os08g43334.2	10403707	qCDP8.1	9	No	No	HSF-type DNA-binding domain containing protein, expressed	0.000353993
14795	27	19	115	15.7518	5.78259e-07	Filtered_Length_WO_husk	no	synonymous	intron	LOC_Os08g43334.1	10403707	qCDP8.1	9	No	No	HSF-type DNA-binding domain containing protein, expressed	0.000353993
13019	25	4	132	15.7325	5.87643e-07	Filtered_Length_WO_husk	no	synonymous	intron	LOC_Os08g43090.1	10397023	qCDP8.1	1	No	No	bZIP family transcription factor, putative, expressed	0.000358559
10139	139	5	29	15.6186	5.92841e-07	Width_WO_husk	no	synonymous	intron	LOC_Os06g35520.1	7535173	qCDP6.1	1	Yes	No	peroxidase precursor, putative, expressed	0.000360548
26419	25	30	115	15.6348	5.96929e-07	Stress_Shoot_weight	no	missense	exon	LOC_Os12g41600.2	15176322	qCDP12.3	1	No	No	OsSAUR57 - Auxin-responsive SAUR gene family member, expressed	0.000360677
26418	25	30	115	15.6348	5.96929e-07	Stress_Shoot_weight	no	missense	exon	LOC_Os12g41600.2	15176322	qCDP12.3	1	No	No	OsSAUR57 - Auxin-responsive SAUR gene family member, expressed	0.000360677
17898	110	15	45	15.6188	6.05032e-07	Lost_Root_length	no	synonymous	intron	LOC_Os09g19274.1	11031072	qCDP9.2	2	No	No	expressed protein	0.00036439
10409	57	5	108	15.5932	6.18261e-07	Stress_Shoot_weight	no	synonymous	exon	LOC_Os06g35560.1	7536276	qCDP6.1	1	No	No	reticuline oxidase-like protein precursor, putative, expressed	0.000371156
10339	57	6	107	15.5833	6.23427e-07	Stress_Shoot_weight	no	synonymous	intron	LOC_Os06g35540.1	7535766	qCDP6.1	5	No	No	aminotransferase, classes I and II, domain containing protein, expressed	0.000373054
9995	114	6	40	15.6563	6.31113e-07	Filtered_Stress_Shoot_length	no	synonymous	intron	LOC_Os06g35470.1	7534052	qCDP6.1	1	No	No	L1P family of ribosomal proteins domain containing protein, expressed	0.000376443
10288	57	6	107	15.5145	6.60647e-07	Stress_Shoot_weight	no	synonymous	intron	LOC_Os06g35530.1	7535637	qCDP6.1	2	Yes	No	CGMC_GSK.8 - CGMC includes CDA, MAPK, GSK3, and CLKC kinases, expressed	0.000390306
10291	139	5	29	15.4356	6.9208e-07	Width_WO_husk	no	synonymous	intron	LOC_Os06g35530.1	7535640	qCDP6.1	2	Yes	No	CGMC_GSK.8 - CGMC includes CDA, MAPK, GSK3, and CLKC kinases, expressed	0.000400081
3692	36	8	129	15.4353	6.92242e-07	Width_WO_husk	no	synonymous	intron	LOC_Os03g03370.1	2844316	qCDP3.1	2	No	No	fatty acid hydroxylase, putative, expressed	0.000400081
3734	36	8	129	15.4353	6.92242e-07	Width_WO_husk	no	synonymous	intron	LOC_Os03g03370.2	2844316	qCDP3.1	2	No	No	fatty acid hydroxylase, putative, expressed	0.000400081
3693	36	8	129	15.4353	6.92242e-07	Width_WO_husk	no	synonymous	intron	LOC_Os03g03370.1	2844316	qCDP3.1	2	No	No	fatty acid hydroxylase, putative, expressed	0.000400081
3733	36	8	129	15.4353	6.92242e-07	Width_WO_husk	no	synonymous	intron	LOC_Os03g03370.2	2844316	qCDP3.1	2	No	No	fatty acid hydroxylase, putative, expressed	0.000400081
10561	86	8	69	15.5072	6.98734e-07	Filtered_Shoot_length	no	missense	exon	LOC_Os06g35660.1	7538992	qCDP6.1	1	No	No	reticuline oxidase-like protein precursor, putative, expressed	0.000402583
10268	57	4	109	15.44	7.03512e-07	Stress_Shoot_weight	no	synonymous	intron	LOC_Os06g35530.1	7535617	qCDP6.1	2	Yes	No	CGMC_GSK.8 - CGMC includes CDA, MAPK, GSK3, and CLKC kinases, expressed	0.000404085
17903	85	41	44	15.3795	7.40352e-07	Lost_Root_length	no	synonymous	intron	LOC_Os09g19274.1	11031083	qCDP9.2	2	No	No	expressed protein	0.000422637
17904	85	41	44	15.3795	7.40352e-07	Lost_Root_length	no	synonymous	intron	LOC_Os09g19274.1	11031083	qCDP9.2	2	No	No	expressed protein	0.000422637
10341	57	5	108	15.3521	7.57716e-07	Stress_Shoot_weight	no	synonymous	intron	LOC_Os06g35540.1	7535768	qCDP6.1	5	No	No	aminotransferase, classes I and II, domain containing protein, expressed	0.000431099
3655	23	5	133	15.4249	7.59809e-07	Filtered_Length_WO_husk	no	synonymous	exon	LOC_Os03g03360.1	2844263	qCDP3.1	2	No	Yes	ribosomal protein L5, putative, expressed	0.000431099
26296	50	72	41	15.388	7.72168e-07	Filtered_Shoot_length	no	synonymous	exon	LOC_Os12g41510.1	15174594	qCDP12.3	1	No	No	cysteine-rich receptor-like protein kinase 31 precursor, putative, expressed	0.000435456
14532	22	4	135	15.3578	8.03718e-07	Filtered_Length_WO_husk	no	synonymous	exon	LOC_Os08g43334.1	10403418	qCDP8.1	9	No	No	HSF-type DNA-binding domain containing protein, expressed	0.000449664
15005	22	4	135	15.3578	8.03718e-07	Filtered_Length_WO_husk	no	synonymous	exon	LOC_Os08g43334.2	10403418	qCDP8.1	9	No	No	HSF-type DNA-binding domain containing protein, expressed	0.000449664
14368	96	11	53	15.3287	8.29656e-07	Filtered_Stress_Shoot_length	no	synonymous	intron	LOC_Os08g43320.1	10403084	qCDP8.1	1	No	No	OsRhmbd14 - Putative Rhomboid homologue, expressed	0.000462272
10107	57	5	108	15.1785	8.77455e-07	Stress_Shoot_weight	no	synonymous	intron	LOC_Os06g35490.1	7534673	qCDP6.1	4	No	No	peroxidase precursor, putative, expressed	0.000485615
19859	144	4	13	15.2504	8.79378e-07	Filtered_Length_WO_husk	no	synonymous	intron	LOC_Os09g34340.1	11351396	qCDP9.3	2	No	No	expressed protein	0.000485615
19857	144	4	13	15.2504	8.79378e-07	Filtered_Length_WO_husk	no	synonymous	intron	LOC_Os09g34340.1	11351394	qCDP9.3	2	No	No	expressed protein	0.000485615
10172	140	6	27	15.1433	8.8667e-07	Height_WO_husk	no	synonymous	intron	LOC_Os06g35524.1	7535390	qCDP6.1	1	No	No	expressed protein	0.000486753
15006	22	4	135	15.2323	8.92805e-07	Filtered_Length_WO_husk	no	missense	exon	LOC_Os08g43334.2	10403419	qCDP8.1	9	No	No	HSF-type DNA-binding domain containing protein, expressed	0.000487246
14533	22	4	135	15.2323	8.92805e-07	Filtered_Length_WO_husk	no	missense	exon	LOC_Os08g43334.1	10403419	qCDP8.1	9	No	No	HSF-type DNA-binding domain containing protein, expressed	0.000487246
10391	55	8	107	15.1435	9.03885e-07	Stress_Shoot_weight	no	synonymous	intron	LOC_Os06g35560.1	7536258	qCDP6.1	1	No	No	reticuline oxidase-like protein precursor, putative, expressed	0.000488162
14871	108	4	51	15.1642	9.31736e-07	Filtered_Shoot_length	no	synonymous	intron	LOC_Os08g43334.2	10403253	qCDP8.1	9	No	No	HSF-type DNA-binding domain containing protein, expressed	0.000494714
14398	108	4	51	15.1642	9.31736e-07	Filtered_Shoot_length	no	synonymous	exon	LOC_Os08g43334.1	10403253	qCDP8.1	9	No	No	HSF-type DNA-binding domain containing protein, expressed	0.000494714
10351	57	5	108	15.1059	9.33072e-07	Stress_Shoot_weight	no	synonymous	intron	LOC_Os06g35540.1	7535778	qCDP6.1	5	No	No	aminotransferase, classes I and II, domain containing protein, expressed	0.000494714
3768	23	4	134	15.135	9.68749e-07	Filtered_Length_WO_husk	no	missense	exon	LOC_Os03g03390.1	2844635	qCDP3.1	2	No	No	G-patch domain containing protein, expressed	0.000512171
17950	112	17	41	15.0469	9.8095e-07	Lost_Root_length	no	synonymous	intron	LOC_Os09g19274.1	11031134	qCDP9.2	2	No	No	expressed protein	0.000515691
17949	112	17	41	15.0469	9.8095e-07	Lost_Root_length	no	synonymous	intron	LOC_Os09g19274.1	11031134	qCDP9.2	2	No	No	expressed protein	0.000515691
10785	89	9	65	15.085	9.95951e-07	Filtered_Shoot_length	no	synonymous	exon	LOC_Os06g35740.1	7540598	qCDP6.1	1	No	No	expressed protein	0.000522103
16682	133	5	33	15.0167	9.99925e-07	Shoot_weight	no	synonymous	intron	LOC_Os09g15430.1	10901156	qCDP9.1	1	No	No	zinc finger family protein, putative, expressed	0.000522644
10562	86	5	72	15.0771	1.0026e-06	Filtered_Shoot_length	no	missense	exon	LOC_Os06g35660.1	7538993	qCDP6.1	1	No	No	reticuline oxidase-like protein precursor, putative, expressed	0.000522644
17998	53	72	45	15.0023	1.01868e-06	Lost_Root_length	no	synonymous	intron	LOC_Os09g19274.1	11031182	qCDP9.2	2	No	No	expressed protein	0.000526476
17922	47	80	43	14.9993	1.02127e-06	Lost_Root_length	no	synonymous	intron	LOC_Os09g19274.1	11031109	qCDP9.2	2	No	No	expressed protein	0.000526476
17921	47	80	43	14.9993	1.02127e-06	Lost_Root_length	no	synonymous	intron	LOC_Os09g19274.1	11031109	qCDP9.2	2	No	No	expressed protein	0.000526476
17982	53	70	47	14.9821	1.03628e-06	Lost_Root_length	no	synonymous	intron	LOC_Os09g19274.1	11031166	qCDP9.2	2	No	No	expressed protein	0.00052981
10352	57	7	106	14.9577	1.05795e-06	Stress_Shoot_weight	no	synonymous	intron	LOC_Os06g35540.1	7535779	qCDP6.1	5	No	No	aminotransferase, classes I and II, domain containing protein, expressed	0.000535177
56	90	4	77	14.95	1.05811e-06	Root_length	no	synonymous	intron	LOC_Os01g65920.1	1365520	qCDP1.1	1	Yes	No	F-box/LRR-repeat protein 2, putative, expressed	0.000535177
10293	57	5	108	14.8802	1.12987e-06	Stress_Shoot_weight	no	synonymous	intron	LOC_Os06g35530.1	7535642	qCDP6.1	2	Yes	No	CGMC_GSK.8 - CGMC includes CDA, MAPK, GSK3, and CLKC kinases, expressed	0.000563723
17844	102	8	60	14.8684	1.1412e-06	Lost_Root_length	no	synonymous	intron	LOC_Os09g19170.1	11026547	qCDP9.2	1	No	No	expressed protein	0.000566339
17845	102	8	60	14.8684	1.1412e-06	Lost_Root_length	no	synonymous	intron	LOC_Os09g19170.1	11026547	qCDP9.2	1	No	No	expressed protein	0.000566339
10297	86	4	70	14.931	1.15802e-06	Filtered_Stress_Shoot_length	no	synonymous	intron	LOC_Os06g35530.1	7535646	qCDP6.1	2	Yes	No	CGMC_GSK.8 - CGMC includes CDA, MAPK, GSK3, and CLKC kinases, expressed	0.000573159
17999	50	75	45	14.8125	1.19677e-06	Lost_Root_length	no	synonymous	intron	LOC_Os09g19274.1	11031183	qCDP9.2	2	No	No	expressed protein	0.000577205
20820	10	71	82	14.8578	1.20601e-06	Filtered_Shoot_length	no	missense	exon	LOC_Os10g34884.1	12341953	qCDP10.1	2	No	No	RIPER7 - Ripening-related family protein precursor, expressed	0.000577205
26418	25	30	115	14.7966	1.21303e-06	Stress_Shoot_thickness	no	missense	exon	LOC_Os12g41600.2	15176322	qCDP12.3	1	No	No	OsSAUR57 - Auxin-responsive SAUR gene family member, expressed	0.000577205
26419	25	30	115	14.7966	1.21303e-06	Stress_Shoot_thickness	no	missense	exon	LOC_Os12g41600.2	15176322	qCDP12.3	1	No	No	OsSAUR57 - Auxin-responsive SAUR gene family member, expressed	0.000577205
17072	132	4	34	14.7909	1.21883e-06	Lost_Root_length	no	synonymous	intron	LOC_Os09g18470.1	11016012	qCDP9.2	1	No	No	oxidoreductase, 2OG-Fe oxygenase family protein, putative, expressed	0.000577205
10372	57	5	108	14.7516	1.26024e-06	Stress_Shoot_weight	no	synonymous	intron	LOC_Os06g35540.1	7535799	qCDP6.1	5	No	No	aminotransferase, classes I and II, domain containing protein, expressed	0.000577205
9970	57	5	108	14.7516	1.26024e-06	Stress_Shoot_weight	no	synonymous	intron	LOC_Os06g35470.1	7534027	qCDP6.1	1	No	No	L1P family of ribosomal proteins domain containing protein, expressed	0.000577205
17291	112	6	52	14.7501	1.26189e-06	Lost_Root_length	no	missense	exon	LOC_Os09g18594.1	11020789	qCDP9.2	1	No	No	protein kinase domain containing protein, expressed	0.000577205
17305	112	6	52	14.7501	1.26189e-06	Lost_Root_length	no	synonymous	intron	LOC_Os09g18594.2	11020789	qCDP9.2	1	No	No	protein kinase domain containing protein, expressed	0.000577205
14865	104	4	55	14.799	1.26735e-06	Filtered_Shoot_length	no	synonymous	intron	LOC_Os08g43334.2	10403238	qCDP8.1	9	No	No	HSF-type DNA-binding domain containing protein, expressed	0.000577205
14392	104	4	55	14.799	1.26735e-06	Filtered_Shoot_length	no	synonymous	intron	LOC_Os08g43334.1	10403238	qCDP8.1	9	No	No	HSF-type DNA-binding domain containing protein, expressed	0.000577205
354	115	5	51	14.7224	1.28396e-06	Root_length	no	synonymous	intron	LOC_Os01g66110.1	1368145	qCDP1.1	1	No	No	methyltransferase, putative, expressed	0.000577205
10618	51	99	23	14.7016	1.29104e-06	Width_WO_husk	no	synonymous	intron	LOC_Os06g35670.2	7539297	qCDP6.1	5	No	No	expressed protein	0.000577205
10581	51	99	23	14.7016	1.29104e-06	Width_WO_husk	no	synonymous	intron	LOC_Os06g35670.1	7539297	qCDP6.1	5	No	No	expressed protein	0.000577205
17962	124	5	41	14.7036	1.31277e-06	Lost_Root_length	no	synonymous	intron	LOC_Os09g19274.1	11031143	qCDP9.2	2	No	No	expressed protein	0.000577205
17979	75	51	44	14.7033	1.31307e-06	Lost_Root_length	no	synonymous	intron	LOC_Os09g19274.1	11031163	qCDP9.2	2	No	No	expressed protein	0.000577205
17705	117	8	45	14.6948	1.32258e-06	Lost_Root_length	no	synonymous	exon	LOC_Os09g19160.1	11026358	qCDP9.2	2	No	No	serine/threonine-protein kinase, putative, expressed	0.000577205
9990	139	5	29	14.6695	1.32688e-06	Width_WO_husk	no	synonymous	intron	LOC_Os06g35470.1	7534047	qCDP6.1	1	No	No	L1P family of ribosomal proteins domain containing protein, expressed	0.000577205
10175	86	4	73	14.7436	1.32806e-06	Filtered_Shoot_length	no	synonymous	intron	LOC_Os06g35524.1	7535393	qCDP6.1	1	No	No	expressed protein	0.000577205
20817	14	68	81	14.726	1.34791e-06	Filtered_Shoot_length	no	missense	exon	LOC_Os10g34884.1	12341950	qCDP10.1	2	No	No	RIPER7 - Ripening-related family protein precursor, expressed	0.000577205
612	140	4	16	14.7482	1.35049e-06	Filtered_Stress_Shoot_length	no	synonymous	intron	LOC_Os01g66140.1	1369053	qCDP1.1	2	No	No	plus-3 domain containing protein, putative, expressed	0.000577205
17846	105	8	57	14.6612	1.36094e-06	Lost_Root_length	no	synonymous	intron	LOC_Os09g19170.1	11026548	qCDP9.2	1	No	No	expressed protein	0.000577205
16026	94	43	34	14.6486	1.3672e-06	Shoot_weight	no	synonymous	intron	LOC_Os09g15350.1	10898522	qCDP9.1	2	No	No	expressed protein	0.000577205
16014	94	43	34	14.6486	1.3672e-06	Shoot_weight	no	synonymous	intron	LOC_Os09g15350.2	10898522	qCDP9.1	2	No	No	expressed protein	0.000577205
16295	132	4	35	14.6473	1.36865e-06	Shoot_weight	no	synonymous	intron	LOC_Os09g15400.1	10900322	qCDP9.1	1	No	No	inositol monophosphatase family protein, putative, expressed	0.000577205
17924	46	79	45	14.6494	1.3747e-06	Lost_Root_length	no	synonymous	intron	LOC_Os09g19274.1	11031110	qCDP9.2	2	No	No	expressed protein	0.000577205
17923	46	79	45	14.6494	1.3747e-06	Lost_Root_length	no	synonymous	intron	LOC_Os09g19274.1	11031110	qCDP9.2	2	No	No	expressed protein	0.000577205
16281	132	5	34	14.6364	1.38143e-06	Shoot_weight	no	synonymous	intron	LOC_Os09g15389.2	10899826	qCDP9.1	1	No	No	expressed protein	0.000577205
16157	132	5	34	14.6364	1.38143e-06	Shoot_weight	no	synonymous	intron	LOC_Os09g15389.1	10899826	qCDP9.1	1	No	No	expressed protein	0.000577205
10379	57	5	108	14.6336	1.39332e-06	Stress_Shoot_weight	no	synonymous	intron	LOC_Os06g35540.1	7535806	qCDP6.1	5	No	No	aminotransferase, classes I and II, domain containing protein, expressed	0.000577205
10378	57	5	108	14.6336	1.39332e-06	Stress_Shoot_weight	no	synonymous	intron	LOC_Os06g35540.1	7535805	qCDP6.1	5	No	No	aminotransferase, classes I and II, domain containing protein, expressed	0.000577205
27056	46	4	110	14.709	1.39583e-06	Filtered_Stress_Shoot_length	no	synonymous	intron	LOC_Os12g41670.1	15178710	qCDP12.3	5	No	No	expressed protein	0.000577205
27055	46	4	110	14.709	1.39583e-06	Filtered_Stress_Shoot_length	no	synonymous	intron	LOC_Os12g41670.1	15178710	qCDP12.3	5	No	No	expressed protein	0.000577205
16503	133	5	33	14.5898	1.43743e-06	Shoot_weight	no	synonymous	intron	LOC_Os09g15420.1	10900855	qCDP9.1	2	No	No	NAD dependent epimerase/dehydratase family protein, putative, expressed	0.000577205
17954	124	5	41	14.5812	1.45677e-06	Lost_Root_length	no	synonymous	intron	LOC_Os09g19274.1	11031137	qCDP9.2	2	No	No	expressed protein	0.000577205
17945	124	4	42	14.579	1.45961e-06	Lost_Root_length	no	synonymous	intron	LOC_Os09g19274.1	11031130	qCDP9.2	2	No	No	expressed protein	0.000577205
14167	146	4	23	14.5028	1.52973e-06	Width_WO_husk	no	missense	exon	LOC_Os08g43200.1	10401178	qCDP8.1	5	Yes	No	dehydration-responsive element-binding protein, putative, expressed	0.000577205
14166	146	4	23	14.5028	1.52973e-06	Width_WO_husk	no	missense	exon	LOC_Os08g43200.1	10401177	qCDP8.1	5	Yes	No	dehydration-responsive element-binding protein, putative, expressed	0.000577205
10248	86	5	72	14.5637	1.54615e-06	Filtered_Shoot_length	no	synonymous	intron	LOC_Os06g35524.1	7535480	qCDP6.1	1	No	No	expressed protein	0.000577205
10517	140	5	28	14.4773	1.56343e-06	Width_WO_husk	no	synonymous	intron	LOC_Os06g35630.1	7537813	qCDP6.1	2	No	No	reticuline oxidase-like protein precursor, putative, expressed	0.000577205
16020	101	35	35	14.4719	1.58935e-06	Shoot_weight	no	synonymous	intron	LOC_Os09g15350.2	10898534	qCDP9.1	2	No	No	expressed protein	0.000577205
16032	101	35	35	14.4719	1.58935e-06	Shoot_weight	no	synonymous	intron	LOC_Os09g15350.1	10898534	qCDP9.1	2	No	No	expressed protein	0.000577205
10785	87	10	63	14.5368	1.61383e-06	Filtered_Stress_Shoot_length	no	synonymous	exon	LOC_Os06g35740.1	7540598	qCDP6.1	1	No	No	expressed protein	0.000578932
10519	54	6	110	14.4584	1.61751e-06	Stress_Shoot_weight	no	synonymous	intron	LOC_Os06g35630.1	7537814	qCDP6.1	2	No	No	reticuline oxidase-like protein precursor, putative, expressed	0.000578932
10520	54	6	110	14.4584	1.61751e-06	Stress_Shoot_weight	no	synonymous	intron	LOC_Os06g35630.1	7537814	qCDP6.1	2	No	No	reticuline oxidase-like protein precursor, putative, expressed	0.000578932
10518	54	6	110	14.4584	1.61751e-06	Stress_Shoot_weight	no	synonymous	intron	LOC_Os06g35630.1	7537814	qCDP6.1	2	No	No	reticuline oxidase-like protein precursor, putative, expressed	0.000578932
20822	12	73	78	14.5103	1.61765e-06	Filtered_Shoot_length	no	synonymous	exon	LOC_Os10g34884.1	12341955	qCDP10.1	2	No	No	RIPER7 - Ripening-related family protein precursor, expressed	0.000578932
10083	57	6	107	14.4434	1.63837e-06	Stress_Shoot_weight	no	synonymous	intron	LOC_Os06g35480.1	7534196	qCDP6.1	2	No	No	peroxidase precursor, putative, expressed	0.00057911
10018	86	5	72	14.4943	1.63967e-06	Filtered_Shoot_length	no	synonymous	intron	LOC_Os06g35470.1	7534075	qCDP6.1	1	No	No	L1P family of ribosomal proteins domain containing protein, expressed	0.00057911
10294	86	6	71	14.4897	1.646e-06	Filtered_Shoot_length	no	synonymous	intron	LOC_Os06g35530.1	7535643	qCDP6.1	2	Yes	No	CGMC_GSK.8 - CGMC includes CDA, MAPK, GSK3, and CLKC kinases, expressed	0.00057911
10151	86	4	73	14.4897	1.64608e-06	Filtered_Shoot_length	no	synonymous	intron	LOC_Os06g35520.1	7535184	qCDP6.1	1	Yes	No	peroxidase precursor, putative, expressed	0.00057911
10333	86	4	73	14.4897	1.64608e-06	Filtered_Shoot_length	no	synonymous	intron	LOC_Os06g35540.1	7535760	qCDP6.1	5	No	No	aminotransferase, classes I and II, domain containing protein, expressed	0.00057911
10403	86	4	73	14.4897	1.64608e-06	Filtered_Shoot_length	no	missense	exon	LOC_Os06g35560.1	7536269	qCDP6.1	1	No	No	reticuline oxidase-like protein precursor, putative, expressed	0.00057911
10755	86	4	73	14.4897	1.64608e-06	Filtered_Shoot_length	no	missense	exon	LOC_Os06g35700.1	7539820	qCDP6.1	1	No	No	reticuline oxidase-like protein precursor, putative, expressed	0.00057911
10674	86	4	73	14.4896	1.64615e-06	Filtered_Shoot_length	no	synonymous	exon	LOC_Os06g35700.1	7539740	qCDP6.1	1	No	No	reticuline oxidase-like protein precursor, putative, expressed	0.00057911
15979	133	4	34	14.3997	1.69038e-06	Shoot_weight	no	synonymous	intron	LOC_Os09g15340.1	10898453	qCDP9.1	1	No	No	hydrolase, NUDIX family, domain containing protein, expressed	0.000593546
9972	78	4	88	14.3974	1.70382e-06	Stress_Shoot_weight	no	synonymous	intron	LOC_Os06g35470.1	7534029	qCDP6.1	1	No	No	L1P family of ribosomal proteins domain containing protein, expressed	0.000593985
17110	118	41	4	14.4471	1.70649e-06	Filtered_Shoot_length	no	synonymous	intron	LOC_Os09g18470.1	11016049	qCDP9.2	1	No	No	oxidoreductase, 2OG-Fe oxygenase family protein, putative, expressed	0.000593985
14444	122	4	35	14.4598	1.71078e-06	Filtered_Length_WO_husk	no	synonymous	intron	LOC_Os08g43334.1	10403318	qCDP8.1	9	No	No	HSF-type DNA-binding domain containing protein, expressed	0.000593985
14917	122	4	35	14.4598	1.71078e-06	Filtered_Length_WO_husk	no	synonymous	intron	LOC_Os08g43334.2	10403318	qCDP8.1	9	No	No	HSF-type DNA-binding domain containing protein, expressed	0.000593985
26416	142	22	6	14.3877	1.71798e-06	Stress_Shoot_thickness	no	missense	exon	LOC_Os12g41600.2	15176320	qCDP12.3	1	No	No	OsSAUR57 - Auxin-responsive SAUR gene family member, expressed	0.000594259
14398	115	4	52	14.3567	1.75357e-06	Shoot_weight	no	synonymous	exon	LOC_Os08g43334.1	10403253	qCDP8.1	9	No	No	HSF-type DNA-binding domain containing protein, expressed	0.000594426
14871	115	4	52	14.3567	1.75357e-06	Shoot_weight	no	synonymous	intron	LOC_Os08g43334.2	10403253	qCDP8.1	9	No	No	HSF-type DNA-binding domain containing protein, expressed	0.000594426
17065	108	11	44	14.4047	1.76888e-06	Filtered_Shoot_length	no	synonymous	intron	LOC_Os09g18470.1	11016005	qCDP9.2	1	No	No	oxidoreductase, 2OG-Fe oxygenase family protein, putative, expressed	0.000598523
10342	57	5	108	14.3451	1.78152e-06	Stress_Shoot_weight	no	synonymous	intron	LOC_Os06g35540.1	7535769	qCDP6.1	5	No	No	aminotransferase, classes I and II, domain containing protein, expressed	0.000601635
9969	56	4	110	14.3432	1.78454e-06	Stress_Shoot_weight	no	synonymous	intron	LOC_Os06g35470.1	7534026	qCDP6.1	1	No	No	L1P family of ribosomal proteins domain containing protein, expressed	0.000601635
10391	56	8	107	14.3058	1.83158e-06	Shoot_weight	no	synonymous	intron	LOC_Os06g35560.1	7536258	qCDP6.1	1	No	No	reticuline oxidase-like protein precursor, putative, expressed	0.000605252
10390	55	7	108	14.3035	1.84598e-06	Stress_Shoot_weight	no	synonymous	intron	LOC_Os06g35560.1	7536257	qCDP6.1	1	No	No	reticuline oxidase-like protein precursor, putative, expressed	0.000605252
16478	133	8	30	14.2741	1.88176e-06	Shoot_weight	no	synonymous	intron	LOC_Os09g15420.1	10900830	qCDP9.1	2	No	No	NAD dependent epimerase/dehydratase family protein, putative, expressed	0.000605252
10495	57	4	109	14.2782	1.88633e-06	Stress_Shoot_weight	no	synonymous	intron	LOC_Os06g35590.1	7537039	qCDP6.1	2	No	No	reticuline oxidase-like protein precursor, putative, expressed	0.000605252
10020	57	4	109	14.2782	1.88633e-06	Stress_Shoot_weight	no	synonymous	intron	LOC_Os06g35470.1	7534077	qCDP6.1	1	No	No	L1P family of ribosomal proteins domain containing protein, expressed	0.000605252
10269	57	4	109	14.2782	1.88633e-06	Stress_Shoot_weight	no	synonymous	intron	LOC_Os06g35530.1	7535618	qCDP6.1	2	Yes	No	CGMC_GSK.8 - CGMC includes CDA, MAPK, GSK3, and CLKC kinases, expressed	0.000605252
10285	57	4	109	14.2782	1.88633e-06	Stress_Shoot_weight	no	synonymous	exon	LOC_Os06g35530.1	7535634	qCDP6.1	2	Yes	No	CGMC_GSK.8 - CGMC includes CDA, MAPK, GSK3, and CLKC kinases, expressed	0.000605252
10289	57	4	109	14.2782	1.88633e-06	Stress_Shoot_weight	no	synonymous	intron	LOC_Os06g35530.1	7535638	qCDP6.1	2	Yes	No	CGMC_GSK.8 - CGMC includes CDA, MAPK, GSK3, and CLKC kinases, expressed	0.000605252
10508	57	4	109	14.2782	1.88633e-06	Stress_Shoot_weight	no	synonymous	exon	LOC_Os06g35590.1	7537053	qCDP6.1	2	No	No	reticuline oxidase-like protein precursor, putative, expressed	0.000605252
10021	57	4	109	14.2782	1.88633e-06	Stress_Shoot_weight	no	synonymous	exon	LOC_Os06g35470.1	7534078	qCDP6.1	1	No	No	L1P family of ribosomal proteins domain containing protein, expressed	0.000605252
17956	59	68	43	14.2694	1.9005e-06	Lost_Root_length	no	synonymous	intron	LOC_Os09g19274.1	11031139	qCDP9.2	2	No	No	expressed protein	0.000607704
17957	59	68	43	14.2694	1.9005e-06	Lost_Root_length	no	synonymous	intron	LOC_Os09g19274.1	11031139	qCDP9.2	2	No	No	expressed protein	0.000607704
10408	57	4	109	14.2459	1.93911e-06	Stress_Shoot_weight	no	missense	exon	LOC_Os06g35560.1	7536275	qCDP6.1	1	No	No	reticuline oxidase-like protein precursor, putative, expressed	0.00061823
15540	42	4	115	14.3111	1.94007e-06	Filtered_Length_WO_husk	no	synonymous	intron	LOC_Os08g43370.1	10404182	qCDP8.1	9	Yes	No	6-phosphogluconolactonase, putative, expressed	0.00061823
20314	85	5	71	14.3009	1.95681e-06	Filtered_Length_WO_husk	no	synonymous	intron	LOC_Os10g34680.1	12338372	qCDP10.1	1	Yes	No	vacuolar protein sorting-associated protein 52, putative, expressed	0.000621072
10300	56	5	109	14.2339	1.959e-06	Stress_Shoot_weight	no	synonymous	intron	LOC_Os06g35530.1	7535649	qCDP6.1	2	Yes	No	CGMC_GSK.8 - CGMC includes CDA, MAPK, GSK3, and CLKC kinases, expressed	0.000621072
10076	57	6	107	14.2282	1.96855e-06	Stress_Shoot_weight	no	missense	exon	LOC_Os06g35480.1	7534189	qCDP6.1	2	No	No	peroxidase precursor, putative, expressed	0.000623041
3685	26	45	90	14.2852	1.98306e-06	Filtered_Length_WO_husk	no	synonymous	intron	LOC_Os03g03370.1	2844309	qCDP3.1	2	No	No	fatty acid hydroxylase, putative, expressed	0.000623125
3726	26	45	90	14.2852	1.98306e-06	Filtered_Length_WO_husk	no	synonymous	intron	LOC_Os03g03370.2	2844309	qCDP3.1	2	No	No	fatty acid hydroxylase, putative, expressed	0.000623125
17302	112	6	52	14.1918	2.03088e-06	Lost_Root_length	no	synonymous	intron	LOC_Os09g18594.2	11020748	qCDP9.2	1	No	No	protein kinase domain containing protein, expressed	0.000623675
17288	112	6	52	14.1918	2.03088e-06	Lost_Root_length	no	missense	exon	LOC_Os09g18594.1	11020748	qCDP9.2	1	No	No	protein kinase domain containing protein, expressed	0.000623675
9972	77	4	79	14.2569	2.04454e-06	Filtered_Stress_Shoot_length	no	synonymous	intron	LOC_Os06g35470.1	7534029	qCDP6.1	1	No	No	L1P family of ribosomal proteins domain containing protein, expressed	0.000626835
203	113	5	53	14.1741	2.04986e-06	Root_length	no	synonymous	intron	LOC_Os01g66100.1	1367958	qCDP1.1	2	No	No	gibberellin 20 oxidase 2, putative, expressed	0.000627431
43	88	4	79	14.1674	2.06157e-06	Root_length	no	synonymous	intron	LOC_Os01g65920.1	1365506	qCDP1.1	1	Yes	No	F-box/LRR-repeat protein 2, putative, expressed	0.00062998
16597	78	6	79	14.216	2.07598e-06	Filtered_Shoot_length	no	synonymous	intron	LOC_Os09g15430.1	10901070	qCDP9.1	1	No	No	zinc finger family protein, putative, expressed	0.000631271
10164	57	4	109	14.1653	2.07736e-06	Stress_Shoot_weight	no	synonymous	intron	LOC_Os06g35524.1	7535380	qCDP6.1	1	No	No	expressed protein	0.000631271
16594	78	5	80	14.2141	2.07936e-06	Filtered_Shoot_length	no	synonymous	intron	LOC_Os09g15430.1	10901067	qCDP9.1	1	No	No	zinc finger family protein, putative, expressed	0.000631271
16613	78	5	80	14.2141	2.07936e-06	Filtered_Shoot_length	no	synonymous	intron	LOC_Os09g15430.1	10901086	qCDP9.1	1	No	No	zinc finger family protein, putative, expressed	0.000631271
20824	12	72	79	14.2026	2.09983e-06	Filtered_Shoot_length	no	synonymous	exon	LOC_Os10g34884.1	12341957	qCDP10.1	2	No	No	RIPER7 - Ripening-related family protein precursor, expressed	0.000636445
13935	125	38	8	14.132	2.12499e-06	Shoot_weight	no	synonymous	intron	LOC_Os08g43180.1	10400368	qCDP8.1	5	No	No	expressed protein	0.000642937
18018	49	78	43	14.137	2.12815e-06	Lost_Root_length	no	synonymous	intron	LOC_Os09g19274.1	11031199	qCDP9.2	2	No	No	expressed protein	0.000642937
10433	57	40	73	14.1176	2.16384e-06	Stress_Shoot_weight	no	synonymous	intron	LOC_Os06g35574.1	7536651	qCDP6.1	1	Yes	No	mki67 protein, putative, expressed	0.000652658
25726	116	14	40	14.1101	2.17779e-06	Stress_Shoot_weight	no	missense	exon	LOC_Os12g41450.1	15172679	qCDP12.3	1	No	No	F-box domain containing protein, expressed	0.000655803
10209	57	7	106	14.0726	2.24885e-06	Stress_Shoot_weight	no	synonymous	intron	LOC_Os06g35524.1	7535441	qCDP6.1	1	No	No	expressed protein	0.00067393
16437	134	4	33	14.0508	2.27812e-06	Shoot_weight	no	synonymous	intron	LOC_Os09g15420.1	10900789	qCDP9.1	2	No	No	NAD dependent epimerase/dehydratase family protein, putative, expressed	0.00068051
18016	49	78	43	14.0514	2.28998e-06	Lost_Root_length	no	synonymous	intron	LOC_Os09g19274.1	11031198	qCDP9.2	2	No	No	expressed protein	0.000681865
18017	49	78	43	14.0514	2.28998e-06	Lost_Root_length	no	synonymous	intron	LOC_Os09g19274.1	11031198	qCDP9.2	2	No	No	expressed protein	0.000681865
10626	127	8	38	14.0243	2.30448e-06	Height_WO_husk	no	synonymous	intron	LOC_Os06g35670.2	7539310	qCDP6.1	5	No	No	expressed protein	0.000682578
10589	127	8	38	14.0243	2.30448e-06	Height_WO_husk	no	synonymous	intron	LOC_Os06g35670.1	7539310	qCDP6.1	5	No	No	expressed protein	0.000682578
10581	47	93	21	14.0697	2.38064e-06	Filtered_Length_WO_husk	no	synonymous	intron	LOC_Os06g35670.1	7539297	qCDP6.1	5	No	No	expressed protein	0.000682578
10618	47	93	21	14.0697	2.38064e-06	Filtered_Length_WO_husk	no	synonymous	intron	LOC_Os06g35670.2	7539297	qCDP6.1	5	No	No	expressed protein	0.000682578
10636	123	20	27	14.006	2.38078e-06	Stress_Shoot_weight	no	synonymous	exon	LOC_Os06g35670.2	7539325	qCDP6.1	5	No	No	expressed protein	0.000682578
10599	123	20	27	14.006	2.38078e-06	Stress_Shoot_weight	no	synonymous	exon	LOC_Os06g35670.1	7539325	qCDP6.1	5	No	No	expressed protein	0.000682578
10597	44	14	102	14.0737	2.38777e-06	Filtered_Stress_Shoot_length	no	synonymous	exon	LOC_Os06g35670.1	7539322	qCDP6.1	5	No	No	expressed protein	0.000682578
10634	44	14	102	14.0737	2.38777e-06	Filtered_Stress_Shoot_length	no	synonymous	exon	LOC_Os06g35670.2	7539322	qCDP6.1	5	No	No	expressed protein	0.000682578
17975	59	66	45	14.0017	2.38949e-06	Lost_Root_length	no	synonymous	intron	LOC_Os09g19274.1	11031159	qCDP9.2	2	No	No	expressed protein	0.000682578
17974	59	66	45	14.0017	2.38949e-06	Lost_Root_length	no	synonymous	intron	LOC_Os09g19274.1	11031159	qCDP9.2	2	No	No	expressed protein	0.000682578
3693	36	8	129	13.9747	2.40473e-06	Height_WO_husk	no	synonymous	intron	LOC_Os03g03370.1	2844316	qCDP3.1	2	No	No	fatty acid hydroxylase, putative, expressed	0.000682578
3692	36	8	129	13.9747	2.40473e-06	Height_WO_husk	no	synonymous	intron	LOC_Os03g03370.1	2844316	qCDP3.1	2	No	No	fatty acid hydroxylase, putative, expressed	0.000682578
3733	36	8	129	13.9747	2.40473e-06	Height_WO_husk	no	synonymous	intron	LOC_Os03g03370.2	2844316	qCDP3.1	2	No	No	fatty acid hydroxylase, putative, expressed	0.000682578
3734	36	8	129	13.9747	2.40473e-06	Height_WO_husk	no	synonymous	intron	LOC_Os03g03370.2	2844316	qCDP3.1	2	No	No	fatty acid hydroxylase, putative, expressed	0.000682578
20816	17	66	80	14.0414	2.40816e-06	Filtered_Shoot_length	no	missense	exon	LOC_Os10g34884.1	12341949	qCDP10.1	2	No	No	RIPER7 - Ripening-related family protein precursor, expressed	0.000682578
16477	133	9	29	13.9823	2.41573e-06	Shoot_weight	no	synonymous	intron	LOC_Os09g15420.1	10900829	qCDP9.1	2	No	No	NAD dependent epimerase/dehydratase family protein, putative, expressed	0.000682578
10329	56	5	109	13.9876	2.41854e-06	Stress_Shoot_weight	no	synonymous	intron	LOC_Os06g35530.1	7535685	qCDP6.1	2	Yes	No	CGMC_GSK.8 - CGMC includes CDA, MAPK, GSK3, and CLKC kinases, expressed	0.000682578
10312	57	5	108	13.9861	2.42153e-06	Stress_Shoot_weight	no	synonymous	intron	LOC_Os06g35530.1	7535667	qCDP6.1	2	Yes	No	CGMC_GSK.8 - CGMC includes CDA, MAPK, GSK3, and CLKC kinases, expressed	0.000682578
10107	58	5	108	13.9679	2.44578e-06	Shoot_weight	no	synonymous	intron	LOC_Os06g35490.1	7534673	qCDP6.1	4	No	No	peroxidase precursor, putative, expressed	0.000686515
10263	57	5	108	13.9578	2.48098e-06	Stress_Shoot_weight	no	synonymous	intron	LOC_Os06g35530.1	7535612	qCDP6.1	2	Yes	No	CGMC_GSK.8 - CGMC includes CDA, MAPK, GSK3, and CLKC kinases, expressed	0.000695346
20823	14	72	77	14.0001	2.49432e-06	Filtered_Shoot_length	no	synonymous	exon	LOC_Os10g34884.1	12341956	qCDP10.1	2	No	No	RIPER7 - Ripening-related family protein precursor, expressed	0.000698034
9957	57	5	108	13.9466	2.50503e-06	Stress_Shoot_weight	no	synonymous	intron	LOC_Os06g35470.1	7534013	qCDP6.1	1	No	No	L1P family of ribosomal proteins domain containing protein, expressed	0.00069998
336	133	5	32	13.9414	2.5161e-06	Stress_Shoot_weight	no	synonymous	exon	LOC_Os01g66110.1	1368126	qCDP1.1	1	No	No	methyltransferase, putative, expressed	0.000702019
10334	57	4	109	13.9227	2.55684e-06	Stress_Shoot_weight	no	synonymous	intron	LOC_Os06g35540.1	7535761	qCDP6.1	5	No	No	aminotransferase, classes I and II, domain containing protein, expressed	0.000711254
10266	57	5	108	13.9201	2.56258e-06	Stress_Shoot_weight	no	synonymous	intron	LOC_Os06g35530.1	7535615	qCDP6.1	2	Yes	No	CGMC_GSK.8 - CGMC includes CDA, MAPK, GSK3, and CLKC kinases, expressed	0.000711786
11303	114	32	27	13.8916	2.5826e-06	Width_WO_husk	no	synonymous	intron	LOC_Os07g36560.1	8901600	qCDP7.1	1	No	No	transferase family protein, putative, expressed	0.000716276
4478	25	4	132	13.9613	2.61009e-06	Filtered_Length_WO_husk	no	synonymous	intron	LOC_Os03g03470.2	2846060	qCDP3.1	1	No	No	expressed protein	0.000720514
4662	25	4	132	13.9613	2.61009e-06	Filtered_Length_WO_husk	no	synonymous	intron	LOC_Os03g03470.1	2846060	qCDP3.1	1	No	No	expressed protein	0.000720514
10075	57	5	108	13.8972	2.61336e-06	Stress_Shoot_weight	no	missense	exon	LOC_Os06g35480.1	7534188	qCDP6.1	2	No	No	peroxidase precursor, putative, expressed	0.000720514
15433	66	5	100	13.8445	2.71894e-06	Root_length	no	synonymous	intron	LOC_Os08g43360.1	10404079	qCDP8.1	5	No	No	RNA recognition motif containing protein, putative, expressed	0.000739758
15492	66	5	100	13.8445	2.71894e-06	Root_length	no	synonymous	intron	LOC_Os08g43360.2	10404079	qCDP8.1	5	No	No	RNA recognition motif containing protein, putative, expressed	0.000739758
16334	134	4	33	13.8353	2.74049e-06	Shoot_weight	no	synonymous	intron	LOC_Os09g15420.1	10900683	qCDP9.1	2	No	No	NAD dependent epimerase/dehydratase family protein, putative, expressed	0.000744532
17848	108	5	57	13.832	2.76357e-06	Lost_Root_length	no	synonymous	intron	LOC_Os09g19170.1	11026550	qCDP9.2	1	No	No	expressed protein	0.00074753
27056	51	4	115	13.8212	2.78922e-06	Stress_Shoot_weight	no	synonymous	intron	LOC_Os12g41670.1	15178710	qCDP12.3	5	No	No	expressed protein	0.000748394
27055	51	4	115	13.8212	2.78922e-06	Stress_Shoot_weight	no	synonymous	intron	LOC_Os12g41670.1	15178710	qCDP12.3	5	No	No	expressed protein	0.000748394
15765	137	5	29	13.7863	2.85822e-06	Shoot_weight	no	synonymous	intron	LOC_Os09g15330.2	10897761	qCDP9.1	1	No	No	transporter family protein, putative, expressed	0.000748394
17094	112	40	11	13.8142	2.92231e-06	Filtered_Shoot_length	no	synonymous	intron	LOC_Os09g18470.1	11016033	qCDP9.2	1	No	No	oxidoreductase, 2OG-Fe oxygenase family protein, putative, expressed	0.000756992
17095	112	40	11	13.8142	2.92231e-06	Filtered_Shoot_length	no	synonymous	intron	LOC_Os09g18470.1	11016033	qCDP9.2	1	No	No	oxidoreductase, 2OG-Fe oxygenase family protein, putative, expressed	0.000756992
18024	109	19	42	13.7304	3.01541e-06	Lost_Root_length	no	synonymous	intron	LOC_Os09g19274.1	11031205	qCDP9.2	2	No	No	expressed protein	0.000756992
4727	25	123	13	13.7886	3.02315e-06	Filtered_Length_WO_husk	no	synonymous	intron	LOC_Os03g03470.1	2846131	qCDP3.1	1	No	No	expressed protein	0.000756992
4543	25	123	13	13.7886	3.02315e-06	Filtered_Length_WO_husk	no	synonymous	intron	LOC_Os03g03470.2	2846131	qCDP3.1	1	No	No	expressed protein	0.000756992
15496	70	4	99	13.7069	3.02728e-06	Seed_volume	no	synonymous	intron	LOC_Os08g43360.2	10404083	qCDP8.1	5	No	No	RNA recognition motif containing protein, putative, expressed	0.000756992
15437	70	4	99	13.7069	3.02728e-06	Seed_volume	no	synonymous	intron	LOC_Os08g43360.1	10404083	qCDP8.1	5	No	No	RNA recognition motif containing protein, putative, expressed	0.000756992
27397	87	20	43	13.8646	3.04758e-06	Filtered_Stress_Chlorophyll_B	no	synonymous	intron	LOC_Os12g41690.1	15179239	qCDP12.3	1	No	No	membrane associated DUF588 domain containing protein, putative, expressed	0.000756992
27015	110	16	35	13.7767	3.05389e-06	Filtered_Length_WO_husk	no	missense	exon	LOC_Os12g41660.1	15178299	qCDP12.3	1	No	No	expressed protein	0.000756992
14237	149	4	20	13.6865	3.08117e-06	Width_WO_husk	no	missense	exon	LOC_Os08g43240.1	10401785	qCDP8.1	8	No	No	LTPL97 - Protease inhibitor/seed storage/LTP family protein precursor, expressed	0.000756992
10158	140	4	29	13.6769	3.10671e-06	Height_WO_husk	no	synonymous	intron	LOC_Os06g35524.1	7535373	qCDP6.1	1	No	No	expressed protein	0.000756992
10497	119	5	47	13.6839	3.12124e-06	Shoot_weight	no	synonymous	intron	LOC_Os06g35590.1	7537041	qCDP6.1	2	No	No	reticuline oxidase-like protein precursor, putative, expressed	0.000756992
14409	79	4	77	13.7198	3.22538e-06	Filtered_Stress_Shoot_length	no	synonymous	intron	LOC_Os08g43334.1	10403281	qCDP8.1	9	No	No	HSF-type DNA-binding domain containing protein, expressed	0.00076173
14882	79	4	77	13.7198	3.22538e-06	Filtered_Stress_Shoot_length	no	synonymous	intron	LOC_Os08g43334.2	10403281	qCDP8.1	9	No	No	HSF-type DNA-binding domain containing protein, expressed	0.00076173
16408	133	13	25	13.6366	3.25075e-06	Shoot_weight	no	synonymous	intron	LOC_Os09g15420.1	10900759	qCDP9.1	2	No	No	NAD dependent epimerase/dehydratase family protein, putative, expressed	0.000764811
16407	133	13	25	13.6366	3.25075e-06	Shoot_weight	no	synonymous	intron	LOC_Os09g15420.1	10900758	qCDP9.1	2	No	No	NAD dependent epimerase/dehydratase family protein, putative, expressed	0.000764811
14555	98	4	58	13.7067	3.26136e-06	Filtered_Stress_Shoot_length	no	synonymous	intron	LOC_Os08g43334.1	10403441	qCDP8.1	9	No	No	HSF-type DNA-binding domain containing protein, expressed	0.00076537
15028	98	4	58	13.7067	3.26136e-06	Filtered_Stress_Shoot_length	no	synonymous	intron	LOC_Os08g43334.2	10403441	qCDP8.1	9	No	No	HSF-type DNA-binding domain containing protein, expressed	0.00076537
17962	118	5	37	13.7028	3.27219e-06	Filtered_Stress_Shoot_length	no	synonymous	intron	LOC_Os09g19274.1	11031143	qCDP9.2	2	No	No	expressed protein	0.000766213
10561	84	7	69	13.7025	3.27318e-06	Filtered_Stress_Shoot_length	no	missense	exon	LOC_Os06g35660.1	7538992	qCDP6.1	1	No	No	reticuline oxidase-like protein precursor, putative, expressed	0.000766213
17087	23	93	47	13.6742	3.29302e-06	Filtered_Shoot_length	no	missense	exon	LOC_Os09g18470.1	11016027	qCDP9.2	1	No	No	oxidoreductase, 2OG-Fe oxygenase family protein, putative, expressed	0.000769506
17087	22	91	47	13.6922	3.30211e-06	Filtered_Stress_Shoot_length	no	missense	exon	LOC_Os09g18470.1	11016027	qCDP9.2	1	No	No	oxidoreductase, 2OG-Fe oxygenase family protein, putative, expressed	0.000769728
17081	113	44	6	13.6701	3.30474e-06	Filtered_Shoot_length	no	synonymous	intron	LOC_Os09g18470.1	11016021	qCDP9.2	1	No	No	oxidoreductase, 2OG-Fe oxygenase family protein, putative, expressed	0.000769728
17074	115	44	4	13.6546	3.34878e-06	Filtered_Shoot_length	no	synonymous	intron	LOC_Os09g18470.1	11016014	qCDP9.2	1	No	No	oxidoreductase, 2OG-Fe oxygenase family protein, putative, expressed	0.000778038
10037	56	9	105	13.5919	3.3967e-06	Stress_Shoot_weight	no	synonymous	intron	LOC_Os06g35470.1	7534096	qCDP6.1	1	No	No	L1P family of ribosomal proteins domain containing protein, expressed	0.000786226
26416	142	22	6	13.586	3.41373e-06	Stress_Root_weight	no	missense	exon	LOC_Os12g41600.2	15176320	qCDP12.3	1	No	No	OsSAUR57 - Auxin-responsive SAUR gene family member, expressed	0.000789186
10626	119	7	35	13.6353	3.44515e-06	Filtered_Length_WO_husk	no	synonymous	intron	LOC_Os06g35670.2	7539310	qCDP6.1	5	No	No	expressed protein	0.000794476
10589	119	7	35	13.6353	3.44515e-06	Filtered_Length_WO_husk	no	synonymous	intron	LOC_Os06g35670.1	7539310	qCDP6.1	5	No	No	expressed protein	0.000794476
16572	133	4	34	13.5602	3.47182e-06	Shoot_weight	no	synonymous	intron	LOC_Os09g15430.1	10901044	qCDP9.1	1	No	No	zinc finger family protein, putative, expressed	0.000795346
22263	75	6	90	13.5578	3.47906e-06	Root_length	no	synonymous	intron	LOC_Os10g35110.1	12347073	qCDP10.1	1	Yes	No	alpha-galactosidase precursor, putative, expressed	0.000795346
22451	75	6	90	13.5578	3.47906e-06	Root_length	no	synonymous	intron	LOC_Os10g35110.3	12347073	qCDP10.1	1	Yes	No	alpha-galactosidase precursor, putative, expressed	0.000795346
17945	118	4	38	13.6177	3.51828e-06	Filtered_Stress_Shoot_length	no	synonymous	intron	LOC_Os09g19274.1	11031130	qCDP9.2	2	No	No	expressed protein	0.000795346
25726	117	14	40	13.539	3.5357e-06	Shoot_weight	no	missense	exon	LOC_Os12g41450.1	15172679	qCDP12.3	1	No	No	F-box domain containing protein, expressed	0.000796604
17954	118	5	37	13.6067	3.55139e-06	Filtered_Stress_Shoot_length	no	synonymous	intron	LOC_Os09g19274.1	11031137	qCDP9.2	2	No	No	expressed protein	0.000799171
15438	68	4	99	13.5293	3.56527e-06	Root_length	no	synonymous	intron	LOC_Os08g43360.1	10404084	qCDP8.1	5	No	No	RNA recognition motif containing protein, putative, expressed	0.000800359
15497	68	4	99	13.5293	3.56527e-06	Root_length	no	synonymous	intron	LOC_Os08g43360.2	10404084	qCDP8.1	5	No	No	RNA recognition motif containing protein, putative, expressed	0.000800359
18030	113	4	53	13.5287	3.58627e-06	Lost_Root_length	no	synonymous	intron	LOC_Os09g19274.1	11031210	qCDP9.2	2	No	No	expressed protein	0.000804102
10294	84	6	70	13.5926	3.59443e-06	Filtered_Stress_Shoot_length	no	synonymous	intron	LOC_Os06g35530.1	7535643	qCDP6.1	2	Yes	No	CGMC_GSK.8 - CGMC includes CDA, MAPK, GSK3, and CLKC kinases, expressed	0.000804962
27109	85	4	81	13.4886	3.71239e-06	Lost_Root_length	no	missense	exon	LOC_Os12g41670.1	15178763	qCDP12.3	5	No	No	expressed protein	0.000828389
16737	138	6	27	13.4705	3.75076e-06	Shoot_weight	no	synonymous	intron	LOC_Os09g15520.1	10904220	qCDP9.1	4	Yes	No	oleosin, putative, expressed	0.000831734
16528	133	4	34	13.4694	3.7542e-06	Shoot_weight	no	synonymous	intron	LOC_Os09g15430.1	10901001	qCDP9.1	1	No	No	zinc finger family protein, putative, expressed	0.000831734
16350	133	4	34	13.4694	3.7542e-06	Shoot_weight	no	synonymous	intron	LOC_Os09g15420.1	10900699	qCDP9.1	2	No	No	NAD dependent epimerase/dehydratase family protein, putative, expressed	0.000831734
16351	133	4	34	13.4694	3.7542e-06	Shoot_weight	no	synonymous	intron	LOC_Os09g15420.1	10900700	qCDP9.1	2	No	No	NAD dependent epimerase/dehydratase family protein, putative, expressed	0.000831734
27399	60	33	70	13.5123	3.78178e-06	Filtered_Shoot_length	no	synonymous	intron	LOC_Os12g41690.1	15179240	qCDP12.3	1	No	No	membrane associated DUF588 domain containing protein, putative, expressed	0.000835854
27398	60	33	70	13.5123	3.78178e-06	Filtered_Shoot_length	no	synonymous	intron	LOC_Os12g41690.1	15179240	qCDP12.3	1	No	No	membrane associated DUF588 domain containing protein, putative, expressed	0.000835854
18382	67	69	25	13.4823	3.92573e-06	Filtered_Length_WO_husk	no	synonymous	intron	LOC_Os09g34150.1	11345967	qCDP9.3	1	No	No	NBS-LRR disease resistance protein, putative, expressed	0.000859504
18053	67	69	25	13.4823	3.92573e-06	Filtered_Length_WO_husk	no	synonymous	intron	LOC_Os09g34150.2	11345967	qCDP9.3	1	No	No	NBS-LRR disease resistance protein, putative, expressed	0.000859504
16537	133	4	34	13.4013	3.98111e-06	Shoot_weight	no	synonymous	exon	LOC_Os09g15430.1	10901010	qCDP9.1	1	No	No	zinc finger family protein, putative, expressed	0.000865519
200	114	5	52	13.3868	4.03127e-06	Root_length	no	synonymous	exon	LOC_Os01g66100.1	1367955	qCDP1.1	2	No	No	gibberellin 20 oxidase 2, putative, expressed	0.000874382
17760	62	10	98	13.3887	4.04606e-06	Lost_Root_length	no	synonymous	intron	LOC_Os09g19170.1	11026455	qCDP9.2	1	No	No	expressed protein	0.000876568
17111	75	10	75	13.4389	4.09792e-06	Filtered_Stress_Shoot_length	no	synonymous	intron	LOC_Os09g18470.1	11016050	qCDP9.2	1	No	No	oxidoreductase, 2OG-Fe oxygenase family protein, putative, expressed	0.000885059
17114	75	10	75	13.4389	4.09792e-06	Filtered_Stress_Shoot_length	no	synonymous	intron	LOC_Os09g18470.1	11016053	qCDP9.2	1	No	No	oxidoreductase, 2OG-Fe oxygenase family protein, putative, expressed	0.000885059
10574	119	31	11	13.4302	4.10428e-06	Filtered_Length_WO_husk	no	synonymous	intron	LOC_Os06g35670.1	7539286	qCDP6.1	5	No	No	expressed protein	0.000885059
10611	119	31	11	13.4302	4.10428e-06	Filtered_Length_WO_husk	no	synonymous	intron	LOC_Os06g35670.2	7539286	qCDP6.1	5	No	No	expressed protein	0.000885059
15708	133	5	33	13.3626	4.11654e-06	Shoot_weight	no	synonymous	intron	LOC_Os09g15320.2	10897513	qCDP9.1	1	No	No	ubiquitin-conjugating enzyme, putative, expressed	0.000886677
11513	86	5	82	13.3491	4.12222e-06	Width_WO_husk	no	synonymous	intron	LOC_Os07g36570.1	8902260	qCDP7.1	2	No	No	KI domain interacting kinase 1, putative, expressed	0.000886874
16026	90	40	33	13.3903	4.19811e-06	Filtered_Shoot_length	no	synonymous	intron	LOC_Os09g15350.1	10898522	qCDP9.1	2	No	No	expressed protein	0.000894701
16014	90	40	33	13.3903	4.19811e-06	Filtered_Shoot_length	no	synonymous	intron	LOC_Os09g15350.2	10898522	qCDP9.1	2	No	No	expressed protein	0.000894701
10057	57	6	108	13.339	4.20114e-06	Shoot_weight	no	synonymous	intron	LOC_Os06g35470.1	7534116	qCDP6.1	1	No	No	L1P family of ribosomal proteins domain containing protein, expressed	0.000894701
22304	76	4	91	13.3388	4.20188e-06	Root_length	no	synonymous	intron	LOC_Os10g35110.1	12347114	qCDP10.1	1	Yes	No	alpha-galactosidase precursor, putative, expressed	0.000894701
22492	76	4	91	13.3388	4.20188e-06	Root_length	no	synonymous	intron	LOC_Os10g35110.3	12347114	qCDP10.1	1	Yes	No	alpha-galactosidase precursor, putative, expressed	0.000894701
10473	62	38	70	13.3367	4.23125e-06	Stress_Shoot_weight	no	synonymous	intron	LOC_Os06g35574.1	7536736	qCDP6.1	1	Yes	No	mki67 protein, putative, expressed	0.000897293
16325	133	4	34	13.3302	4.23317e-06	Shoot_weight	no	synonymous	intron	LOC_Os09g15420.1	10900671	qCDP9.1	2	No	No	NAD dependent epimerase/dehydratase family protein, putative, expressed	0.000897293
12261	68	30	65	13.3363	4.39702e-06	Filtered_Shoot_length	no	synonymous	exon	LOC_Os07g36690.1	8907350	qCDP7.1	1	No	No	CSLF2 - cellulose synthase-like family F; beta1,3;1,4 glucan synthase, expressed	0.000914686
16700	78	6	79	13.3349	4.40219e-06	Filtered_Shoot_length	no	synonymous	intron	LOC_Os09g15480.1	10903293	qCDP9.1	2	No	No	Ser/Thr-rich protein T10 in DGCR region, putative, expressed	0.000914686
16521	133	4	34	13.2795	4.42233e-06	Shoot_weight	no	synonymous	exon	LOC_Os09g15420.1	10900874	qCDP9.1	2	No	No	NAD dependent epimerase/dehydratase family protein, putative, expressed	0.000917499
10562	84	5	71	13.332	4.48985e-06	Filtered_Stress_Shoot_length	no	missense	exon	LOC_Os06g35660.1	7538993	qCDP6.1	1	No	No	reticuline oxidase-like protein precursor, putative, expressed	0.00092675
11468	92	5	76	13.2329	4.5581e-06	Width_WO_husk	no	synonymous	intron	LOC_Os07g36570.1	8902216	qCDP7.1	2	No	No	KI domain interacting kinase 1, putative, expressed	0.00092675
16631	133	5	33	13.2435	4.5622e-06	Shoot_weight	no	synonymous	intron	LOC_Os09g15430.1	10901104	qCDP9.1	1	No	No	zinc finger family protein, putative, expressed	0.00092675
16630	133	5	33	13.2435	4.5622e-06	Shoot_weight	no	synonymous	intron	LOC_Os09g15430.1	10901103	qCDP9.1	1	No	No	zinc finger family protein, putative, expressed	0.00092675
18035	106	10	54	13.2478	4.56877e-06	Lost_Root_length	no	synonymous	intron	LOC_Os09g19274.1	11031213	qCDP9.2	2	No	No	expressed protein	0.00092675
18034	106	10	54	13.2478	4.56877e-06	Lost_Root_length	no	synonymous	intron	LOC_Os09g19274.1	11031213	qCDP9.2	2	No	No	expressed protein	0.00092675
10057	56	6	108	13.2442	4.58304e-06	Stress_Shoot_weight	no	synonymous	intron	LOC_Os06g35470.1	7534116	qCDP6.1	1	No	No	L1P family of ribosomal proteins domain containing protein, expressed	0.00092675
10390	56	7	108	13.2368	4.58846e-06	Shoot_weight	no	synonymous	intron	LOC_Os06g35560.1	7536257	qCDP6.1	1	No	No	reticuline oxidase-like protein precursor, putative, expressed	0.00092675
4768	25	20	116	13.2991	4.59142e-06	Filtered_Length_WO_husk	no	synonymous	intron	LOC_Os03g03470.1	2846184	qCDP3.1	1	No	No	expressed protein	0.00092675
4584	25	20	116	13.2991	4.59142e-06	Filtered_Length_WO_husk	no	synonymous	intron	LOC_Os03g03470.2	2846184	qCDP3.1	1	No	No	expressed protein	0.00092675
10268	58	4	109	13.2322	4.607e-06	Shoot_weight	no	synonymous	intron	LOC_Os06g35530.1	7535617	qCDP6.1	2	Yes	No	CGMC_GSK.8 - CGMC includes CDA, MAPK, GSK3, and CLKC kinases, expressed	0.000928887
17641	67	5	98	13.2322	4.63054e-06	Lost_Root_length	no	synonymous	intron	LOC_Os09g19160.1	11026284	qCDP9.2	2	No	No	serine/threonine-protein kinase, putative, expressed	0.000932623
15438	70	4	99	13.1996	4.69137e-06	Seed_volume	no	synonymous	intron	LOC_Os08g43360.1	10404084	qCDP8.1	5	No	No	RNA recognition motif containing protein, putative, expressed	0.000941816
15497	70	4	99	13.1996	4.69137e-06	Seed_volume	no	synonymous	intron	LOC_Os08g43360.2	10404084	qCDP8.1	5	No	No	RNA recognition motif containing protein, putative, expressed	0.000941816
10175	84	4	72	13.2584	4.78157e-06	Filtered_Stress_Shoot_length	no	synonymous	intron	LOC_Os06g35524.1	7535393	qCDP6.1	1	No	No	expressed protein	0.000953815
27553	126	5	29	13.2583	4.78179e-06	Filtered_Stress_Shoot_length	no	synonymous	intron	LOC_Os12g41690.1	15179402	qCDP12.3	1	No	No	membrane associated DUF588 domain containing protein, putative, expressed	0.000953815
10032	116	18	36	13.1948	4.78253e-06	Stress_Shoot_weight	no	synonymous	intron	LOC_Os06g35470.1	7534090	qCDP6.1	1	No	No	L1P family of ribosomal proteins domain containing protein, expressed	0.000953815
14553	73	6	94	13.1772	4.78292e-06	Width_WO_husk	no	synonymous	intron	LOC_Os08g43334.1	10403439	qCDP8.1	9	No	No	HSF-type DNA-binding domain containing protein, expressed	0.000953815
15026	73	6	94	13.1772	4.78292e-06	Width_WO_husk	no	synonymous	intron	LOC_Os08g43334.2	10403439	qCDP8.1	9	No	No	HSF-type DNA-binding domain containing protein, expressed	0.000953815
27192	102	12	47	13.2504	4.78701e-06	Filtered_Length_WO_husk	no	synonymous	intron	LOC_Os12g41680.1	15179004	qCDP12.3	1	No	No	No apical meristem protein, putative, expressed	0.000953815
17955	46	80	44	13.1843	4.82599e-06	Lost_Root_length	no	synonymous	intron	LOC_Os09g19274.1	11031138	qCDP9.2	2	No	No	expressed protein	0.000954076
17947	46	80	44	13.1843	4.82599e-06	Lost_Root_length	no	synonymous	intron	LOC_Os09g19274.1	11031132	qCDP9.2	2	No	No	expressed protein	0.000954076
27055	48	4	111	13.2197	4.85943e-06	Filtered_Shoot_length	no	synonymous	intron	LOC_Os12g41670.1	15178710	qCDP12.3	5	No	No	expressed protein	0.000954076
27056	48	4	111	13.2197	4.85943e-06	Filtered_Shoot_length	no	synonymous	intron	LOC_Os12g41670.1	15178710	qCDP12.3	5	No	No	expressed protein	0.000954076
10379	58	5	108	13.1674	4.87215e-06	Shoot_weight	no	synonymous	intron	LOC_Os06g35540.1	7535806	qCDP6.1	5	No	No	aminotransferase, classes I and II, domain containing protein, expressed	0.000954076
10378	58	5	108	13.1674	4.87215e-06	Shoot_weight	no	synonymous	intron	LOC_Os06g35540.1	7535805	qCDP6.1	5	No	No	aminotransferase, classes I and II, domain containing protein, expressed	0.000954076
16611	133	5	33	13.1648	4.88328e-06	Shoot_weight	no	synonymous	intron	LOC_Os09g15430.1	10901084	qCDP9.1	1	No	No	zinc finger family protein, putative, expressed	0.000954076
16612	133	4	34	13.1622	4.8944e-06	Shoot_weight	no	synonymous	intron	LOC_Os09g15430.1	10901085	qCDP9.1	1	No	No	zinc finger family protein, putative, expressed	0.000954076
16615	133	4	34	13.1622	4.8944e-06	Shoot_weight	no	synonymous	intron	LOC_Os09g15430.1	10901088	qCDP9.1	1	No	No	zinc finger family protein, putative, expressed	0.000954076
16618	133	4	34	13.1622	4.8944e-06	Shoot_weight	no	missense	exon	LOC_Os09g15430.1	10901091	qCDP9.1	1	No	No	zinc finger family protein, putative, expressed	0.000954076
16614	133	4	34	13.1622	4.8944e-06	Shoot_weight	no	synonymous	intron	LOC_Os09g15430.1	10901087	qCDP9.1	1	No	No	zinc finger family protein, putative, expressed	0.000954076
10270	51	4	115	13.1594	4.93107e-06	Stress_Shoot_weight	no	synonymous	intron	LOC_Os06g35530.1	7535619	qCDP6.1	2	Yes	No	CGMC_GSK.8 - CGMC includes CDA, MAPK, GSK3, and CLKC kinases, expressed	0.000954076
17595	104	11	55	13.1391	5.01841e-06	Lost_Root_length	no	synonymous	exon	LOC_Os09g19160.1	11026233	qCDP9.2	2	No	No	serine/threonine-protein kinase, putative, expressed	0.000964799
20825	14	71	78	13.165	5.09304e-06	Filtered_Shoot_length	no	synonymous	exon	LOC_Os10g34884.1	12341958	qCDP10.1	2	No	No	RIPER7 - Ripening-related family protein precursor, expressed	0.000972395
21837	92	6	62	13.1843	5.09449e-06	Filtered_Stress_Shoot_length	no	synonymous	intron	LOC_Os10g35040.1	12345619	qCDP10.1	1	No	No	receptor kinase like protein, putative, expressed	0.000972395
24124	122	6	37	13.147	5.11643e-06	Filtered_Shoot_K+	no	synonymous	intron	LOC_Os12g06090.1	14044347	qCDP12.1	1	No	No	expressed protein	0.000975581
20360	85	4	72	13.1457	5.23634e-06	Filtered_Length_WO_husk	no	synonymous	intron	LOC_Os10g34680.1	12338418	qCDP10.1	1	Yes	No	vacuolar protein sorting-associated protein 52, putative, expressed	0.000986319
20336	85	4	72	13.1457	5.23634e-06	Filtered_Length_WO_husk	no	synonymous	intron	LOC_Os10g34680.1	12338394	qCDP10.1	1	Yes	No	vacuolar protein sorting-associated protein 52, putative, expressed	0.000986319
20393	85	4	72	13.1457	5.23634e-06	Filtered_Length_WO_husk	no	synonymous	intron	LOC_Os10g34680.1	12338456	qCDP10.1	1	Yes	No	vacuolar protein sorting-associated protein 52, putative, expressed	0.000986319
20379	85	4	72	13.1457	5.23634e-06	Filtered_Length_WO_husk	no	synonymous	intron	LOC_Os10g34680.1	12338439	qCDP10.1	1	Yes	No	vacuolar protein sorting-associated protein 52, putative, expressed	0.000986319
20416	85	4	72	13.1457	5.23634e-06	Filtered_Length_WO_husk	no	synonymous	intron	LOC_Os10g34680.1	12338481	qCDP10.1	1	Yes	No	vacuolar protein sorting-associated protein 52, putative, expressed	0.000986319
20395	85	4	72	13.1457	5.23634e-06	Filtered_Length_WO_husk	no	synonymous	intron	LOC_Os10g34680.1	12338458	qCDP10.1	1	Yes	No	vacuolar protein sorting-associated protein 52, putative, expressed	0.000986319
20366	85	4	72	13.1457	5.23634e-06	Filtered_Length_WO_husk	no	synonymous	intron	LOC_Os10g34680.1	12338425	qCDP10.1	1	Yes	No	vacuolar protein sorting-associated protein 52, putative, expressed	0.000986319
20423	85	4	72	13.1457	5.23634e-06	Filtered_Length_WO_husk	no	synonymous	intron	LOC_Os10g34680.1	12338488	qCDP10.1	1	Yes	No	vacuolar protein sorting-associated protein 52, putative, expressed	0.000986319
20324	85	4	72	13.1457	5.23634e-06	Filtered_Length_WO_husk	no	synonymous	intron	LOC_Os10g34680.1	12338382	qCDP10.1	1	Yes	No	vacuolar protein sorting-associated protein 52, putative, expressed	0.000986319
20339	85	4	72	13.1457	5.23634e-06	Filtered_Length_WO_husk	no	synonymous	intron	LOC_Os10g34680.1	12338397	qCDP10.1	1	Yes	No	vacuolar protein sorting-associated protein 52, putative, expressed	0.000986319
20342	85	4	72	13.1457	5.23634e-06	Filtered_Length_WO_husk	no	synonymous	intron	LOC_Os10g34680.1	12338400	qCDP10.1	1	Yes	No	vacuolar protein sorting-associated protein 52, putative, expressed	0.000986319
20420	85	4	72	13.1457	5.23634e-06	Filtered_Length_WO_husk	no	synonymous	intron	LOC_Os10g34680.1	12338485	qCDP10.1	1	Yes	No	vacuolar protein sorting-associated protein 52, putative, expressed	0.000986319
10164	58	4	109	13.0781	5.26346e-06	Shoot_weight	no	synonymous	intron	LOC_Os06g35524.1	7535380	qCDP6.1	1	No	No	expressed protein	0.000990424
15512	71	5	95	13.0765	5.27064e-06	Root_length	no	missense	exon	LOC_Os08g43370.1	10404155	qCDP8.1	9	Yes	No	6-phosphogluconolactonase, putative, expressed	0.000990775
10660	123	4	36	13.1211	5.28886e-06	Filtered_Shoot_length	no	synonymous	intron	LOC_Os06g35700.1	7539727	qCDP6.1	1	No	No	reticuline oxidase-like protein precursor, putative, expressed	0.000992583
16578	133	4	34	13.0721	5.29093e-06	Shoot_weight	no	synonymous	exon	LOC_Os09g15430.1	10901050	qCDP9.1	1	No	No	zinc finger family protein, putative, expressed	0.000992583
16327	133	5	33	13.0631	5.33235e-06	Shoot_weight	no	synonymous	intron	LOC_Os09g15420.1	10900673	qCDP9.1	2	No	No	NAD dependent epimerase/dehydratase family protein, putative, expressed	0.000999345
10270	52	4	115	13.0595	5.3489e-06	Shoot_weight	no	synonymous	intron	LOC_Os06g35530.1	7535619	qCDP6.1	2	Yes	No	CGMC_GSK.8 - CGMC includes CDA, MAPK, GSK3, and CLKC kinases, expressed	0.000999428
10176	139	4	30	13.0458	5.35987e-06	Height_WO_husk	no	synonymous	intron	LOC_Os06g35524.1	7535394	qCDP6.1	1	No	No	expressed protein	0.00100047
18037	105	23	42	13.0522	5.40993e-06	Lost_Root_length	no	synonymous	intron	LOC_Os09g19274.1	11031215	qCDP9.2	2	No	No	expressed protein	0.00100744
16823	132	4	35	13.0456	5.41342e-06	Shoot_weight	no	synonymous	exon	LOC_Os09g15540.1	10904348	qCDP9.1	1	No	No	OsFBX312 - F-box domain containing protein, expressed	0.00100744
17903	79	41	40	13.1042	5.45628e-06	Filtered_Stress_Shoot_length	no	synonymous	intron	LOC_Os09g19274.1	11031083	qCDP9.2	2	No	No	expressed protein	0.00101339
17904	79	41	40	13.1042	5.45628e-06	Filtered_Stress_Shoot_length	no	synonymous	intron	LOC_Os09g19274.1	11031083	qCDP9.2	2	No	No	expressed protein	0.00101339
19823	67	5	98	13.0317	5.50641e-06	Normalized_Root_Na+	no	synonymous	exon	LOC_Os09g34330.1	11351218	qCDP9.3	2	No	No	helix-loop-helix DNA-binding domain containing protein, expressed	0.00101965
16352	133	5	33	13.014	5.56376e-06	Shoot_weight	no	synonymous	intron	LOC_Os09g15420.1	10900701	qCDP9.1	2	No	No	NAD dependent epimerase/dehydratase family protein, putative, expressed	0.00102618
16353	133	5	33	13.014	5.56376e-06	Shoot_weight	no	synonymous	intron	LOC_Os09g15420.1	10900702	qCDP9.1	2	No	No	NAD dependent epimerase/dehydratase family protein, putative, expressed	0.00102618
16393	133	6	32	13.0057	5.60411e-06	Shoot_weight	no	synonymous	intron	LOC_Os09g15420.1	10900744	qCDP9.1	2	No	No	NAD dependent epimerase/dehydratase family protein, putative, expressed	0.00102954
16394	133	6	32	13.0057	5.60411e-06	Shoot_weight	no	synonymous	intron	LOC_Os09g15420.1	10900745	qCDP9.1	2	No	No	NAD dependent epimerase/dehydratase family protein, putative, expressed	0.00102954
16473	133	5	33	13.0005	5.6291e-06	Shoot_weight	no	synonymous	intron	LOC_Os09g15420.1	10900825	qCDP9.1	2	No	No	NAD dependent epimerase/dehydratase family protein, putative, expressed	0.00103133
10351	58	5	108	12.9881	5.68986e-06	Shoot_weight	no	synonymous	intron	LOC_Os06g35540.1	7535778	qCDP6.1	5	No	No	aminotransferase, classes I and II, domain containing protein, expressed	0.00103846
16399	133	4	34	12.9855	5.7029e-06	Shoot_weight	no	synonymous	intron	LOC_Os09g15420.1	10900750	qCDP9.1	2	No	No	NAD dependent epimerase/dehydratase family protein, putative, expressed	0.00103846
16404	133	4	34	12.9855	5.7029e-06	Shoot_weight	no	synonymous	intron	LOC_Os09g15420.1	10900755	qCDP9.1	2	No	No	NAD dependent epimerase/dehydratase family protein, putative, expressed	0.00103846
16403	133	4	34	12.9855	5.7029e-06	Shoot_weight	no	synonymous	intron	LOC_Os09g15420.1	10900754	qCDP9.1	2	No	No	NAD dependent epimerase/dehydratase family protein, putative, expressed	0.00103846
17380	64	8	98	12.9856	5.73086e-06	Lost_Root_length	no	missense	exon	LOC_Os09g19160.1	11025484	qCDP9.2	2	No	No	serine/threonine-protein kinase, putative, expressed	0.00104253
16339	133	4	34	12.969	5.78483e-06	Shoot_weight	no	synonymous	intron	LOC_Os09g15420.1	10900688	qCDP9.1	2	No	No	NAD dependent epimerase/dehydratase family protein, putative, expressed	0.0010452
16336	133	4	34	12.969	5.78483e-06	Shoot_weight	no	synonymous	intron	LOC_Os09g15420.1	10900685	qCDP9.1	2	No	No	NAD dependent epimerase/dehydratase family protein, putative, expressed	0.0010452
16337	133	4	34	12.969	5.78483e-06	Shoot_weight	no	synonymous	intron	LOC_Os09g15420.1	10900686	qCDP9.1	2	No	No	NAD dependent epimerase/dehydratase family protein, putative, expressed	0.0010452
16338	133	4	34	12.969	5.78483e-06	Shoot_weight	no	synonymous	intron	LOC_Os09g15420.1	10900687	qCDP9.1	2	No	No	NAD dependent epimerase/dehydratase family protein, putative, expressed	0.0010452
19332	64	4	93	13.026	5.80249e-06	Filtered_Length_WO_husk	no	synonymous	intron	LOC_Os09g34214.1	11348329	qCDP9.3	1	No	No	UDP-glucoronosyl and UDP-glucosyl transferase domain containing protein, expressed	0.00104737
16366	133	4	34	12.9544	5.85877e-06	Shoot_weight	no	synonymous	intron	LOC_Os09g15420.1	10900715	qCDP9.1	2	No	No	NAD dependent epimerase/dehydratase family protein, putative, expressed	0.00105651
10243	60	6	105	12.9399	5.93279e-06	Shoot_weight	no	synonymous	intron	LOC_Os06g35524.1	7535475	qCDP6.1	1	No	No	expressed protein	0.00106676
17705	111	8	41	12.9931	6.00176e-06	Filtered_Stress_Shoot_length	no	synonymous	exon	LOC_Os09g19160.1	11026358	qCDP9.2	2	No	No	serine/threonine-protein kinase, putative, expressed	0.00107811
10165	58	19	93	12.9207	6.06204e-06	Stress_Shoot_weight	no	synonymous	intron	LOC_Os06g35524.1	7535381	qCDP6.1	1	No	No	expressed protein	0.0010853
18024	103	19	38	12.9809	6.06511e-06	Filtered_Stress_Shoot_length	no	synonymous	intron	LOC_Os09g19274.1	11031205	qCDP9.2	2	No	No	expressed protein	0.0010853
9943	136	4	33	12.9022	6.07089e-06	Height_WO_husk	no	synonymous	exon	LOC_Os06g35410.1	7533123	qCDP6.1	1	Yes	No	growth regulator related protein, putative, expressed	0.0010853
9925	136	4	33	12.9022	6.07089e-06	Height_WO_husk	no	missense	exon	LOC_Os06g35410.1	7533105	qCDP6.1	1	Yes	No	growth regulator related protein, putative, expressed	0.0010853
17064	108	9	46	12.9582	6.08411e-06	Filtered_Shoot_length	no	synonymous	intron	LOC_Os09g18470.1	11016004	qCDP9.2	1	No	No	oxidoreductase, 2OG-Fe oxygenase family protein, putative, expressed	0.00108662
26214	37	88	38	12.952	6.11629e-06	Filtered_Shoot_length	no	missense	exon	LOC_Os12g41510.1	15174469	qCDP12.3	1	No	No	cysteine-rich receptor-like protein kinase 31 precursor, putative, expressed	0.00109132
17065	104	11	45	12.9648	6.14933e-06	Filtered_Stress_Shoot_length	no	synonymous	intron	LOC_Os09g18470.1	11016005	qCDP9.2	1	No	No	oxidoreductase, 2OG-Fe oxygenase family protein, putative, expressed	0.00109616
10018	84	5	71	12.9429	6.26593e-06	Filtered_Stress_Shoot_length	no	synonymous	intron	LOC_Os06g35470.1	7534075	qCDP6.1	1	No	No	L1P family of ribosomal proteins domain containing protein, expressed	0.00111453
14392	110	4	57	12.8703	6.30126e-06	Shoot_weight	no	synonymous	intron	LOC_Os08g43334.1	10403238	qCDP8.1	9	No	No	HSF-type DNA-binding domain containing protein, expressed	0.00111577
14865	110	4	57	12.8703	6.30126e-06	Shoot_weight	no	synonymous	intron	LOC_Os08g43334.2	10403238	qCDP8.1	9	No	No	HSF-type DNA-binding domain containing protein, expressed	0.00111577
20819	10	72	81	12.9174	6.3013e-06	Filtered_Shoot_length	no	synonymous	exon	LOC_Os10g34884.1	12341952	qCDP10.1	2	No	No	RIPER7 - Ripening-related family protein precursor, expressed	0.00111577
17582	67	8	95	12.8722	6.32202e-06	Lost_Root_length	no	missense	exon	LOC_Os09g19160.1	11026208	qCDP9.2	2	No	No	serine/threonine-protein kinase, putative, expressed	0.00111837
10655	84	4	72	12.9302	6.33457e-06	Filtered_Stress_Shoot_length	no	synonymous	intron	LOC_Os06g35700.1	7539722	qCDP6.1	1	No	No	reticuline oxidase-like protein precursor, putative, expressed	0.00111904
16364	133	4	34	12.8597	6.35968e-06	Shoot_weight	no	synonymous	exon	LOC_Os09g15420.1	10900713	qCDP9.1	2	No	No	NAD dependent epimerase/dehydratase family protein, putative, expressed	0.00111912
16365	133	4	34	12.8597	6.35968e-06	Shoot_weight	no	synonymous	exon	LOC_Os09g15420.1	10900714	qCDP9.1	2	No	No	NAD dependent epimerase/dehydratase family protein, putative, expressed	0.00111912
10403	84	5	71	12.9251	6.36235e-06	Filtered_Stress_Shoot_length	no	missense	exon	LOC_Os06g35560.1	7536269	qCDP6.1	1	No	No	reticuline oxidase-like protein precursor, putative, expressed	0.00111912
16569	133	8	30	12.8493	6.41757e-06	Shoot_weight	no	synonymous	intron	LOC_Os09g15430.1	10901041	qCDP9.1	1	No	No	zinc finger family protein, putative, expressed	0.00112777
10248	84	5	71	12.9113	6.43818e-06	Filtered_Stress_Shoot_length	no	synonymous	intron	LOC_Os06g35524.1	7535480	qCDP6.1	1	No	No	expressed protein	0.00113032
10755	84	4	72	12.9	6.50109e-06	Filtered_Stress_Shoot_length	no	missense	exon	LOC_Os06g35700.1	7539820	qCDP6.1	1	No	No	reticuline oxidase-like protein precursor, putative, expressed	0.00113321
10151	84	4	72	12.9	6.50109e-06	Filtered_Stress_Shoot_length	no	synonymous	intron	LOC_Os06g35520.1	7535184	qCDP6.1	1	Yes	No	peroxidase precursor, putative, expressed	0.00113321
10333	84	4	72	12.9	6.50109e-06	Filtered_Stress_Shoot_length	no	synonymous	intron	LOC_Os06g35540.1	7535760	qCDP6.1	5	No	No	aminotransferase, classes I and II, domain containing protein, expressed	0.00113321
16717	133	4	34	12.8321	6.51379e-06	Shoot_weight	no	synonymous	intron	LOC_Os09g15480.1	10903310	qCDP9.1	2	No	No	Ser/Thr-rich protein T10 in DGCR region, putative, expressed	0.00113321
16719	133	4	34	12.8321	6.51379e-06	Shoot_weight	no	synonymous	intron	LOC_Os09g15480.1	10903312	qCDP9.1	2	No	No	Ser/Thr-rich protein T10 in DGCR region, putative, expressed	0.00113321
17561	66	12	92	12.8374	6.5155e-06	Lost_Root_length	no	synonymous	exon	LOC_Os09g19160.1	11026112	qCDP9.2	2	No	No	serine/threonine-protein kinase, putative, expressed	0.00113321
733	75	4	92	12.8295	6.52828e-06	Root_length	no	synonymous	exon	LOC_Os01g66170.1	1369553	qCDP1.1	2	No	No	SNARE associated Golgi protein, putative, expressed	0.0011337
26212	50	73	40	12.8748	6.53662e-06	Filtered_Shoot_length	no	missense	exon	LOC_Os12g41510.1	15174461	qCDP12.3	1	No	No	cysteine-rich receptor-like protein kinase 31 precursor, putative, expressed	0.0011337
26213	50	73	40	12.8748	6.53662e-06	Filtered_Shoot_length	no	synonymous	exon	LOC_Os12g41510.1	15174462	qCDP12.3	1	No	No	cysteine-rich receptor-like protein kinase 31 precursor, putative, expressed	0.0011337
10033	100	14	49	12.8656	6.58872e-06	Filtered_Shoot_length	no	synonymous	intron	LOC_Os06g35470.1	7534092	qCDP6.1	1	No	No	L1P family of ribosomal proteins domain containing protein, expressed	0.00113955
16042	133	4	34	12.811	6.63432e-06	Shoot_weight	no	synonymous	intron	LOC_Os09g15389.1	10899709	qCDP9.1	1	No	No	expressed protein	0.00114425
16395	133	4	34	12.811	6.63432e-06	Shoot_weight	no	synonymous	intron	LOC_Os09g15420.1	10900746	qCDP9.1	2	No	No	NAD dependent epimerase/dehydratase family protein, putative, expressed	0.00114425
16166	133	4	34	12.811	6.63432e-06	Shoot_weight	no	synonymous	intron	LOC_Os09g15389.2	10899709	qCDP9.1	1	No	No	expressed protein	0.00114425
16652	133	4	34	12.8008	6.69311e-06	Shoot_weight	no	synonymous	intron	LOC_Os09g15430.1	10901125	qCDP9.1	1	No	No	zinc finger family protein, putative, expressed	0.00115332
15026	73	6	94	12.7857	6.71754e-06	Seed_volume	no	synonymous	intron	LOC_Os08g43334.2	10403439	qCDP8.1	9	No	No	HSF-type DNA-binding domain containing protein, expressed	0.00115539
14553	73	6	94	12.7857	6.71754e-06	Seed_volume	no	synonymous	intron	LOC_Os08g43334.1	10403439	qCDP8.1	9	No	No	HSF-type DNA-binding domain containing protein, expressed	0.00115539
16548	133	4	34	12.7954	6.72437e-06	Shoot_weight	no	synonymous	intron	LOC_Os09g15430.1	10901020	qCDP9.1	1	No	No	zinc finger family protein, putative, expressed	0.0011555
16667	133	4	34	12.794	6.73278e-06	Shoot_weight	no	synonymous	intron	LOC_Os09g15430.1	10901140	qCDP9.1	1	No	No	zinc finger family protein, putative, expressed	0.00115588
17070	111	31	28	12.7968	6.74879e-06	Stress_Shoot_weight	no	synonymous	intron	LOC_Os09g18470.1	11016010	qCDP9.2	1	No	No	oxidoreductase, 2OG-Fe oxygenase family protein, putative, expressed	0.00115756
16297	133	4	34	12.7843	6.78992e-06	Shoot_weight	no	missense	exon	LOC_Os09g15400.1	10900324	qCDP9.1	1	No	No	inositol monophosphatase family protein, putative, expressed	0.0011614
17673	62	10	98	12.7828	6.83148e-06	Lost_Root_length	no	synonymous	exon	LOC_Os09g19160.1	11026327	qCDP9.2	2	No	No	serine/threonine-protein kinase, putative, expressed	0.00116557
10620	124	17	22	12.8234	6.83307e-06	Filtered_Shoot_length	no	synonymous	intron	LOC_Os06g35670.2	7539300	qCDP6.1	5	No	No	expressed protein	0.00116557
10583	124	17	22	12.8234	6.83307e-06	Filtered_Shoot_length	no	synonymous	intron	LOC_Os06g35670.1	7539300	qCDP6.1	5	No	No	expressed protein	0.00116557
16607	133	4	34	12.7747	6.84667e-06	Shoot_weight	no	synonymous	intron	LOC_Os09g15430.1	10901080	qCDP9.1	1	No	No	zinc finger family protein, putative, expressed	0.00116558
16379	133	4	34	12.7738	6.85191e-06	Shoot_weight	no	synonymous	intron	LOC_Os09g15420.1	10900729	qCDP9.1	2	No	No	NAD dependent epimerase/dehydratase family protein, putative, expressed	0.00116558
16380	133	4	34	12.7738	6.85191e-06	Shoot_weight	no	synonymous	intron	LOC_Os09g15420.1	10900730	qCDP9.1	2	No	No	NAD dependent epimerase/dehydratase family protein, putative, expressed	0.00116558
16575	133	4	34	12.7693	6.87853e-06	Shoot_weight	no	synonymous	exon	LOC_Os09g15430.1	10901047	qCDP9.1	1	No	No	zinc finger family protein, putative, expressed	0.00116722
10644	61	5	107	12.7526	6.91368e-06	Width_WO_husk	no	synonymous	intron	LOC_Os06g35700.1	7539710	qCDP6.1	1	No	No	reticuline oxidase-like protein precursor, putative, expressed	0.00117073
10643	61	5	107	12.7526	6.91368e-06	Width_WO_husk	no	synonymous	intron	LOC_Os06g35700.1	7539710	qCDP6.1	1	No	No	reticuline oxidase-like protein precursor, putative, expressed	0.00117073
16474	133	4	34	12.7516	6.98538e-06	Shoot_weight	no	synonymous	intron	LOC_Os09g15420.1	10900826	qCDP9.1	2	No	No	NAD dependent epimerase/dehydratase family protein, putative, expressed	0.00118073
16475	133	4	34	12.7516	6.98538e-06	Shoot_weight	no	synonymous	intron	LOC_Os09g15420.1	10900827	qCDP9.1	2	No	No	NAD dependent epimerase/dehydratase family protein, putative, expressed	0.00118073
9969	57	4	110	12.7434	7.03497e-06	Shoot_weight	no	synonymous	intron	LOC_Os06g35470.1	7534026	qCDP6.1	1	No	No	L1P family of ribosomal proteins domain containing protein, expressed	0.00118266
16632	78	7	78	12.772	7.14227e-06	Filtered_Shoot_length	no	synonymous	intron	LOC_Os09g15430.1	10901105	qCDP9.1	1	No	No	zinc finger family protein, putative, expressed	0.00119555
17922	42	79	39	12.7903	7.14374e-06	Filtered_Stress_Shoot_length	no	synonymous	intron	LOC_Os09g19274.1	11031109	qCDP9.2	2	No	No	expressed protein	0.00119555
17921	42	79	39	12.7903	7.14374e-06	Filtered_Stress_Shoot_length	no	synonymous	intron	LOC_Os09g19274.1	11031109	qCDP9.2	2	No	No	expressed protein	0.00119555
18417	54	83	24	12.7687	7.23885e-06	Filtered_Length_WO_husk	no	synonymous	intron	LOC_Os09g34150.1	11346011	qCDP9.3	1	No	No	NBS-LRR disease resistance protein, putative, expressed	0.00120821
18088	54	83	24	12.7687	7.23885e-06	Filtered_Length_WO_husk	no	synonymous	intron	LOC_Os09g34150.2	11346011	qCDP9.3	1	No	No	NBS-LRR disease resistance protein, putative, expressed	0.00120821
16739	138	4	29	12.7036	7.2827e-06	Shoot_weight	no	synonymous	exon	LOC_Os09g15520.1	10904222	qCDP9.1	4	Yes	No	oleosin, putative, expressed	0.0012127
17974	59	66	45	12.7002	7.33858e-06	Stress_Shoot_weight	no	synonymous	intron	LOC_Os09g19274.1	11031159	qCDP9.2	2	No	No	expressed protein	0.00121613
17975	59	66	45	12.7002	7.33858e-06	Stress_Shoot_weight	no	synonymous	intron	LOC_Os09g19274.1	11031159	qCDP9.2	2	No	No	expressed protein	0.00121613
20396	85	5	71	12.7279	7.49751e-06	Filtered_Length_WO_husk	no	synonymous	intron	LOC_Os10g34680.1	12338459	qCDP10.1	1	Yes	No	vacuolar protein sorting-associated protein 52, putative, expressed	0.00124025
10297	91	4	76	12.6582	7.57544e-06	Shoot_weight	no	synonymous	intron	LOC_Os06g35530.1	7535646	qCDP6.1	2	Yes	No	CGMC_GSK.8 - CGMC includes CDA, MAPK, GSK3, and CLKC kinases, expressed	0.00125203
10409	59	5	109	12.6435	7.60202e-06	SES	no	synonymous	exon	LOC_Os06g35560.1	7536276	qCDP6.1	1	No	No	reticuline oxidase-like protein precursor, putative, expressed	0.0012542
13938	119	40	4	12.6894	7.66965e-06	Filtered_Shoot_length	no	synonymous	intron	LOC_Os08g43180.1	10400371	qCDP8.1	5	No	No	expressed protein	0.00126159
18024	109	19	42	12.6475	7.68248e-06	Stress_Shoot_weight	no	synonymous	intron	LOC_Os09g19274.1	11031205	qCDP9.2	2	No	No	expressed protein	0.00126159
14368	99	10	54	12.6806	7.72816e-06	Filtered_Shoot_length	no	synonymous	intron	LOC_Os08g43320.1	10403084	qCDP8.1	1	No	No	OsRhmbd14 - Putative Rhomboid homologue, expressed	0.00126159
15444	107	4	60	12.614	7.87245e-06	Root_length	no	synonymous	intron	LOC_Os08g43360.2	10404031	qCDP8.1	5	No	No	RNA recognition motif containing protein, putative, expressed	0.00127619
15385	107	4	60	12.614	7.87245e-06	Root_length	no	synonymous	intron	LOC_Os08g43360.1	10404031	qCDP8.1	5	No	No	RNA recognition motif containing protein, putative, expressed	0.00127619
17078	111	44	8	12.642	7.99055e-06	Filtered_Shoot_length	no	synonymous	intron	LOC_Os09g18470.1	11016018	qCDP9.2	1	No	No	oxidoreductase, 2OG-Fe oxygenase family protein, putative, expressed	0.00128415
995	20	118	23	12.6522	8.00265e-06	Filtered_Length_WO_husk	no	synonymous	intron	LOC_Os01g66230.2	1370425	qCDP1.1	3	No	No	csAtPR5, putative, expressed	0.00128478
16756	132	4	35	12.5943	8.0083e-06	Shoot_weight	no	missense	exon	LOC_Os09g15530.1	10904244	qCDP9.1	5	No	No	expressed protein	0.00128478
26418	26	30	115	12.5921	8.02354e-06	Shoot_weight	no	missense	exon	LOC_Os12g41600.2	15176322	qCDP12.3	1	No	No	OsSAUR57 - Auxin-responsive SAUR gene family member, expressed	0.00128501
26419	26	30	115	12.5921	8.02354e-06	Shoot_weight	no	missense	exon	LOC_Os12g41600.2	15176322	qCDP12.3	1	No	No	OsSAUR57 - Auxin-responsive SAUR gene family member, expressed	0.00128501
10660	120	4	36	12.6474	8.07882e-06	Filtered_Stress_Shoot_length	no	synonymous	intron	LOC_Os06g35700.1	7539727	qCDP6.1	1	No	No	reticuline oxidase-like protein precursor, putative, expressed	0.00129164
10277	117	4	50	12.5743	8.1485e-06	Shoot_weight	no	synonymous	intron	LOC_Os06g35530.1	7535626	qCDP6.1	2	Yes	No	CGMC_GSK.8 - CGMC includes CDA, MAPK, GSK3, and CLKC kinases, expressed	0.00130166
9963	117	5	49	12.5613	8.2415e-06	Shoot_weight	no	synonymous	intron	LOC_Os06g35470.1	7534020	qCDP6.1	1	No	No	L1P family of ribosomal proteins domain containing protein, expressed	0.00131089
9963	117	5	48	12.5538	8.33396e-06	Stress_Shoot_weight	no	synonymous	intron	LOC_Os06g35470.1	7534020	qCDP6.1	1	No	No	L1P family of ribosomal proteins domain containing protein, expressed	0.00131996
16303	132	4	35	12.5396	8.39825e-06	Shoot_weight	no	missense	exon	LOC_Os09g15400.1	10900330	qCDP9.1	1	No	No	inositol monophosphatase family protein, putative, expressed	0.00132652
10200	117	4	50	12.5385	8.40666e-06	Shoot_weight	no	synonymous	intron	LOC_Os06g35524.1	7535432	qCDP6.1	1	No	No	expressed protein	0.00132652
14166	146	4	23	12.5274	8.41105e-06	Height_WO_husk	no	missense	exon	LOC_Os08g43200.1	10401177	qCDP8.1	5	Yes	No	dehydration-responsive element-binding protein, putative, expressed	0.00132652
14167	146	4	23	12.5274	8.41105e-06	Height_WO_husk	no	missense	exon	LOC_Os08g43200.1	10401178	qCDP8.1	5	Yes	No	dehydration-responsive element-binding protein, putative, expressed	0.00132652
10451	117	4	50	12.5335	8.44315e-06	Shoot_weight	no	missense	exon	LOC_Os06g35574.1	7536669	qCDP6.1	1	Yes	No	mki67 protein, putative, expressed	0.00133046
17065	114	11	45	12.5308	8.50209e-06	Stress_Shoot_weight	no	synonymous	intron	LOC_Os09g18470.1	11016005	qCDP9.2	1	No	No	oxidoreductase, 2OG-Fe oxygenase family protein, putative, expressed	0.00133635
16743	132	16	23	12.5177	8.56004e-06	Shoot_weight	no	missense	exon	LOC_Os09g15520.1	10904226	qCDP9.1	4	Yes	No	oleosin, putative, expressed	0.00134206
10325	117	4	50	12.508	8.63272e-06	Shoot_weight	no	synonymous	intron	LOC_Os06g35530.1	7535681	qCDP6.1	2	Yes	No	CGMC_GSK.8 - CGMC includes CDA, MAPK, GSK3, and CLKC kinases, expressed	0.00134891
10329	57	5	109	12.4864	8.79639e-06	Shoot_weight	no	synonymous	intron	LOC_Os06g35530.1	7535685	qCDP6.1	2	Yes	No	CGMC_GSK.8 - CGMC includes CDA, MAPK, GSK3, and CLKC kinases, expressed	0.00137218
26204	110	12	28	12.6056	8.85779e-06	Filtered_Stress_Chlorophyll_B	no	missense	exon	LOC_Os12g41510.1	15174448	qCDP12.3	1	No	No	cysteine-rich receptor-like protein kinase 31 precursor, putative, expressed	0.00137829
10300	57	5	109	12.4524	9.06048e-06	Shoot_weight	no	synonymous	intron	LOC_Os06g35530.1	7535649	qCDP6.1	2	Yes	No	CGMC_GSK.8 - CGMC includes CDA, MAPK, GSK3, and CLKC kinases, expressed	0.0013993
13683	154	7	12	12.4323	9.13797e-06	Width_WO_husk	no	synonymous	intron	LOC_Os08g43170.1	10400105	qCDP8.1	1	No	No	hydroxymethylglutaryl-CoA synthase, putative, expressed	0.00140893
10597	45	15	110	12.439	9.20923e-06	Stress_Shoot_weight	no	synonymous	exon	LOC_Os06g35670.1	7539322	qCDP6.1	5	No	No	expressed protein	0.00141639
10634	45	15	110	12.439	9.20923e-06	Stress_Shoot_weight	no	synonymous	exon	LOC_Os06g35670.2	7539322	qCDP6.1	5	No	No	expressed protein	0.00141639
12431	139	6	18	12.4643	9.31653e-06	Filtered_Shoot_length	no	synonymous	intron	LOC_Os07g36740.1	8908636	qCDP7.1	2	Yes	No	CSLF4 - cellulose synthase-like family F; beta1,3;1,4 glucan synthase, expressed	0.00143171
27061	136	18	9	12.4612	9.34204e-06	Filtered_Shoot_length	no	synonymous	intron	LOC_Os12g41670.1	15178715	qCDP12.3	5	No	No	expressed protein	0.00143327
10165	59	19	93	12.4152	9.3588e-06	Shoot_weight	no	synonymous	intron	LOC_Os06g35524.1	7535381	qCDP6.1	1	No	No	expressed protein	0.00143451
10288	58	6	107	12.4097	9.40426e-06	Shoot_weight	no	synonymous	intron	LOC_Os06g35530.1	7535637	qCDP6.1	2	Yes	No	CGMC_GSK.8 - CGMC includes CDA, MAPK, GSK3, and CLKC kinases, expressed	0.00143689
17970	62	64	44	12.3768	9.72178e-06	Lost_Root_length	no	synonymous	intron	LOC_Os09g19274.1	11031150	qCDP9.2	2	No	No	expressed protein	0.00147451
16857	132	4	35	12.3649	9.77834e-06	Shoot_weight	no	synonymous	intron	LOC_Os09g15540.1	10904382	qCDP9.1	1	No	No	OsFBX312 - F-box domain containing protein, expressed	0.00147707
16861	132	4	35	12.3649	9.77834e-06	Shoot_weight	no	synonymous	intron	LOC_Os09g15540.1	10904386	qCDP9.1	1	No	No	OsFBX312 - F-box domain containing protein, expressed	0.00147707
16860	132	4	35	12.3649	9.77834e-06	Shoot_weight	no	synonymous	intron	LOC_Os09g15540.1	10904385	qCDP9.1	1	No	No	OsFBX312 - F-box domain containing protein, expressed	0.00147707
16856	132	4	35	12.3649	9.77834e-06	Shoot_weight	no	synonymous	intron	LOC_Os09g15540.1	10904381	qCDP9.1	1	No	No	OsFBX312 - F-box domain containing protein, expressed	0.00147707
16862	132	4	35	12.3649	9.77834e-06	Shoot_weight	no	synonymous	intron	LOC_Os09g15540.1	10904387	qCDP9.1	1	No	No	OsFBX312 - F-box domain containing protein, expressed	0.00147707
16764	132	4	35	12.356	9.85448e-06	Shoot_weight	no	missense	exon	LOC_Os09g15530.1	10904252	qCDP9.1	5	No	No	expressed protein	0.00148616
15492	68	5	100	12.3265	1.00221e-05	Width_WO_husk	no	synonymous	intron	LOC_Os08g43360.2	10404079	qCDP8.1	5	No	No	RNA recognition motif containing protein, putative, expressed	0.00150778
15433	68	5	100	12.3265	1.00221e-05	Width_WO_husk	no	synonymous	intron	LOC_Os08g43360.1	10404079	qCDP8.1	5	No	No	RNA recognition motif containing protein, putative, expressed	0.00150778
10433	58	40	73	12.3274	1.01036e-05	Shoot_weight	no	synonymous	intron	LOC_Os06g35574.1	7536651	qCDP6.1	1	Yes	No	mki67 protein, putative, expressed	0.00151881
9962	117	4	50	12.3263	1.01135e-05	Shoot_weight	no	synonymous	intron	LOC_Os06g35470.1	7534019	qCDP6.1	1	No	No	L1P family of ribosomal proteins domain containing protein, expressed	0.00151907
10301	139	4	30	12.3048	1.02143e-05	Height_WO_husk	no	synonymous	exon	LOC_Os06g35530.1	7535650	qCDP6.1	2	Yes	No	CGMC_GSK.8 - CGMC includes CDA, MAPK, GSK3, and CLKC kinases, expressed	0.00152558
10499	139	4	30	12.3048	1.02143e-05	Height_WO_husk	no	synonymous	intron	LOC_Os06g35590.1	7537044	qCDP6.1	2	No	No	reticuline oxidase-like protein precursor, putative, expressed	0.00152558
10211	139	4	30	12.3048	1.02143e-05	Height_WO_husk	no	synonymous	intron	LOC_Os06g35524.1	7535443	qCDP6.1	1	No	No	expressed protein	0.00152558
10111	139	4	30	12.3048	1.02143e-05	Height_WO_husk	no	synonymous	intron	LOC_Os06g35490.1	7534677	qCDP6.1	4	No	No	peroxidase precursor, putative, expressed	0.00152558
10274	139	4	30	12.3048	1.02143e-05	Height_WO_husk	no	synonymous	intron	LOC_Os06g35530.1	7535623	qCDP6.1	2	Yes	No	CGMC_GSK.8 - CGMC includes CDA, MAPK, GSK3, and CLKC kinases, expressed	0.00152558
10271	139	4	30	12.3048	1.02143e-05	Height_WO_husk	no	synonymous	intron	LOC_Os06g35530.1	7535620	qCDP6.1	2	Yes	No	CGMC_GSK.8 - CGMC includes CDA, MAPK, GSK3, and CLKC kinases, expressed	0.00152558
10264	139	4	30	12.3048	1.02143e-05	Height_WO_husk	no	synonymous	intron	LOC_Os06g35530.1	7535613	qCDP6.1	2	Yes	No	CGMC_GSK.8 - CGMC includes CDA, MAPK, GSK3, and CLKC kinases, expressed	0.00152558
10334	58	4	109	12.2882	1.04548e-05	Shoot_weight	no	synonymous	intron	LOC_Os06g35540.1	7535761	qCDP6.1	5	No	No	aminotransferase, classes I and II, domain containing protein, expressed	0.00155392
10729	123	14	26	12.3299	1.04664e-05	Filtered_Shoot_length	no	missense	exon	LOC_Os06g35700.1	7539795	qCDP6.1	1	No	No	reticuline oxidase-like protein precursor, putative, expressed	0.00155392
9962	117	4	49	12.2904	1.04821e-05	Stress_Shoot_weight	no	synonymous	intron	LOC_Os06g35470.1	7534019	qCDP6.1	1	No	No	L1P family of ribosomal proteins domain containing protein, expressed	0.00155392
17924	46	79	45	12.2898	1.04873e-05	Stress_Shoot_weight	no	synonymous	intron	LOC_Os09g19274.1	11031110	qCDP9.2	2	No	No	expressed protein	0.00155392
17923	46	79	45	12.2898	1.04873e-05	Stress_Shoot_weight	no	synonymous	intron	LOC_Os09g19274.1	11031110	qCDP9.2	2	No	No	expressed protein	0.00155392
18091	52	85	24	12.3391	1.04875e-05	Filtered_Length_WO_husk	no	synonymous	intron	LOC_Os09g34150.2	11346014	qCDP9.3	1	No	No	NBS-LRR disease resistance protein, putative, expressed	0.00155392
18420	52	85	24	12.3391	1.04875e-05	Filtered_Length_WO_husk	no	synonymous	intron	LOC_Os09g34150.1	11346014	qCDP9.3	1	No	No	NBS-LRR disease resistance protein, putative, expressed	0.00155392
15437	68	4	99	12.2773	1.05552e-05	Root_length	no	synonymous	intron	LOC_Os08g43360.1	10404083	qCDP8.1	5	No	No	RNA recognition motif containing protein, putative, expressed	0.00155898
15496	68	4	99	12.2773	1.05552e-05	Root_length	no	synonymous	intron	LOC_Os08g43360.2	10404083	qCDP8.1	5	No	No	RNA recognition motif containing protein, putative, expressed	0.00155898
16547	137	5	29	12.2701	1.06218e-05	Shoot_weight	no	synonymous	intron	LOC_Os09g15430.1	10901019	qCDP9.1	1	No	No	zinc finger family protein, putative, expressed	0.00156695
10323	65	5	101	12.2678	1.06423e-05	Shoot_weight	no	synonymous	intron	LOC_Os06g35530.1	7535678	qCDP6.1	2	Yes	No	CGMC_GSK.8 - CGMC includes CDA, MAPK, GSK3, and CLKC kinases, expressed	0.00156695
10409	58	5	108	12.2619	1.06981e-05	Shoot_weight	no	synonymous	exon	LOC_Os06g35560.1	7536276	qCDP6.1	1	No	No	reticuline oxidase-like protein precursor, putative, expressed	0.00157384
15492	68	5	100	12.2366	1.08412e-05	Seed_volume	no	synonymous	intron	LOC_Os08g43360.2	10404079	qCDP8.1	5	No	No	RNA recognition motif containing protein, putative, expressed	0.00158776
15433	68	5	100	12.2366	1.08412e-05	Seed_volume	no	synonymous	intron	LOC_Os08g43360.1	10404079	qCDP8.1	5	No	No	RNA recognition motif containing protein, putative, expressed	0.00158776
12409	112	7	51	12.2374	1.09772e-05	Stress_Shoot_Na+	no	synonymous	intron	LOC_Os07g36740.1	8908613	qCDP7.1	2	Yes	No	CSLF4 - cellulose synthase-like family F; beta1,3;1,4 glucan synthase, expressed	0.0016027
10269	58	4	109	12.2257	1.10406e-05	Shoot_weight	no	synonymous	intron	LOC_Os06g35530.1	7535618	qCDP6.1	2	Yes	No	CGMC_GSK.8 - CGMC includes CDA, MAPK, GSK3, and CLKC kinases, expressed	0.0016027
10495	58	4	109	12.2257	1.10406e-05	Shoot_weight	no	synonymous	intron	LOC_Os06g35590.1	7537039	qCDP6.1	2	No	No	reticuline oxidase-like protein precursor, putative, expressed	0.0016027
10020	58	4	109	12.2257	1.10406e-05	Shoot_weight	no	synonymous	intron	LOC_Os06g35470.1	7534077	qCDP6.1	1	No	No	L1P family of ribosomal proteins domain containing protein, expressed	0.0016027
10508	58	4	109	12.2257	1.10406e-05	Shoot_weight	no	synonymous	exon	LOC_Os06g35590.1	7537053	qCDP6.1	2	No	No	reticuline oxidase-like protein precursor, putative, expressed	0.0016027
10021	58	4	109	12.2257	1.10406e-05	Shoot_weight	no	synonymous	exon	LOC_Os06g35470.1	7534078	qCDP6.1	1	No	No	L1P family of ribosomal proteins domain containing protein, expressed	0.0016027
10289	58	4	109	12.2257	1.10406e-05	Shoot_weight	no	synonymous	intron	LOC_Os06g35530.1	7535638	qCDP6.1	2	Yes	No	CGMC_GSK.8 - CGMC includes CDA, MAPK, GSK3, and CLKC kinases, expressed	0.0016027
10285	58	4	109	12.2257	1.10406e-05	Shoot_weight	no	synonymous	exon	LOC_Os06g35530.1	7535634	qCDP6.1	2	Yes	No	CGMC_GSK.8 - CGMC includes CDA, MAPK, GSK3, and CLKC kinases, expressed	0.0016027
10342	58	5	108	12.2019	1.12725e-05	Shoot_weight	no	synonymous	intron	LOC_Os06g35540.1	7535769	qCDP6.1	5	No	No	aminotransferase, classes I and II, domain containing protein, expressed	0.00162406
28018	84	4	73	12.2528	1.13e-05	Filtered_Length_WO_husk	no	synonymous	exon	LOC_Os12g41715.1	15180031	qCDP12.3	1	No	No	DEAD-box ATP-dependent RNA helicase, putative, expressed	0.00162522
18026	107	12	41	12.2576	1.13093e-05	Filtered_Stress_Shoot_length	no	synonymous	intron	LOC_Os09g19274.1	11031207	qCDP9.2	2	No	No	expressed protein	0.00162522
18027	107	12	41	12.2576	1.13093e-05	Filtered_Stress_Shoot_length	no	synonymous	intron	LOC_Os09g19274.1	11031207	qCDP9.2	2	No	No	expressed protein	0.00162522
16837	131	5	35	12.1972	1.13191e-05	Shoot_weight	no	missense	exon	LOC_Os09g15540.1	10904362	qCDP9.1	1	No	No	OsFBX312 - F-box domain containing protein, expressed	0.00162538
10785	93	10	70	12.1634	1.15578e-05	Width_WO_husk	no	synonymous	exon	LOC_Os06g35740.1	7540598	qCDP6.1	1	No	No	expressed protein	0.00165455
16836	131	6	34	12.1645	1.16469e-05	Shoot_weight	no	synonymous	exon	LOC_Os09g15540.1	10904361	qCDP9.1	1	No	No	OsFBX312 - F-box domain containing protein, expressed	0.00166473
22543	74	5	92	12.1606	1.16873e-05	Root_length	no	synonymous	intron	LOC_Os10g35110.3	12347165	qCDP10.1	1	Yes	No	alpha-galactosidase precursor, putative, expressed	0.00166712
22355	74	5	92	12.1606	1.16873e-05	Root_length	no	synonymous	intron	LOC_Os10g35110.1	12347165	qCDP10.1	1	Yes	No	alpha-galactosidase precursor, putative, expressed	0.00166712
10200	117	4	49	12.158	1.17652e-05	Stress_Shoot_weight	no	synonymous	intron	LOC_Os06g35524.1	7535432	qCDP6.1	1	No	No	expressed protein	0.0016765
12450	139	5	19	12.1831	1.18878e-05	Filtered_Shoot_length	no	missense	exon	LOC_Os07g36740.1	8908655	qCDP7.1	2	Yes	No	CSLF4 - cellulose synthase-like family F; beta1,3;1,4 glucan synthase, expressed	0.00169138
10352	58	7	106	12.1398	1.19014e-05	Shoot_weight	no	synonymous	intron	LOC_Os06g35540.1	7535779	qCDP6.1	5	No	No	aminotransferase, classes I and II, domain containing protein, expressed	0.00169202
10031	121	17	33	12.1344	1.19579e-05	Shoot_weight	no	synonymous	intron	LOC_Os06g35470.1	7534089	qCDP6.1	1	No	No	L1P family of ribosomal proteins domain containing protein, expressed	0.0016981
22171	150	4	7	12.1871	1.19624e-05	Filtered_Length_WO_husk	no	synonymous	intron	LOC_Os10g35100.1	12346601	qCDP10.1	1	No	No	expressed protein	0.0016981
10263	58	5	108	12.1265	1.20407e-05	Shoot_weight	no	synonymous	intron	LOC_Os06g35530.1	7535612	qCDP6.1	2	Yes	No	CGMC_GSK.8 - CGMC includes CDA, MAPK, GSK3, and CLKC kinases, expressed	0.00170501
16838	131	4	36	12.1261	1.20447e-05	Shoot_weight	no	missense	exon	LOC_Os09g15540.1	10904363	qCDP9.1	1	No	No	OsFBX312 - F-box domain containing protein, expressed	0.00170501
22268	75	5	91	12.1217	1.20909e-05	Root_length	no	synonymous	intron	LOC_Os10g35110.1	12347078	qCDP10.1	1	Yes	No	alpha-galactosidase precursor, putative, expressed	0.00170501
22456	75	5	91	12.1217	1.20909e-05	Root_length	no	synonymous	intron	LOC_Os10g35110.3	12347078	qCDP10.1	1	Yes	No	alpha-galactosidase precursor, putative, expressed	0.00170501
10083	58	6	107	12.1216	1.20918e-05	Shoot_weight	no	synonymous	intron	LOC_Os06g35480.1	7534196	qCDP6.1	2	No	No	peroxidase precursor, putative, expressed	0.00170501
15635	130	6	35	12.1136	1.21765e-05	Shoot_weight	no	synonymous	intron	LOC_Os09g15320.2	10897439	qCDP9.1	1	No	No	ubiquitin-conjugating enzyme, putative, expressed	0.00171151
10037	57	9	105	12.1097	1.22181e-05	Shoot_weight	no	synonymous	intron	LOC_Os06g35470.1	7534096	qCDP6.1	1	No	No	L1P family of ribosomal proteins domain containing protein, expressed	0.00171607
5464	15	16	142	12.0971	1.22481e-05	Width_WO_husk	no	synonymous	intron	LOC_Os03g03610.2	2847820	qCDP3.1	2	No	No	1,3-beta-glucan synthase component domain containing protein, expressed	0.00171898
10520	55	6	110	12.1029	1.22909e-05	Shoot_weight	no	synonymous	intron	LOC_Os06g35630.1	7537814	qCDP6.1	2	No	No	reticuline oxidase-like protein precursor, putative, expressed	0.00172109
10519	55	6	110	12.1029	1.22909e-05	Shoot_weight	no	synonymous	intron	LOC_Os06g35630.1	7537814	qCDP6.1	2	No	No	reticuline oxidase-like protein precursor, putative, expressed	0.00172109
10518	55	6	110	12.1029	1.22909e-05	Shoot_weight	no	synonymous	intron	LOC_Os06g35630.1	7537814	qCDP6.1	2	No	No	reticuline oxidase-like protein precursor, putative, expressed	0.00172109
10408	58	4	109	12.0874	1.24586e-05	Shoot_weight	no	missense	exon	LOC_Os06g35560.1	7536275	qCDP6.1	1	No	No	reticuline oxidase-like protein precursor, putative, expressed	0.00174196
10122	116	4	51	12.0751	1.25931e-05	Shoot_weight	no	synonymous	intron	LOC_Os06g35490.1	7534689	qCDP6.1	4	No	No	peroxidase precursor, putative, expressed	0.00175631
10074	116	5	50	12.0714	1.26343e-05	Shoot_weight	no	synonymous	exon	LOC_Os06g35480.1	7534187	qCDP6.1	2	No	No	peroxidase precursor, putative, expressed	0.00175631
26419	25	30	115	12.0761	1.26367e-05	Stress_Root_weight	no	missense	exon	LOC_Os12g41600.2	15176322	qCDP12.3	1	No	No	OsSAUR57 - Auxin-responsive SAUR gene family member, expressed	0.00175631
26418	25	30	115	12.0761	1.26367e-05	Stress_Root_weight	no	missense	exon	LOC_Os12g41600.2	15176322	qCDP12.3	1	No	No	OsSAUR57 - Auxin-responsive SAUR gene family member, expressed	0.00175631
21837	82	5	63	12.1892	1.26483e-05	Filtered_Stress_Chlorophyll_B	no	synonymous	intron	LOC_Os10g35040.1	12345619	qCDP10.1	1	No	No	receptor kinase like protein, putative, expressed	0.00175661
10312	58	5	108	12.068	1.26716e-05	Shoot_weight	no	synonymous	intron	LOC_Os06g35530.1	7535667	qCDP6.1	2	Yes	No	CGMC_GSK.8 - CGMC includes CDA, MAPK, GSK3, and CLKC kinases, expressed	0.00175852
10341	58	5	108	12.0411	1.29731e-05	Shoot_weight	no	synonymous	intron	LOC_Os06g35540.1	7535768	qCDP6.1	5	No	No	aminotransferase, classes I and II, domain containing protein, expressed	0.00178837
10451	117	4	49	12.043	1.30086e-05	Stress_Shoot_weight	no	missense	exon	LOC_Os06g35574.1	7536669	qCDP6.1	1	Yes	No	mki67 protein, putative, expressed	0.0017906
9981	116	17	38	12.0341	1.30533e-05	Shoot_weight	no	synonymous	intron	LOC_Os06g35470.1	7534038	qCDP6.1	1	No	No	L1P family of ribosomal proteins domain containing protein, expressed	0.00179543
10268	59	4	110	12.0186	1.31197e-05	SES	no	synonymous	intron	LOC_Os06g35530.1	7535617	qCDP6.1	2	Yes	No	CGMC_GSK.8 - CGMC includes CDA, MAPK, GSK3, and CLKC kinases, expressed	0.00180324
11482	86	5	82	12.0143	1.31701e-05	Width_WO_husk	no	synonymous	intron	LOC_Os07g36570.1	8902231	qCDP7.1	2	No	No	KI domain interacting kinase 1, putative, expressed	0.0018056
11480	86	5	82	12.0143	1.31701e-05	Width_WO_husk	no	synonymous	intron	LOC_Os07g36570.1	8902229	qCDP7.1	2	No	No	KI domain interacting kinase 1, putative, expressed	0.0018056
11466	86	4	83	12.0112	1.32048e-05	Width_WO_husk	no	synonymous	intron	LOC_Os07g36570.1	8902214	qCDP7.1	2	No	No	KI domain interacting kinase 1, putative, expressed	0.0018056
11467	86	4	83	12.0112	1.32048e-05	Width_WO_husk	no	synonymous	intron	LOC_Os07g36570.1	8902215	qCDP7.1	2	No	No	KI domain interacting kinase 1, putative, expressed	0.0018056
10574	127	34	12	11.9731	1.36536e-05	Height_WO_husk	no	synonymous	intron	LOC_Os06g35670.1	7539286	qCDP6.1	5	No	No	expressed protein	0.00185563
10611	127	34	12	11.9731	1.36536e-05	Height_WO_husk	no	synonymous	intron	LOC_Os06g35670.2	7539286	qCDP6.1	5	No	No	expressed protein	0.00185563
10093	116	4	50	11.9854	1.36804e-05	Stress_Shoot_weight	no	synonymous	intron	LOC_Os06g35490.1	7534659	qCDP6.1	4	No	No	peroxidase precursor, putative, expressed	0.00185563
10359	116	4	50	11.9854	1.36804e-05	Stress_Shoot_weight	no	synonymous	intron	LOC_Os06g35540.1	7535786	qCDP6.1	5	No	No	aminotransferase, classes I and II, domain containing protein, expressed	0.00185563
10293	58	5	108	11.9726	1.37755e-05	Shoot_weight	no	synonymous	intron	LOC_Os06g35530.1	7535642	qCDP6.1	2	Yes	No	CGMC_GSK.8 - CGMC includes CDA, MAPK, GSK3, and CLKC kinases, expressed	0.00186443
10343	116	4	51	11.9701	1.38054e-05	Shoot_weight	no	synonymous	intron	LOC_Os06g35540.1	7535770	qCDP6.1	5	No	No	aminotransferase, classes I and II, domain containing protein, expressed	0.00186443
10073	116	4	51	11.9701	1.38054e-05	Shoot_weight	no	missense	exon	LOC_Os06g35480.1	7534186	qCDP6.1	2	No	No	peroxidase precursor, putative, expressed	0.00186443
10373	116	4	51	11.9701	1.38054e-05	Shoot_weight	no	synonymous	intron	LOC_Os06g35540.1	7535800	qCDP6.1	5	No	No	aminotransferase, classes I and II, domain containing protein, expressed	0.00186443
10104	116	4	51	11.9701	1.38054e-05	Shoot_weight	no	synonymous	intron	LOC_Os06g35490.1	7534670	qCDP6.1	4	No	No	peroxidase precursor, putative, expressed	0.00186443
19712	64	5	92	12.02	1.38274e-05	Filtered_Length_WO_husk	no	synonymous	intron	LOC_Os09g34300.1	11350464	qCDP9.3	1	No	No	Inositol 1, 3, 4-trisphosphate 5/6-kinase, putative, expressed	0.00186474
11484	86	5	82	11.9554	1.38666e-05	Width_WO_husk	no	synonymous	intron	LOC_Os07g36570.1	8902233	qCDP7.1	2	No	No	KI domain interacting kinase 1, putative, expressed	0.00186593
10648	92	5	66	12.0025	1.39071e-05	Filtered_Shoot_length	no	synonymous	intron	LOC_Os06g35700.1	7539715	qCDP6.1	1	No	No	reticuline oxidase-like protein precursor, putative, expressed	0.00186844
10649	92	5	66	12.0025	1.39071e-05	Filtered_Shoot_length	no	synonymous	intron	LOC_Os06g35700.1	7539715	qCDP6.1	1	No	No	reticuline oxidase-like protein precursor, putative, expressed	0.00186844
16302	71	6	86	11.9906	1.40512e-05	Filtered_Shoot_length	no	missense	exon	LOC_Os09g15400.1	10900329	qCDP9.1	1	No	No	inositol monophosphatase family protein, putative, expressed	0.00186968
10290	116	4	51	11.9451	1.41104e-05	Shoot_weight	no	synonymous	intron	LOC_Os06g35530.1	7535639	qCDP6.1	2	Yes	No	CGMC_GSK.8 - CGMC includes CDA, MAPK, GSK3, and CLKC kinases, expressed	0.00186968
10619	58	97	18	11.9349	1.41192e-05	Width_WO_husk	no	synonymous	intron	LOC_Os06g35670.2	7539298	qCDP6.1	5	No	No	expressed protein	0.00186968
10582	58	97	18	11.9349	1.41192e-05	Width_WO_husk	no	synonymous	intron	LOC_Os06g35670.1	7539298	qCDP6.1	5	No	No	expressed protein	0.00186968
10290	116	4	50	11.9452	1.41693e-05	Stress_Shoot_weight	no	synonymous	intron	LOC_Os06g35530.1	7535639	qCDP6.1	2	Yes	No	CGMC_GSK.8 - CGMC includes CDA, MAPK, GSK3, and CLKC kinases, expressed	0.00186968
18016	44	77	39	11.9909	1.42486e-05	Filtered_Stress_Shoot_length	no	synonymous	intron	LOC_Os09g19274.1	11031198	qCDP9.2	2	No	No	expressed protein	0.00186968
18017	44	77	39	11.9909	1.42486e-05	Filtered_Stress_Shoot_length	no	synonymous	intron	LOC_Os09g19274.1	11031198	qCDP9.2	2	No	No	expressed protein	0.00186968
15496	70	4	99	11.9235	1.42599e-05	Width_WO_husk	no	synonymous	intron	LOC_Os08g43360.2	10404083	qCDP8.1	5	No	No	RNA recognition motif containing protein, putative, expressed	0.00186968
15437	70	4	99	11.9235	1.42599e-05	Width_WO_husk	no	synonymous	intron	LOC_Os08g43360.1	10404083	qCDP8.1	5	No	No	RNA recognition motif containing protein, putative, expressed	0.00186968
17922	47	80	43	11.9353	1.42925e-05	Stress_Shoot_weight	no	synonymous	intron	LOC_Os09g19274.1	11031109	qCDP9.2	2	No	No	expressed protein	0.00186968
17921	47	80	43	11.9353	1.42925e-05	Stress_Shoot_weight	no	synonymous	intron	LOC_Os09g19274.1	11031109	qCDP9.2	2	No	No	expressed protein	0.00186968
9957	58	5	108	11.9255	1.43549e-05	Shoot_weight	no	synonymous	intron	LOC_Os06g35470.1	7534013	qCDP6.1	1	No	No	L1P family of ribosomal proteins domain containing protein, expressed	0.00186968
10291	139	5	29	11.9031	1.45184e-05	Height_WO_husk	no	synonymous	intron	LOC_Os06g35530.1	7535640	qCDP6.1	2	Yes	No	CGMC_GSK.8 - CGMC includes CDA, MAPK, GSK3, and CLKC kinases, expressed	0.00186968
11479	86	4	83	11.8987	1.45737e-05	Width_WO_husk	no	synonymous	intron	LOC_Os07g36570.1	8902228	qCDP7.1	2	No	No	KI domain interacting kinase 1, putative, expressed	0.00186968
11472	86	5	82	11.8977	1.45869e-05	Width_WO_husk	no	missense	exon	LOC_Os07g36570.1	8902220	qCDP7.1	2	No	No	KI domain interacting kinase 1, putative, expressed	0.00186968
10266	58	5	108	11.9002	1.46768e-05	Shoot_weight	no	synonymous	intron	LOC_Os06g35530.1	7535615	qCDP6.1	2	Yes	No	CGMC_GSK.8 - CGMC includes CDA, MAPK, GSK3, and CLKC kinases, expressed	0.00186968
15497	70	4	99	11.8886	1.47033e-05	Width_WO_husk	no	synonymous	intron	LOC_Os08g43360.2	10404084	qCDP8.1	5	No	No	RNA recognition motif containing protein, putative, expressed	0.00186968
15438	70	4	99	11.8886	1.47033e-05	Width_WO_husk	no	synonymous	intron	LOC_Os08g43360.1	10404084	qCDP8.1	5	No	No	RNA recognition motif containing protein, putative, expressed	0.00186968
17077	112	42	9	11.9362	1.47327e-05	Filtered_Shoot_length	no	synonymous	intron	LOC_Os09g18470.1	11016017	qCDP9.2	1	No	No	oxidoreductase, 2OG-Fe oxygenase family protein, putative, expressed	0.00186968
16774	123	11	37	11.8906	1.48006e-05	Shoot_weight	no	missense	exon	LOC_Os09g15530.1	10904263	qCDP9.1	5	No	No	expressed protein	0.00186968
9966	116	5	50	11.8857	1.48646e-05	Shoot_weight	no	synonymous	intron	LOC_Os06g35470.1	7534023	qCDP6.1	1	No	No	L1P family of ribosomal proteins domain containing protein, expressed	0.00186968
10583	121	17	22	11.9404	1.4887e-05	Filtered_Stress_Shoot_length	no	synonymous	intron	LOC_Os06g35670.1	7539300	qCDP6.1	5	No	No	expressed protein	0.00186968
10620	121	17	22	11.9404	1.4887e-05	Filtered_Stress_Shoot_length	no	synonymous	intron	LOC_Os06g35670.2	7539300	qCDP6.1	5	No	No	expressed protein	0.00186968
22353	72	4	95	11.876	1.49914e-05	Root_length	no	synonymous	intron	LOC_Os10g35110.1	12347163	qCDP10.1	1	Yes	No	alpha-galactosidase precursor, putative, expressed	0.00186968
22541	72	4	95	11.876	1.49914e-05	Root_length	no	synonymous	intron	LOC_Os10g35110.3	12347163	qCDP10.1	1	Yes	No	alpha-galactosidase precursor, putative, expressed	0.00186968
26245	54	96	13	11.9039	1.51528e-05	Filtered_Shoot_length	no	missense	exon	LOC_Os12g41510.1	15174502	qCDP12.3	1	No	No	cysteine-rich receptor-like protein kinase 31 precursor, putative, expressed	0.00186968
10031	121	17	32	11.8674	1.51685e-05	Stress_Shoot_weight	no	synonymous	intron	LOC_Os06g35470.1	7534089	qCDP6.1	1	No	No	L1P family of ribosomal proteins domain containing protein, expressed	0.00186968
10153	51	4	116	11.8604	1.51968e-05	Shoot_weight	no	synonymous	exon	LOC_Os06g35520.1	7535186	qCDP6.1	1	Yes	No	peroxidase precursor, putative, expressed	0.00186968
10550	116	4	51	11.8604	1.51968e-05	Shoot_weight	no	missense	exon	LOC_Os06g35630.1	7537843	qCDP6.1	2	No	No	reticuline oxidase-like protein precursor, putative, expressed	0.00186968
10287	116	4	51	11.8604	1.51968e-05	Shoot_weight	no	missense	exon	LOC_Os06g35530.1	7535636	qCDP6.1	2	Yes	No	CGMC_GSK.8 - CGMC includes CDA, MAPK, GSK3, and CLKC kinases, expressed	0.00186968
10058	116	4	51	11.8604	1.51968e-05	Shoot_weight	no	synonymous	intron	LOC_Os06g35470.1	7534117	qCDP6.1	1	No	No	L1P family of ribosomal proteins domain containing protein, expressed	0.00186968
10331	116	4	51	11.8604	1.51968e-05	Shoot_weight	no	synonymous	intron	LOC_Os06g35530.1	7535687	qCDP6.1	2	Yes	No	CGMC_GSK.8 - CGMC includes CDA, MAPK, GSK3, and CLKC kinases, expressed	0.00186968
10313	116	4	51	11.8604	1.51968e-05	Shoot_weight	no	synonymous	intron	LOC_Os06g35530.1	7535668	qCDP6.1	2	Yes	No	CGMC_GSK.8 - CGMC includes CDA, MAPK, GSK3, and CLKC kinases, expressed	0.00186968
10292	116	4	51	11.8604	1.51968e-05	Shoot_weight	no	synonymous	intron	LOC_Os06g35530.1	7535641	qCDP6.1	2	Yes	No	CGMC_GSK.8 - CGMC includes CDA, MAPK, GSK3, and CLKC kinases, expressed	0.00186968
10306	116	4	51	11.8604	1.51968e-05	Shoot_weight	no	synonymous	intron	LOC_Os06g35530.1	7535655	qCDP6.1	2	Yes	No	CGMC_GSK.8 - CGMC includes CDA, MAPK, GSK3, and CLKC kinases, expressed	0.00186968
10296	116	4	51	11.8604	1.51968e-05	Shoot_weight	no	synonymous	intron	LOC_Os06g35530.1	7535645	qCDP6.1	2	Yes	No	CGMC_GSK.8 - CGMC includes CDA, MAPK, GSK3, and CLKC kinases, expressed	0.00186968
10062	116	4	51	11.8604	1.51968e-05	Shoot_weight	no	synonymous	intron	LOC_Os06g35470.1	7534121	qCDP6.1	1	No	No	L1P family of ribosomal proteins domain containing protein, expressed	0.00186968
10121	116	4	51	11.8604	1.51968e-05	Shoot_weight	no	synonymous	intron	LOC_Os06g35490.1	7534688	qCDP6.1	4	No	No	peroxidase precursor, putative, expressed	0.00186968
10507	116	5	50	11.8597	1.52065e-05	Shoot_weight	no	synonymous	exon	LOC_Os06g35590.1	7537052	qCDP6.1	2	No	No	reticuline oxidase-like protein precursor, putative, expressed	0.00186968
5688	76	5	82	11.8961	1.52554e-05	Filtered_Shoot_length	no	synonymous	intron	LOC_Os03g03720.2	2848811	qCDP3.1	1	Yes	Yes	glyceraldehyde-3-phosphate dehydrogenase, putative, expressed	0.00186968
5658	76	5	82	11.8961	1.52554e-05	Filtered_Shoot_length	no	synonymous	intron	LOC_Os03g03720.1	2848811	qCDP3.1	1	Yes	Yes	glyceraldehyde-3-phosphate dehydrogenase, putative, expressed	0.00186968
10372	58	5	108	11.8558	1.52588e-05	Shoot_weight	no	synonymous	intron	LOC_Os06g35540.1	7535799	qCDP6.1	5	No	No	aminotransferase, classes I and II, domain containing protein, expressed	0.00186968
9970	58	5	108	11.8558	1.52588e-05	Shoot_weight	no	synonymous	intron	LOC_Os06g35470.1	7534027	qCDP6.1	1	No	No	L1P family of ribosomal proteins domain containing protein, expressed	0.00186968
14027	147	4	22	11.8449	1.52791e-05	Width_WO_husk	no	synonymous	intron	LOC_Os08g43190.2	10401023	qCDP8.1	5	No	Yes	dehydrogenase, putative, expressed	0.00186968
14109	147	4	22	11.8449	1.52791e-05	Width_WO_husk	no	synonymous	intron	LOC_Os08g43190.1	10401016	qCDP8.1	5	No	Yes	dehydrogenase, putative, expressed	0.00186968
14020	147	4	22	11.8449	1.52791e-05	Width_WO_husk	no	synonymous	intron	LOC_Os08g43190.2	10401016	qCDP8.1	5	No	Yes	dehydrogenase, putative, expressed	0.00186968
14116	147	4	22	11.8449	1.52791e-05	Width_WO_husk	no	synonymous	intron	LOC_Os08g43190.1	10401023	qCDP8.1	5	No	Yes	dehydrogenase, putative, expressed	0.00186968
17032	113	6	41	11.906	1.5338e-05	Filtered_Stress_Shoot_length	no	synonymous	intron	LOC_Os09g18470.1	11015964	qCDP9.2	1	No	No	oxidoreductase, 2OG-Fe oxygenase family protein, putative, expressed	0.00186968
15979	130	4	34	11.8641	1.53422e-05	Filtered_Shoot_thickness	no	synonymous	intron	LOC_Os09g15340.1	10898453	qCDP9.1	1	No	No	hydrolase, NUDIX family, domain containing protein, expressed	0.00186968
16799	74	5	84	11.8869	1.53778e-05	Filtered_Shoot_length	no	synonymous	intron	LOC_Os09g15540.1	10904322	qCDP9.1	1	No	No	OsFBX312 - F-box domain containing protein, expressed	0.00186968
16738	134	4	33	11.8377	1.55022e-05	Shoot_weight	no	missense	exon	LOC_Os09g15520.1	10904221	qCDP9.1	4	Yes	No	oleosin, putative, expressed	0.00186968
10030	121	20	30	11.8235	1.56968e-05	Shoot_weight	no	synonymous	intron	LOC_Os06g35470.1	7534088	qCDP6.1	1	No	No	L1P family of ribosomal proteins domain containing protein, expressed	0.00186968
15525	108	4	59	11.8207	1.57354e-05	Root_length	no	synonymous	intron	LOC_Os08g43370.1	10404167	qCDP8.1	9	Yes	No	6-phosphogluconolactonase, putative, expressed	0.00186968
14368	105	11	55	11.8204	1.57396e-05	Shoot_weight	no	synonymous	intron	LOC_Os08g43320.1	10403084	qCDP8.1	1	No	No	OsRhmbd14 - Putative Rhomboid homologue, expressed	0.00186968
25755	110	36	4	11.933	1.57634e-05	Filtered_Stress_Chlorophyll_B	no	missense	exon	LOC_Os12g41450.1	15172707	qCDP12.3	1	No	No	F-box domain containing protein, expressed	0.00186968
12545	64	5	92	11.8621	1.58596e-05	Filtered_Length_WO_husk	no	synonymous	intron	LOC_Os07g37240.1	8918794	qCDP7.1	2	Yes	Yes	chlorophyll A-B binding protein, putative, expressed	0.00186968
10075	58	5	108	11.8108	1.58729e-05	Shoot_weight	no	missense	exon	LOC_Os06g35480.1	7534188	qCDP6.1	2	No	No	peroxidase precursor, putative, expressed	0.00186968
10339	58	6	107	11.8099	1.58852e-05	Shoot_weight	no	synonymous	intron	LOC_Os06g35540.1	7535766	qCDP6.1	5	No	No	aminotransferase, classes I and II, domain containing protein, expressed	0.00186968
10209	58	7	106	11.8091	1.58959e-05	Shoot_weight	no	synonymous	intron	LOC_Os06g35524.1	7535441	qCDP6.1	1	No	No	expressed protein	0.00186968
9930	119	4	48	11.8021	1.59933e-05	Shoot_weight	no	synonymous	intron	LOC_Os06g35410.1	7533111	qCDP6.1	1	Yes	No	growth regulator related protein, putative, expressed	0.00186968
17979	69	51	40	11.8502	1.61002e-05	Filtered_Stress_Shoot_length	no	synonymous	intron	LOC_Os09g19274.1	11031163	qCDP9.2	2	No	No	expressed protein	0.00186968
10325	117	4	49	11.7992	1.61017e-05	Stress_Shoot_weight	no	synonymous	intron	LOC_Os06g35530.1	7535681	qCDP6.1	2	Yes	No	CGMC_GSK.8 - CGMC includes CDA, MAPK, GSK3, and CLKC kinases, expressed	0.00186968
10005	116	13	42	11.7736	1.63991e-05	Shoot_weight	no	synonymous	intron	LOC_Os06g35470.1	7534062	qCDP6.1	1	No	No	L1P family of ribosomal proteins domain containing protein, expressed	0.00188809
10418	116	5	50	11.7727	1.64124e-05	Shoot_weight	no	synonymous	intron	LOC_Os06g35574.1	7536635	qCDP6.1	1	Yes	No	mki67 protein, putative, expressed	0.00188809
10076	58	6	107	11.7696	1.64562e-05	Shoot_weight	no	missense	exon	LOC_Os06g35480.1	7534189	qCDP6.1	2	No	No	peroxidase precursor, putative, expressed	0.00188941
16682	130	5	33	11.779	1.65279e-05	Filtered_Shoot_thickness	no	synonymous	intron	LOC_Os09g15430.1	10901156	qCDP9.1	1	No	No	zinc finger family protein, putative, expressed	0.00189166
15028	99	4	60	11.7894	1.67423e-05	Filtered_Shoot_length	no	synonymous	intron	LOC_Os08g43334.2	10403441	qCDP8.1	9	No	No	HSF-type DNA-binding domain containing protein, expressed	0.00190747
14555	99	4	60	11.7894	1.67423e-05	Filtered_Shoot_length	no	synonymous	intron	LOC_Os08g43334.1	10403441	qCDP8.1	9	No	No	HSF-type DNA-binding domain containing protein, expressed	0.00190747
17190	113	4	43	11.804	1.67602e-05	Filtered_Stress_Shoot_length	no	synonymous	intron	LOC_Os09g18470.1	11016131	qCDP9.2	1	No	No	oxidoreductase, 2OG-Fe oxygenase family protein, putative, expressed	0.00190747
17069	128	20	22	11.747	1.68549e-05	Stress_Shoot_weight	no	synonymous	intron	LOC_Os09g18470.1	11016009	qCDP9.2	1	No	No	oxidoreductase, 2OG-Fe oxygenase family protein, putative, expressed	0.00191612
10277	117	4	49	11.7449	1.68858e-05	Stress_Shoot_weight	no	synonymous	intron	LOC_Os06g35530.1	7535626	qCDP6.1	2	Yes	No	CGMC_GSK.8 - CGMC includes CDA, MAPK, GSK3, and CLKC kinases, expressed	0.00191839
15908	68	4	99	11.7379	1.69208e-05	Shoot_weight	no	synonymous	intron	LOC_Os09g15340.1	10898375	qCDP9.1	1	No	No	hydrolase, NUDIX family, domain containing protein, expressed	0.00191839
27014	143	10	17	11.7421	1.69274e-05	Stress_Shoot_weight	no	missense	exon	LOC_Os12g41660.1	15178298	qCDP12.3	1	No	No	expressed protein	0.00191839
17949	106	17	37	11.7894	1.69741e-05	Filtered_Stress_Shoot_length	no	synonymous	intron	LOC_Os09g19274.1	11031134	qCDP9.2	2	No	No	expressed protein	0.00191839
17950	106	17	37	11.7894	1.69741e-05	Filtered_Stress_Shoot_length	no	synonymous	intron	LOC_Os09g19274.1	11031134	qCDP9.2	2	No	No	expressed protein	0.00191839
10428	53	38	79	11.7276	1.71452e-05	Stress_Shoot_weight	no	synonymous	intron	LOC_Os06g35574.1	7536646	qCDP6.1	1	Yes	No	mki67 protein, putative, expressed	0.00193161
17120	108	45	10	11.7476	1.73635e-05	Filtered_Shoot_length	no	synonymous	intron	LOC_Os09g18470.1	11016059	qCDP9.2	1	No	No	oxidoreductase, 2OG-Fe oxygenase family protein, putative, expressed	0.00195484
10429	116	4	51	11.7031	1.74456e-05	Shoot_weight	no	synonymous	intron	LOC_Os06g35574.1	7536647	qCDP6.1	1	Yes	No	mki67 protein, putative, expressed	0.00196052
26198	90	27	33	11.8109	1.75103e-05	Filtered_Stress_Chlorophyll_B	no	synonymous	exon	LOC_Os12g41510.1	15174442	qCDP12.3	1	No	No	cysteine-rich receptor-like protein kinase 31 precursor, putative, expressed	0.00196479
17783	101	15	44	11.7435	1.76649e-05	Filtered_Stress_Shoot_length	no	synonymous	intron	LOC_Os09g19170.1	11026479	qCDP9.2	1	No	No	expressed protein	0.00197804
10359	116	4	51	11.6852	1.7721e-05	Shoot_weight	no	synonymous	intron	LOC_Os06g35540.1	7535786	qCDP6.1	5	No	No	aminotransferase, classes I and II, domain containing protein, expressed	0.0019819
10093	116	4	51	11.6852	1.7721e-05	Shoot_weight	no	synonymous	intron	LOC_Os06g35490.1	7534659	qCDP6.1	4	No	No	peroxidase precursor, putative, expressed	0.0019819
10298	116	5	50	11.6746	1.78875e-05	Shoot_weight	no	synonymous	intron	LOC_Os06g35530.1	7535647	qCDP6.1	2	Yes	No	CGMC_GSK.8 - CGMC includes CDA, MAPK, GSK3, and CLKC kinases, expressed	0.00199931
10353	116	5	50	11.6701	1.79576e-05	Shoot_weight	no	synonymous	intron	LOC_Os06g35540.1	7535780	qCDP6.1	5	No	No	aminotransferase, classes I and II, domain containing protein, expressed	0.00200595
10257	116	5	50	11.6616	1.80917e-05	Shoot_weight	no	synonymous	intron	LOC_Os06g35530.1	7535605	qCDP6.1	2	Yes	No	CGMC_GSK.8 - CGMC includes CDA, MAPK, GSK3, and CLKC kinases, expressed	0.00201488
15512	73	5	95	11.6435	1.82356e-05	Seed_volume	no	missense	exon	LOC_Os08g43370.1	10404155	qCDP8.1	9	Yes	No	6-phosphogluconolactonase, putative, expressed	0.00202588
1218	118	4	49	11.6285	1.86261e-05	Root_length	no	synonymous	intron	LOC_Os01g66290.1	1371066	qCDP1.1	6	No	No	OsMADS21 - MADS-box family gene with MIKCc type-box, expressed	0.00205745
17995	80	78	12	11.6198	1.88458e-05	Stress_Shoot_weight	no	synonymous	intron	LOC_Os09g19274.1	11031179	qCDP9.2	2	No	No	expressed protein	0.00206722
17843	103	7	60	11.6161	1.89062e-05	Lost_Root_length	no	synonymous	intron	LOC_Os09g19170.1	11026546	qCDP9.2	1	No	No	expressed protein	0.00206967
484	73	5	93	11.6043	1.90261e-05	Root_length	no	synonymous	intron	LOC_Os01g66120.3	1368661	qCDP1.1	2	Yes	No	No apical meristem protein, putative, expressed	0.0020779
434	73	5	93	11.6043	1.90261e-05	Root_length	no	synonymous	intron	LOC_Os01g66120.1	1368661	qCDP1.1	2	Yes	No	No apical meristem protein, putative, expressed	0.0020779
10890	125	4	32	11.6466	1.9133e-05	Filtered_Length_WO_husk	no	synonymous	intron	LOC_Os07g36490.1	8900117	qCDP7.1	3	No	No	RNA recognition motif containing protein, putative, expressed	0.00208469
18018	44	77	39	11.6345	1.94236e-05	Filtered_Stress_Shoot_length	no	synonymous	intron	LOC_Os09g19274.1	11031199	qCDP9.2	2	No	No	expressed protein	0.00210097
18766	51	4	106	11.629	1.94278e-05	Filtered_Length_WO_husk	no	synonymous	intron	LOC_Os09g34160.1	11346448	qCDP9.3	5	No	No	resistance protein, putative, expressed	0.00210097
27653	90	7	73	11.5793	1.95266e-05	Lost_Root_length	no	synonymous	intron	LOC_Os12g41700.1	15179586	qCDP12.3	1	Yes	No	LSD1 zinc finger domain containing protein, expressed	0.00210097
10877	124	5	32	11.6205	1.95727e-05	Filtered_Length_WO_husk	no	synonymous	intron	LOC_Os07g36490.1	8900103	qCDP7.1	3	No	No	RNA recognition motif containing protein, putative, expressed	0.00210097
10892	124	5	32	11.6205	1.95727e-05	Filtered_Length_WO_husk	no	synonymous	exon	LOC_Os07g36500.1	8900183	qCDP7.1	2	No	No	Core histone H2A/H2B/H3/H4 domain containing protein, putative, expressed	0.00210097
10863	124	5	32	11.6205	1.95727e-05	Filtered_Length_WO_husk	no	synonymous	intron	LOC_Os07g36470.1	8900069	qCDP7.1	2	No	No	vacuolar ATP synthase subunit H, putative, expressed	0.00210097
10097	52	4	115	11.5646	1.97015e-05	Shoot_weight	no	synonymous	intron	LOC_Os06g35490.1	7534663	qCDP6.1	4	No	No	peroxidase precursor, putative, expressed	0.00210097
27376	114	4	32	11.665	1.98581e-05	Filtered_Stress_Chlorophyll_B	no	synonymous	intron	LOC_Os12g41690.1	15179220	qCDP12.3	1	No	No	membrane associated DUF588 domain containing protein, putative, expressed	0.00210097
27373	114	4	32	11.665	1.98581e-05	Filtered_Stress_Chlorophyll_B	no	synonymous	intron	LOC_Os12g41690.1	15179217	qCDP12.3	1	No	No	membrane associated DUF588 domain containing protein, putative, expressed	0.00210097
27377	114	4	32	11.665	1.98581e-05	Filtered_Stress_Chlorophyll_B	no	synonymous	intron	LOC_Os12g41690.1	15179221	qCDP12.3	1	No	No	membrane associated DUF588 domain containing protein, putative, expressed	0.00210097
27375	114	4	32	11.665	1.98581e-05	Filtered_Stress_Chlorophyll_B	no	synonymous	intron	LOC_Os12g41690.1	15179219	qCDP12.3	1	No	No	membrane associated DUF588 domain containing protein, putative, expressed	0.00210097
10030	121	20	29	11.5561	1.99288e-05	Stress_Shoot_weight	no	synonymous	intron	LOC_Os06g35470.1	7534088	qCDP6.1	1	No	No	L1P family of ribosomal proteins domain containing protein, expressed	0.00210455
10122	116	4	50	11.5199	2.0574e-05	Stress_Shoot_weight	no	synonymous	intron	LOC_Os06g35490.1	7534689	qCDP6.1	4	No	No	peroxidase precursor, putative, expressed	0.00210455
20368	85	5	71	11.5588	2.06543e-05	Filtered_Length_WO_husk	no	synonymous	intron	LOC_Os10g34680.1	12338427	qCDP10.1	1	Yes	No	vacuolar protein sorting-associated protein 52, putative, expressed	0.00210455
10856	124	6	31	11.5478	2.08539e-05	Filtered_Length_WO_husk	no	synonymous	intron	LOC_Os07g36470.1	8900063	qCDP7.1	2	No	No	vacuolar ATP synthase subunit H, putative, expressed	0.00210455
10036	138	6	29	11.4881	2.09094e-05	Height_WO_husk	no	synonymous	intron	LOC_Os06g35470.1	7534095	qCDP6.1	1	No	No	L1P family of ribosomal proteins domain containing protein, expressed	0.00210455
26296	54	76	41	11.4834	2.11599e-05	Shoot_weight	no	synonymous	exon	LOC_Os12g41510.1	15174594	qCDP12.3	1	No	No	cysteine-rich receptor-like protein kinase 31 precursor, putative, expressed	0.00211145
15508	107	6	58	11.4819	2.11875e-05	Root_length	no	synonymous	exon	LOC_Os08g43370.1	10404151	qCDP8.1	9	Yes	No	6-phosphogluconolactonase, putative, expressed	0.00211307
10094	52	4	115	11.4751	2.13145e-05	Shoot_weight	no	synonymous	intron	LOC_Os06g35490.1	7534660	qCDP6.1	4	No	No	peroxidase precursor, putative, expressed	0.0021246
9936	119	5	47	11.4744	2.13274e-05	Shoot_weight	no	synonymous	intron	LOC_Os06g35410.1	7533117	qCDP6.1	1	Yes	No	growth regulator related protein, putative, expressed	0.00212475
10620	130	17	23	11.4771	2.13616e-05	Stress_Shoot_weight	no	synonymous	intron	LOC_Os06g35670.2	7539300	qCDP6.1	5	No	No	expressed protein	0.00212587
10583	130	17	23	11.4771	2.13616e-05	Stress_Shoot_weight	no	synonymous	intron	LOC_Os06g35670.1	7539300	qCDP6.1	5	No	No	expressed protein	0.00212587
10876	124	5	32	11.5043	2.16613e-05	Filtered_Length_WO_husk	no	synonymous	intron	LOC_Os07g36490.1	8900102	qCDP7.1	3	No	No	RNA recognition motif containing protein, putative, expressed	0.00214881
26235	87	39	24	11.5623	2.16983e-05	Filtered_Stress_Chlorophyll_B	no	missense	exon	LOC_Os12g41510.1	15174493	qCDP12.3	1	No	No	cysteine-rich receptor-like protein kinase 31 precursor, putative, expressed	0.0021499
26234	87	39	24	11.5623	2.16983e-05	Filtered_Stress_Chlorophyll_B	no	missense	exon	LOC_Os12g41510.1	15174493	qCDP12.3	1	No	No	cysteine-rich receptor-like protein kinase 31 precursor, putative, expressed	0.0021499
5693	76	4	83	11.4907	2.17301e-05	Filtered_Shoot_length	no	synonymous	intron	LOC_Os03g03720.2	2848816	qCDP3.1	1	Yes	Yes	glyceraldehyde-3-phosphate dehydrogenase, putative, expressed	0.0021499
5663	76	4	83	11.4907	2.17301e-05	Filtered_Shoot_length	no	synonymous	intron	LOC_Os03g03720.1	2848816	qCDP3.1	1	Yes	Yes	glyceraldehyde-3-phosphate dehydrogenase, putative, expressed	0.0021499
10139	139	5	29	11.4428	2.17613e-05	Height_WO_husk	no	synonymous	intron	LOC_Os06g35520.1	7535173	qCDP6.1	1	Yes	No	peroxidase precursor, putative, expressed	0.00215096
27398	56	28	66	11.5469	2.19895e-05	Filtered_Stress_Chlorophyll_B	no	synonymous	intron	LOC_Os12g41690.1	15179240	qCDP12.3	1	No	No	membrane associated DUF588 domain containing protein, putative, expressed	0.00216635
27399	56	28	66	11.5469	2.19895e-05	Filtered_Stress_Chlorophyll_B	no	synonymous	intron	LOC_Os12g41690.1	15179240	qCDP12.3	1	No	No	membrane associated DUF588 domain containing protein, putative, expressed	0.00216635
27487	87	29	45	11.4845	2.20391e-05	Filtered_Length_WO_husk	no	synonymous	intron	LOC_Os12g41690.1	15179334	qCDP12.3	1	No	No	membrane associated DUF588 domain containing protein, putative, expressed	0.00217009
10097	51	4	115	11.4385	2.21002e-05	Stress_Shoot_weight	no	synonymous	intron	LOC_Os06g35490.1	7534663	qCDP6.1	4	No	No	peroxidase precursor, putative, expressed	0.00217009
14116	147	4	22	11.423	2.2144e-05	Height_WO_husk	no	synonymous	intron	LOC_Os08g43190.1	10401023	qCDP8.1	5	No	Yes	dehydrogenase, putative, expressed	0.00217009
14109	147	4	22	11.423	2.2144e-05	Height_WO_husk	no	synonymous	intron	LOC_Os08g43190.1	10401016	qCDP8.1	5	No	Yes	dehydrogenase, putative, expressed	0.00217009
14020	147	4	22	11.423	2.2144e-05	Height_WO_husk	no	synonymous	intron	LOC_Os08g43190.2	10401016	qCDP8.1	5	No	Yes	dehydrogenase, putative, expressed	0.00217009
14027	147	4	22	11.423	2.2144e-05	Height_WO_husk	no	synonymous	intron	LOC_Os08g43190.2	10401023	qCDP8.1	5	No	Yes	dehydrogenase, putative, expressed	0.00217009
10497	119	4	47	11.4315	2.22363e-05	Stress_Shoot_weight	no	synonymous	intron	LOC_Os06g35590.1	7537041	qCDP6.1	2	No	No	reticuline oxidase-like protein precursor, putative, expressed	0.0021757
19113	64	5	92	11.4677	2.23632e-05	Filtered_Length_WO_husk	no	missense	exon	LOC_Os09g34200.1	11347567	qCDP9.3	3	No	No	OsFBX338 - F-box domain containing protein, expressed	0.00218466
14871	114	4	52	11.4212	2.2439e-05	Stress_Shoot_weight	no	synonymous	intron	LOC_Os08g43334.2	10403253	qCDP8.1	9	No	No	HSF-type DNA-binding domain containing protein, expressed	0.00218623
14398	114	4	52	11.4212	2.2439e-05	Stress_Shoot_weight	no	synonymous	exon	LOC_Os08g43334.1	10403253	qCDP8.1	9	No	No	HSF-type DNA-binding domain containing protein, expressed	0.00218623
25726	112	14	37	11.4432	2.26499e-05	Filtered_Shoot_length	no	missense	exon	LOC_Os12g41450.1	15172679	qCDP12.3	1	No	No	F-box domain containing protein, expressed	0.00220227
26419	26	30	117	11.3935	2.27273e-05	SES	no	missense	exon	LOC_Os12g41600.2	15176322	qCDP12.3	1	No	No	OsSAUR57 - Auxin-responsive SAUR gene family member, expressed	0.00220749
26418	26	30	117	11.3935	2.27273e-05	SES	no	missense	exon	LOC_Os12g41600.2	15176322	qCDP12.3	1	No	No	OsSAUR57 - Auxin-responsive SAUR gene family member, expressed	0.00220749
12310	70	25	68	11.4386	2.27414e-05	Filtered_Shoot_length	no	synonymous	exon	LOC_Os07g36700.1	8907903	qCDP7.1	2	No	No	CSLF1 - cellulose synthase-like family F; beta1,3;1,4 glucan synthase, expressed	0.0022077
17070	105	30	28	11.4374	2.2766e-05	Filtered_Shoot_length	no	synonymous	intron	LOC_Os09g18470.1	11016010	qCDP9.2	1	No	No	oxidoreductase, 2OG-Fe oxygenase family protein, putative, expressed	0.00220894
17923	41	78	41	11.4278	2.32594e-05	Filtered_Stress_Shoot_length	no	synonymous	intron	LOC_Os09g19274.1	11031110	qCDP9.2	2	No	No	expressed protein	0.00224595
17924	41	78	41	11.4278	2.32594e-05	Filtered_Stress_Shoot_length	no	synonymous	intron	LOC_Os09g19274.1	11031110	qCDP9.2	2	No	No	expressed protein	0.00224595
27569	126	7	27	11.4085	2.36536e-05	Filtered_Stress_Shoot_length	no	synonymous	intron	LOC_Os12g41700.1	15179499	qCDP12.3	1	Yes	No	LSD1 zinc finger domain containing protein, expressed	0.0022713
22405	73	4	94	11.356	2.36708e-05	Root_length	no	synonymous	intron	LOC_Os10g35110.1	12347216	qCDP10.1	1	Yes	No	alpha-galactosidase precursor, putative, expressed	0.0022713
22593	73	4	94	11.356	2.36708e-05	Root_length	no	synonymous	intron	LOC_Os10g35110.3	12347216	qCDP10.1	1	Yes	No	alpha-galactosidase precursor, putative, expressed	0.0022713
10060	119	4	40	11.3926	2.36772e-05	Filtered_Shoot_length	no	synonymous	intron	LOC_Os06g35470.1	7534119	qCDP6.1	1	No	No	L1P family of ribosomal proteins domain containing protein, expressed	0.0022713
10061	119	4	40	11.3926	2.36772e-05	Filtered_Shoot_length	no	synonymous	intron	LOC_Os06g35470.1	7534119	qCDP6.1	1	No	No	L1P family of ribosomal proteins domain containing protein, expressed	0.0022713
17975	53	66	41	11.4032	2.37632e-05	Filtered_Stress_Shoot_length	no	synonymous	intron	LOC_Os09g19274.1	11031159	qCDP9.2	2	No	No	expressed protein	0.00227558
17974	53	66	41	11.4032	2.37632e-05	Filtered_Stress_Shoot_length	no	synonymous	intron	LOC_Os09g19274.1	11031159	qCDP9.2	2	No	No	expressed protein	0.00227558
5656	76	5	82	11.3869	2.37952e-05	Filtered_Shoot_length	no	synonymous	intron	LOC_Os03g03720.1	2848809	qCDP3.1	1	Yes	Yes	glyceraldehyde-3-phosphate dehydrogenase, putative, expressed	0.00227558
5685	76	5	82	11.3869	2.37952e-05	Filtered_Shoot_length	no	synonymous	intron	LOC_Os03g03720.2	2848808	qCDP3.1	1	Yes	Yes	glyceraldehyde-3-phosphate dehydrogenase, putative, expressed	0.00227558
5686	76	5	82	11.3869	2.37952e-05	Filtered_Shoot_length	no	synonymous	intron	LOC_Os03g03720.2	2848809	qCDP3.1	1	Yes	Yes	glyceraldehyde-3-phosphate dehydrogenase, putative, expressed	0.00227558
5655	76	5	82	11.3869	2.37952e-05	Filtered_Shoot_length	no	synonymous	intron	LOC_Os03g03720.1	2848808	qCDP3.1	1	Yes	Yes	glyceraldehyde-3-phosphate dehydrogenase, putative, expressed	0.00227558
17982	47	70	43	11.389	2.406e-05	Filtered_Stress_Shoot_length	no	synonymous	intron	LOC_Os09g19274.1	11031166	qCDP9.2	2	No	No	expressed protein	0.00229737
10356	125	8	38	11.3342	2.41314e-05	Shoot_weight	no	synonymous	intron	LOC_Os06g35540.1	7535783	qCDP6.1	5	No	No	aminotransferase, classes I and II, domain containing protein, expressed	0.00230154
5681	76	5	82	11.3704	2.41408e-05	Filtered_Shoot_length	no	synonymous	intron	LOC_Os03g03720.2	2848804	qCDP3.1	1	Yes	Yes	glyceraldehyde-3-phosphate dehydrogenase, putative, expressed	0.00230154
5651	76	5	82	11.3704	2.41408e-05	Filtered_Shoot_length	no	synonymous	intron	LOC_Os03g03720.1	2848804	qCDP3.1	1	Yes	Yes	glyceraldehyde-3-phosphate dehydrogenase, putative, expressed	0.00230154
18837	51	4	106	11.3756	2.42381e-05	Filtered_Length_WO_husk	no	missense	exon	LOC_Os09g34160.1	11346563	qCDP9.3	5	No	No	resistance protein, putative, expressed	0.00230617
14392	109	4	57	11.3177	2.45774e-05	Stress_Shoot_weight	no	synonymous	intron	LOC_Os08g43334.1	10403238	qCDP8.1	9	No	No	HSF-type DNA-binding domain containing protein, expressed	0.0023194
14865	109	4	57	11.3177	2.45774e-05	Stress_Shoot_weight	no	synonymous	intron	LOC_Os08g43334.2	10403238	qCDP8.1	9	No	No	HSF-type DNA-binding domain containing protein, expressed	0.0023194
20821	11	70	82	11.3483	2.4613e-05	Filtered_Shoot_length	no	synonymous	exon	LOC_Os10g34884.1	12341954	qCDP10.1	2	No	No	RIPER7 - Ripening-related family protein precursor, expressed	0.00232111
26296	53	72	42	11.3292	2.46205e-05	Filtered_Seed_Weight	no	synonymous	exon	LOC_Os12g41510.1	15174594	qCDP12.3	1	No	No	cysteine-rich receptor-like protein kinase 31 precursor, putative, expressed	0.00232111
17289	65	14	81	11.3585	2.47098e-05	Filtered_Stress_Shoot_length	no	synonymous	exon	LOC_Os09g18594.1	11020760	qCDP9.2	1	No	No	protein kinase domain containing protein, expressed	0.00232717
17303	65	14	81	11.3585	2.47098e-05	Filtered_Stress_Shoot_length	no	synonymous	intron	LOC_Os09g18594.2	11020760	qCDP9.2	1	No	No	protein kinase domain containing protein, expressed	0.00232717
10298	116	5	49	11.3032	2.48937e-05	Stress_Shoot_weight	no	synonymous	intron	LOC_Os06g35530.1	7535647	qCDP6.1	2	Yes	No	CGMC_GSK.8 - CGMC includes CDA, MAPK, GSK3, and CLKC kinases, expressed	0.00234053
10005	116	13	41	11.2982	2.50049e-05	Stress_Shoot_weight	no	synonymous	intron	LOC_Os06g35470.1	7534062	qCDP6.1	1	No	No	L1P family of ribosomal proteins domain containing protein, expressed	0.00234505
23851	101	4	55	11.3449	2.50056e-05	Filtered_Stress_Shoot_length	no	synonymous	intron	LOC_Os12g06060.1	14043301	qCDP12.1	3	No	No	amino acid permease family protein, putative, expressed	0.00234505
26950	121	4	38	11.3287	2.50383e-05	Filtered_Shoot_length	no	synonymous	intron	LOC_Os12g41650.3	15177782	qCDP12.3	1	Yes	No	helix-loop-helix DNA-binding domain containing protein, expressed	0.00234505
26784	121	4	38	11.3287	2.50383e-05	Filtered_Shoot_length	no	synonymous	intron	LOC_Os12g41650.4	15177780	qCDP12.3	1	Yes	No	helix-loop-helix DNA-binding domain containing protein, expressed	0.00234505
26786	121	4	38	11.3287	2.50383e-05	Filtered_Shoot_length	no	synonymous	intron	LOC_Os12g41650.4	15177782	qCDP12.3	1	Yes	No	helix-loop-helix DNA-binding domain containing protein, expressed	0.00234505
26948	121	4	38	11.3287	2.50383e-05	Filtered_Shoot_length	no	synonymous	intron	LOC_Os12g41650.3	15177780	qCDP12.3	1	Yes	No	helix-loop-helix DNA-binding domain containing protein, expressed	0.00234505
16326	137	5	29	11.2764	2.53924e-05	Shoot_weight	no	synonymous	intron	LOC_Os09g15420.1	10900672	qCDP9.1	2	No	No	NAD dependent epimerase/dehydratase family protein, putative, expressed	0.00237225
17030	112	8	40	11.3157	2.5652e-05	Filtered_Stress_Shoot_length	no	synonymous	intron	LOC_Os09g18470.1	11015962	qCDP9.2	1	No	No	oxidoreductase, 2OG-Fe oxygenase family protein, putative, expressed	0.0023953
3876	14	4	155	11.25	2.57953e-05	Height_WO_husk	no	synonymous	intron	LOC_Os03g03420.1	2844971	qCDP3.1	2	No	No	expressed protein	0.00240266
3916	14	4	155	11.25	2.57953e-05	Height_WO_husk	no	synonymous	intron	LOC_Os03g03420.2	2844971	qCDP3.1	2	No	No	expressed protein	0.00240266
9981	116	17	37	11.2528	2.60251e-05	Stress_Shoot_weight	no	synonymous	intron	LOC_Os06g35470.1	7534038	qCDP6.1	1	No	No	L1P family of ribosomal proteins domain containing protein, expressed	0.00241922
16267	135	4	32	11.2402	2.62152e-05	Shoot_weight	no	synonymous	intron	LOC_Os09g15389.2	10899812	qCDP9.1	1	No	No	expressed protein	0.00243324
16143	135	4	32	11.2402	2.62152e-05	Shoot_weight	no	synonymous	intron	LOC_Os09g15389.1	10899812	qCDP9.1	1	No	No	expressed protein	0.00243324
22507	73	7	80	11.2828	2.63998e-05	Filtered_Stress_Shoot_length	no	synonymous	intron	LOC_Os10g35110.3	12347128	qCDP10.1	1	Yes	No	alpha-galactosidase precursor, putative, expressed	0.00244428
22319	73	7	80	11.2828	2.63998e-05	Filtered_Stress_Shoot_length	no	synonymous	intron	LOC_Os10g35110.1	12347128	qCDP10.1	1	Yes	No	alpha-galactosidase precursor, putative, expressed	0.00244428
5679	85	4	61	11.3314	2.64968e-05	Filtered_Stress_Chlorophyll_B	no	synonymous	intron	LOC_Os03g03720.2	2848802	qCDP3.1	1	Yes	Yes	glyceraldehyde-3-phosphate dehydrogenase, putative, expressed	0.00245082
5649	85	4	61	11.3314	2.64968e-05	Filtered_Stress_Chlorophyll_B	no	synonymous	intron	LOC_Os03g03720.1	2848802	qCDP3.1	1	Yes	Yes	glyceraldehyde-3-phosphate dehydrogenase, putative, expressed	0.00245082
10729	120	15	25	11.2754	2.65719e-05	Filtered_Stress_Shoot_length	no	missense	exon	LOC_Os06g35700.1	7539795	qCDP6.1	1	No	No	reticuline oxidase-like protein precursor, putative, expressed	0.00245655
10032	116	18	37	11.2134	2.68426e-05	Shoot_weight	no	synonymous	intron	LOC_Os06g35470.1	7534090	qCDP6.1	1	No	No	L1P family of ribosomal proteins domain containing protein, expressed	0.00247911
16032	97	32	34	11.2476	2.68835e-05	Filtered_Shoot_length	no	synonymous	intron	LOC_Os09g15350.1	10898534	qCDP9.1	2	No	No	expressed protein	0.0024792
16020	97	32	34	11.2476	2.68835e-05	Filtered_Shoot_length	no	synonymous	intron	LOC_Os09g15350.2	10898534	qCDP9.1	2	No	No	expressed protein	0.0024792
27576	84	7	70	11.2564	2.69014e-05	Filtered_Length_WO_husk	no	synonymous	intron	LOC_Os12g41700.1	15179506	qCDP12.3	1	Yes	No	LSD1 zinc finger domain containing protein, expressed	0.00247962
9966	116	5	49	11.2128	2.69594e-05	Stress_Shoot_weight	no	synonymous	intron	LOC_Os06g35470.1	7534023	qCDP6.1	1	No	No	L1P family of ribosomal proteins domain containing protein, expressed	0.00248012
5464	15	16	142	11.1869	2.72753e-05	Height_WO_husk	no	synonymous	intron	LOC_Os03g03610.2	2847820	qCDP3.1	2	No	No	1,3-beta-glucan synthase component domain containing protein, expressed	0.00250046
10195	79	40	52	11.1929	2.73317e-05	Shoot_weight	no	synonymous	intron	LOC_Os06g35524.1	7535428	qCDP6.1	1	No	No	expressed protein	0.00250193
10196	79	40	52	11.1929	2.73317e-05	Shoot_weight	no	synonymous	intron	LOC_Os06g35524.1	7535428	qCDP6.1	1	No	No	expressed protein	0.00250193
15611	13	17	131	11.2358	2.73917e-05	Filtered_Length_WO_husk	no	synonymous	intron	LOC_Os08g43410.1	10405644	qCDP8.1	3	Yes	No	LRP1, putative, expressed	0.00250516
9930	118	4	48	11.1937	2.74152e-05	Stress_Shoot_weight	no	synonymous	intron	LOC_Os06g35410.1	7533111	qCDP6.1	1	Yes	No	growth regulator related protein, putative, expressed	0.00250516
1010	124	4	45	11.1787	2.74729e-05	Width_WO_husk	no	synonymous	intron	LOC_Os01g66230.2	1370445	qCDP1.1	3	No	No	csAtPR5, putative, expressed	0.00250869
25052	117	21	32	11.1857	2.76096e-05	Lost_Root_length	no	missense	exon	LOC_Os12g28100.1	14764156	qCDP12.2	3	Yes	No	NBS-LRR disease resistance protein, putative, expressed	0.00251743
14177	37	4	120	11.2262	2.76228e-05	Filtered_Length_WO_husk	no	synonymous	intron	LOC_Os08g43210.1	10401423	qCDP8.1	2	No	No	AP2 domain containing protein, expressed	0.00251743
56	93	4	76	11.1708	2.76641e-05	Width_WO_husk	no	synonymous	intron	LOC_Os01g65920.1	1365520	qCDP1.1	1	Yes	No	F-box/LRR-repeat protein 2, putative, expressed	0.00251996
18965	65	4	92	11.2187	2.78037e-05	Filtered_Length_WO_husk	no	synonymous	exon	LOC_Os09g34180.1	11347334	qCDP9.3	3	No	No	formin, putative, expressed	0.00252897
16441	137	5	29	11.1632	2.80593e-05	Shoot_weight	no	synonymous	intron	LOC_Os09g15420.1	10900793	qCDP9.1	2	No	No	NAD dependent epimerase/dehydratase family protein, putative, expressed	0.00253247
10257	116	5	49	11.1606	2.82295e-05	Stress_Shoot_weight	no	synonymous	intron	LOC_Os06g35530.1	7535605	qCDP6.1	2	Yes	No	CGMC_GSK.8 - CGMC includes CDA, MAPK, GSK3, and CLKC kinases, expressed	0.00254285
16437	131	4	33	11.1636	2.83694e-05	Filtered_Shoot_thickness	no	synonymous	intron	LOC_Os09g15420.1	10900789	qCDP9.1	2	No	No	NAD dependent epimerase/dehydratase family protein, putative, expressed	0.00255297
22512	76	5	90	11.149	2.84113e-05	Root_length	no	synonymous	intron	LOC_Os10g35110.3	12347135	qCDP10.1	1	Yes	No	alpha-galactosidase precursor, putative, expressed	0.00255427
22324	76	5	90	11.149	2.84113e-05	Root_length	no	synonymous	intron	LOC_Os10g35110.1	12347135	qCDP10.1	1	Yes	No	alpha-galactosidase precursor, putative, expressed	0.00255427
10418	116	5	49	11.1509	2.84705e-05	Stress_Shoot_weight	no	synonymous	intron	LOC_Os06g35574.1	7536635	qCDP6.1	1	Yes	No	mki67 protein, putative, expressed	0.00255835
16686	133	5	33	11.1439	2.85416e-05	Shoot_weight	no	synonymous	intron	LOC_Os09g15430.1	10901167	qCDP9.1	1	No	No	zinc finger family protein, putative, expressed	0.00256228
10507	116	5	49	11.1427	2.8677e-05	Stress_Shoot_weight	no	synonymous	exon	LOC_Os06g35590.1	7537052	qCDP6.1	2	No	No	reticuline oxidase-like protein precursor, putative, expressed	0.00257225
17999	45	74	41	11.1798	2.88888e-05	Filtered_Stress_Shoot_length	no	synonymous	intron	LOC_Os09g19274.1	11031183	qCDP9.2	2	No	No	expressed protein	0.00257225
224	85	5	83	11.1212	2.89041e-05	Width_WO_husk	no	synonymous	intron	LOC_Os01g66100.1	1367984	qCDP1.1	2	No	No	gibberellin 20 oxidase 2, putative, expressed	0.00257225
10074	116	5	49	11.1273	2.90699e-05	Stress_Shoot_weight	no	synonymous	exon	LOC_Os06g35480.1	7534187	qCDP6.1	2	No	No	peroxidase precursor, putative, expressed	0.00257563
28046	106	4	60	11.1269	2.90794e-05	Lost_Root_length	no	synonymous	intron	LOC_Os12g41715.1	15180059	qCDP12.3	1	No	No	DEAD-box ATP-dependent RNA helicase, putative, expressed	0.00257563
28045	106	4	60	11.1269	2.90794e-05	Lost_Root_length	no	synonymous	intron	LOC_Os12g41715.1	15180058	qCDP12.3	1	No	No	DEAD-box ATP-dependent RNA helicase, putative, expressed	0.00257563
10655	89	4	78	11.1217	2.91056e-05	Shoot_weight	no	synonymous	intron	LOC_Os06g35700.1	7539722	qCDP6.1	1	No	No	reticuline oxidase-like protein precursor, putative, expressed	0.00257563
5683	77	4	82	11.1529	2.92124e-05	Filtered_Shoot_length	no	synonymous	intron	LOC_Os03g03720.2	2848806	qCDP3.1	1	Yes	Yes	glyceraldehyde-3-phosphate dehydrogenase, putative, expressed	0.00258083
5653	77	4	82	11.1529	2.92124e-05	Filtered_Shoot_length	no	synonymous	intron	LOC_Os03g03720.1	2848806	qCDP3.1	1	Yes	Yes	glyceraldehyde-3-phosphate dehydrogenase, putative, expressed	0.00258083
17955	46	80	44	11.1215	2.92199e-05	Stress_Shoot_weight	no	synonymous	intron	LOC_Os09g19274.1	11031138	qCDP9.2	2	No	No	expressed protein	0.00258083
17947	46	80	44	11.1215	2.92199e-05	Stress_Shoot_weight	no	synonymous	intron	LOC_Os09g19274.1	11031132	qCDP9.2	2	No	No	expressed protein	0.00258083
10403	89	5	77	11.1142	2.92979e-05	Shoot_weight	no	missense	exon	LOC_Os06g35560.1	7536269	qCDP6.1	1	No	No	reticuline oxidase-like protein precursor, putative, expressed	0.0025865
10353	116	5	49	11.1125	2.94527e-05	Stress_Shoot_weight	no	synonymous	intron	LOC_Os06g35540.1	7535780	qCDP6.1	5	No	No	aminotransferase, classes I and II, domain containing protein, expressed	0.00259893
11407	126	4	41	11.1049	2.95412e-05	Root_length	no	synonymous	intron	LOC_Os07g36570.1	8902155	qCDP7.1	2	No	No	KI domain interacting kinase 1, putative, expressed	0.00260445
10094	51	4	115	11.109	2.95432e-05	Stress_Shoot_weight	no	synonymous	intron	LOC_Os06g35490.1	7534660	qCDP6.1	4	No	No	peroxidase precursor, putative, expressed	0.00260445
10429	116	4	50	11.1067	2.9604e-05	Stress_Shoot_weight	no	synonymous	intron	LOC_Os06g35574.1	7536647	qCDP6.1	1	Yes	No	mki67 protein, putative, expressed	0.00260672
17818	101	11	58	11.1059	2.96241e-05	Lost_Root_length	no	synonymous	intron	LOC_Os09g19170.1	11026515	qCDP9.2	1	No	No	expressed protein	0.00260672
17095	118	41	11	11.1029	2.97037e-05	Stress_Shoot_weight	no	synonymous	intron	LOC_Os09g18470.1	11016033	qCDP9.2	1	No	No	oxidoreductase, 2OG-Fe oxygenase family protein, putative, expressed	0.00260672
17094	118	41	11	11.1029	2.97037e-05	Stress_Shoot_weight	no	synonymous	intron	LOC_Os09g18470.1	11016033	qCDP9.2	1	No	No	oxidoreductase, 2OG-Fe oxygenase family protein, putative, expressed	0.00260672
26304	127	6	30	11.1325	2.97391e-05	Filtered_Shoot_length	no	synonymous	exon	LOC_Os12g41510.1	15174609	qCDP12.3	1	No	No	cysteine-rich receptor-like protein kinase 31 precursor, putative, expressed	0.00260672
10287	116	4	50	11.0995	2.9793e-05	Stress_Shoot_weight	no	missense	exon	LOC_Os06g35530.1	7535636	qCDP6.1	2	Yes	No	CGMC_GSK.8 - CGMC includes CDA, MAPK, GSK3, and CLKC kinases, expressed	0.00260672
10306	116	4	50	11.0995	2.9793e-05	Stress_Shoot_weight	no	synonymous	intron	LOC_Os06g35530.1	7535655	qCDP6.1	2	Yes	No	CGMC_GSK.8 - CGMC includes CDA, MAPK, GSK3, and CLKC kinases, expressed	0.00260672
10550	116	4	50	11.0995	2.9793e-05	Stress_Shoot_weight	no	missense	exon	LOC_Os06g35630.1	7537843	qCDP6.1	2	No	No	reticuline oxidase-like protein precursor, putative, expressed	0.00260672
10292	116	4	50	11.0995	2.9793e-05	Stress_Shoot_weight	no	synonymous	intron	LOC_Os06g35530.1	7535641	qCDP6.1	2	Yes	No	CGMC_GSK.8 - CGMC includes CDA, MAPK, GSK3, and CLKC kinases, expressed	0.00260672
10296	116	4	50	11.0995	2.9793e-05	Stress_Shoot_weight	no	synonymous	intron	LOC_Os06g35530.1	7535645	qCDP6.1	2	Yes	No	CGMC_GSK.8 - CGMC includes CDA, MAPK, GSK3, and CLKC kinases, expressed	0.00260672
10153	50	4	116	11.0995	2.9793e-05	Stress_Shoot_weight	no	synonymous	exon	LOC_Os06g35520.1	7535186	qCDP6.1	1	Yes	No	peroxidase precursor, putative, expressed	0.00260672
10331	116	4	50	11.0995	2.9793e-05	Stress_Shoot_weight	no	synonymous	intron	LOC_Os06g35530.1	7535687	qCDP6.1	2	Yes	No	CGMC_GSK.8 - CGMC includes CDA, MAPK, GSK3, and CLKC kinases, expressed	0.00260672
10121	116	4	50	11.0995	2.9793e-05	Stress_Shoot_weight	no	synonymous	intron	LOC_Os06g35490.1	7534688	qCDP6.1	4	No	No	peroxidase precursor, putative, expressed	0.00260672
10058	116	4	50	11.0995	2.9793e-05	Stress_Shoot_weight	no	synonymous	intron	LOC_Os06g35470.1	7534117	qCDP6.1	1	No	No	L1P family of ribosomal proteins domain containing protein, expressed	0.00260672
10313	116	4	50	11.0995	2.9793e-05	Stress_Shoot_weight	no	synonymous	intron	LOC_Os06g35530.1	7535668	qCDP6.1	2	Yes	No	CGMC_GSK.8 - CGMC includes CDA, MAPK, GSK3, and CLKC kinases, expressed	0.00260672
10062	116	4	50	11.0995	2.9793e-05	Stress_Shoot_weight	no	synonymous	intron	LOC_Os06g35470.1	7534121	qCDP6.1	1	No	No	L1P family of ribosomal proteins domain containing protein, expressed	0.00260672
10373	116	4	50	11.0943	2.99303e-05	Stress_Shoot_weight	no	synonymous	intron	LOC_Os06g35540.1	7535800	qCDP6.1	5	No	No	aminotransferase, classes I and II, domain containing protein, expressed	0.00261381
10073	116	4	50	11.0943	2.99303e-05	Stress_Shoot_weight	no	missense	exon	LOC_Os06g35480.1	7534186	qCDP6.1	2	No	No	peroxidase precursor, putative, expressed	0.00261381
10104	116	4	50	11.0943	2.99303e-05	Stress_Shoot_weight	no	synonymous	intron	LOC_Os06g35490.1	7534670	qCDP6.1	4	No	No	peroxidase precursor, putative, expressed	0.00261381
10343	116	4	50	11.0943	2.99303e-05	Stress_Shoot_weight	no	synonymous	intron	LOC_Os06g35540.1	7535770	qCDP6.1	5	No	No	aminotransferase, classes I and II, domain containing protein, expressed	0.00261381
20414	85	5	71	11.1322	2.9994e-05	Filtered_Length_WO_husk	no	synonymous	intron	LOC_Os10g34680.1	12338479	qCDP10.1	1	Yes	No	vacuolar protein sorting-associated protein 52, putative, expressed	0.00261815
26204	120	12	31	11.1187	3.01027e-05	Filtered_Shoot_length	no	missense	exon	LOC_Os12g41510.1	15174448	qCDP12.3	1	No	No	cysteine-rich receptor-like protein kinase 31 precursor, putative, expressed	0.0026264
12261	72	31	68	11.0776	3.02603e-05	Shoot_weight	no	synonymous	exon	LOC_Os07g36690.1	8907350	qCDP7.1	1	No	No	CSLF2 - cellulose synthase-like family F; beta1,3;1,4 glucan synthase, expressed	0.00263892
9990	139	5	29	11.0642	3.04e-05	Height_WO_husk	no	synonymous	intron	LOC_Os06g35470.1	7534047	qCDP6.1	1	No	No	L1P family of ribosomal proteins domain containing protein, expressed	0.00264985
10339	59	6	105	11.0725	3.05105e-05	Stress_Shoot_Na+	no	synonymous	intron	LOC_Os06g35540.1	7535766	qCDP6.1	5	No	No	aminotransferase, classes I and II, domain containing protein, expressed	0.00265825
11719	111	6	54	11.0649	3.06026e-05	Shoot_weight	no	missense	exon	LOC_Os07g36610.1	8903663	qCDP7.1	3	No	No	CSLF9 - cellulose synthase-like family F; beta1,3;1,4 glucan synthase, expressed	0.00266377
27380	122	5	36	11.093	3.07893e-05	Filtered_Shoot_length	no	synonymous	intron	LOC_Os12g41690.1	15179224	qCDP12.3	1	No	No	membrane associated DUF588 domain containing protein, putative, expressed	0.00267877
22557	70	5	96	11.0403	3.12754e-05	Root_length	no	synonymous	intron	LOC_Os10g35110.3	12347179	qCDP10.1	1	Yes	No	alpha-galactosidase precursor, putative, expressed	0.00271218
22369	70	5	96	11.0403	3.12754e-05	Root_length	no	synonymous	intron	LOC_Os10g35110.1	12347179	qCDP10.1	1	Yes	No	alpha-galactosidase precursor, putative, expressed	0.00271218
10561	89	8	74	11.0392	3.13072e-05	Shoot_weight	no	missense	exon	LOC_Os06g35660.1	7538992	qCDP6.1	1	No	No	reticuline oxidase-like protein precursor, putative, expressed	0.00271368
17289	70	15	85	11.0328	3.15988e-05	Stress_Shoot_weight	no	synonymous	exon	LOC_Os09g18594.1	11020760	qCDP9.2	1	No	No	protein kinase domain containing protein, expressed	0.00273132
17303	70	15	85	11.0328	3.15988e-05	Stress_Shoot_weight	no	synonymous	intron	LOC_Os09g18594.2	11020760	qCDP9.2	1	No	No	protein kinase domain containing protein, expressed	0.00273132
26348	98	5	58	11.0654	3.18021e-05	Filtered_Length_WO_husk	no	synonymous	intron	LOC_Os12g41590.1	15176064	qCDP12.3	1	No	No	oxidoreductase, short chain dehydrogenase/reductase family domain containing protein, expressed	0.00274634
17548	103	9	58	11.0176	3.20278e-05	Lost_Root_length	no	missense	exon	LOC_Os09g19160.1	11026099	qCDP9.2	2	No	No	serine/threonine-protein kinase, putative, expressed	0.00276455
14237	149	4	20	10.9928	3.23847e-05	Height_WO_husk	no	missense	exon	LOC_Os08g43240.1	10401785	qCDP8.1	8	No	No	LTPL97 - Protease inhibitor/seed storage/LTP family protein precursor, expressed	0.00278502
17064	114	9	47	11.0011	3.24969e-05	Stress_Shoot_weight	no	synonymous	intron	LOC_Os09g18470.1	11016004	qCDP9.2	1	No	No	oxidoreductase, 2OG-Fe oxygenase family protein, putative, expressed	0.00279338
10033	96	15	49	11.0424	3.25847e-05	Filtered_Stress_Shoot_length	no	synonymous	intron	LOC_Os06g35470.1	7534092	qCDP6.1	1	No	No	L1P family of ribosomal proteins domain containing protein, expressed	0.00279706
15117	129	7	25	11.0377	3.25848e-05	Filtered_Length_WO_husk	no	synonymous	intron	LOC_Os08g43334.2	10403537	qCDP8.1	9	No	No	HSF-type DNA-binding domain containing protein, expressed	0.00279706
14644	129	7	25	11.0377	3.25848e-05	Filtered_Length_WO_husk	no	synonymous	intron	LOC_Os08g43334.1	10403537	qCDP8.1	9	No	No	HSF-type DNA-binding domain containing protein, expressed	0.00279706
17670	108	7	55	10.9974	3.26038e-05	Lost_Root_length	no	missense	exon	LOC_Os09g19160.1	11026324	qCDP9.2	2	No	No	serine/threonine-protein kinase, putative, expressed	0.00279741
17898	104	15	41	11.0405	3.26395e-05	Filtered_Stress_Shoot_length	no	synonymous	intron	LOC_Os09g19274.1	11031072	qCDP9.2	2	No	No	expressed protein	0.00279918
17998	48	71	41	11.0392	3.26768e-05	Filtered_Stress_Shoot_length	no	synonymous	intron	LOC_Os09g19274.1	11031182	qCDP9.2	2	No	No	expressed protein	0.00279979
13935	115	37	8	11.0227	3.31514e-05	Filtered_Stress_Shoot_length	no	synonymous	intron	LOC_Os08g43180.1	10400368	qCDP8.1	5	No	No	expressed protein	0.00283443
22319	77	7	87	10.9626	3.34986e-05	Root_length	no	synonymous	intron	LOC_Os10g35110.1	12347128	qCDP10.1	1	Yes	No	alpha-galactosidase precursor, putative, expressed	0.00285575
22507	77	7	87	10.9626	3.34986e-05	Root_length	no	synonymous	intron	LOC_Os10g35110.3	12347128	qCDP10.1	1	Yes	No	alpha-galactosidase precursor, putative, expressed	0.00285575
17979	75	51	44	10.9628	3.36156e-05	Stress_Shoot_weight	no	synonymous	intron	LOC_Os09g19274.1	11031163	qCDP9.2	2	No	No	expressed protein	0.0028644
10288	59	6	108	10.9476	3.37064e-05	SES	no	synonymous	intron	LOC_Os06g35530.1	7535637	qCDP6.1	2	Yes	No	CGMC_GSK.8 - CGMC includes CDA, MAPK, GSK3, and CLKC kinases, expressed	0.00287083
17066	123	10	30	10.9861	3.38204e-05	Filtered_Shoot_length	no	synonymous	intron	LOC_Os09g18470.1	11016006	qCDP9.2	1	No	No	oxidoreductase, 2OG-Fe oxygenase family protein, putative, expressed	0.00287922
10585	93	48	19	10.9967	3.39176e-05	Filtered_Stress_Shoot_length	no	synonymous	intron	LOC_Os06g35670.1	7539303	qCDP6.1	5	No	No	expressed protein	0.00288485
10622	93	48	19	10.9967	3.39176e-05	Filtered_Stress_Shoot_length	no	synonymous	intron	LOC_Os06g35670.2	7539303	qCDP6.1	5	No	No	expressed protein	0.00288485
20405	85	5	71	10.9905	3.39626e-05	Filtered_Length_WO_husk	no	synonymous	intron	LOC_Os10g34680.1	12338468	qCDP10.1	1	Yes	No	vacuolar protein sorting-associated protein 52, putative, expressed	0.00288736
17829	104	9	57	10.9445	3.4164e-05	Lost_Root_length	no	synonymous	intron	LOC_Os09g19170.1	11026531	qCDP9.2	1	No	No	expressed protein	0.00290107
24853	114	4	45	10.9738	3.41898e-05	Filtered_Shoot_length	no	synonymous	intron	LOC_Os12g28065.1	14761947	qCDP12.2	1	No	No	expressed protein	0.00290138
27397	82	19	43	11.0553	3.467e-05	Filtered_Stress_Chlorophyll_A	no	synonymous	intron	LOC_Os12g41690.1	15179239	qCDP12.3	1	No	No	membrane associated DUF588 domain containing protein, putative, expressed	0.00293811
17069	122	20	21	10.9504	3.49011e-05	Filtered_Shoot_length	no	synonymous	intron	LOC_Os09g18470.1	11016009	qCDP9.2	1	No	No	oxidoreductase, 2OG-Fe oxygenase family protein, putative, expressed	0.00295366
10517	140	5	28	10.8891	3.5498e-05	Height_WO_husk	no	synonymous	intron	LOC_Os06g35630.1	7537813	qCDP6.1	2	No	No	reticuline oxidase-like protein precursor, putative, expressed	0.002996
27553	127	5	31	10.9285	3.55792e-05	Filtered_Shoot_length	no	synonymous	intron	LOC_Os12g41690.1	15179402	qCDP12.3	1	No	No	membrane associated DUF588 domain containing protein, putative, expressed	0.00300149
22604	72	4	95	10.8923	3.56491e-05	Root_length	no	synonymous	intron	LOC_Os10g35110.3	12347227	qCDP10.1	1	Yes	No	alpha-galactosidase precursor, putative, expressed	0.00300195
22365	72	4	95	10.8923	3.56491e-05	Root_length	no	synonymous	intron	LOC_Os10g35110.1	12347175	qCDP10.1	1	Yes	No	alpha-galactosidase precursor, putative, expressed	0.00300195
22553	72	4	95	10.8923	3.56491e-05	Root_length	no	synonymous	intron	LOC_Os10g35110.3	12347175	qCDP10.1	1	Yes	No	alpha-galactosidase precursor, putative, expressed	0.00300195
22416	72	4	95	10.8923	3.56491e-05	Root_length	no	synonymous	intron	LOC_Os10g35110.1	12347227	qCDP10.1	1	Yes	No	alpha-galactosidase precursor, putative, expressed	0.00300195
26459	125	4	34	10.9235	3.57363e-05	Filtered_Shoot_length	no	synonymous	intron	LOC_Os12g41600.2	15176368	qCDP12.3	1	No	No	OsSAUR57 - Auxin-responsive SAUR gene family member, expressed	0.00300792
10195	79	40	51	10.8921	3.57851e-05	Stress_Shoot_weight	no	synonymous	intron	LOC_Os06g35524.1	7535428	qCDP6.1	1	No	No	expressed protein	0.00300931
10196	79	40	51	10.8921	3.57851e-05	Stress_Shoot_weight	no	synonymous	intron	LOC_Os06g35524.1	7535428	qCDP6.1	1	No	No	expressed protein	0.00300931
27569	127	7	29	10.9202	3.58408e-05	Filtered_Shoot_length	no	synonymous	intron	LOC_Os12g41700.1	15179499	qCDP12.3	1	Yes	No	LSD1 zinc finger domain containing protein, expressed	0.00301263
17124	116	40	4	10.9288	3.59981e-05	Filtered_Stress_Shoot_length	no	synonymous	intron	LOC_Os09g18470.1	11016065	qCDP9.2	1	No	No	oxidoreductase, 2OG-Fe oxygenase family protein, putative, expressed	0.00302176
17353	103	12	55	10.8553	3.6968e-05	Lost_Root_length	no	missense	exon	LOC_Os09g19160.1	11025460	qCDP9.2	2	No	No	serine/threonine-protein kinase, putative, expressed	0.00309341
17347	103	12	55	10.8553	3.6968e-05	Lost_Root_length	no	synonymous	exon	LOC_Os09g19160.1	11025456	qCDP9.2	2	No	No	serine/threonine-protein kinase, putative, expressed	0.00309341
17831	103	8	59	10.8513	3.70989e-05	Lost_Root_length	no	synonymous	intron	LOC_Os09g19170.1	11026533	qCDP9.2	1	No	No	expressed protein	0.00310157
3916	14	4	155	10.8309	3.73792e-05	Width_WO_husk	no	synonymous	intron	LOC_Os03g03420.2	2844971	qCDP3.1	2	No	No	expressed protein	0.0031194
3876	14	4	155	10.8309	3.73792e-05	Width_WO_husk	no	synonymous	intron	LOC_Os03g03420.1	2844971	qCDP3.1	2	No	No	expressed protein	0.0031194
16835	135	5	31	10.8315	3.76206e-05	Shoot_weight	no	missense	exon	LOC_Os09g15540.1	10904360	qCDP9.1	1	No	No	OsFBX312 - F-box domain containing protein, expressed	0.00313591
17615	105	12	53	10.8353	3.76275e-05	Lost_Root_length	no	synonymous	exon	LOC_Os09g19160.1	11026254	qCDP9.2	2	No	No	serine/threonine-protein kinase, putative, expressed	0.00313591
17614	105	12	53	10.8353	3.76275e-05	Lost_Root_length	no	synonymous	exon	LOC_Os09g19160.1	11026254	qCDP9.2	2	No	No	serine/threonine-protein kinase, putative, expressed	0.00313591
25051	117	21	32	10.8313	3.77626e-05	Lost_Root_length	no	missense	exon	LOC_Os12g28100.1	14764155	qCDP12.2	3	Yes	No	NBS-LRR disease resistance protein, putative, expressed	0.00314575
26224	34	78	38	10.9198	3.78851e-05	Filtered_Stress_Chlorophyll_B	no	missense	exon	LOC_Os12g41510.1	15174484	qCDP12.3	1	No	No	cysteine-rich receptor-like protein kinase 31 precursor, putative, expressed	0.00315032
26222	34	78	38	10.9198	3.78851e-05	Filtered_Stress_Chlorophyll_B	no	missense	exon	LOC_Os12g41510.1	15174482	qCDP12.3	1	No	No	cysteine-rich receptor-like protein kinase 31 precursor, putative, expressed	0.00315032
26223	34	78	38	10.9198	3.78851e-05	Filtered_Stress_Chlorophyll_B	no	synonymous	exon	LOC_Os12g41510.1	15174483	qCDP12.3	1	No	No	cysteine-rich receptor-like protein kinase 31 precursor, putative, expressed	0.00315032
26400	124	15	11	10.9178	3.79516e-05	Filtered_Stress_Chlorophyll_B	no	synonymous	intron	LOC_Os12g41590.1	15176157	qCDP12.3	1	No	No	oxidoreductase, short chain dehydrogenase/reductase family domain containing protein, expressed	0.00315303
26399	124	15	11	10.9178	3.79516e-05	Filtered_Stress_Chlorophyll_B	no	synonymous	intron	LOC_Os12g41590.1	15176156	qCDP12.3	1	No	No	oxidoreductase, short chain dehydrogenase/reductase family domain containing protein, expressed	0.00315303
25053	117	8	45	10.8161	3.82741e-05	Lost_Root_length	no	missense	exon	LOC_Os12g28100.1	14764158	qCDP12.2	3	Yes	No	NBS-LRR disease resistance protein, putative, expressed	0.00317415
16437	133	4	33	10.799	3.88593e-05	Lost_Shoot_weight	no	synonymous	intron	LOC_Os09g15420.1	10900789	qCDP9.1	2	No	No	NAD dependent epimerase/dehydratase family protein, putative, expressed	0.00321124
11478	88	7	78	10.7767	3.92211e-05	Width_WO_husk	no	nonsense	exon	LOC_Os07g36570.1	8902226	qCDP7.1	2	No	No	KI domain interacting kinase 1, putative, expressed	0.0032397
26298	126	7	30	10.8146	3.93314e-05	Filtered_Chlorophyll_B	no	missense	exon	LOC_Os12g41510.1	15174597	qCDP12.3	1	No	No	cysteine-rich receptor-like protein kinase 31 precursor, putative, expressed	0.00324209
775	21	5	147	10.7711	3.94159e-05	Height_WO_husk	no	synonymous	intron	LOC_Os01g66180.2	1369741	qCDP1.1	1	No	No	cytochrome c, putative, expressed	0.00324209
739	21	5	147	10.7711	3.94159e-05	Height_WO_husk	no	synonymous	intron	LOC_Os01g66180.1	1369741	qCDP1.1	1	No	No	cytochrome c, putative, expressed	0.00324209
10356	125	8	37	10.7827	3.94242e-05	Stress_Shoot_weight	no	synonymous	intron	LOC_Os06g35540.1	7535783	qCDP6.1	5	No	No	aminotransferase, classes I and II, domain containing protein, expressed	0.00324209
18789	51	4	106	10.817	3.95574e-05	Filtered_Length_WO_husk	no	synonymous	intron	LOC_Os09g34160.1	11346479	qCDP9.3	5	No	No	resistance protein, putative, expressed	0.0032477
16032	99	35	34	10.7868	3.95623e-05	Filtered_Shoot_thickness	no	synonymous	intron	LOC_Os09g15350.1	10898534	qCDP9.1	2	No	No	expressed protein	0.0032477
16020	99	35	34	10.7868	3.95623e-05	Filtered_Shoot_thickness	no	synonymous	intron	LOC_Os09g15350.2	10898534	qCDP9.1	2	No	No	expressed protein	0.0032477
10562	89	5	77	10.7732	3.96178e-05	Shoot_weight	no	missense	exon	LOC_Os06g35660.1	7538993	qCDP6.1	1	No	No	reticuline oxidase-like protein precursor, putative, expressed	0.00325083
14375	70	16	87	10.7561	3.99466e-05	Seed_volume	no	synonymous	exon	LOC_Os08g43320.1	10403091	qCDP8.1	1	No	No	OsRhmbd14 - Putative Rhomboid homologue, expressed	0.00327636
26416	145	22	6	10.7532	4.00471e-05	SES	no	missense	exon	LOC_Os12g41600.2	15176320	qCDP12.3	1	No	No	OsSAUR57 - Auxin-responsive SAUR gene family member, expressed	0.00328171
24719	109	4	60	10.743	4.04108e-05	Width_WO_husk	no	synonymous	intron	LOC_Os12g27994.2	14757266	qCDP12.2	1	No	No	expressed protein	0.00330714
17957	54	67	39	10.7851	4.08419e-05	Filtered_Stress_Shoot_length	no	synonymous	intron	LOC_Os09g19274.1	11031139	qCDP9.2	2	No	No	expressed protein	0.00332779
17956	54	67	39	10.7851	4.08419e-05	Filtered_Stress_Shoot_length	no	synonymous	intron	LOC_Os09g19274.1	11031139	qCDP9.2	2	No	No	expressed protein	0.00332779
27055	51	4	118	10.716	4.1392e-05	SES	no	synonymous	intron	LOC_Os12g41670.1	15178710	qCDP12.3	5	No	No	expressed protein	0.0033653
27056	51	4	118	10.716	4.1392e-05	SES	no	synonymous	intron	LOC_Os12g41670.1	15178710	qCDP12.3	5	No	No	expressed protein	0.0033653
10839	123	6	32	10.7643	4.14349e-05	Filtered_Length_WO_husk	no	synonymous	exon	LOC_Os07g36470.1	8900047	qCDP7.1	2	No	No	vacuolar ATP synthase subunit H, putative, expressed	0.0033653
10018	89	5	77	10.7225	4.14368e-05	Shoot_weight	no	synonymous	intron	LOC_Os06g35470.1	7534075	qCDP6.1	1	No	No	L1P family of ribosomal proteins domain containing protein, expressed	0.0033653
10526	121	6	44	10.7218	4.1465e-05	Shoot_weight	no	synonymous	intron	LOC_Os06g35630.1	7537819	qCDP6.1	2	No	No	reticuline oxidase-like protein precursor, putative, expressed	0.0033653
10525	121	6	44	10.7218	4.1465e-05	Shoot_weight	no	synonymous	intron	LOC_Os06g35630.1	7537819	qCDP6.1	2	No	No	reticuline oxidase-like protein precursor, putative, expressed	0.0033653
16323	142	4	25	10.7134	4.17728e-05	Shoot_weight	no	synonymous	intron	LOC_Os09g15420.1	10900669	qCDP9.1	2	No	No	NAD dependent epimerase/dehydratase family protein, putative, expressed	0.00338586
27048	126	4	33	10.7372	4.2108e-05	Filtered_Shoot_length	no	synonymous	intron	LOC_Os12g41670.1	15178703	qCDP12.3	5	No	No	expressed protein	0.00341005
21116	67	6	98	10.6958	4.24321e-05	Root_length	no	synonymous	intron	LOC_Os10g34940.1	12344136	qCDP10.1	1	No	No	expressed protein	0.00343331
17566	104	7	59	10.6986	4.24722e-05	Lost_Root_length	no	synonymous	intron	LOC_Os09g19160.1	11026119	qCDP9.2	2	No	No	serine/threonine-protein kinase, putative, expressed	0.00343506
5123	146	17	10	10.6859	4.25137e-05	Width_WO_husk	no	synonymous	intron	LOC_Os03g03540.1	2846876	qCDP3.1	1	No	No	no apical meristem protein, putative, expressed	0.00343692
21837	92	6	63	10.7288	4.27499e-05	Filtered_Length_WO_husk	no	synonymous	intron	LOC_Os10g35040.1	12345619	qCDP10.1	1	No	No	receptor kinase like protein, putative, expressed	0.00345302
10248	89	5	77	10.6857	4.28115e-05	Shoot_weight	no	synonymous	intron	LOC_Os06g35524.1	7535480	qCDP6.1	1	No	No	expressed protein	0.0034565
16622	70	6	87	10.7135	4.29963e-05	Filtered_Shoot_length	no	synonymous	exon	LOC_Os09g15430.1	10901095	qCDP9.1	1	No	No	zinc finger family protein, putative, expressed	0.00346664
16623	70	6	87	10.7135	4.29963e-05	Filtered_Shoot_length	no	synonymous	intron	LOC_Os09g15430.1	10901096	qCDP9.1	1	No	No	zinc finger family protein, putative, expressed	0.00346664
27121	126	4	33	10.7131	4.30116e-05	Filtered_Shoot_length	no	missense	exon	LOC_Os12g41670.1	15178775	qCDP12.3	5	No	No	expressed protein	0.00346664
27120	126	4	33	10.7131	4.30116e-05	Filtered_Shoot_length	no	synonymous	exon	LOC_Os12g41670.1	15178774	qCDP12.3	5	No	No	expressed protein	0.00346664
16361	148	7	16	10.673	4.32968e-05	Shoot_weight	no	synonymous	intron	LOC_Os09g15420.1	10900710	qCDP9.1	2	No	No	NAD dependent epimerase/dehydratase family protein, putative, expressed	0.00348732
27014	143	10	17	10.6767	4.33057e-05	Stress_Root_length	no	missense	exon	LOC_Os12g41660.1	15178298	qCDP12.3	1	No	No	expressed protein	0.00348732
10333	89	4	78	10.6668	4.35375e-05	Shoot_weight	no	synonymous	intron	LOC_Os06g35540.1	7535760	qCDP6.1	5	No	No	aminotransferase, classes I and II, domain containing protein, expressed	0.00349841
10151	89	4	78	10.6668	4.35375e-05	Shoot_weight	no	synonymous	intron	LOC_Os06g35520.1	7535184	qCDP6.1	1	Yes	No	peroxidase precursor, putative, expressed	0.00349841
10755	89	4	78	10.6668	4.35375e-05	Shoot_weight	no	missense	exon	LOC_Os06g35700.1	7539820	qCDP6.1	1	No	No	reticuline oxidase-like protein precursor, putative, expressed	0.00349841
10294	89	6	76	10.6641	4.36423e-05	Shoot_weight	no	synonymous	intron	LOC_Os06g35530.1	7535643	qCDP6.1	2	Yes	No	CGMC_GSK.8 - CGMC includes CDA, MAPK, GSK3, and CLKC kinases, expressed	0.00350533
10175	89	4	78	10.6599	4.38038e-05	Shoot_weight	no	synonymous	intron	LOC_Os06g35524.1	7535393	qCDP6.1	1	No	No	expressed protein	0.00351236
5117	23	119	19	10.699	4.38867e-05	Filtered_Length_WO_husk	no	synonymous	intron	LOC_Os03g03540.1	2846871	qCDP3.1	1	No	No	no apical meristem protein, putative, expressed	0.00351236
10674	89	4	78	10.6574	4.39002e-05	Shoot_weight	no	synonymous	exon	LOC_Os06g35700.1	7539740	qCDP6.1	1	No	No	reticuline oxidase-like protein precursor, putative, expressed	0.00351236
11482	83	5	83	10.6572	4.39101e-05	Root_length	no	synonymous	intron	LOC_Os07g36570.1	8902231	qCDP7.1	2	No	No	KI domain interacting kinase 1, putative, expressed	0.00351236
11480	83	5	83	10.6572	4.39101e-05	Root_length	no	synonymous	intron	LOC_Os07g36570.1	8902229	qCDP7.1	2	No	No	KI domain interacting kinase 1, putative, expressed	0.00351236
16359	148	6	17	10.6513	4.41402e-05	Shoot_weight	no	synonymous	intron	LOC_Os09g15420.1	10900708	qCDP9.1	2	No	No	NAD dependent epimerase/dehydratase family protein, putative, expressed	0.00352402
16360	148	6	17	10.6513	4.41402e-05	Shoot_weight	no	synonymous	intron	LOC_Os09g15420.1	10900709	qCDP9.1	2	No	No	NAD dependent epimerase/dehydratase family protein, putative, expressed	0.00352402
10660	129	4	37	10.651	4.43023e-05	Stress_Shoot_weight	no	synonymous	intron	LOC_Os06g35700.1	7539727	qCDP6.1	1	No	No	reticuline oxidase-like protein precursor, putative, expressed	0.00353545
17092	151	11	8	10.6453	4.45281e-05	Lost_Shoot_weight	no	missense	exon	LOC_Os09g18470.1	11016031	qCDP9.2	1	No	No	oxidoreductase, 2OG-Fe oxygenase family protein, putative, expressed	0.00355017
5165	23	116	22	10.6821	4.45441e-05	Filtered_Length_WO_husk	no	synonymous	exon	LOC_Os03g03540.1	2846921	qCDP3.1	1	No	No	no apical meristem protein, putative, expressed	0.00355017
26560	110	4	36	10.7136	4.53436e-05	Filtered_Stress_Chlorophyll_B	no	missense	exon	LOC_Os12g41620.1	15176969	qCDP12.3	1	No	No	WD domain, G-beta repeat domain containing protein, expressed	0.00360155
26561	110	4	36	10.7136	4.53436e-05	Filtered_Stress_Chlorophyll_B	no	synonymous	exon	LOC_Os12g41620.1	15176970	qCDP12.3	1	No	No	WD domain, G-beta repeat domain containing protein, expressed	0.00360155
26444	110	4	36	10.7136	4.53436e-05	Filtered_Stress_Chlorophyll_B	no	synonymous	intron	LOC_Os12g41600.2	15176350	qCDP12.3	1	No	No	OsSAUR57 - Auxin-responsive SAUR gene family member, expressed	0.00360155
9936	118	5	47	10.623	4.54167e-05	Stress_Shoot_weight	no	synonymous	intron	LOC_Os06g35410.1	7533117	qCDP6.1	1	Yes	No	growth regulator related protein, putative, expressed	0.00360275
16014	92	43	33	10.6241	4.56904e-05	Filtered_Shoot_thickness	no	synonymous	intron	LOC_Os09g15350.2	10898522	qCDP9.1	2	No	No	expressed protein	0.00361983
16026	92	43	33	10.6241	4.56904e-05	Filtered_Shoot_thickness	no	synonymous	intron	LOC_Os09g15350.1	10898522	qCDP9.1	2	No	No	expressed protein	0.00361983
20419	85	10	66	10.6365	4.63683e-05	Filtered_Length_WO_husk	no	synonymous	intron	LOC_Os10g34680.1	12338484	qCDP10.1	1	Yes	No	vacuolar protein sorting-associated protein 52, putative, expressed	0.00366263
17717	103	11	56	10.5963	4.65067e-05	Lost_Root_length	no	missense	exon	LOC_Os09g19160.1	11026369	qCDP9.2	2	No	No	serine/threonine-protein kinase, putative, expressed	0.00367199
10894	130	5	36	10.5853	4.6804e-05	Root_length	no	synonymous	intron	LOC_Os07g36500.1	8900185	qCDP7.1	2	No	No	Core histone H2A/H2B/H3/H4 domain containing protein, putative, expressed	0.00369135
14395	79	5	76	10.6266	4.69546e-05	Filtered_Stress_Shoot_length	no	synonymous	intron	LOC_Os08g43334.1	10403251	qCDP8.1	9	No	No	HSF-type DNA-binding domain containing protein, expressed	0.00369424
14868	79	5	76	10.6266	4.69546e-05	Filtered_Stress_Shoot_length	no	synonymous	intron	LOC_Os08g43334.2	10403251	qCDP8.1	9	No	No	HSF-type DNA-binding domain containing protein, expressed	0.00369424
14396	79	5	76	10.6266	4.69546e-05	Filtered_Stress_Shoot_length	no	synonymous	intron	LOC_Os08g43334.1	10403251	qCDP8.1	9	No	No	HSF-type DNA-binding domain containing protein, expressed	0.00369424
14869	79	5	76	10.6266	4.69546e-05	Filtered_Stress_Shoot_length	no	synonymous	intron	LOC_Os08g43334.2	10403251	qCDP8.1	9	No	No	HSF-type DNA-binding domain containing protein, expressed	0.00369424
10403	82	4	75	10.6215	4.69869e-05	Filtered_Length_WO_husk	no	missense	exon	LOC_Os06g35560.1	7536269	qCDP6.1	1	No	No	reticuline oxidase-like protein precursor, putative, expressed	0.00369424
25432	118	5	40	10.5886	4.80083e-05	Filtered_Shoot_length	no	synonymous	intron	LOC_Os12g28260.1	14769865	qCDP12.2	1	Yes	No	cyclic nucleotide-gated ion channel, putative, expressed	0.003765
27486	84	29	48	10.592	4.82266e-05	Filtered_Length_WO_husk	no	synonymous	intron	LOC_Os12g41690.1	15179333	qCDP12.3	1	No	No	membrane associated DUF588 domain containing protein, putative, expressed	0.00377417
26268	51	70	42	10.5686	4.88628e-05	Filtered_Shoot_length	no	synonymous	exon	LOC_Os12g41510.1	15174543	qCDP12.3	1	No	No	cysteine-rich receptor-like protein kinase 31 precursor, putative, expressed	0.0038159
26269	51	70	42	10.5686	4.88628e-05	Filtered_Shoot_length	no	missense	exon	LOC_Os12g41510.1	15174543	qCDP12.3	1	No	No	cysteine-rich receptor-like protein kinase 31 precursor, putative, expressed	0.0038159
16549	70	7	86	10.5656	4.89928e-05	Filtered_Shoot_length	no	synonymous	intron	LOC_Os09g15430.1	10901021	qCDP9.1	1	No	No	zinc finger family protein, putative, expressed	0.0038159
17775	102	9	59	10.5361	4.90613e-05	Lost_Root_length	no	synonymous	intron	LOC_Os09g19170.1	11026470	qCDP9.2	1	No	No	expressed protein	0.00381661
25865	16	126	28	10.5357	4.9077e-05	Stress_Shoot_weight	no	missense	exon	LOC_Os12g41490.1	15173750	qCDP12.3	2	No	No	cysteine-rich receptor-like protein kinase 8 precursor, putative, expressed	0.00381661
25864	16	126	28	10.5357	4.9077e-05	Stress_Shoot_weight	no	missense	exon	LOC_Os12g41490.1	15173750	qCDP12.3	2	No	No	cysteine-rich receptor-like protein kinase 8 precursor, putative, expressed	0.00381661
17337	104	6	60	10.5332	4.9187e-05	Lost_Root_length	no	missense	exon	LOC_Os09g19160.1	11025447	qCDP9.2	2	No	No	serine/threonine-protein kinase, putative, expressed	0.00381661
10428	54	38	79	10.5248	4.93859e-05	Shoot_weight	no	synonymous	intron	LOC_Os06g35574.1	7536646	qCDP6.1	1	Yes	No	mki67 protein, putative, expressed	0.00381833
857	21	4	148	10.5059	4.9895e-05	Height_WO_husk	no	missense	exon	LOC_Os01g66200.1	1370096	qCDP1.1	1	No	No	expressed protein	0.00384803
630	21	4	148	10.5059	4.9895e-05	Height_WO_husk	no	synonymous	exon	LOC_Os01g66140.1	1369071	qCDP1.1	2	No	No	plus-3 domain containing protein, putative, expressed	0.00384803
18008	43	74	43	10.5568	4.99355e-05	Filtered_Stress_Shoot_length	no	synonymous	intron	LOC_Os09g19274.1	11031192	qCDP9.2	2	No	No	expressed protein	0.00384803
18009	43	74	43	10.5568	4.99355e-05	Filtered_Stress_Shoot_length	no	synonymous	intron	LOC_Os09g19274.1	11031192	qCDP9.2	2	No	No	expressed protein	0.00384803
17346	103	11	56	10.4981	5.0743e-05	Lost_Root_length	no	missense	exon	LOC_Os09g19160.1	11025455	qCDP9.2	2	No	No	serine/threonine-protein kinase, putative, expressed	0.00390702
18037	99	23	38	10.5322	5.10314e-05	Filtered_Stress_Shoot_length	no	synonymous	intron	LOC_Os09g19274.1	11031215	qCDP9.2	2	No	No	expressed protein	0.0039242
20115	106	4	63	10.4797	5.10685e-05	Width_WO_husk	no	synonymous	intron	LOC_Os09g34900.1	11353776	qCDP9.3	5	No	No	bile acid sodium symporter family protein, putative, expressed	0.0039242
27790	102	8	51	10.526	5.11137e-05	Filtered_Length_WO_husk	no	synonymous	intron	LOC_Os12g41710.1	15179812	qCDP12.3	2	No	No	Protein kinase domain containing protein, expressed	0.0039242
27928	102	8	51	10.526	5.11137e-05	Filtered_Length_WO_husk	no	synonymous	intron	LOC_Os12g41710.2	15179812	qCDP12.3	2	No	No	Protein kinase domain containing protein, expressed	0.0039242
19274	66	4	91	10.5217	5.13115e-05	Filtered_Length_WO_husk	no	synonymous	exon	LOC_Os09g34200.1	11347833	qCDP9.3	3	No	No	OsFBX338 - F-box domain containing protein, expressed	0.00393776
17982	53	70	47	10.4828	5.14372e-05	Stress_Shoot_weight	no	synonymous	intron	LOC_Os09g19274.1	11031166	qCDP9.2	2	No	No	expressed protein	0.00394578
16442	137	6	28	10.4759	5.15822e-05	Shoot_weight	no	synonymous	intron	LOC_Os09g15420.1	10900794	qCDP9.1	2	No	No	NAD dependent epimerase/dehydratase family protein, putative, expressed	0.00395527
18458	52	5	104	10.5082	5.19246e-05	Filtered_Length_WO_husk	no	synonymous	intron	LOC_Os09g34150.1	11346052	qCDP9.3	1	No	No	NBS-LRR disease resistance protein, putative, expressed	0.00397661
18129	52	5	104	10.5082	5.19246e-05	Filtered_Length_WO_husk	no	synonymous	intron	LOC_Os09g34150.2	11346052	qCDP9.3	1	No	No	NBS-LRR disease resistance protein, putative, expressed	0.00397661
18791	52	4	105	10.4976	5.24127e-05	Filtered_Length_WO_husk	no	synonymous	intron	LOC_Os09g34160.1	11346481	qCDP9.3	5	No	No	resistance protein, putative, expressed	0.00400904
26305	36	85	42	10.4883	5.24565e-05	Filtered_Shoot_length	no	synonymous	exon	LOC_Os12g41510.1	15174611	qCDP12.3	1	No	No	cysteine-rich receptor-like protein kinase 31 precursor, putative, expressed	0.00401074
24839	118	4	41	10.4862	5.25531e-05	Filtered_Shoot_length	no	synonymous	intron	LOC_Os12g28065.1	14761920	qCDP12.2	1	No	No	expressed protein	0.00401648
17064	104	9	47	10.4933	5.28117e-05	Filtered_Stress_Shoot_length	no	synonymous	intron	LOC_Os09g18470.1	11016004	qCDP9.2	1	No	No	oxidoreductase, 2OG-Fe oxygenase family protein, putative, expressed	0.00403459
3657	13	5	155	10.4362	5.30857e-05	Height_WO_husk	no	synonymous	intron	LOC_Os03g03360.1	2844265	qCDP3.1	2	No	Yes	ribosomal protein L5, putative, expressed	0.00404774
11469	127	4	40	10.4381	5.33447e-05	Root_length	no	missense	exon	LOC_Os07g36570.1	8902217	qCDP7.1	2	No	No	KI domain interacting kinase 1, putative, expressed	0.00405202
3686	158	11	4	10.4229	5.37207e-05	Height_WO_husk	no	synonymous	intron	LOC_Os03g03370.1	2844310	qCDP3.1	2	No	No	fatty acid hydroxylase, putative, expressed	0.00407393
3727	158	11	4	10.4229	5.37207e-05	Height_WO_husk	no	synonymous	intron	LOC_Os03g03370.2	2844310	qCDP3.1	2	No	No	fatty acid hydroxylase, putative, expressed	0.00407393
43	91	4	78	10.421	5.38094e-05	Width_WO_husk	no	synonymous	intron	LOC_Os01g65920.1	1365506	qCDP1.1	1	Yes	No	F-box/LRR-repeat protein 2, putative, expressed	0.004079
17571	106	8	56	10.4299	5.3914e-05	Lost_Root_length	no	synonymous	intron	LOC_Os09g19160.1	11026197	qCDP9.2	2	No	No	serine/threonine-protein kinase, putative, expressed	0.00408526
26272	33	77	40	10.503	5.45063e-05	Filtered_Stress_Chlorophyll_B	no	synonymous	exon	LOC_Os12g41510.1	15174557	qCDP12.3	1	No	No	cysteine-rich receptor-like protein kinase 31 precursor, putative, expressed	0.00412007
26271	33	77	40	10.503	5.45063e-05	Filtered_Stress_Chlorophyll_B	no	synonymous	exon	LOC_Os12g41510.1	15174557	qCDP12.3	1	No	No	cysteine-rich receptor-like protein kinase 31 precursor, putative, expressed	0.00412007
26280	37	84	42	10.4373	5.4876e-05	Filtered_Shoot_length	no	synonymous	exon	LOC_Os12g41510.1	15174565	qCDP12.3	1	No	No	cysteine-rich receptor-like protein kinase 31 precursor, putative, expressed	0.00414129
26281	37	84	42	10.4373	5.4876e-05	Filtered_Shoot_length	no	synonymous	exon	LOC_Os12g41510.1	15174565	qCDP12.3	1	No	No	cysteine-rich receptor-like protein kinase 31 precursor, putative, expressed	0.00414129
26279	37	84	42	10.4373	5.4876e-05	Filtered_Shoot_length	no	synonymous	exon	LOC_Os12g41510.1	15174564	qCDP12.3	1	No	No	cysteine-rich receptor-like protein kinase 31 precursor, putative, expressed	0.00414129
26252	37	84	42	10.4373	5.4876e-05	Filtered_Shoot_length	no	missense	exon	LOC_Os12g41510.1	15174510	qCDP12.3	1	No	No	cysteine-rich receptor-like protein kinase 31 precursor, putative, expressed	0.00414129
17736	102	12	56	10.4084	5.49554e-05	Lost_Root_length	no	missense	exon	LOC_Os09g19170.1	11026428	qCDP9.2	1	No	No	expressed protein	0.0041456
17830	104	8	58	10.3969	5.55202e-05	Lost_Root_length	no	synonymous	intron	LOC_Os09g19170.1	11026532	qCDP9.2	1	No	No	expressed protein	0.00417081
25057	111	6	53	10.3966	5.55361e-05	Lost_Root_length	no	missense	exon	LOC_Os12g28100.1	14764162	qCDP12.2	3	Yes	No	NBS-LRR disease resistance protein, putative, expressed	0.00417081
26416	143	22	6	10.388	5.57741e-05	Shoot_weight	no	missense	exon	LOC_Os12g41600.2	15176320	qCDP12.3	1	No	No	OsSAUR57 - Auxin-responsive SAUR gene family member, expressed	0.0041853
9996	122	4	45	10.3876	5.57966e-05	Shoot_weight	no	synonymous	intron	LOC_Os06g35470.1	7534053	qCDP6.1	1	No	No	L1P family of ribosomal proteins domain containing protein, expressed	0.0041853
17122	116	40	4	10.4212	5.62781e-05	Filtered_Stress_Shoot_length	no	synonymous	intron	LOC_Os09g18470.1	11016062	qCDP9.2	1	No	No	oxidoreductase, 2OG-Fe oxygenase family protein, putative, expressed	0.00420955
12063	121	5	45	10.3683	5.67632e-05	Root_length	no	synonymous	intron	LOC_Os07g36680.1	8906397	qCDP7.1	1	No	No	expressed protein	0.00423392
12065	121	5	45	10.3683	5.67632e-05	Root_length	no	synonymous	intron	LOC_Os07g36680.1	8906399	qCDP7.1	1	No	No	expressed protein	0.00423392
12064	121	5	45	10.3683	5.67632e-05	Root_length	no	synonymous	intron	LOC_Os07g36680.1	8906398	qCDP7.1	1	No	No	expressed protein	0.00423392
16026	85	42	34	10.4042	5.69181e-05	Filtered_Length_WO_husk	no	synonymous	intron	LOC_Os09g15350.1	10898522	qCDP9.1	2	No	No	expressed protein	0.00424069
16014	85	42	34	10.4042	5.69181e-05	Filtered_Length_WO_husk	no	synonymous	intron	LOC_Os09g15350.2	10898522	qCDP9.1	2	No	No	expressed protein	0.00424069
797	22	4	147	10.3575	5.69452e-05	Height_WO_husk	no	synonymous	intron	LOC_Os01g66180.2	1369767	qCDP1.1	1	No	No	cytochrome c, putative, expressed	0.00424069
761	22	4	147	10.3575	5.69452e-05	Height_WO_husk	no	synonymous	intron	LOC_Os01g66180.1	1369767	qCDP1.1	1	No	No	cytochrome c, putative, expressed	0.00424069
27158	85	5	80	10.3581	5.74671e-05	Lost_Root_length	no	synonymous	exon	LOC_Os12g41670.1	15178812	qCDP12.3	5	No	No	expressed protein	0.00427614
15365	87	4	69	10.3944	5.76267e-05	Filtered_Stress_Shoot_length	no	synonymous	intron	LOC_Os08g43350.1	10403935	qCDP8.1	4	No	No	NC domain-containing protein, putative, expressed	0.00428288
19906	80	6	87	10.3382	5.79319e-05	Width_WO_husk	no	missense	exon	LOC_Os09g34860.1	11353325	qCDP9.3	1	No	No	hydrolase, alpha/beta fold family domain containing protein, expressed	0.004284
16157	129	5	34	10.3562	5.79511e-05	Filtered_Shoot_thickness	no	synonymous	intron	LOC_Os09g15389.1	10899826	qCDP9.1	1	No	No	expressed protein	0.004284
16281	129	5	34	10.3562	5.79511e-05	Filtered_Shoot_thickness	no	synonymous	intron	LOC_Os09g15389.2	10899826	qCDP9.1	1	No	No	expressed protein	0.004284
19243	92	4	65	10.3836	5.79638e-05	Filtered_Length_WO_husk	no	synonymous	intron	LOC_Os09g34200.1	11347751	qCDP9.3	3	No	No	OsFBX338 - F-box domain containing protein, expressed	0.004284
19242	65	4	92	10.3836	5.79638e-05	Filtered_Length_WO_husk	no	synonymous	intron	LOC_Os09g34200.1	11347750	qCDP9.3	3	No	No	OsFBX338 - F-box domain containing protein, expressed	0.004284
16524	135	6	30	10.3448	5.7964e-05	Shoot_weight	no	missense	exon	LOC_Os09g15420.1	10900877	qCDP9.1	2	No	No	NAD dependent epimerase/dehydratase family protein, putative, expressed	0.004284
16295	129	4	35	10.355	5.80116e-05	Filtered_Shoot_thickness	no	synonymous	intron	LOC_Os09g15400.1	10900322	qCDP9.1	1	No	No	inositol monophosphatase family protein, putative, expressed	0.00428581
27187	86	5	70	10.3737	5.84767e-05	Filtered_Length_WO_husk	no	synonymous	intron	LOC_Os12g41670.1	15178841	qCDP12.3	5	No	No	expressed protein	0.00431846
12310	75	25	71	10.3199	5.92636e-05	Shoot_weight	no	synonymous	exon	LOC_Os07g36700.1	8907903	qCDP7.1	2	No	No	CSLF1 - cellulose synthase-like family F; beta1,3;1,4 glucan synthase, expressed	0.00437349
19273	66	6	89	10.3584	5.92688e-05	Filtered_Length_WO_husk	no	synonymous	exon	LOC_Os09g34200.1	11347832	qCDP9.3	3	No	No	OsFBX338 - F-box domain containing protein, expressed	0.00437349
26967	122	4	37	10.3455	5.95209e-05	Filtered_Shoot_length	no	synonymous	intron	LOC_Os12g41650.3	15177800	qCDP12.3	1	Yes	No	helix-loop-helix DNA-binding domain containing protein, expressed	0.00438687
26803	122	4	37	10.3455	5.95209e-05	Filtered_Shoot_length	no	synonymous	intron	LOC_Os12g41650.4	15177800	qCDP12.3	1	Yes	No	helix-loop-helix DNA-binding domain containing protein, expressed	0.00438687
11513	83	5	83	10.3139	5.95793e-05	Root_length	no	synonymous	intron	LOC_Os07g36570.1	8902260	qCDP7.1	2	No	No	KI domain interacting kinase 1, putative, expressed	0.00438764
17570	95	12	63	10.3171	5.96021e-05	Stress_Shoot_weight	no	synonymous	intron	LOC_Os09g19160.1	11026196	qCDP9.2	2	No	No	serine/threonine-protein kinase, putative, expressed	0.00438764
10618	51	99	23	10.3038	5.97368e-05	Height_WO_husk	no	synonymous	intron	LOC_Os06g35670.2	7539297	qCDP6.1	5	No	No	expressed protein	0.00439234
10581	51	99	23	10.3038	5.97368e-05	Height_WO_husk	no	synonymous	intron	LOC_Os06g35670.1	7539297	qCDP6.1	5	No	No	expressed protein	0.00439234
9972	80	4	89	10.3021	5.98271e-05	SES	no	synonymous	intron	LOC_Os06g35470.1	7534029	qCDP6.1	1	No	No	L1P family of ribosomal proteins domain containing protein, expressed	0.00439622
24709	129	7	27	10.3392	5.98547e-05	Filtered_Root_thickness	no	synonymous	intron	LOC_Os12g27994.2	14757256	qCDP12.2	1	No	No	expressed protein	0.00439622
17514	103	9	58	10.3099	5.99885e-05	Lost_Root_length	no	synonymous	intron	LOC_Os09g19160.1	11025995	qCDP9.2	2	No	No	serine/threonine-protein kinase, putative, expressed	0.00440042
17325	103	9	58	10.3099	5.99885e-05	Lost_Root_length	no	synonymous	exon	LOC_Os09g19160.1	11025435	qCDP9.2	2	No	No	serine/threonine-protein kinase, putative, expressed	0.00440042
17805	103	9	58	10.3099	5.99885e-05	Lost_Root_length	no	synonymous	intron	LOC_Os09g19170.1	11026502	qCDP9.2	1	No	No	expressed protein	0.00440042
26271	37	83	43	10.333	6.01833e-05	Filtered_Shoot_length	no	synonymous	exon	LOC_Os12g41510.1	15174557	qCDP12.3	1	No	No	cysteine-rich receptor-like protein kinase 31 precursor, putative, expressed	0.00440949
26272	37	83	43	10.333	6.01833e-05	Filtered_Shoot_length	no	synonymous	exon	LOC_Os12g41510.1	15174557	qCDP12.3	1	No	No	cysteine-rich receptor-like protein kinase 31 precursor, putative, expressed	0.00440949
25726	116	14	40	10.2926	6.092e-05	Stress_Shoot_thickness	no	missense	exon	LOC_Os12g41450.1	15172679	qCDP12.3	1	No	No	F-box domain containing protein, expressed	0.00445295
17999	50	75	45	10.2878	6.11773e-05	Stress_Shoot_weight	no	synonymous	intron	LOC_Os09g19274.1	11031183	qCDP9.2	2	No	No	expressed protein	0.00447
10808	123	4	34	10.3198	6.1331e-05	Filtered_Length_WO_husk	no	synonymous	intron	LOC_Os07g36460.1	8899998	qCDP7.1	3	No	No	helix-loop-helix DNA-binding domain containing protein, expressed	0.00447947
27397	99	26	45	10.2782	6.17043e-05	Stress_Shoot_weight	no	synonymous	intron	LOC_Os12g41690.1	15179239	qCDP12.3	1	No	No	membrane associated DUF588 domain containing protein, putative, expressed	0.00450497
22579	71	5	95	10.2649	6.22398e-05	Root_length	no	synonymous	intron	LOC_Os10g35110.3	12347202	qCDP10.1	1	Yes	No	alpha-galactosidase precursor, putative, expressed	0.00452985
22391	71	5	95	10.2649	6.22398e-05	Root_length	no	synonymous	intron	LOC_Os10g35110.1	12347202	qCDP10.1	1	Yes	No	alpha-galactosidase precursor, putative, expressed	0.00452985
17289	70	15	85	10.2676	6.22894e-05	Lost_Root_length	no	synonymous	exon	LOC_Os09g18594.1	11020760	qCDP9.2	1	No	No	protein kinase domain containing protein, expressed	0.00452992
17303	70	15	85	10.2676	6.22894e-05	Lost_Root_length	no	synonymous	intron	LOC_Os09g18594.2	11020760	qCDP9.2	1	No	No	protein kinase domain containing protein, expressed	0.00452992
10585	96	47	20	10.2892	6.2565e-05	Filtered_Shoot_length	no	synonymous	intron	LOC_Os06g35670.1	7539303	qCDP6.1	5	No	No	expressed protein	0.00454286
10622	96	47	20	10.2892	6.2565e-05	Filtered_Shoot_length	no	synonymous	intron	LOC_Os06g35670.2	7539303	qCDP6.1	5	No	No	expressed protein	0.00454286
19229	92	4	65	10.2898	6.29782e-05	Filtered_Length_WO_husk	no	synonymous	intron	LOC_Os09g34200.1	11347727	qCDP9.3	3	No	No	OsFBX338 - F-box domain containing protein, expressed	0.00456752
18914	65	4	92	10.2834	6.33339e-05	Filtered_Length_WO_husk	no	missense	exon	LOC_Os09g34180.1	11347283	qCDP9.3	3	No	No	formin, putative, expressed	0.00458795
17363	71	4	95	10.2468	6.34518e-05	Lost_Root_length	no	missense	exon	LOC_Os09g19160.1	11025469	qCDP9.2	2	No	No	serine/threonine-protein kinase, putative, expressed	0.00459107
16293	72	4	87	10.2721	6.35194e-05	Filtered_Shoot_length	no	synonymous	intron	LOC_Os09g15400.1	10900320	qCDP9.1	1	No	No	inositol monophosphatase family protein, putative, expressed	0.00459244
9996	122	4	44	10.2394	6.38737e-05	Stress_Shoot_weight	no	synonymous	intron	LOC_Os06g35470.1	7534053	qCDP6.1	1	No	No	L1P family of ribosomal proteins domain containing protein, expressed	0.00461268
25166	118	35	10	10.2629	6.40388e-05	Filtered_Shoot_length	no	missense	exon	LOC_Os12g28100.1	14764304	qCDP12.2	3	Yes	No	NBS-LRR disease resistance protein, putative, expressed	0.00462102
10294	82	5	74	10.2681	6.41985e-05	Filtered_Length_WO_husk	no	synonymous	intron	LOC_Os06g35530.1	7535643	qCDP6.1	2	Yes	No	CGMC_GSK.8 - CGMC includes CDA, MAPK, GSK3, and CLKC kinases, expressed	0.00462911
10900	65	4	102	10.2301	6.42006e-05	Root_length	no	synonymous	intron	LOC_Os07g36500.1	8900191	qCDP7.1	2	No	No	Core histone H2A/H2B/H3/H4 domain containing protein, putative, expressed	0.00462911
19992	103	5	52	10.2701	6.43206e-05	Filtered_Lost_Root_thickness	no	missense	exon	LOC_Os09g34880.1	11353452	qCDP9.3	2	No	No	basic region leucine zipper domain containing protein, expressed	0.00463417
26218	34	76	40	10.311	6.44882e-05	Filtered_Stress_Chlorophyll_B	no	missense	exon	LOC_Os12g41510.1	15174473	qCDP12.3	1	No	No	cysteine-rich receptor-like protein kinase 31 precursor, putative, expressed	0.00463642
26921	122	8	33	10.2544	6.45263e-05	Filtered_Shoot_length	no	synonymous	intron	LOC_Os12g41650.3	15177746	qCDP12.3	1	Yes	No	helix-loop-helix DNA-binding domain containing protein, expressed	0.00463642
26757	122	8	33	10.2544	6.45263e-05	Filtered_Shoot_length	no	synonymous	intron	LOC_Os12g41650.4	15177746	qCDP12.3	1	Yes	No	helix-loop-helix DNA-binding domain containing protein, expressed	0.00463642
26920	122	8	33	10.2544	6.45263e-05	Filtered_Shoot_length	no	synonymous	intron	LOC_Os12g41650.3	15177746	qCDP12.3	1	Yes	No	helix-loop-helix DNA-binding domain containing protein, expressed	0.00463642
26756	122	8	33	10.2544	6.45263e-05	Filtered_Shoot_length	no	synonymous	intron	LOC_Os12g41650.4	15177746	qCDP12.3	1	Yes	No	helix-loop-helix DNA-binding domain containing protein, expressed	0.00463642
10830	123	5	33	10.2602	6.46492e-05	Filtered_Length_WO_husk	no	synonymous	intron	LOC_Os07g36465.1	8900036	qCDP7.1	1	No	No	vacuolar ATP synthase subunit H, putative, expressed	0.00464167
10855	123	5	33	10.2602	6.46492e-05	Filtered_Length_WO_husk	no	synonymous	intron	LOC_Os07g36470.1	8900062	qCDP7.1	2	No	No	vacuolar ATP synthase subunit H, putative, expressed	0.00464167
3969	13	6	154	10.2138	6.47345e-05	Width_WO_husk	no	synonymous	exon	LOC_Os03g03430.1	2845383	qCDP3.1	1	No	No	CBS domain containing protein, expressed	0.00464601
11472	83	5	83	10.2072	6.5522e-05	Root_length	no	missense	exon	LOC_Os07g36570.1	8902220	qCDP7.1	2	No	No	KI domain interacting kinase 1, putative, expressed	0.00468503
27056	49	4	108	10.2444	6.5558e-05	Filtered_Length_WO_husk	no	synonymous	intron	LOC_Os12g41670.1	15178710	qCDP12.3	5	No	No	expressed protein	0.00468503
27055	49	4	108	10.2444	6.5558e-05	Filtered_Length_WO_husk	no	synonymous	intron	LOC_Os12g41670.1	15178710	qCDP12.3	5	No	No	expressed protein	0.00468503
19292	65	4	92	10.2427	6.56568e-05	Filtered_Length_WO_husk	no	synonymous	intron	LOC_Os09g34214.1	11348266	qCDP9.3	1	No	No	UDP-glucoronosyl and UDP-glucosyl transferase domain containing protein, expressed	0.00468503
27856	121	6	36	10.2313	6.58573e-05	Filtered_Shoot_length	no	synonymous	intron	LOC_Os12g41710.2	15179734	qCDP12.3	2	No	No	Protein kinase domain containing protein, expressed	0.00468503
27718	121	6	36	10.2313	6.58573e-05	Filtered_Shoot_length	no	synonymous	intron	LOC_Os12g41710.1	15179734	qCDP12.3	2	No	No	Protein kinase domain containing protein, expressed	0.00468503
17592	104	9	57	10.2028	6.59896e-05	Lost_Root_length	no	synonymous	exon	LOC_Os09g19160.1	11026218	qCDP9.2	2	No	No	serine/threonine-protein kinase, putative, expressed	0.00468727
875	106	10	34	10.2839	6.60399e-05	Filtered_Stress_Chlorophyll_B	no	synonymous	intron	LOC_Os01g66200.1	1370110	qCDP1.1	1	No	No	expressed protein	0.00468727
874	106	10	34	10.2839	6.60399e-05	Filtered_Stress_Chlorophyll_B	no	synonymous	intron	LOC_Os01g66200.1	1370110	qCDP1.1	1	No	No	expressed protein	0.00468727
873	106	10	34	10.2839	6.60399e-05	Filtered_Stress_Chlorophyll_B	no	synonymous	intron	LOC_Os01g66200.1	1370110	qCDP1.1	1	No	No	expressed protein	0.00468727
871	106	10	34	10.2839	6.60399e-05	Filtered_Stress_Chlorophyll_B	no	synonymous	intron	LOC_Os01g66200.1	1370110	qCDP1.1	1	No	No	expressed protein	0.00468727
872	106	10	34	10.2839	6.60399e-05	Filtered_Stress_Chlorophyll_B	no	synonymous	intron	LOC_Os01g66200.1	1370110	qCDP1.1	1	No	No	expressed protein	0.00468727
27078	125	5	33	10.2066	6.73211e-05	Filtered_Shoot_length	no	synonymous	intron	LOC_Os12g41670.1	15178732	qCDP12.3	5	No	No	expressed protein	0.00476729
27080	125	5	33	10.2066	6.73211e-05	Filtered_Shoot_length	no	synonymous	intron	LOC_Os12g41670.1	15178734	qCDP12.3	5	No	No	expressed protein	0.00476729
27076	125	5	33	10.2066	6.73211e-05	Filtered_Shoot_length	no	synonymous	intron	LOC_Os12g41670.1	15178730	qCDP12.3	5	No	No	expressed protein	0.00476729
27079	125	5	33	10.2066	6.73211e-05	Filtered_Shoot_length	no	synonymous	intron	LOC_Os12g41670.1	15178733	qCDP12.3	5	No	No	expressed protein	0.00476729
27077	125	5	33	10.2066	6.73211e-05	Filtered_Shoot_length	no	synonymous	intron	LOC_Os12g41670.1	15178731	qCDP12.3	5	No	No	expressed protein	0.00476729
27075	125	5	33	10.2066	6.73211e-05	Filtered_Shoot_length	no	synonymous	intron	LOC_Os12g41670.1	15178729	qCDP12.3	5	No	No	expressed protein	0.00476729
25920	35	48	80	10.1961	6.79487e-05	Filtered_Shoot_length	no	synonymous	exon	LOC_Os12g41490.1	15173805	qCDP12.3	2	No	No	cysteine-rich receptor-like protein kinase 8 precursor, putative, expressed	0.00479895
21175	84	4	83	10.1604	6.8318e-05	Root_length	no	synonymous	intron	LOC_Os10g34960.1	12344208	qCDP10.1	5	No	No	ubiquitin family protein, putative, expressed	0.00481842
27377	125	4	34	10.189	6.83749e-05	Filtered_Shoot_length	no	synonymous	intron	LOC_Os12g41690.1	15179221	qCDP12.3	1	No	No	membrane associated DUF588 domain containing protein, putative, expressed	0.00481842
27376	125	4	34	10.189	6.83749e-05	Filtered_Shoot_length	no	synonymous	intron	LOC_Os12g41690.1	15179220	qCDP12.3	1	No	No	membrane associated DUF588 domain containing protein, putative, expressed	0.00481842
27373	125	4	34	10.189	6.83749e-05	Filtered_Shoot_length	no	synonymous	intron	LOC_Os12g41690.1	15179217	qCDP12.3	1	No	No	membrane associated DUF588 domain containing protein, putative, expressed	0.00481842
27375	125	4	34	10.189	6.83749e-05	Filtered_Shoot_length	no	synonymous	intron	LOC_Os12g41690.1	15179219	qCDP12.3	1	No	No	membrane associated DUF588 domain containing protein, putative, expressed	0.00481842
25262	117	32	21	10.1629	6.83796e-05	Lost_Root_length	no	missense	exon	LOC_Os12g28100.1	14764518	qCDP12.2	3	Yes	No	NBS-LRR disease resistance protein, putative, expressed	0.00481842
27111	125	5	33	10.1865	6.85274e-05	Filtered_Shoot_length	no	synonymous	exon	LOC_Os12g41670.1	15178765	qCDP12.3	5	No	No	expressed protein	0.00482518
27112	125	5	33	10.1865	6.85274e-05	Filtered_Shoot_length	no	synonymous	exon	LOC_Os12g41670.1	15178766	qCDP12.3	5	No	No	expressed protein	0.00482518
17832	105	8	57	10.1599	6.85651e-05	Lost_Root_length	no	synonymous	intron	LOC_Os09g19170.1	11026534	qCDP9.2	1	No	No	expressed protein	0.00482601
19381	65	4	92	10.1855	6.90726e-05	Filtered_Length_WO_husk	no	synonymous	intron	LOC_Os09g34214.1	11348493	qCDP9.3	1	No	No	UDP-glucoronosyl and UDP-glucosyl transferase domain containing protein, expressed	0.00485805
26235	92	42	29	10.1737	6.9312e-05	Filtered_Shoot_length	no	missense	exon	LOC_Os12g41510.1	15174493	qCDP12.3	1	No	No	cysteine-rich receptor-like protein kinase 31 precursor, putative, expressed	0.00487121
26234	92	42	29	10.1737	6.9312e-05	Filtered_Shoot_length	no	missense	exon	LOC_Os12g41510.1	15174493	qCDP12.3	1	No	No	cysteine-rich receptor-like protein kinase 31 precursor, putative, expressed	0.00487121
16089	70	8	85	10.1695	6.95707e-05	Filtered_Shoot_length	no	synonymous	intron	LOC_Os09g15389.1	10899756	qCDP9.1	1	No	No	expressed protein	0.00488386
16213	70	8	85	10.1695	6.95707e-05	Filtered_Shoot_length	no	synonymous	intron	LOC_Os09g15389.2	10899756	qCDP9.1	1	No	No	expressed protein	0.00488386
15908	67	4	97	10.1478	6.97512e-05	Filtered_Shoot_thickness	no	synonymous	intron	LOC_Os09g15340.1	10898375	qCDP9.1	1	No	No	hydrolase, NUDIX family, domain containing protein, expressed	0.00489284
20890	144	11	16	10.1335	6.99748e-05	Root_length	no	synonymous	exon	LOC_Os10g34910.1	12342853	qCDP10.1	1	No	No	secretory protein, putative, expressed	0.00490482
20889	144	11	16	10.1335	6.99748e-05	Root_length	no	missense	exon	LOC_Os10g34910.1	12342852	qCDP10.1	1	No	No	secretory protein, putative, expressed	0.00490482
16360	147	6	17	10.1214	7.09547e-05	Lost_Shoot_weight	no	synonymous	intron	LOC_Os09g15420.1	10900709	qCDP9.1	2	No	No	NAD dependent epimerase/dehydratase family protein, putative, expressed	0.00496416
16359	147	6	17	10.1214	7.09547e-05	Lost_Shoot_weight	no	synonymous	intron	LOC_Os09g15420.1	10900708	qCDP9.1	2	No	No	NAD dependent epimerase/dehydratase family protein, putative, expressed	0.00496416
20104	95	7	71	10.1074	7.1188e-05	Width_WO_husk	no	synonymous	intron	LOC_Os09g34900.1	11353765	qCDP9.3	5	No	No	bile acid sodium symporter family protein, putative, expressed	0.00497861
10619	54	91	16	10.1498	7.12929e-05	Filtered_Length_WO_husk	no	synonymous	intron	LOC_Os06g35670.2	7539298	qCDP6.1	5	No	No	expressed protein	0.00498221
10582	54	91	16	10.1498	7.12929e-05	Filtered_Length_WO_husk	no	synonymous	intron	LOC_Os06g35670.1	7539298	qCDP6.1	5	No	No	expressed protein	0.00498221
9281	38	4	121	10.1364	7.16471e-05	Filtered_Root_thickness	no	synonymous	intron	LOC_Os05g30350.2	6250305	qCDP5.1	1	No	No	Os5bglu22 - beta-glucosidase homologue, similar to G. max isohydroxyurate hydrolase, expressed	0.0050032
9018	38	4	121	10.1364	7.16471e-05	Filtered_Root_thickness	no	synonymous	intron	LOC_Os05g30350.1	6250305	qCDP5.1	1	No	No	Os5bglu22 - beta-glucosidase homologue, similar to G. max isohydroxyurate hydrolase, expressed	0.0050032
26306	53	88	32	10.0969	7.18557e-05	Seed_volume	no	missense	exon	LOC_Os12g41510.1	15174612	qCDP12.3	1	No	No	cysteine-rich receptor-like protein kinase 31 precursor, putative, expressed	0.00501401
27102	85	4	81	10.105	7.20028e-05	Lost_Root_length	no	synonymous	exon	LOC_Os12g41670.1	15178756	qCDP12.3	5	No	No	expressed protein	0.0050205
3609	14	4	155	10.0942	7.20333e-05	Height_WO_husk	no	synonymous	intron	LOC_Os03g03350.1	2844211	qCDP3.1	1	No	No	polygalacturonase, putative, expressed	0.00502075
10243	61	6	106	10.093	7.21061e-05	SES	no	synonymous	intron	LOC_Os06g35524.1	7535475	qCDP6.1	1	No	No	expressed protein	0.00502266
16361	147	7	16	10.1029	7.21375e-05	Lost_Shoot_weight	no	synonymous	intron	LOC_Os09g15420.1	10900710	qCDP9.1	2	No	No	NAD dependent epimerase/dehydratase family protein, putative, expressed	0.00502266
16503	130	5	33	10.1095	7.21746e-05	Filtered_Shoot_thickness	no	synonymous	intron	LOC_Os09g15420.1	10900855	qCDP9.1	2	No	No	NAD dependent epimerase/dehydratase family protein, putative, expressed	0.00502307
859	21	4	148	10.0806	7.29094e-05	Height_WO_husk	no	synonymous	intron	LOC_Os01g66200.1	1370098	qCDP1.1	1	No	No	expressed protein	0.00506852
19022	65	4	92	10.1211	7.3125e-05	Filtered_Length_WO_husk	no	synonymous	intron	LOC_Os09g34190.1	11347410	qCDP9.3	1	No	No	acyl-coenzyme A thioesterase 10, mitochondrial precursor, putative, expressed	0.00507971
19294	65	4	92	10.1211	7.3125e-05	Filtered_Length_WO_husk	no	synonymous	intron	LOC_Os09g34214.1	11348268	qCDP9.3	1	No	No	UDP-glucoronosyl and UDP-glucosyl transferase domain containing protein, expressed	0.00507971
19257	96	11	54	10.1149	7.3533e-05	Filtered_Length_WO_husk	no	synonymous	exon	LOC_Os09g34200.1	11347803	qCDP9.3	3	No	No	OsFBX338 - F-box domain containing protein, expressed	0.00509664
25865	16	127	28	10.0712	7.39759e-05	Shoot_weight	no	missense	exon	LOC_Os12g41490.1	15173750	qCDP12.3	2	No	No	cysteine-rich receptor-like protein kinase 8 precursor, putative, expressed	0.00512353
25864	16	127	28	10.0712	7.39759e-05	Shoot_weight	no	missense	exon	LOC_Os12g41490.1	15173750	qCDP12.3	2	No	No	cysteine-rich receptor-like protein kinase 8 precursor, putative, expressed	0.00512353
10310	99	5	67	10.0694	7.40941e-05	Shoot_weight	no	synonymous	intron	LOC_Os06g35530.1	7535665	qCDP6.1	2	Yes	No	CGMC_GSK.8 - CGMC includes CDA, MAPK, GSK3, and CLKC kinases, expressed	0.0051298
15365	89	4	70	10.0892	7.47111e-05	Filtered_Shoot_length	no	synonymous	intron	LOC_Os08g43350.1	10403935	qCDP8.1	4	No	No	NC domain-containing protein, putative, expressed	0.00516868
26170	107	6	37	10.138	7.50671e-05	Filtered_Stress_Chlorophyll_B	no	missense	exon	LOC_Os12g41510.1	15174289	qCDP12.3	1	No	No	cysteine-rich receptor-like protein kinase 31 precursor, putative, expressed	0.00518367
19182	65	5	91	10.0904	7.51443e-05	Filtered_Length_WO_husk	no	synonymous	intron	LOC_Os09g34200.1	11347635	qCDP9.3	3	No	No	OsFBX338 - F-box domain containing protein, expressed	0.00518708
10310	93	5	62	10.0905	7.54032e-05	Filtered_Stress_Shoot_length	no	synonymous	intron	LOC_Os06g35530.1	7535665	qCDP6.1	2	Yes	No	CGMC_GSK.8 - CGMC includes CDA, MAPK, GSK3, and CLKC kinases, expressed	0.00520301
17727	106	9	55	10.0446	7.59891e-05	Lost_Root_length	yes	missense	exon	LOC_Os09g19160.1	11026378	qCDP9.2	2	No	No	serine/threonine-protein kinase, putative, expressed	0.00523674
24835	136	4	30	10.0425	7.61324e-05	Lost_Root_length	no	synonymous	intron	LOC_Os12g28065.1	14761915	qCDP12.2	1	No	No	expressed protein	0.00524361
27516	122	4	37	10.0662	7.62501e-05	Filtered_Shoot_length	no	synonymous	intron	LOC_Os12g41690.1	15179362	qCDP12.3	1	No	No	membrane associated DUF588 domain containing protein, putative, expressed	0.00524978
26296	42	69	39	10.1154	7.65713e-05	Filtered_Stress_Chlorophyll_B	no	synonymous	exon	LOC_Os12g41510.1	15174594	qCDP12.3	1	No	No	cysteine-rich receptor-like protein kinase 31 precursor, putative, expressed	0.00526799
20073	96	4	73	10.0169	7.71866e-05	Width_WO_husk	no	missense	exon	LOC_Os09g34890.1	11353573	qCDP9.3	2	No	No	expressed protein	0.00530042
25726	111	14	35	10.0633	7.72394e-05	Filtered_Stress_Shoot_length	no	missense	exon	LOC_Os12g41450.1	15172679	qCDP12.3	1	No	No	F-box domain containing protein, expressed	0.00530042
18979	65	5	91	10.0585	7.7299e-05	Filtered_Length_WO_husk	no	missense	exon	LOC_Os09g34180.1	11347348	qCDP9.3	3	No	No	formin, putative, expressed	0.00530042
18980	65	5	91	10.0585	7.7299e-05	Filtered_Length_WO_husk	no	synonymous	exon	LOC_Os09g34180.1	11347349	qCDP9.3	3	No	No	formin, putative, expressed	0.00530042
25993	36	119	5	10.0607	7.74191e-05	Filtered_Stress_Root_K+	no	synonymous	exon	LOC_Os12g41490.1	15173877	qCDP12.3	2	No	No	cysteine-rich receptor-like protein kinase 8 precursor, putative, expressed	0.00530492
10018	82	4	75	10.0537	7.76307e-05	Filtered_Length_WO_husk	no	synonymous	intron	LOC_Os06g35470.1	7534075	qCDP6.1	1	No	No	L1P family of ribosomal proteins domain containing protein, expressed	0.00531729
10372	59	5	109	9.9978	7.85158e-05	SES	no	synonymous	intron	LOC_Os06g35540.1	7535799	qCDP6.1	5	No	No	aminotransferase, classes I and II, domain containing protein, expressed	0.00537396
9970	59	5	109	9.9978	7.85158e-05	SES	no	synonymous	intron	LOC_Os06g35470.1	7534027	qCDP6.1	1	No	No	L1P family of ribosomal proteins domain containing protein, expressed	0.00537396
5207	70	11	92	9.9962	7.86281e-05	Height_WO_husk	no	synonymous	intron	LOC_Os03g03540.1	2846968	qCDP3.1	1	No	No	no apical meristem protein, putative, expressed	0.00537967
26281	33	78	39	10.0754	7.93148e-05	Filtered_Stress_Chlorophyll_B	no	synonymous	exon	LOC_Os12g41510.1	15174565	qCDP12.3	1	No	No	cysteine-rich receptor-like protein kinase 31 precursor, putative, expressed	0.00540875
26279	33	78	39	10.0754	7.93148e-05	Filtered_Stress_Chlorophyll_B	no	synonymous	exon	LOC_Os12g41510.1	15174564	qCDP12.3	1	No	No	cysteine-rich receptor-like protein kinase 31 precursor, putative, expressed	0.00540875
26280	33	78	39	10.0754	7.93148e-05	Filtered_Stress_Chlorophyll_B	no	synonymous	exon	LOC_Os12g41510.1	15174565	qCDP12.3	1	No	No	cysteine-rich receptor-like protein kinase 31 precursor, putative, expressed	0.00540875
26252	33	78	39	10.0754	7.93148e-05	Filtered_Stress_Chlorophyll_B	no	missense	exon	LOC_Os12g41510.1	15174510	qCDP12.3	1	No	No	cysteine-rich receptor-like protein kinase 31 precursor, putative, expressed	0.00540875
19054	66	10	85	10.029	7.93496e-05	Filtered_Length_WO_husk	no	synonymous	intron	LOC_Os09g34190.1	11347442	qCDP9.3	1	No	No	acyl-coenzyme A thioesterase 10, mitochondrial precursor, putative, expressed	0.00540915
18996	65	4	92	10.0266	7.9517e-05	Filtered_Length_WO_husk	no	synonymous	intron	LOC_Os09g34180.1	11347365	qCDP9.3	3	No	No	formin, putative, expressed	0.00541857
20101	95	4	74	9.98268	7.95851e-05	Width_WO_husk	no	synonymous	intron	LOC_Os09g34890.1	11353604	qCDP9.3	2	No	No	expressed protein	0.00541924
20139	95	4	74	9.98268	7.95851e-05	Width_WO_husk	no	missense	exon	LOC_Os09g34910.1	11353849	qCDP9.3	1	No	No	DEAD-box ATP-dependent RNA helicase 7, putative, expressed	0.00541924
5444	16	4	153	9.98055	7.97375e-05	Height_WO_husk	no	synonymous	intron	LOC_Os03g03610.2	2847800	qCDP3.1	2	No	No	1,3-beta-glucan synthase component domain containing protein, expressed	0.00542565
23851	103	4	56	10.0123	7.99934e-05	Filtered_Shoot_length	no	synonymous	intron	LOC_Os12g06060.1	14043301	qCDP12.1	3	No	No	amino acid permease family protein, putative, expressed	0.00543909
19024	65	5	91	10.015	8.03421e-05	Filtered_Length_WO_husk	no	synonymous	intron	LOC_Os09g34190.1	11347412	qCDP9.3	1	No	No	acyl-coenzyme A thioesterase 10, mitochondrial precursor, putative, expressed	0.00545835
17520	102	11	57	9.98192	8.03648e-05	Lost_Root_length	no	synonymous	intron	LOC_Os09g19160.1	11026001	qCDP9.2	2	No	No	serine/threonine-protein kinase, putative, expressed	0.00545835
19196	65	4	92	10.0072	8.09023e-05	Filtered_Length_WO_husk	no	synonymous	intron	LOC_Os09g34200.1	11347650	qCDP9.3	3	No	No	OsFBX338 - F-box domain containing protein, expressed	0.00549286
19111	65	4	92	10.006	8.09855e-05	Filtered_Length_WO_husk	no	missense	exon	LOC_Os09g34200.1	11347565	qCDP9.3	3	No	No	OsFBX338 - F-box domain containing protein, expressed	0.0054965
10310	92	4	65	10.0053	8.10396e-05	Filtered_Length_WO_husk	no	synonymous	intron	LOC_Os06g35530.1	7535665	qCDP6.1	2	Yes	No	CGMC_GSK.8 - CGMC includes CDA, MAPK, GSK3, and CLKC kinases, expressed	0.00549817
27378	122	4	37	9.99247	8.14154e-05	Filtered_Shoot_length	no	synonymous	intron	LOC_Os12g41690.1	15179222	qCDP12.3	1	No	No	membrane associated DUF588 domain containing protein, putative, expressed	0.00551831
18043	135	20	6	9.99973	8.14392e-05	Filtered_Length_WO_husk	no	synonymous	intron	LOC_Os09g34150.2	11345957	qCDP9.3	1	No	No	NBS-LRR disease resistance protein, putative, expressed	0.00551831
18372	135	20	6	9.99973	8.14392e-05	Filtered_Length_WO_husk	no	synonymous	intron	LOC_Os09g34150.1	11345957	qCDP9.3	1	No	No	NBS-LRR disease resistance protein, putative, expressed	0.00551831
27525	119	4	40	9.99192	8.14551e-05	Filtered_Shoot_length	no	synonymous	intron	LOC_Os12g41690.1	15179374	qCDP12.3	1	No	No	membrane associated DUF588 domain containing protein, putative, expressed	0.00551831
20154	95	5	73	9.95473	8.16017e-05	Width_WO_husk	no	synonymous	intron	LOC_Os09g34910.1	11353864	qCDP9.3	1	No	No	DEAD-box ATP-dependent RNA helicase 7, putative, expressed	0.00552221
20167	95	5	73	9.95473	8.16017e-05	Width_WO_husk	no	missense	exon	LOC_Os09g34910.1	11353877	qCDP9.3	1	No	No	DEAD-box ATP-dependent RNA helicase 7, putative, expressed	0.00552221
19369	65	5	91	9.99411	8.18462e-05	Filtered_Length_WO_husk	no	synonymous	intron	LOC_Os09g34214.1	11348480	qCDP9.3	1	No	No	UDP-glucoronosyl and UDP-glucosyl transferase domain containing protein, expressed	0.00553473
19370	65	5	91	9.99411	8.18462e-05	Filtered_Length_WO_husk	no	synonymous	intron	LOC_Os09g34214.1	11348481	qCDP9.3	1	No	No	UDP-glucoronosyl and UDP-glucosyl transferase domain containing protein, expressed	0.00553473
18981	65	4	92	9.99198	8.20017e-05	Filtered_Length_WO_husk	no	synonymous	exon	LOC_Os09g34180.1	11347350	qCDP9.3	3	No	No	formin, putative, expressed	0.00553941
20125	96	4	73	9.94893	8.20263e-05	Width_WO_husk	no	synonymous	intron	LOC_Os09g34900.1	11353786	qCDP9.3	5	No	No	bile acid sodium symporter family protein, putative, expressed	0.00553941
19889	96	4	73	9.94893	8.20263e-05	Width_WO_husk	no	synonymous	intron	LOC_Os09g34860.1	11353301	qCDP9.3	1	No	No	hydrolase, alpha/beta fold family domain containing protein, expressed	0.00553941
15047	142	4	27	9.94841	8.20643e-05	Width_WO_husk	no	synonymous	intron	LOC_Os08g43334.2	10403460	qCDP8.1	9	No	No	HSF-type DNA-binding domain containing protein, expressed	0.00553941
14574	142	4	27	9.94841	8.20643e-05	Width_WO_husk	no	synonymous	intron	LOC_Os08g43334.1	10403460	qCDP8.1	9	No	No	HSF-type DNA-binding domain containing protein, expressed	0.00553941
19235	65	5	91	9.98849	8.22556e-05	Filtered_Length_WO_husk	no	synonymous	intron	LOC_Os09g34200.1	11347736	qCDP9.3	3	No	No	OsFBX338 - F-box domain containing protein, expressed	0.00554027
19234	91	5	65	9.98849	8.22556e-05	Filtered_Length_WO_husk	no	synonymous	intron	LOC_Os09g34200.1	11347735	qCDP9.3	3	No	No	OsFBX338 - F-box domain containing protein, expressed	0.00554027
19233	65	5	91	9.98849	8.22556e-05	Filtered_Length_WO_husk	no	synonymous	intron	LOC_Os09g34200.1	11347734	qCDP9.3	3	No	No	OsFBX338 - F-box domain containing protein, expressed	0.00554027
17461	70	4	96	9.95337	8.24407e-05	Lost_Root_length	no	synonymous	intron	LOC_Os09g19160.1	11025867	qCDP9.2	2	No	No	serine/threonine-protein kinase, putative, expressed	0.00554579
19372	65	5	91	9.98576	8.24553e-05	Filtered_Length_WO_husk	no	synonymous	intron	LOC_Os09g34214.1	11348483	qCDP9.3	1	No	No	UDP-glucoronosyl and UDP-glucosyl transferase domain containing protein, expressed	0.00554579
19371	65	5	91	9.98576	8.24553e-05	Filtered_Length_WO_husk	no	synonymous	intron	LOC_Os09g34214.1	11348482	qCDP9.3	1	No	No	UDP-glucoronosyl and UDP-glucosyl transferase domain containing protein, expressed	0.00554579
12261	72	30	61	9.96992	8.30636e-05	Filtered_Root_thickness	no	synonymous	exon	LOC_Os07g36690.1	8907350	qCDP7.1	1	No	No	CSLF2 - cellulose synthase-like family F; beta1,3;1,4 glucan synthase, expressed	0.00557653
19225	66	5	90	9.97007	8.36123e-05	Filtered_Length_WO_husk	no	synonymous	intron	LOC_Os09g34200.1	11347723	qCDP9.3	3	No	No	OsFBX338 - F-box domain containing protein, expressed	0.00560124
19223	66	5	90	9.97007	8.36123e-05	Filtered_Length_WO_husk	no	synonymous	intron	LOC_Os09g34200.1	11347721	qCDP9.3	3	No	No	OsFBX338 - F-box domain containing protein, expressed	0.00560124
27145	125	6	32	9.96069	8.37486e-05	Filtered_Shoot_length	no	synonymous	intron	LOC_Os12g41670.1	15178799	qCDP12.3	5	No	No	expressed protein	0.00560835
16478	130	8	30	9.93648	8.42116e-05	Filtered_Shoot_thickness	no	synonymous	intron	LOC_Os09g15420.1	10900830	qCDP9.1	2	No	No	NAD dependent epimerase/dehydratase family protein, putative, expressed	0.00563733
10473	64	38	71	9.91655	8.44394e-05	SES	no	synonymous	intron	LOC_Os06g35574.1	7536736	qCDP6.1	1	Yes	No	mki67 protein, putative, expressed	0.00565055
14375	70	16	87	9.9044	8.5363e-05	Width_WO_husk	no	synonymous	exon	LOC_Os08g43320.1	10403091	qCDP8.1	1	No	No	OsRhmbd14 - Putative Rhomboid homologue, expressed	0.00570825
17288	106	6	48	9.94693	8.56391e-05	Filtered_Stress_Shoot_length	no	missense	exon	LOC_Os09g18594.1	11020748	qCDP9.2	1	No	No	protein kinase domain containing protein, expressed	0.0057226
17302	106	6	48	9.94693	8.56391e-05	Filtered_Stress_Shoot_length	no	synonymous	intron	LOC_Os09g18594.2	11020748	qCDP9.2	1	No	No	protein kinase domain containing protein, expressed	0.0057226
25168	123	39	8	9.90828	8.58308e-05	Lost_Root_length	no	missense	exon	LOC_Os12g28100.1	14764309	qCDP12.2	3	Yes	No	NBS-LRR disease resistance protein, putative, expressed	0.00573335
5663	79	4	88	9.89951	8.62464e-05	Shoot_weight	no	synonymous	intron	LOC_Os03g03720.1	2848816	qCDP3.1	1	Yes	Yes	glyceraldehyde-3-phosphate dehydrogenase, putative, expressed	0.00575491
5693	79	4	88	9.89951	8.62464e-05	Shoot_weight	no	synonymous	intron	LOC_Os03g03720.2	2848816	qCDP3.1	1	Yes	Yes	glyceraldehyde-3-phosphate dehydrogenase, putative, expressed	0.00575491
853	21	4	148	9.88928	8.65271e-05	Height_WO_husk	no	synonymous	intron	LOC_Os01g66200.1	1370092	qCDP1.1	1	No	No	expressed protein	0.0057695
26296	47	73	40	9.93052	8.68954e-05	Filtered_Stress_Shoot_length	no	synonymous	exon	LOC_Os12g41510.1	15174594	qCDP12.3	1	No	No	cysteine-rich receptor-like protein kinase 31 precursor, putative, expressed	0.00578179
27132	124	5	34	9.91879	8.69288e-05	Filtered_Shoot_length	no	synonymous	intron	LOC_Os12g41670.1	15178786	qCDP12.3	5	No	No	expressed protein	0.00578179
27163	124	5	34	9.91879	8.69288e-05	Filtered_Shoot_length	no	synonymous	exon	LOC_Os12g41670.1	15178817	qCDP12.3	5	No	No	expressed protein	0.00578179
27153	124	5	34	9.91879	8.69288e-05	Filtered_Shoot_length	no	missense	exon	LOC_Os12g41670.1	15178807	qCDP12.3	5	No	No	expressed protein	0.00578179
27162	124	5	34	9.91879	8.69288e-05	Filtered_Shoot_length	no	synonymous	exon	LOC_Os12g41670.1	15178816	qCDP12.3	5	No	No	expressed protein	0.00578179
27130	124	5	34	9.91879	8.69288e-05	Filtered_Shoot_length	no	synonymous	intron	LOC_Os12g41670.1	15178784	qCDP12.3	5	No	No	expressed protein	0.00578179
27144	124	5	34	9.91879	8.69288e-05	Filtered_Shoot_length	no	synonymous	intron	LOC_Os12g41670.1	15178798	qCDP12.3	5	No	No	expressed protein	0.00578179
9995	123	6	42	9.88869	8.70853e-05	Shoot_weight	no	synonymous	intron	LOC_Os06g35470.1	7534052	qCDP6.1	1	No	No	L1P family of ribosomal proteins domain containing protein, expressed	0.00578931
27397	94	24	45	9.91636	8.71168e-05	Filtered_Shoot_length	no	synonymous	intron	LOC_Os12g41690.1	15179239	qCDP12.3	1	No	No	membrane associated DUF588 domain containing protein, putative, expressed	0.00578931
17924	46	79	45	9.88931	8.72987e-05	Stress_Root_weight	no	synonymous	intron	LOC_Os09g19274.1	11031110	qCDP9.2	2	No	No	expressed protein	0.00579604
17923	46	79	45	9.88931	8.72987e-05	Stress_Root_weight	no	synonymous	intron	LOC_Os09g19274.1	11031110	qCDP9.2	2	No	No	expressed protein	0.00579604
26305	32	79	39	9.96351	8.75215e-05	Filtered_Stress_Chlorophyll_B	no	synonymous	exon	LOC_Os12g41510.1	15174611	qCDP12.3	1	No	No	cysteine-rich receptor-like protein kinase 31 precursor, putative, expressed	0.00580875
10729	129	16	25	9.88267	8.78186e-05	Stress_Shoot_weight	no	missense	exon	LOC_Os06g35700.1	7539795	qCDP6.1	1	No	No	reticuline oxidase-like protein precursor, putative, expressed	0.00582639
15765	134	5	29	9.8837	8.8274e-05	Filtered_Shoot_thickness	no	synonymous	intron	LOC_Os09g15330.2	10897761	qCDP9.1	1	No	No	transporter family protein, putative, expressed	0.00584619
16458	136	6	29	9.87155	8.8431e-05	Shoot_weight	no	synonymous	intron	LOC_Os09g15420.1	10900810	qCDP9.1	2	No	No	NAD dependent epimerase/dehydratase family protein, putative, expressed	0.0058545
12062	120	5	46	9.86777	8.87306e-05	Root_length	no	synonymous	intron	LOC_Os07g36680.1	8906396	qCDP7.1	1	No	No	expressed protein	0.00586602
12061	120	5	46	9.86777	8.87306e-05	Root_length	no	synonymous	intron	LOC_Os07g36680.1	8906396	qCDP7.1	1	No	No	expressed protein	0.00586602
18456	52	4	105	9.90318	8.8731e-05	Filtered_Length_WO_husk	no	synonymous	intron	LOC_Os09g34150.1	11346050	qCDP9.3	1	No	No	NBS-LRR disease resistance protein, putative, expressed	0.00586602
18127	52	4	105	9.90318	8.8731e-05	Filtered_Length_WO_husk	no	synonymous	intron	LOC_Os09g34150.2	11346050	qCDP9.3	1	No	No	NBS-LRR disease resistance protein, putative, expressed	0.00586602
20180	96	6	71	9.85842	8.89522e-05	Width_WO_husk	no	synonymous	intron	LOC_Os09g34920.1	11353980	qCDP9.3	1	No	No	glycosyl hydrolase family 29, putative, expressed	0.00587539
17924	47	81	45	9.85784	8.89991e-05	SES	no	synonymous	intron	LOC_Os09g19274.1	11031110	qCDP9.2	2	No	No	expressed protein	0.00587539
17923	47	81	45	9.85784	8.89991e-05	SES	no	synonymous	intron	LOC_Os09g19274.1	11031110	qCDP9.2	2	No	No	expressed protein	0.00587539
11468	89	5	77	9.86032	8.9324e-05	Root_length	no	synonymous	intron	LOC_Os07g36570.1	8902216	qCDP7.1	2	No	No	KI domain interacting kinase 1, putative, expressed	0.00589266
14392	93	4	53	9.9368	8.96051e-05	Filtered_Stress_Chlorophyll_B	no	synonymous	intron	LOC_Os08g43334.1	10403238	qCDP8.1	9	No	No	HSF-type DNA-binding domain containing protein, expressed	0.00590493
14865	93	4	53	9.9368	8.96051e-05	Filtered_Stress_Chlorophyll_B	no	synonymous	intron	LOC_Os08g43334.2	10403238	qCDP8.1	9	No	No	HSF-type DNA-binding domain containing protein, expressed	0.00590493
17532	71	4	95	9.85407	9.00932e-05	Lost_Root_length	no	synonymous	intron	LOC_Os09g19160.1	11026013	qCDP9.2	2	No	No	serine/threonine-protein kinase, putative, expressed	0.00592877
17531	71	4	95	9.85407	9.00932e-05	Lost_Root_length	no	synonymous	intron	LOC_Os09g19160.1	11026012	qCDP9.2	2	No	No	serine/threonine-protein kinase, putative, expressed	0.00592877
863	21	5	147	9.84116	9.03394e-05	Height_WO_husk	no	synonymous	exon	LOC_Os01g66200.1	1370102	qCDP1.1	1	No	No	expressed protein	0.0059365
27097	125	5	33	9.87416	9.04508e-05	Filtered_Shoot_length	no	synonymous	intron	LOC_Os12g41670.1	15178751	qCDP12.3	5	No	No	expressed protein	0.00593963
10248	90	5	78	9.83887	9.05248e-05	Width_WO_husk	no	synonymous	intron	LOC_Os06g35524.1	7535480	qCDP6.1	1	No	No	expressed protein	0.00594238
26222	38	84	41	9.8714	9.06733e-05	Filtered_Shoot_length	no	missense	exon	LOC_Os12g41510.1	15174482	qCDP12.3	1	No	No	cysteine-rich receptor-like protein kinase 31 precursor, putative, expressed	0.00594584
26223	38	84	41	9.8714	9.06733e-05	Filtered_Shoot_length	no	synonymous	exon	LOC_Os12g41510.1	15174483	qCDP12.3	1	No	No	cysteine-rich receptor-like protein kinase 31 precursor, putative, expressed	0.00594584
26224	38	84	41	9.8714	9.06733e-05	Filtered_Shoot_length	no	missense	exon	LOC_Os12g41510.1	15174484	qCDP12.3	1	No	No	cysteine-rich receptor-like protein kinase 31 precursor, putative, expressed	0.00594584
26214	33	82	35	9.92058	9.0895e-05	Filtered_Stress_Chlorophyll_B	no	missense	exon	LOC_Os12g41510.1	15174469	qCDP12.3	1	No	No	cysteine-rich receptor-like protein kinase 31 precursor, putative, expressed	0.00595408
5658	79	5	87	9.84004	9.09602e-05	Shoot_weight	no	synonymous	intron	LOC_Os03g03720.1	2848811	qCDP3.1	1	Yes	Yes	glyceraldehyde-3-phosphate dehydrogenase, putative, expressed	0.00595412
5688	79	5	87	9.84004	9.09602e-05	Shoot_weight	no	synonymous	intron	LOC_Os03g03720.2	2848811	qCDP3.1	1	Yes	Yes	glyceraldehyde-3-phosphate dehydrogenase, putative, expressed	0.00595412
19275	66	4	91	9.87487	9.09915e-05	Filtered_Length_WO_husk	no	missense	exon	LOC_Os09g34200.1	11347834	qCDP9.3	3	No	No	OsFBX338 - F-box domain containing protein, expressed	0.00595412
16401	150	6	15	9.83672	9.12312e-05	Shoot_weight	no	synonymous	intron	LOC_Os09g15420.1	10900752	qCDP9.1	2	No	No	NAD dependent epimerase/dehydratase family protein, putative, expressed	0.0059602
10622	101	50	19	9.83949	9.12766e-05	Stress_Shoot_Na+	no	synonymous	intron	LOC_Os06g35670.2	7539303	qCDP6.1	5	No	No	expressed protein	0.0059602
10585	101	50	19	9.83949	9.12766e-05	Stress_Shoot_Na+	no	synonymous	intron	LOC_Os06g35670.1	7539303	qCDP6.1	5	No	No	expressed protein	0.0059602
628	21	4	148	9.82739	9.14613e-05	Height_WO_husk	no	synonymous	intron	LOC_Os01g66140.1	1369069	qCDP1.1	2	No	No	plus-3 domain containing protein, putative, expressed	0.00596598
25726	116	14	40	9.83347	9.17695e-05	Stress_Root_weight	no	missense	exon	LOC_Os12g41450.1	15172679	qCDP12.3	1	No	No	F-box domain containing protein, expressed	0.00597811
17921	48	82	43	9.8199	9.2077e-05	SES	no	synonymous	intron	LOC_Os09g19274.1	11031109	qCDP9.2	2	No	No	expressed protein	0.00598935
17922	48	82	43	9.8199	9.2077e-05	SES	no	synonymous	intron	LOC_Os09g19274.1	11031109	qCDP9.2	2	No	No	expressed protein	0.00598935
15447	29	4	135	9.83273	9.23865e-05	Filtered_Shoot_thickness	no	synonymous	intron	LOC_Os08g43360.2	10404034	qCDP8.1	5	No	No	RNA recognition motif containing protein, putative, expressed	0.00600528
15388	29	4	135	9.83273	9.23865e-05	Filtered_Shoot_thickness	no	synonymous	intron	LOC_Os08g43360.1	10404034	qCDP8.1	5	No	No	RNA recognition motif containing protein, putative, expressed	0.00600528
20116	106	6	61	9.81405	9.25614e-05	Width_WO_husk	no	synonymous	intron	LOC_Os09g34900.1	11353777	qCDP9.3	5	No	No	bile acid sodium symporter family protein, putative, expressed	0.00601231
27439	121	4	38	9.84809	9.25748e-05	Filtered_Shoot_length	no	synonymous	intron	LOC_Os12g41690.1	15179281	qCDP12.3	1	No	No	membrane associated DUF588 domain containing protein, putative, expressed	0.00601231
14375	69	16	86	9.82019	9.25914e-05	Root_length	no	synonymous	exon	LOC_Os08g43320.1	10403091	qCDP8.1	1	No	No	OsRhmbd14 - Putative Rhomboid homologue, expressed	0.00601231
10248	82	4	75	9.85413	9.26844e-05	Filtered_Length_WO_husk	no	synonymous	intron	LOC_Os06g35524.1	7535480	qCDP6.1	1	No	No	expressed protein	0.00601624
15979	132	4	34	9.81813	9.30377e-05	Lost_Shoot_weight	no	synonymous	intron	LOC_Os09g15340.1	10898453	qCDP9.1	1	No	No	hydrolase, NUDIX family, domain containing protein, expressed	0.00603707
27014	143	10	17	9.8135	9.34233e-05	Stress_Root_weight	no	missense	exon	LOC_Os12g41660.1	15178298	qCDP12.3	1	No	No	expressed protein	0.00605998
5656	79	5	87	9.80744	9.36543e-05	Shoot_weight	no	synonymous	intron	LOC_Os03g03720.1	2848809	qCDP3.1	1	Yes	Yes	glyceraldehyde-3-phosphate dehydrogenase, putative, expressed	0.00607073
5686	79	5	87	9.80744	9.36543e-05	Shoot_weight	no	synonymous	intron	LOC_Os03g03720.2	2848809	qCDP3.1	1	Yes	Yes	glyceraldehyde-3-phosphate dehydrogenase, putative, expressed	0.00607073
9972	79	4	88	9.80685	9.37039e-05	Shoot_weight	no	synonymous	intron	LOC_Os06g35470.1	7534029	qCDP6.1	1	No	No	L1P family of ribosomal proteins domain containing protein, expressed	0.00607183
26418	25	28	110	9.8316	9.39442e-05	Filtered_Shoot_length	no	missense	exon	LOC_Os12g41600.2	15176322	qCDP12.3	1	No	No	OsSAUR57 - Auxin-responsive SAUR gene family member, expressed	0.00608316
26419	25	28	110	9.8316	9.39442e-05	Filtered_Shoot_length	no	missense	exon	LOC_Os12g41600.2	15176322	qCDP12.3	1	No	No	OsSAUR57 - Auxin-responsive SAUR gene family member, expressed	0.00608316
17526	71	4	95	9.80304	9.43024e-05	Lost_Root_length	no	synonymous	intron	LOC_Os09g19160.1	11026007	qCDP9.2	2	No	No	serine/threonine-protein kinase, putative, expressed	0.00609364
9995	123	6	41	9.79204	9.52351e-05	Stress_Shoot_weight	no	synonymous	intron	LOC_Os06g35470.1	7534052	qCDP6.1	1	No	No	L1P family of ribosomal proteins domain containing protein, expressed	0.00614324
26161	82	17	68	9.78831	9.64213e-05	Filtered_Seed_Weight	no	synonymous	exon	LOC_Os12g41510.1	15174280	qCDP12.3	1	No	No	cysteine-rich receptor-like protein kinase 31 precursor, putative, expressed	0.00621545
10562	82	4	75	9.80206	9.70777e-05	Filtered_Length_WO_husk	no	missense	exon	LOC_Os06g35660.1	7538993	qCDP6.1	1	No	No	reticuline oxidase-like protein precursor, putative, expressed	0.00625559
20101	88	4	68	9.80478	9.71641e-05	Filtered_Lost_Root_thickness	no	synonymous	intron	LOC_Os09g34890.1	11353604	qCDP9.3	2	No	No	expressed protein	0.00625683
20139	88	4	68	9.80478	9.71641e-05	Filtered_Lost_Root_thickness	no	missense	exon	LOC_Os09g34910.1	11353849	qCDP9.3	1	No	No	DEAD-box ATP-dependent RNA helicase 7, putative, expressed	0.00625683
24876	114	5	44	9.79151	9.7359e-05	Filtered_Shoot_length	no	missense	exon	LOC_Os12g28065.1	14761974	qCDP12.2	1	No	No	expressed protein	0.00626721
18017	49	78	43	9.75715	9.82566e-05	Stress_Shoot_weight	no	synonymous	intron	LOC_Os09g19274.1	11031198	qCDP9.2	2	No	No	expressed protein	0.00631625
18016	49	78	43	9.75715	9.82566e-05	Stress_Shoot_weight	no	synonymous	intron	LOC_Os09g19274.1	11031198	qCDP9.2	2	No	No	expressed protein	0.00631625
27398	60	36	75	9.7529	9.83435e-05	Shoot_weight	no	synonymous	intron	LOC_Os12g41690.1	15179240	qCDP12.3	1	No	No	membrane associated DUF588 domain containing protein, putative, expressed	0.00631748
27399	60	36	75	9.7529	9.83435e-05	Shoot_weight	no	synonymous	intron	LOC_Os12g41690.1	15179240	qCDP12.3	1	No	No	membrane associated DUF588 domain containing protein, putative, expressed	0.00631748
5123	146	17	10	9.74375	9.85847e-05	Height_WO_husk	no	synonymous	intron	LOC_Os03g03540.1	2846876	qCDP3.1	1	No	No	no apical meristem protein, putative, expressed	0.00633078
27230	83	4	83	9.74879	9.89948e-05	Lost_Root_length	no	synonymous	intron	LOC_Os12g41680.1	15179047	qCDP12.3	1	No	No	No apical meristem protein, putative, expressed	0.00634836
16157	128	5	30	9.77071	9.91808e-05	Filtered_Shoot_length	no	synonymous	intron	LOC_Os09g15389.1	10899826	qCDP9.1	1	No	No	expressed protein	0.00635132
16281	128	5	30	9.77071	9.91808e-05	Filtered_Shoot_length	no	synonymous	intron	LOC_Os09g15389.2	10899826	qCDP9.1	1	No	No	expressed protein	0.00635132
20131	95	4	74	9.73386	9.94639e-05	Width_WO_husk	no	synonymous	intron	LOC_Os09g34900.1	11353792	qCDP9.3	5	No	No	bile acid sodium symporter family protein, putative, expressed	0.00635654
17835	102	7	61	9.74053	9.973e-05	Lost_Root_length	no	synonymous	intron	LOC_Os09g19170.1	11026537	qCDP9.2	1	No	No	expressed protein	0.00636917
17836	102	7	61	9.74053	9.973e-05	Lost_Root_length	no	synonymous	intron	LOC_Os09g19170.1	11026537	qCDP9.2	1	No	No	expressed protein	0.00636917
20314	92	6	75	9.73022	9.97891e-05	Width_WO_husk	no	synonymous	intron	LOC_Os10g34680.1	12338372	qCDP10.1	1	Yes	No	vacuolar protein sorting-associated protein 52, putative, expressed	0.00637075
10561	82	6	73	9.7655	0.000100288	Filtered_Length_WO_husk	no	missense	exon	LOC_Os06g35660.1	7538992	qCDP6.1	1	No	No	reticuline oxidase-like protein precursor, putative, expressed	0.00639819
28016	89	4	77	9.73369	0.000100343	Lost_Root_length	no	synonymous	intron	LOC_Os12g41715.1	15180029	qCDP12.3	1	No	No	DEAD-box ATP-dependent RNA helicase, putative, expressed	0.00639936
17640	107	4	59	9.73332	0.000100376	Lost_Root_length	no	synonymous	intron	LOC_Os09g19160.1	11026283	qCDP9.2	2	No	No	serine/threonine-protein kinase, putative, expressed	0.00639936
5685	79	6	86	9.72776	0.000100584	Shoot_weight	no	synonymous	intron	LOC_Os03g03720.2	2848808	qCDP3.1	1	Yes	Yes	glyceraldehyde-3-phosphate dehydrogenase, putative, expressed	0.0064061
5655	79	6	86	9.72776	0.000100584	Shoot_weight	no	synonymous	intron	LOC_Os03g03720.1	2848808	qCDP3.1	1	Yes	Yes	glyceraldehyde-3-phosphate dehydrogenase, putative, expressed	0.0064061
24853	119	4	47	9.72044	0.000101541	Stress_Shoot_weight	no	synonymous	intron	LOC_Os12g28065.1	14761947	qCDP12.2	1	No	No	expressed protein	0.00645923
10351	59	5	109	9.71065	0.000101557	SES	no	synonymous	intron	LOC_Os06g35540.1	7535778	qCDP6.1	5	No	No	aminotransferase, classes I and II, domain containing protein, expressed	0.00645923
10341	59	5	109	9.71065	0.000101557	SES	no	synonymous	intron	LOC_Os06g35540.1	7535768	qCDP6.1	5	No	No	aminotransferase, classes I and II, domain containing protein, expressed	0.00645923
10293	59	5	109	9.71065	0.000101557	SES	no	synonymous	intron	LOC_Os06g35530.1	7535642	qCDP6.1	2	Yes	No	CGMC_GSK.8 - CGMC includes CDA, MAPK, GSK3, and CLKC kinases, expressed	0.00645923
10060	116	4	40	9.75267	0.000101773	Filtered_Stress_Shoot_length	no	synonymous	intron	LOC_Os06g35470.1	7534119	qCDP6.1	1	No	No	L1P family of ribosomal proteins domain containing protein, expressed	0.00646811
10061	116	4	40	9.75267	0.000101773	Filtered_Stress_Shoot_length	no	synonymous	intron	LOC_Os06g35470.1	7534119	qCDP6.1	1	No	No	L1P family of ribosomal proteins domain containing protein, expressed	0.00646811
5681	79	5	87	9.71265	0.000101956	Shoot_weight	no	synonymous	intron	LOC_Os03g03720.2	2848804	qCDP3.1	1	Yes	Yes	glyceraldehyde-3-phosphate dehydrogenase, putative, expressed	0.00647133
5651	79	5	87	9.71265	0.000101956	Shoot_weight	no	synonymous	intron	LOC_Os03g03720.1	2848804	qCDP3.1	1	Yes	Yes	glyceraldehyde-3-phosphate dehydrogenase, putative, expressed	0.00647133
20842	109	20	41	9.71458	0.000102075	Stress_Shoot_thickness	no	synonymous	exon	LOC_Os10g34884.1	12342119	qCDP10.1	2	No	No	RIPER7 - Ripening-related family protein precursor, expressed	0.00647668
17111	81	10	80	9.70911	0.000102279	Shoot_weight	no	synonymous	intron	LOC_Os09g18470.1	11016050	qCDP9.2	1	No	No	oxidoreductase, 2OG-Fe oxygenase family protein, putative, expressed	0.00648303
17114	81	10	80	9.70911	0.000102279	Shoot_weight	no	synonymous	intron	LOC_Os09g18470.1	11016053	qCDP9.2	1	No	No	oxidoreductase, 2OG-Fe oxygenase family protein, putative, expressed	0.00648303
17503	103	10	57	9.71111	0.000102392	Lost_Root_length	no	missense	exon	LOC_Os09g19160.1	11025983	qCDP9.2	2	No	No	serine/threonine-protein kinase, putative, expressed	0.00648358
17806	103	10	57	9.71111	0.000102392	Lost_Root_length	no	synonymous	intron	LOC_Os09g19170.1	11026503	qCDP9.2	1	No	No	expressed protein	0.00648358
17504	103	10	57	9.71111	0.000102392	Lost_Root_length	no	nonsense	exon	LOC_Os09g19160.1	11025985	qCDP9.2	2	No	No	serine/threonine-protein kinase, putative, expressed	0.00648358
19380	93	4	64	9.73684	0.00010288	Filtered_Length_WO_husk	no	synonymous	intron	LOC_Os09g34214.1	11348492	qCDP9.3	1	No	No	UDP-glucoronosyl and UDP-glucosyl transferase domain containing protein, expressed	0.00650778
27142	97	6	67	9.69865	0.000103542	Lost_Root_length	no	synonymous	intron	LOC_Os12g41670.1	15178796	qCDP12.3	5	No	No	expressed protein	0.0065408
17759	103	11	56	9.69824	0.00010358	Lost_Root_length	no	synonymous	intron	LOC_Os09g19170.1	11026454	qCDP9.2	1	No	No	expressed protein	0.00654098
10408	59	4	110	9.68767	0.000103674	SES	no	missense	exon	LOC_Os06g35560.1	7536275	qCDP6.1	1	No	No	reticuline oxidase-like protein precursor, putative, expressed	0.00654467
16295	128	4	31	9.71817	0.000103936	Filtered_Shoot_length	no	synonymous	intron	LOC_Os09g15400.1	10900322	qCDP9.1	1	No	No	inositol monophosphatase family protein, putative, expressed	0.00655903
27131	124	6	33	9.71368	0.000104353	Filtered_Shoot_length	no	synonymous	intron	LOC_Os12g41670.1	15178785	qCDP12.3	5	No	No	expressed protein	0.00658085
10298	118	5	50	9.67996	0.000104393	SES	no	synonymous	intron	LOC_Os06g35530.1	7535647	qCDP6.1	2	Yes	No	CGMC_GSK.8 - CGMC includes CDA, MAPK, GSK3, and CLKC kinases, expressed	0.00658117
21109	143	5	23	9.68048	0.000104939	Root_length	no	missense	exon	LOC_Os10g34940.1	12344123	qCDP10.1	1	No	No	expressed protein	0.00661331
19064	66	4	91	9.71297	0.000105089	Filtered_Length_WO_husk	no	synonymous	intron	LOC_Os09g34190.1	11347453	qCDP9.3	1	No	No	acyl-coenzyme A thioesterase 10, mitochondrial precursor, putative, expressed	0.00661604
19063	66	4	91	9.71297	0.000105089	Filtered_Length_WO_husk	no	synonymous	intron	LOC_Os09g34190.1	11347452	qCDP9.3	1	No	No	acyl-coenzyme A thioesterase 10, mitochondrial precursor, putative, expressed	0.00661604
26437	87	4	70	9.70065	0.000106249	Filtered_Length_WO_husk	no	synonymous	intron	LOC_Os12g41600.2	15176342	qCDP12.3	1	No	No	OsSAUR57 - Auxin-responsive SAUR gene family member, expressed	0.00668211
25168	118	37	8	9.69062	0.000106521	Filtered_Shoot_length	no	missense	exon	LOC_Os12g28100.1	14764309	qCDP12.2	3	Yes	No	NBS-LRR disease resistance protein, putative, expressed	0.00669491
27891	122	4	37	9.6885	0.000106723	Filtered_Shoot_length	no	synonymous	intron	LOC_Os12g41710.2	15179776	qCDP12.3	2	No	No	Protein kinase domain containing protein, expressed	0.00670307
27753	122	4	37	9.6885	0.000106723	Filtered_Shoot_length	no	synonymous	intron	LOC_Os12g41710.1	15179776	qCDP12.3	2	No	No	Protein kinase domain containing protein, expressed	0.00670307
11665	144	5	24	9.65405	0.000106851	Width_WO_husk	no	synonymous	intron	LOC_Os07g36600.2	8903378	qCDP7.1	2	No	No	universal stress protein domain containing protein, putative, expressed	0.00670881
16334	131	4	33	9.66894	0.00010696	Filtered_Shoot_thickness	no	synonymous	intron	LOC_Os09g15420.1	10900683	qCDP9.1	2	No	No	NAD dependent epimerase/dehydratase family protein, putative, expressed	0.00671342
26473	122	4	37	9.68245	0.000107301	Filtered_Shoot_length	no	synonymous	intron	LOC_Os12g41620.1	15176881	qCDP12.3	1	No	No	WD domain, G-beta repeat domain containing protein, expressed	0.00673253
27134	124	5	34	9.6769	0.000107833	Filtered_Shoot_length	no	synonymous	intron	LOC_Os12g41670.1	15178788	qCDP12.3	5	No	No	expressed protein	0.00675987
11719	105	6	52	9.67689	0.000107834	Filtered_Shoot_length	no	missense	exon	LOC_Os07g36610.1	8903663	qCDP7.1	3	No	No	CSLF9 - cellulose synthase-like family F; beta1,3;1,4 glucan synthase, expressed	0.00675987
27359	89	4	77	9.65102	0.000108058	Lost_Root_length	no	synonymous	exon	LOC_Os12g41690.1	15179202	qCDP12.3	1	No	No	membrane associated DUF588 domain containing protein, putative, expressed	0.0067649
10310	96	5	62	9.67081	0.00010842	Filtered_Shoot_length	no	synonymous	intron	LOC_Os06g35530.1	7535665	qCDP6.1	2	Yes	No	CGMC_GSK.8 - CGMC includes CDA, MAPK, GSK3, and CLKC kinases, expressed	0.00677763
25129	118	4	41	9.66504	0.00010898	Filtered_Shoot_length	no	missense	exon	LOC_Os12g28100.1	14764239	qCDP12.2	3	Yes	No	NBS-LRR disease resistance protein, putative, expressed	0.00681034
24705	137	6	30	9.63115	0.000109071	Width_WO_husk	no	synonymous	intron	LOC_Os12g27994.2	14757252	qCDP12.2	1	No	No	expressed protein	0.00681371
17382	105	9	56	9.63877	0.000109251	Lost_Root_length	no	synonymous	exon	LOC_Os09g19160.1	11025488	qCDP9.2	2	No	No	serine/threonine-protein kinase, putative, expressed	0.00682266
26235	99	42	30	9.62757	0.000110039	Shoot_weight	no	missense	exon	LOC_Os12g41510.1	15174493	qCDP12.3	1	No	No	cysteine-rich receptor-like protein kinase 31 precursor, putative, expressed	0.00686268
26234	99	42	30	9.62757	0.000110039	Shoot_weight	no	missense	exon	LOC_Os12g41510.1	15174493	qCDP12.3	1	No	No	cysteine-rich receptor-like protein kinase 31 precursor, putative, expressed	0.00686268
26212	46	67	37	9.70254	0.000110175	Filtered_Stress_Chlorophyll_B	no	missense	exon	LOC_Os12g41510.1	15174461	qCDP12.3	1	No	No	cysteine-rich receptor-like protein kinase 31 precursor, putative, expressed	0.00686603
26213	46	67	37	9.70254	0.000110175	Filtered_Stress_Chlorophyll_B	no	synonymous	exon	LOC_Os12g41510.1	15174462	qCDP12.3	1	No	No	cysteine-rich receptor-like protein kinase 31 precursor, putative, expressed	0.00686603
16572	129	4	30	9.65203	0.000110253	Filtered_Shoot_length	no	synonymous	intron	LOC_Os09g15430.1	10901044	qCDP9.1	1	No	No	zinc finger family protein, putative, expressed	0.00686603
16503	132	5	33	9.62815	0.000110296	Lost_Shoot_weight	no	synonymous	intron	LOC_Os09g15420.1	10900855	qCDP9.1	2	No	No	NAD dependent epimerase/dehydratase family protein, putative, expressed	0.00686603
26115	120	5	38	9.65103	0.000110351	Filtered_Shoot_length	no	synonymous	intron	LOC_Os12g41500.1	15174020	qCDP12.3	2	No	No	rhodanese-like domain containing protein, putative, expressed	0.00686603
19231	66	6	89	9.65659	0.000110502	Filtered_Length_WO_husk	no	synonymous	intron	LOC_Os09g34200.1	11347729	qCDP9.3	3	No	No	OsFBX338 - F-box domain containing protein, expressed	0.00687083
19230	66	6	89	9.65659	0.000110502	Filtered_Length_WO_husk	no	synonymous	intron	LOC_Os09g34200.1	11347728	qCDP9.3	3	No	No	OsFBX338 - F-box domain containing protein, expressed	0.00687083
17291	106	6	48	9.65799	0.00011072	Filtered_Stress_Shoot_length	no	missense	exon	LOC_Os09g18594.1	11020789	qCDP9.2	1	No	No	protein kinase domain containing protein, expressed	0.00687198
17305	106	6	48	9.65799	0.00011072	Filtered_Stress_Shoot_length	no	synonymous	intron	LOC_Os09g18594.2	11020789	qCDP9.2	1	No	No	protein kinase domain containing protein, expressed	0.00687198
19128	107	4	50	9.65345	0.000110811	Filtered_Length_WO_husk	no	missense	exon	LOC_Os09g34200.1	11347582	qCDP9.3	3	No	No	OsFBX338 - F-box domain containing protein, expressed	0.00687198
16753	75	4	84	9.64598	0.000110849	Filtered_Shoot_length	no	synonymous	intron	LOC_Os09g15520.1	10904241	qCDP9.1	4	Yes	No	oleosin, putative, expressed	0.00687198
26074	93	6	68	9.62813	0.000111269	Filtered_Seed_Weight	no	missense	exon	LOC_Os12g41490.1	15173967	qCDP12.3	2	No	No	cysteine-rich receptor-like protein kinase 8 precursor, putative, expressed	0.00687524
16334	130	4	29	9.63983	0.000111459	Filtered_Shoot_length	no	synonymous	intron	LOC_Os09g15420.1	10900683	qCDP9.1	2	No	No	NAD dependent epimerase/dehydratase family protein, putative, expressed	0.00687524
16264	136	5	30	9.60847	0.000111941	Shoot_weight	no	synonymous	intron	LOC_Os09g15389.2	10899809	qCDP9.1	1	No	No	expressed protein	0.00690036
16140	136	5	30	9.60847	0.000111941	Shoot_weight	no	synonymous	intron	LOC_Os09g15389.1	10899809	qCDP9.1	1	No	No	expressed protein	0.00690036
9969	58	4	111	9.59913	0.000112254	SES	no	synonymous	intron	LOC_Os06g35470.1	7534026	qCDP6.1	1	No	No	L1P family of ribosomal proteins domain containing protein, expressed	0.00690872
19917	95	6	72	9.59648	0.000112521	Width_WO_husk	no	synonymous	intron	LOC_Os09g34860.1	11353338	qCDP9.3	1	No	No	hydrolase, alpha/beta fold family domain containing protein, expressed	0.00690872
22518	74	4	93	9.6021	0.000112583	Root_length	no	synonymous	intron	LOC_Os10g35110.3	12347140	qCDP10.1	1	Yes	No	alpha-galactosidase precursor, putative, expressed	0.00690872
22330	74	4	93	9.6021	0.000112583	Root_length	no	synonymous	intron	LOC_Os10g35110.1	12347140	qCDP10.1	1	Yes	No	alpha-galactosidase precursor, putative, expressed	0.00690872
26879	120	4	39	9.62775	0.000112668	Filtered_Shoot_length	no	synonymous	intron	LOC_Os12g41650.3	15177675	qCDP12.3	1	Yes	No	helix-loop-helix DNA-binding domain containing protein, expressed	0.00690872
26715	120	4	39	9.62775	0.000112668	Filtered_Shoot_length	no	synonymous	intron	LOC_Os12g41650.4	15177675	qCDP12.3	1	Yes	No	helix-loop-helix DNA-binding domain containing protein, expressed	0.00690872
26716	120	4	39	9.62775	0.000112668	Filtered_Shoot_length	no	synonymous	intron	LOC_Os12g41650.4	15177675	qCDP12.3	1	Yes	No	helix-loop-helix DNA-binding domain containing protein, expressed	0.00690872
26880	120	4	39	9.62775	0.000112668	Filtered_Shoot_length	no	synonymous	intron	LOC_Os12g41650.3	15177675	qCDP12.3	1	Yes	No	helix-loop-helix DNA-binding domain containing protein, expressed	0.00690872
19965	81	4	88	9.59275	0.0001129	Width_WO_husk	no	synonymous	intron	LOC_Os09g34870.1	11353409	qCDP9.3	2	No	No	pentatricopeptide, putative, expressed	0.00690912
19964	81	4	88	9.59275	0.0001129	Width_WO_husk	no	synonymous	intron	LOC_Os09g34870.1	11353408	qCDP9.3	2	No	No	pentatricopeptide, putative, expressed	0.00690912
26118	120	4	39	9.6228	0.000113167	Filtered_Shoot_length	no	synonymous	intron	LOC_Os12g41500.1	15174023	qCDP12.3	2	No	No	rhodanese-like domain containing protein, putative, expressed	0.00692319
25105	118	4	41	9.62178	0.000113269	Filtered_Shoot_length	no	missense	exon	LOC_Os12g28100.1	14764211	qCDP12.2	3	Yes	No	NBS-LRR disease resistance protein, putative, expressed	0.00692718
10033	105	16	50	9.59473	0.000113329	Shoot_weight	no	synonymous	intron	LOC_Os06g35470.1	7534092	qCDP6.1	1	No	No	L1P family of ribosomal proteins domain containing protein, expressed	0.00692857
17686	103	13	54	9.59482	0.000113642	Lost_Root_length	no	missense	exon	LOC_Os09g19160.1	11026340	qCDP9.2	2	No	No	serine/threonine-protein kinase, putative, expressed	0.00694087
17685	103	13	54	9.59482	0.000113642	Lost_Root_length	no	missense	exon	LOC_Os09g19160.1	11026339	qCDP9.2	2	No	No	serine/threonine-protein kinase, putative, expressed	0.00694087
16774	119	11	33	9.61079	0.000114386	Filtered_Shoot_length	no	missense	exon	LOC_Os09g15530.1	10904263	qCDP9.1	5	No	No	expressed protein	0.00698173
16509	72	10	81	9.61023	0.000114444	Filtered_Shoot_length	no	synonymous	intron	LOC_Os09g15420.1	10900860	qCDP9.1	2	No	No	NAD dependent epimerase/dehydratase family protein, putative, expressed	0.00698294
14520	97	17	46	9.61916	0.000114616	Filtered_Stress_Shoot_length	no	synonymous	exon	LOC_Os08g43334.1	10403401	qCDP8.1	9	No	No	HSF-type DNA-binding domain containing protein, expressed	0.00698888
14993	97	17	46	9.61916	0.000114616	Filtered_Stress_Shoot_length	no	synonymous	exon	LOC_Os08g43334.2	10403401	qCDP8.1	9	No	No	HSF-type DNA-binding domain containing protein, expressed	0.00698888
25053	112	8	43	9.60466	0.000115014	Filtered_Shoot_length	no	missense	exon	LOC_Os12g28100.1	14764158	qCDP12.2	3	Yes	No	NBS-LRR disease resistance protein, putative, expressed	0.00700807
27061	133	18	9	9.61148	0.000115403	Filtered_Stress_Shoot_length	no	synonymous	intron	LOC_Os12g41670.1	15178715	qCDP12.3	5	No	No	expressed protein	0.00700807
15026	72	6	93	9.57405	0.000115452	Root_length	no	synonymous	intron	LOC_Os08g43334.2	10403439	qCDP8.1	9	No	No	HSF-type DNA-binding domain containing protein, expressed	0.00700807
14553	72	6	93	9.57405	0.000115452	Root_length	no	synonymous	intron	LOC_Os08g43334.1	10403439	qCDP8.1	9	No	No	HSF-type DNA-binding domain containing protein, expressed	0.00700807
3932	55	58	48	9.607	0.000115496	Filtered_Length_WO_husk	no	synonymous	intron	LOC_Os03g03430.1	2845346	qCDP3.1	1	No	No	CBS domain containing protein, expressed	0.00700807
3933	55	58	48	9.607	0.000115496	Filtered_Length_WO_husk	no	synonymous	intron	LOC_Os03g03430.1	2845346	qCDP3.1	1	No	No	CBS domain containing protein, expressed	0.00700807
16503	129	5	29	9.59635	0.000115871	Filtered_Shoot_length	no	synonymous	intron	LOC_Os09g15420.1	10900855	qCDP9.1	2	No	No	NAD dependent epimerase/dehydratase family protein, putative, expressed	0.00702398
19200	93	4	64	9.60226	0.000115985	Filtered_Length_WO_husk	no	synonymous	intron	LOC_Os09g34200.1	11347654	qCDP9.3	3	No	No	OsFBX338 - F-box domain containing protein, expressed	0.00702859
18018	49	78	43	9.57133	0.000116062	Stress_Shoot_weight	no	synonymous	intron	LOC_Os09g19274.1	11031199	qCDP9.2	2	No	No	expressed protein	0.00702877
828	21	4	148	9.56164	0.0001161	Height_WO_husk	no	synonymous	exon	LOC_Os01g66190.2	1369824	qCDP1.1	1	No	No	expressed protein	0.00702877
19888	97	4	72	9.56163	0.000116101	Width_WO_husk	no	synonymous	exon	LOC_Os09g34860.1	11353300	qCDP9.3	1	No	No	hydrolase, alpha/beta fold family domain containing protein, expressed	0.00702877
12311	98	24	49	9.56348	0.000116554	Root_length	no	synonymous	exon	LOC_Os07g36700.1	8907904	qCDP7.1	2	No	No	CSLF1 - cellulose synthase-like family F; beta1,3;1,4 glucan synthase, expressed	0.00704727
10622	99	52	20	9.55842	0.000117084	Shoot_weight	no	synonymous	intron	LOC_Os06g35670.2	7539303	qCDP6.1	5	No	No	expressed protein	0.00706759
10585	99	52	20	9.55842	0.000117084	Shoot_weight	no	synonymous	intron	LOC_Os06g35670.1	7539303	qCDP6.1	5	No	No	expressed protein	0.00706759
16478	129	7	27	9.58361	0.000117196	Filtered_Shoot_length	no	synonymous	intron	LOC_Os09g15420.1	10900830	qCDP9.1	2	No	No	NAD dependent epimerase/dehydratase family protein, putative, expressed	0.00707207
27380	111	4	35	9.62944	0.000117527	Filtered_Stress_Chlorophyll_B	no	synonymous	intron	LOC_Os12g41690.1	15179224	qCDP12.3	1	No	No	membrane associated DUF588 domain containing protein, putative, expressed	0.00708741
27272	89	5	76	9.55503	0.000117773	Lost_Root_length	no	synonymous	exon	LOC_Os12g41680.1	15179089	qCDP12.3	1	No	No	No apical meristem protein, putative, expressed	0.00709992
17680	109	6	55	9.55075	0.000118226	Lost_Root_length	no	missense	exon	LOC_Os09g19160.1	11026334	qCDP9.2	2	No	No	serine/threonine-protein kinase, putative, expressed	0.00711801
14553	73	6	94	9.53709	0.000118691	Height_WO_husk	no	synonymous	intron	LOC_Os08g43334.1	10403439	qCDP8.1	9	No	No	HSF-type DNA-binding domain containing protein, expressed	0.00714142
15026	73	6	94	9.53709	0.000118691	Height_WO_husk	no	synonymous	intron	LOC_Os08g43334.2	10403439	qCDP8.1	9	No	No	HSF-type DNA-binding domain containing protein, expressed	0.00714142
17681	103	12	55	9.54508	0.000118829	Lost_Root_length	no	synonymous	exon	LOC_Os09g19160.1	11026335	qCDP9.2	2	No	No	serine/threonine-protein kinase, putative, expressed	0.00714741
26284	118	20	25	9.5665	0.000119001	Filtered_Shoot_length	no	missense	exon	LOC_Os12g41510.1	15174568	qCDP12.3	1	No	No	cysteine-rich receptor-like protein kinase 31 precursor, putative, expressed	0.00715545
21136	79	7	85	9.53701	0.000119357	Root_length	no	synonymous	intron	LOC_Os10g34940.1	12344155	qCDP10.1	1	No	No	expressed protein	0.00717222
16537	130	4	34	9.54257	0.000119779	Filtered_Shoot_thickness	no	synonymous	exon	LOC_Os09g15430.1	10901010	qCDP9.1	1	No	No	zinc finger family protein, putative, expressed	0.00719111
26286	37	76	54	9.54537	0.000119826	Filtered_Seed_Weight	no	missense	exon	LOC_Os12g41510.1	15174569	qCDP12.3	1	No	No	cysteine-rich receptor-like protein kinase 31 precursor, putative, expressed	0.00719111
26285	37	76	54	9.54537	0.000119826	Filtered_Seed_Weight	no	missense	exon	LOC_Os12g41510.1	15174569	qCDP12.3	1	No	No	cysteine-rich receptor-like protein kinase 31 precursor, putative, expressed	0.00719111
13322	40	5	116	9.56332	0.000120084	Filtered_Length_WO_husk	no	missense	exon	LOC_Os08g43130.1	10399087	qCDP8.1	2	Yes	No	NAP1, putative, expressed	0.00719932
20141	93	5	75	9.5221	0.000120302	Width_WO_husk	no	missense	exon	LOC_Os09g34910.1	11353851	qCDP9.3	1	No	No	DEAD-box ATP-dependent RNA helicase 7, putative, expressed	0.00720298
20152	94	4	75	9.52181	0.000120333	Width_WO_husk	no	synonymous	intron	LOC_Os09g34910.1	11353862	qCDP9.3	1	No	No	DEAD-box ATP-dependent RNA helicase 7, putative, expressed	0.00720298
16477	130	9	29	9.53686	0.000120394	Filtered_Shoot_thickness	no	synonymous	intron	LOC_Os09g15420.1	10900829	qCDP9.1	2	No	No	NAD dependent epimerase/dehydratase family protein, putative, expressed	0.00720428
10339	59	6	108	9.52068	0.000120456	SES	no	synonymous	intron	LOC_Os06g35540.1	7535766	qCDP6.1	5	No	No	aminotransferase, classes I and II, domain containing protein, expressed	0.00720568
16473	130	5	33	9.53011	0.000121124	Filtered_Shoot_thickness	no	synonymous	intron	LOC_Os09g15420.1	10900825	qCDP9.1	2	No	No	NAD dependent epimerase/dehydratase family protein, putative, expressed	0.00720884
26283	118	22	23	9.54553	0.000121251	Filtered_Shoot_length	no	missense	exon	LOC_Os12g41510.1	15174567	qCDP12.3	1	No	No	cysteine-rich receptor-like protein kinase 31 precursor, putative, expressed	0.00720884
27055	34	4	112	9.59345	0.000121328	Filtered_Stress_Chlorophyll_B	no	synonymous	intron	LOC_Os12g41670.1	15178710	qCDP12.3	5	No	No	expressed protein	0.00720884
27056	34	4	112	9.59345	0.000121328	Filtered_Stress_Chlorophyll_B	no	synonymous	intron	LOC_Os12g41670.1	15178710	qCDP12.3	5	No	No	expressed protein	0.00720884
22368	59	4	108	9.51644	0.000121583	Root_length	no	synonymous	intron	LOC_Os10g35110.1	12347178	qCDP10.1	1	Yes	No	alpha-galactosidase precursor, putative, expressed	0.00720884
22556	59	4	108	9.51644	0.000121583	Root_length	no	synonymous	intron	LOC_Os10g35110.3	12347178	qCDP10.1	1	Yes	No	alpha-galactosidase precursor, putative, expressed	0.00720884
18017	50	80	43	9.50631	0.000122023	SES	no	synonymous	intron	LOC_Os09g19274.1	11031198	qCDP9.2	2	No	No	expressed protein	0.00720884
18016	50	80	43	9.50631	0.000122023	SES	no	synonymous	intron	LOC_Os09g19274.1	11031198	qCDP9.2	2	No	No	expressed protein	0.00720884
16521	130	4	34	9.52023	0.000122202	Filtered_Shoot_thickness	no	synonymous	exon	LOC_Os09g15420.1	10900874	qCDP9.1	2	No	No	NAD dependent epimerase/dehydratase family protein, putative, expressed	0.00720884
16614	129	4	30	9.53658	0.000122225	Filtered_Shoot_length	no	synonymous	intron	LOC_Os09g15430.1	10901087	qCDP9.1	1	No	No	zinc finger family protein, putative, expressed	0.00720884
16612	129	4	30	9.53658	0.000122225	Filtered_Shoot_length	no	synonymous	intron	LOC_Os09g15430.1	10901085	qCDP9.1	1	No	No	zinc finger family protein, putative, expressed	0.00720884
16615	129	4	30	9.53658	0.000122225	Filtered_Shoot_length	no	synonymous	intron	LOC_Os09g15430.1	10901088	qCDP9.1	1	No	No	zinc finger family protein, putative, expressed	0.00720884
16618	129	4	30	9.53658	0.000122225	Filtered_Shoot_length	no	missense	exon	LOC_Os09g15430.1	10901091	qCDP9.1	1	No	No	zinc finger family protein, putative, expressed	0.00720884
27956	121	6	36	9.53468	0.000122432	Filtered_Shoot_length	no	synonymous	intron	LOC_Os12g41710.2	15179841	qCDP12.3	2	No	No	Protein kinase domain containing protein, expressed	0.00720884
27818	121	6	36	9.53468	0.000122432	Filtered_Shoot_length	no	synonymous	intron	LOC_Os12g41710.1	15179841	qCDP12.3	2	No	No	Protein kinase domain containing protein, expressed	0.00720884
27399	58	33	69	9.54305	0.000122661	Filtered_Stress_Shoot_length	no	synonymous	intron	LOC_Os12g41690.1	15179240	qCDP12.3	1	No	No	membrane associated DUF588 domain containing protein, putative, expressed	0.00720884
27398	58	33	69	9.54305	0.000122661	Filtered_Stress_Shoot_length	no	synonymous	intron	LOC_Os12g41690.1	15179240	qCDP12.3	1	No	No	membrane associated DUF588 domain containing protein, putative, expressed	0.00720884
19903	95	4	74	9.49995	0.000122722	Width_WO_husk	no	synonymous	intron	LOC_Os09g34860.1	11353322	qCDP9.3	1	No	No	hydrolase, alpha/beta fold family domain containing protein, expressed	0.00720884
27125	125	4	34	9.53135	0.000122797	Filtered_Shoot_length	no	synonymous	intron	LOC_Os12g41670.1	15178779	qCDP12.3	5	No	No	expressed protein	0.00720884
27070	125	4	34	9.53135	0.000122797	Filtered_Shoot_length	no	synonymous	intron	LOC_Os12g41670.1	15178724	qCDP12.3	5	No	No	expressed protein	0.00720884
27170	125	4	34	9.53135	0.000122797	Filtered_Shoot_length	no	synonymous	intron	LOC_Os12g41670.1	15178824	qCDP12.3	5	No	No	expressed protein	0.00720884
27099	125	4	34	9.53135	0.000122797	Filtered_Shoot_length	no	synonymous	intron	LOC_Os12g41670.1	15178753	qCDP12.3	5	No	No	expressed protein	0.00720884
27124	125	4	34	9.53135	0.000122797	Filtered_Shoot_length	no	synonymous	intron	LOC_Os12g41670.1	15178778	qCDP12.3	5	No	No	expressed protein	0.00720884
27171	125	4	34	9.53135	0.000122797	Filtered_Shoot_length	no	synonymous	intron	LOC_Os12g41670.1	15178825	qCDP12.3	5	No	No	expressed protein	0.00720884
27128	125	4	34	9.53135	0.000122797	Filtered_Shoot_length	no	synonymous	intron	LOC_Os12g41670.1	15178782	qCDP12.3	5	No	No	expressed protein	0.00720884
27098	125	4	34	9.53135	0.000122797	Filtered_Shoot_length	no	synonymous	intron	LOC_Os12g41670.1	15178752	qCDP12.3	5	No	No	expressed protein	0.00720884
27090	125	4	34	9.53135	0.000122797	Filtered_Shoot_length	no	synonymous	intron	LOC_Os12g41670.1	15178744	qCDP12.3	5	No	No	expressed protein	0.00720884
27089	125	4	34	9.53135	0.000122797	Filtered_Shoot_length	no	synonymous	exon	LOC_Os12g41670.1	15178743	qCDP12.3	5	No	No	expressed protein	0.00720884
27168	125	4	34	9.53135	0.000122797	Filtered_Shoot_length	no	synonymous	intron	LOC_Os12g41670.1	15178822	qCDP12.3	5	No	No	expressed protein	0.00720884
27151	125	4	34	9.53135	0.000122797	Filtered_Shoot_length	no	missense	exon	LOC_Os12g41670.1	15178805	qCDP12.3	5	No	No	expressed protein	0.00720884
27091	125	4	34	9.53135	0.000122797	Filtered_Shoot_length	no	synonymous	intron	LOC_Os12g41670.1	15178745	qCDP12.3	5	No	No	expressed protein	0.00720884
27139	125	4	34	9.53135	0.000122797	Filtered_Shoot_length	no	synonymous	intron	LOC_Os12g41670.1	15178793	qCDP12.3	5	No	No	expressed protein	0.00720884
27074	125	4	34	9.53135	0.000122797	Filtered_Shoot_length	no	synonymous	intron	LOC_Os12g41670.1	15178728	qCDP12.3	5	No	No	expressed protein	0.00720884
27186	125	4	34	9.53135	0.000122797	Filtered_Shoot_length	no	synonymous	intron	LOC_Os12g41670.1	15178840	qCDP12.3	5	No	No	expressed protein	0.00720884
27341	125	4	34	9.53135	0.000122797	Filtered_Shoot_length	no	missense	exon	LOC_Os12g41690.1	15179184	qCDP12.3	1	No	No	membrane associated DUF588 domain containing protein, putative, expressed	0.00720884
27164	125	4	34	9.53135	0.000122797	Filtered_Shoot_length	no	synonymous	intron	LOC_Os12g41670.1	15178818	qCDP12.3	5	No	No	expressed protein	0.00720884
27085	125	4	34	9.53135	0.000122797	Filtered_Shoot_length	no	synonymous	intron	LOC_Os12g41670.1	15178739	qCDP12.3	5	No	No	expressed protein	0.00720884
27147	125	4	34	9.53135	0.000122797	Filtered_Shoot_length	no	synonymous	intron	LOC_Os12g41670.1	15178801	qCDP12.3	5	No	No	expressed protein	0.00720884
27081	125	4	34	9.53135	0.000122797	Filtered_Shoot_length	no	synonymous	intron	LOC_Os12g41670.1	15178735	qCDP12.3	5	No	No	expressed protein	0.00720884
27083	125	4	34	9.53135	0.000122797	Filtered_Shoot_length	no	synonymous	intron	LOC_Os12g41670.1	15178737	qCDP12.3	5	No	No	expressed protein	0.00720884
27066	125	4	34	9.53135	0.000122797	Filtered_Shoot_length	no	synonymous	exon	LOC_Os12g41670.1	15178720	qCDP12.3	5	No	No	expressed protein	0.00720884
27157	125	4	34	9.53135	0.000122797	Filtered_Shoot_length	no	synonymous	exon	LOC_Os12g41670.1	15178811	qCDP12.3	5	No	No	expressed protein	0.00720884
27114	125	4	34	9.53135	0.000122797	Filtered_Shoot_length	no	synonymous	exon	LOC_Os12g41670.1	15178768	qCDP12.3	5	No	No	expressed protein	0.00720884
27167	125	4	34	9.53135	0.000122797	Filtered_Shoot_length	no	synonymous	intron	LOC_Os12g41670.1	15178821	qCDP12.3	5	No	No	expressed protein	0.00720884
27185	125	4	34	9.53135	0.000122797	Filtered_Shoot_length	no	synonymous	intron	LOC_Os12g41670.1	15178839	qCDP12.3	5	No	No	expressed protein	0.00720884
27122	125	4	34	9.53135	0.000122797	Filtered_Shoot_length	no	synonymous	intron	LOC_Os12g41670.1	15178776	qCDP12.3	5	No	No	expressed protein	0.00720884
27127	125	4	34	9.53135	0.000122797	Filtered_Shoot_length	no	synonymous	intron	LOC_Os12g41670.1	15178781	qCDP12.3	5	No	No	expressed protein	0.00720884
27054	125	4	34	9.53135	0.000122797	Filtered_Shoot_length	no	synonymous	intron	LOC_Os12g41670.1	15178709	qCDP12.3	5	No	No	expressed protein	0.00720884
27179	125	4	34	9.53135	0.000122797	Filtered_Shoot_length	no	synonymous	intron	LOC_Os12g41670.1	15178833	qCDP12.3	5	No	No	expressed protein	0.00720884
27177	125	4	34	9.53135	0.000122797	Filtered_Shoot_length	no	synonymous	exon	LOC_Os12g41670.1	15178831	qCDP12.3	5	No	No	expressed protein	0.00720884
27180	125	4	34	9.53135	0.000122797	Filtered_Shoot_length	no	synonymous	intron	LOC_Os12g41670.1	15178834	qCDP12.3	5	No	No	expressed protein	0.00720884
27069	125	4	34	9.53135	0.000122797	Filtered_Shoot_length	no	synonymous	intron	LOC_Os12g41670.1	15178723	qCDP12.3	5	No	No	expressed protein	0.00720884
27148	125	4	34	9.53135	0.000122797	Filtered_Shoot_length	no	synonymous	intron	LOC_Os12g41670.1	15178802	qCDP12.3	5	No	No	expressed protein	0.00720884
27141	125	4	34	9.53135	0.000122797	Filtered_Shoot_length	no	synonymous	intron	LOC_Os12g41670.1	15178795	qCDP12.3	5	No	No	expressed protein	0.00720884
27002	125	4	34	9.53135	0.000122797	Filtered_Shoot_length	no	synonymous	intron	LOC_Os12g41660.1	15178285	qCDP12.3	1	No	No	expressed protein	0.00720884
27006	125	4	34	9.53135	0.000122797	Filtered_Shoot_length	no	synonymous	intron	LOC_Os12g41660.1	15178289	qCDP12.3	1	No	No	expressed protein	0.00720884
27138	125	4	34	9.53135	0.000122797	Filtered_Shoot_length	no	synonymous	intron	LOC_Os12g41670.1	15178792	qCDP12.3	5	No	No	expressed protein	0.00720884
27188	125	4	34	9.53135	0.000122797	Filtered_Shoot_length	no	synonymous	intron	LOC_Os12g41670.1	15178842	qCDP12.3	5	No	No	expressed protein	0.00720884
27126	125	4	34	9.53135	0.000122797	Filtered_Shoot_length	no	synonymous	intron	LOC_Os12g41670.1	15178780	qCDP12.3	5	No	No	expressed protein	0.00720884
17979	75	51	44	9.50415	0.000123275	Stress_Root_weight	no	synonymous	intron	LOC_Os09g19274.1	11031163	qCDP9.2	2	No	No	expressed protein	0.00723251
19267	94	12	55	9.53165	0.000123525	Filtered_Length_WO_husk	no	missense	exon	LOC_Os09g34200.1	11347813	qCDP9.3	3	No	No	OsFBX338 - F-box domain containing protein, expressed	0.00724259
19269	94	12	55	9.53165	0.000123525	Filtered_Length_WO_husk	no	missense	exon	LOC_Os09g34200.1	11347815	qCDP9.3	3	No	No	OsFBX338 - F-box domain containing protein, expressed	0.00724259
16027	83	9	71	9.52216	0.00012381	Filtered_Shoot_length	no	synonymous	intron	LOC_Os09g15350.1	10898525	qCDP9.1	2	No	No	expressed protein	0.00725243
16015	83	9	71	9.52216	0.00012381	Filtered_Shoot_length	no	synonymous	intron	LOC_Os09g15350.2	10898525	qCDP9.1	2	No	No	expressed protein	0.00725243
17953	48	52	73	9.48517	0.000124365	Width_WO_husk	no	synonymous	intron	LOC_Os09g19274.1	11031136	qCDP9.2	2	No	No	expressed protein	0.00727353
17952	48	52	73	9.48517	0.000124365	Width_WO_husk	no	synonymous	intron	LOC_Os09g19274.1	11031136	qCDP9.2	2	No	No	expressed protein	0.00727353
18024	109	19	42	9.49333	0.000124479	Stress_Root_weight	no	synonymous	intron	LOC_Os09g19274.1	11031205	qCDP9.2	2	No	No	expressed protein	0.00727789
27398	60	32	71	9.51253	0.00012488	Filtered_Chlorophyll_B	no	synonymous	intron	LOC_Os12g41690.1	15179240	qCDP12.3	1	No	No	membrane associated DUF588 domain containing protein, putative, expressed	0.00729673
27399	60	32	71	9.51253	0.00012488	Filtered_Chlorophyll_B	no	synonymous	intron	LOC_Os12g41690.1	15179240	qCDP12.3	1	No	No	membrane associated DUF588 domain containing protein, putative, expressed	0.00729673
16441	134	5	29	9.49302	0.00012522	Filtered_Shoot_thickness	no	synonymous	intron	LOC_Os09g15420.1	10900793	qCDP9.1	2	No	No	NAD dependent epimerase/dehydratase family protein, putative, expressed	0.00731368
25774	85	4	78	9.49598	0.000125248	Filtered_Seed_Weight	no	synonymous	intron	LOC_Os12g41450.1	15172728	qCDP12.3	1	No	No	F-box domain containing protein, expressed	0.00731368
19260	57	10	94	9.50762	0.000126203	Filtered_Length_WO_husk	no	synonymous	exon	LOC_Os09g34200.1	11347806	qCDP9.3	3	No	No	OsFBX338 - F-box domain containing protein, expressed	0.00736711
27088	125	5	33	9.49716	0.000126608	Filtered_Shoot_length	no	synonymous	exon	LOC_Os12g41670.1	15178742	qCDP12.3	5	No	No	expressed protein	0.00737687
27110	125	5	33	9.49716	0.000126608	Filtered_Shoot_length	no	synonymous	intron	LOC_Os12g41670.1	15178764	qCDP12.3	5	No	No	expressed protein	0.00737687
27095	125	5	33	9.49716	0.000126608	Filtered_Shoot_length	no	synonymous	intron	LOC_Os12g41670.1	15178749	qCDP12.3	5	No	No	expressed protein	0.00737687
27092	125	5	33	9.49716	0.000126608	Filtered_Shoot_length	no	synonymous	exon	LOC_Os12g41670.1	15178746	qCDP12.3	5	No	No	expressed protein	0.00737687
27094	125	5	33	9.49716	0.000126608	Filtered_Shoot_length	no	synonymous	intron	LOC_Os12g41670.1	15178748	qCDP12.3	5	No	No	expressed protein	0.00737687
24876	118	6	46	9.46765	0.000127383	Lost_Root_length	no	missense	exon	LOC_Os12g28065.1	14761974	qCDP12.2	1	No	No	expressed protein	0.0074197
20396	92	6	75	9.45719	0.000127535	Width_WO_husk	no	synonymous	intron	LOC_Os10g34680.1	12338459	qCDP10.1	1	Yes	No	vacuolar protein sorting-associated protein 52, putative, expressed	0.00742161
10243	59	6	105	9.46594	0.000127579	Stress_Shoot_thickness	no	synonymous	intron	LOC_Os06g35524.1	7535475	qCDP6.1	1	No	No	expressed protein	0.00742183
18614	105	6	50	9.49181	0.000127996	Filtered_Length_WO_husk	no	synonymous	intron	LOC_Os09g34150.1	11346211	qCDP9.3	1	No	No	NBS-LRR disease resistance protein, putative, expressed	0.00743913
18285	105	6	50	9.49181	0.000127996	Filtered_Length_WO_husk	no	synonymous	intron	LOC_Os09g34150.2	11346211	qCDP9.3	1	No	No	NBS-LRR disease resistance protein, putative, expressed	0.00743913
24710	93	12	55	9.49463	0.000128073	Filtered_Stress_Shoot_length	no	synonymous	intron	LOC_Os12g27994.2	14757257	qCDP12.2	1	No	No	expressed protein	0.00744127
3609	14	4	155	9.45009	0.000128353	Width_WO_husk	no	synonymous	intron	LOC_Os03g03350.1	2844211	qCDP3.1	1	No	No	polygalacturonase, putative, expressed	0.00745523
10158	131	4	26	9.48436	0.00012885	Filtered_Length_WO_husk	no	synonymous	intron	LOC_Os06g35524.1	7535373	qCDP6.1	1	No	No	expressed protein	0.00748175
16477	129	8	26	9.47403	0.000129252	Filtered_Shoot_length	no	synonymous	intron	LOC_Os09g15420.1	10900829	qCDP9.1	2	No	No	NAD dependent epimerase/dehydratase family protein, putative, expressed	0.00750275
17955	41	79	40	9.48015	0.000129738	Filtered_Stress_Shoot_length	no	synonymous	intron	LOC_Os09g19274.1	11031138	qCDP9.2	2	No	No	expressed protein	0.00752394
17947	41	79	40	9.48015	0.000129738	Filtered_Stress_Shoot_length	no	synonymous	intron	LOC_Os09g19274.1	11031132	qCDP9.2	2	No	No	expressed protein	0.00752394
18607	51	6	104	9.47393	0.000130056	Filtered_Length_WO_husk	no	synonymous	intron	LOC_Os09g34150.1	11346204	qCDP9.3	1	No	No	NBS-LRR disease resistance protein, putative, expressed	0.00753533
18278	51	6	104	9.47393	0.000130056	Filtered_Length_WO_husk	no	synonymous	intron	LOC_Os09g34150.2	11346204	qCDP9.3	1	No	No	NBS-LRR disease resistance protein, putative, expressed	0.00753533
27538	82	5	74	9.47166	0.00013032	Filtered_Length_WO_husk	no	synonymous	intron	LOC_Os12g41690.1	15179387	qCDP12.3	1	No	No	membrane associated DUF588 domain containing protein, putative, expressed	0.00754827
18061	106	5	50	9.46572	0.000131012	Filtered_Length_WO_husk	no	synonymous	intron	LOC_Os09g34150.2	11345975	qCDP9.3	1	No	No	NBS-LRR disease resistance protein, putative, expressed	0.00757187
18844	106	5	50	9.46572	0.000131012	Filtered_Length_WO_husk	no	synonymous	exon	LOC_Os09g34160.1	11346570	qCDP9.3	5	No	No	resistance protein, putative, expressed	0.00757187
18390	106	5	50	9.46572	0.000131012	Filtered_Length_WO_husk	no	synonymous	intron	LOC_Os09g34150.1	11345975	qCDP9.3	1	No	No	NBS-LRR disease resistance protein, putative, expressed	0.00757187
17385	104	7	59	9.42942	0.000131833	Lost_Root_length	no	synonymous	exon	LOC_Os09g19160.1	11025491	qCDP9.2	2	No	No	serine/threonine-protein kinase, putative, expressed	0.00761457
18613	50	8	103	9.45707	0.000132028	Filtered_Length_WO_husk	no	synonymous	intron	LOC_Os09g34150.1	11346210	qCDP9.3	1	No	No	NBS-LRR disease resistance protein, putative, expressed	0.00762112
18284	50	8	103	9.45707	0.000132028	Filtered_Length_WO_husk	no	synonymous	intron	LOC_Os09g34150.2	11346210	qCDP9.3	1	No	No	NBS-LRR disease resistance protein, putative, expressed	0.00762112
19114	107	4	50	9.45635	0.000132114	Filtered_Length_WO_husk	no	missense	exon	LOC_Os09g34200.1	11347568	qCDP9.3	3	No	No	OsFBX338 - F-box domain containing protein, expressed	0.00762133
19161	107	4	50	9.45635	0.000132114	Filtered_Length_WO_husk	no	synonymous	intron	LOC_Os09g34200.1	11347614	qCDP9.3	3	No	No	OsFBX338 - F-box domain containing protein, expressed	0.00762133
27036	129	5	29	9.44494	0.000132659	Filtered_Shoot_length	no	synonymous	intron	LOC_Os12g41660.1	15178325	qCDP12.3	1	No	No	expressed protein	0.00765042
17995	80	78	12	9.418	0.000133194	Stress_Root_weight	no	synonymous	intron	LOC_Os09g19274.1	11031179	qCDP9.2	2	No	No	expressed protein	0.00767507
16578	129	4	30	9.4403	0.000133211	Filtered_Shoot_length	no	synonymous	exon	LOC_Os09g15430.1	10901050	qCDP9.1	1	No	No	zinc finger family protein, putative, expressed	0.00767507
17974	59	66	45	9.41614	0.000133416	Stress_Root_weight	no	synonymous	intron	LOC_Os09g19274.1	11031159	qCDP9.2	2	No	No	expressed protein	0.00767977
17975	59	66	45	9.41614	0.000133416	Stress_Root_weight	no	synonymous	intron	LOC_Os09g19274.1	11031159	qCDP9.2	2	No	No	expressed protein	0.00767977
25474	84	9	67	9.44426	0.000133962	Filtered_Stress_Shoot_length	no	synonymous	exon	LOC_Os12g28260.1	14769909	qCDP12.2	1	Yes	No	cyclic nucleotide-gated ion channel, putative, expressed	0.00770881
10297	90	4	76	9.40926	0.000134244	Stress_Shoot_weight	no	synonymous	intron	LOC_Os06g35530.1	7535646	qCDP6.1	2	Yes	No	CGMC_GSK.8 - CGMC includes CDA, MAPK, GSK3, and CLKC kinases, expressed	0.00771836
5632	20	4	149	9.40017	0.000134252	Height_WO_husk	no	synonymous	intron	LOC_Os03g03700.1	2848637	qCDP3.1	1	Yes	No	MLO domain containing protein, putative, expressed	0.00771836
5615	20	4	149	9.40017	0.000134252	Height_WO_husk	no	synonymous	intron	LOC_Os03g03700.2	2848637	qCDP3.1	1	Yes	No	MLO domain containing protein, putative, expressed	0.00771836
16569	129	8	26	9.42312	0.000135273	Filtered_Shoot_length	no	synonymous	intron	LOC_Os09g15430.1	10901041	qCDP9.1	1	No	No	zinc finger family protein, putative, expressed	0.00776585
27065	125	5	33	9.42163	0.000135454	Filtered_Shoot_length	no	synonymous	intron	LOC_Os12g41670.1	15178719	qCDP12.3	5	No	No	expressed protein	0.00776585
27176	125	5	33	9.42163	0.000135454	Filtered_Shoot_length	no	synonymous	intron	LOC_Os12g41670.1	15178830	qCDP12.3	5	No	No	expressed protein	0.00776585
27175	125	5	33	9.42163	0.000135454	Filtered_Shoot_length	no	synonymous	intron	LOC_Os12g41670.1	15178829	qCDP12.3	5	No	No	expressed protein	0.00776585
4608	101	4	55	9.42379	0.000136432	Filtered_Stress_Shoot_length	no	synonymous	intron	LOC_Os03g03470.2	2846215	qCDP3.1	1	No	No	expressed protein	0.00781473
4792	101	4	55	9.42379	0.000136432	Filtered_Stress_Shoot_length	no	synonymous	intron	LOC_Os03g03470.1	2846215	qCDP3.1	1	No	No	expressed protein	0.00781473
10799	134	4	23	9.41828	0.000136684	Filtered_Length_WO_husk	no	missense	exon	LOC_Os07g36460.1	8899989	qCDP7.1	3	No	No	helix-loop-helix DNA-binding domain containing protein, expressed	0.00782191
20842	109	20	41	9.38842	0.000136782	Stress_Shoot_weight	no	synonymous	exon	LOC_Os10g34884.1	12342119	qCDP10.1	2	No	No	RIPER7 - Ripening-related family protein precursor, expressed	0.00782514
22620	37	4	130	9.38402	0.000136951	Root_length	no	synonymous	intron	LOC_Os10g35110.3	12347244	qCDP10.1	1	Yes	No	alpha-galactosidase precursor, putative, expressed	0.00782997
22432	37	4	130	9.38402	0.000136951	Root_length	no	synonymous	intron	LOC_Os10g35110.1	12347244	qCDP10.1	1	Yes	No	alpha-galactosidase precursor, putative, expressed	0.00782997
16630	130	5	33	9.3888	0.000137495	Filtered_Shoot_thickness	no	synonymous	intron	LOC_Os09g15430.1	10901103	qCDP9.1	1	No	No	zinc finger family protein, putative, expressed	0.00785386
16631	130	5	33	9.3888	0.000137495	Filtered_Shoot_thickness	no	synonymous	intron	LOC_Os09g15430.1	10901104	qCDP9.1	1	No	No	zinc finger family protein, putative, expressed	0.00785386
26967	111	4	35	9.44878	0.000137906	Filtered_Stress_Chlorophyll_B	no	synonymous	intron	LOC_Os12g41650.3	15177800	qCDP12.3	1	Yes	No	helix-loop-helix DNA-binding domain containing protein, expressed	0.00786717
26803	111	4	35	9.44878	0.000137906	Filtered_Stress_Chlorophyll_B	no	synonymous	intron	LOC_Os12g41650.4	15177800	qCDP12.3	1	Yes	No	helix-loop-helix DNA-binding domain containing protein, expressed	0.00786717
18997	66	4	91	9.40821	0.00013792	Filtered_Length_WO_husk	no	synonymous	intron	LOC_Os09g34180.1	11347366	qCDP9.3	3	No	No	formin, putative, expressed	0.00786717
25426	85	6	79	9.37904	0.00013794	Stress_Shoot_weight	no	synonymous	intron	LOC_Os12g28260.1	14769859	qCDP12.2	1	Yes	No	cyclic nucleotide-gated ion channel, putative, expressed	0.00786717
27067	125	5	33	9.39456	0.000138775	Filtered_Shoot_length	no	synonymous	exon	LOC_Os12g41670.1	15178721	qCDP12.3	5	No	No	expressed protein	0.00789786
27323	89	5	76	9.36609	0.000139556	Lost_Root_length	no	synonymous	intron	LOC_Os12g41680.1	15179140	qCDP12.3	1	No	No	No apical meristem protein, putative, expressed	0.00793986
20182	95	5	73	9.35638	0.000139653	Width_WO_husk	no	synonymous	intron	LOC_Os09g34920.1	11353982	qCDP9.3	1	No	No	glycosyl hydrolase family 29, putative, expressed	0.00794299
24914	121	21	28	9.36497	0.000139696	Lost_Root_length	no	synonymous	intron	LOC_Os12g28090.1	14763348	qCDP12.2	2	No	No	expressed protein	0.007943
17605	106	9	55	9.36404	0.000139814	Lost_Root_length	no	synonymous	exon	LOC_Os09g19160.1	11026243	qCDP9.2	2	No	No	serine/threonine-protein kinase, putative, expressed	0.00794725
16611	129	5	29	9.38434	0.00014005	Filtered_Shoot_length	no	synonymous	intron	LOC_Os09g15430.1	10901084	qCDP9.1	1	No	No	zinc finger family protein, putative, expressed	0.00795242
26873	121	4	38	9.38414	0.000140075	Filtered_Shoot_length	no	synonymous	intron	LOC_Os12g41650.3	15177669	qCDP12.3	1	Yes	No	helix-loop-helix DNA-binding domain containing protein, expressed	0.00795242
26709	121	4	38	9.38414	0.000140075	Filtered_Shoot_length	no	synonymous	intron	LOC_Os12g41650.4	15177669	qCDP12.3	1	Yes	No	helix-loop-helix DNA-binding domain containing protein, expressed	0.00795242
19991	73	8	79	9.38654	0.000141047	Filtered_Lost_Root_thickness	no	synonymous	exon	LOC_Os09g34880.1	11353451	qCDP9.3	2	No	No	basic region leucine zipper domain containing protein, expressed	0.00800512
24954	119	4	47	9.35326	0.000141176	Lost_Root_length	no	synonymous	intron	LOC_Os12g28100.1	14764053	qCDP12.2	3	Yes	No	NBS-LRR disease resistance protein, putative, expressed	0.00800999
27230	82	4	75	9.38021	0.000141414	Filtered_Length_WO_husk	no	synonymous	intron	LOC_Os12g41680.1	15179047	qCDP12.3	1	No	No	No apical meristem protein, putative, expressed	0.00802107
10660	129	4	38	9.34365	0.000142016	Shoot_weight	no	synonymous	intron	LOC_Os06g35700.1	7539727	qCDP6.1	1	No	No	reticuline oxidase-like protein precursor, putative, expressed	0.0080502
26200	142	11	20	9.33743	0.000142057	Seed_volume	no	synonymous	exon	LOC_Os12g41510.1	15174444	qCDP12.3	1	No	No	cysteine-rich receptor-like protein kinase 31 precursor, putative, expressed	0.0080502
26201	142	11	20	9.33743	0.000142057	Seed_volume	no	missense	exon	LOC_Os12g41510.1	15174445	qCDP12.3	1	No	No	cysteine-rich receptor-like protein kinase 31 precursor, putative, expressed	0.0080502
14978	106	8	47	9.37128	0.000142547	Filtered_Length_WO_husk	no	synonymous	intron	LOC_Os08g43334.2	10403384	qCDP8.1	9	No	No	HSF-type DNA-binding domain containing protein, expressed	0.00807305
14505	106	8	47	9.37128	0.000142547	Filtered_Length_WO_husk	no	synonymous	intron	LOC_Os08g43334.1	10403384	qCDP8.1	9	No	No	HSF-type DNA-binding domain containing protein, expressed	0.00807305
19116	106	6	49	9.36845	0.000142909	Filtered_Length_WO_husk	no	missense	exon	LOC_Os09g34200.1	11347570	qCDP9.3	3	No	No	OsFBX338 - F-box domain containing protein, expressed	0.00808715
27378	111	4	35	9.40844	0.000142927	Filtered_Stress_Chlorophyll_B	no	synonymous	intron	LOC_Os12g41690.1	15179222	qCDP12.3	1	No	No	membrane associated DUF588 domain containing protein, putative, expressed	0.00808715
26178	41	127	5	9.32787	0.000143286	Seed_volume	no	synonymous	exon	LOC_Os12g41510.1	15174363	qCDP12.3	1	No	No	cysteine-rich receptor-like protein kinase 31 precursor, putative, expressed	0.00810503
17486	67	8	95	9.33498	0.000143516	Lost_Root_length	no	synonymous	exon	LOC_Os09g19160.1	11025907	qCDP9.2	2	No	No	serine/threonine-protein kinase, putative, expressed	0.00811555
27516	111	4	35	9.39867	0.00014417	Filtered_Stress_Chlorophyll_B	no	synonymous	intron	LOC_Os12g41690.1	15179362	qCDP12.3	1	No	No	membrane associated DUF588 domain containing protein, putative, expressed	0.00814873
714	22	4	147	9.31773	0.000144602	Height_WO_husk	no	synonymous	intron	LOC_Os01g66170.1	1369534	qCDP1.1	2	No	No	SNARE associated Golgi protein, putative, expressed	0.00816708
17982	53	70	47	9.32421	0.000144912	Stress_Root_weight	no	synonymous	intron	LOC_Os09g19274.1	11031166	qCDP9.2	2	No	No	expressed protein	0.00817893
26757	111	7	32	9.3916	0.000145076	Filtered_Stress_Chlorophyll_B	no	synonymous	intron	LOC_Os12g41650.4	15177746	qCDP12.3	1	Yes	No	helix-loop-helix DNA-binding domain containing protein, expressed	0.00817893
26921	111	7	32	9.3916	0.000145076	Filtered_Stress_Chlorophyll_B	no	synonymous	intron	LOC_Os12g41650.3	15177746	qCDP12.3	1	Yes	No	helix-loop-helix DNA-binding domain containing protein, expressed	0.00817893
26756	111	7	32	9.3916	0.000145076	Filtered_Stress_Chlorophyll_B	no	synonymous	intron	LOC_Os12g41650.4	15177746	qCDP12.3	1	Yes	No	helix-loop-helix DNA-binding domain containing protein, expressed	0.00817893
26920	111	7	32	9.3916	0.000145076	Filtered_Stress_Chlorophyll_B	no	synonymous	intron	LOC_Os12g41650.3	15177746	qCDP12.3	1	Yes	No	helix-loop-helix DNA-binding domain containing protein, expressed	0.00817893
19232	66	7	88	9.34917	0.000145393	Filtered_Length_WO_husk	no	synonymous	intron	LOC_Os09g34200.1	11347730	qCDP9.3	3	No	No	OsFBX338 - F-box domain containing protein, expressed	0.00819432
10659	116	7	50	9.31044	0.000145555	Height_WO_husk	no	synonymous	intron	LOC_Os06g35700.1	7539726	qCDP6.1	1	No	No	reticuline oxidase-like protein precursor, putative, expressed	0.0081985
17975	60	68	45	9.30703	0.000146004	SES	no	synonymous	intron	LOC_Os09g19274.1	11031159	qCDP9.2	2	No	No	expressed protein	0.0082188
17974	60	68	45	9.30703	0.000146004	SES	no	synonymous	intron	LOC_Os09g19274.1	11031159	qCDP9.2	2	No	No	expressed protein	0.0082188
20885	144	9	18	9.31061	0.000146303	Root_length	no	missense	exon	LOC_Os10g34910.1	12342848	qCDP10.1	1	No	No	secretory protein, putative, expressed	0.00823062
20884	144	9	18	9.31061	0.000146303	Root_length	no	synonymous	exon	LOC_Os10g34910.1	12342847	qCDP10.1	1	No	No	secretory protein, putative, expressed	0.00823062
24709	133	8	32	9.30077	0.000146829	Width_WO_husk	no	synonymous	intron	LOC_Os12g27994.2	14757256	qCDP12.2	1	No	No	expressed protein	0.00825503
27166	125	5	33	9.32929	0.000147125	Filtered_Shoot_length	no	synonymous	intron	LOC_Os12g41670.1	15178820	qCDP12.3	5	No	No	expressed protein	0.00826508
27048	134	4	33	9.3043	0.000147137	Shoot_weight	no	synonymous	intron	LOC_Os12g41670.1	15178703	qCDP12.3	5	No	No	expressed protein	0.00826508
24709	123	8	30	9.33469	0.000147288	Filtered_Length_WO_husk	no	synonymous	intron	LOC_Os12g27994.2	14757256	qCDP12.2	1	No	No	expressed protein	0.00827109
19749	102	5	63	9.30507	0.000147429	Stress_Shoot_Na+	no	synonymous	intron	LOC_Os09g34310.3	11350674	qCDP9.3	1	No	No	expressed protein	0.00827399
19786	102	5	63	9.30507	0.000147429	Stress_Shoot_Na+	no	synonymous	intron	LOC_Os09g34310.1	11350674	qCDP9.3	1	No	No	expressed protein	0.00827399
5653	80	4	87	9.29773	0.000148009	Shoot_weight	no	synonymous	intron	LOC_Os03g03720.1	2848806	qCDP3.1	1	Yes	Yes	glyceraldehyde-3-phosphate dehydrogenase, putative, expressed	0.00830154
5683	80	4	87	9.29773	0.000148009	Shoot_weight	no	synonymous	intron	LOC_Os03g03720.2	2848806	qCDP3.1	1	Yes	Yes	glyceraldehyde-3-phosphate dehydrogenase, putative, expressed	0.00830154
27236	89	4	77	9.29953	0.000148166	Lost_Root_length	no	synonymous	intron	LOC_Os12g41680.1	15179053	qCDP12.3	1	No	No	No apical meristem protein, putative, expressed	0.0083028
27237	89	4	77	9.29953	0.000148166	Lost_Root_length	no	synonymous	intron	LOC_Os12g41680.1	15179053	qCDP12.3	1	No	No	No apical meristem protein, putative, expressed	0.0083028
27238	89	4	77	9.29953	0.000148166	Lost_Root_length	no	synonymous	intron	LOC_Os12g41680.1	15179054	qCDP12.3	1	No	No	No apical meristem protein, putative, expressed	0.0083028
10083	59	6	108	9.28987	0.000148279	SES	no	synonymous	intron	LOC_Os06g35480.1	7534196	qCDP6.1	2	No	No	peroxidase precursor, putative, expressed	0.00830668
24327	78	6	86	9.29286	0.000149058	Stress_Shoot_Na+	no	synonymous	intron	LOC_Os12g06180.1	14047771	qCDP12.1	4	No	No	HVA22, putative, expressed	0.00833969
12833	63	5	105	9.2838	0.000149093	Width_WO_husk	no	synonymous	intron	LOC_Os07g37610.1	8927586	qCDP7.1	2	Yes	No	B3 DNA binding domain containing protein, putative, expressed	0.00833969
20152	87	4	69	9.32019	0.000149661	Filtered_Lost_Root_thickness	no	synonymous	intron	LOC_Os09g34910.1	11353862	qCDP9.3	1	No	No	DEAD-box ATP-dependent RNA helicase 7, putative, expressed	0.00836899
15340	117	45	9	9.28296	0.000149991	Root_length	no	synonymous	intron	LOC_Os08g43350.1	10403910	qCDP8.1	4	No	No	NC domain-containing protein, putative, expressed	0.0083783
16339	130	4	34	9.29013	0.000150239	Filtered_Shoot_thickness	no	synonymous	intron	LOC_Os09g15420.1	10900688	qCDP9.1	2	No	No	NAD dependent epimerase/dehydratase family protein, putative, expressed	0.00837969
16338	130	4	34	9.29013	0.000150239	Filtered_Shoot_thickness	no	synonymous	intron	LOC_Os09g15420.1	10900687	qCDP9.1	2	No	No	NAD dependent epimerase/dehydratase family protein, putative, expressed	0.00837969
16336	130	4	34	9.29013	0.000150239	Filtered_Shoot_thickness	no	synonymous	intron	LOC_Os09g15420.1	10900685	qCDP9.1	2	No	No	NAD dependent epimerase/dehydratase family protein, putative, expressed	0.00837969
16337	130	4	34	9.29013	0.000150239	Filtered_Shoot_thickness	no	synonymous	intron	LOC_Os09g15420.1	10900686	qCDP9.1	2	No	No	NAD dependent epimerase/dehydratase family protein, putative, expressed	0.00837969
11484	83	5	83	9.28098	0.000150258	Root_length	no	synonymous	intron	LOC_Os07g36570.1	8902233	qCDP7.1	2	No	No	KI domain interacting kinase 1, putative, expressed	0.00837969
16673	70	7	86	9.30178	0.000150796	Filtered_Shoot_length	no	synonymous	intron	LOC_Os09g15430.1	10901146	qCDP9.1	1	No	No	zinc finger family protein, putative, expressed	0.00839961
16538	70	7	86	9.30178	0.000150796	Filtered_Shoot_length	no	synonymous	exon	LOC_Os09g15430.1	10901011	qCDP9.1	1	No	No	zinc finger family protein, putative, expressed	0.00839961
24734	136	4	33	9.26862	0.000151147	Width_WO_husk	no	synonymous	intron	LOC_Os12g27994.2	14757281	qCDP12.2	1	No	No	expressed protein	0.00841415
10323	66	5	102	9.26592	0.000151516	SES	no	synonymous	intron	LOC_Os06g35530.1	7535678	qCDP6.1	2	Yes	No	CGMC_GSK.8 - CGMC includes CDA, MAPK, GSK3, and CLKC kinases, expressed	0.00843215
27330	122	4	37	9.29327	0.000151951	Filtered_Shoot_length	no	synonymous	intron	LOC_Os12g41680.1	15179148	qCDP12.3	1	No	No	No apical meristem protein, putative, expressed	0.00845129
27329	122	4	37	9.29327	0.000151951	Filtered_Shoot_length	no	synonymous	intron	LOC_Os12g41680.1	15179147	qCDP12.3	1	No	No	No apical meristem protein, putative, expressed	0.00845129
20178	95	4	74	9.25905	0.000152458	Width_WO_husk	no	synonymous	intron	LOC_Os09g34920.1	11353978	qCDP9.3	1	No	No	glycosyl hydrolase family 29, putative, expressed	0.00847443
26999	125	5	33	9.28842	0.000152611	Filtered_Shoot_length	no	synonymous	intron	LOC_Os12g41660.1	15178282	qCDP12.3	1	No	No	expressed protein	0.00847879
24205	104	14	32	9.33397	0.000152685	Filtered_Stress_Chlorophyll_B	no	synonymous	exon	LOC_Os12g06130.1	14045242	qCDP12.1	1	No	No	expressed protein	0.00847879
20817	15	66	79	9.29261	0.000153397	Filtered_Stress_Shoot_length	no	missense	exon	LOC_Os10g34884.1	12341950	qCDP10.1	2	No	No	RIPER7 - Ripening-related family protein precursor, expressed	0.00848984
27370	121	4	38	9.27978	0.000153798	Filtered_Shoot_length	no	synonymous	intron	LOC_Os12g41690.1	15179214	qCDP12.3	1	No	No	membrane associated DUF588 domain containing protein, putative, expressed	0.00848984
26555	121	4	38	9.27978	0.000153798	Filtered_Shoot_length	no	synonymous	intron	LOC_Os12g41620.1	15176964	qCDP12.3	1	No	No	WD domain, G-beta repeat domain containing protein, expressed	0.00848984
26578	121	4	38	9.27978	0.000153798	Filtered_Shoot_length	no	synonymous	intron	LOC_Os12g41620.1	15176996	qCDP12.3	1	No	No	WD domain, G-beta repeat domain containing protein, expressed	0.00848984
27732	121	4	38	9.27978	0.000153798	Filtered_Shoot_length	no	synonymous	intron	LOC_Os12g41710.1	15179747	qCDP12.3	2	No	No	Protein kinase domain containing protein, expressed	0.00848984
27854	121	4	38	9.27978	0.000153798	Filtered_Shoot_length	no	synonymous	intron	LOC_Os12g41710.2	15179732	qCDP12.3	2	No	No	Protein kinase domain containing protein, expressed	0.00848984
26663	121	4	38	9.27978	0.000153798	Filtered_Shoot_length	no	synonymous	intron	LOC_Os12g41640.1	15177467	qCDP12.3	1	No	No	expressed protein	0.00848984
27369	121	4	38	9.27978	0.000153798	Filtered_Shoot_length	no	synonymous	intron	LOC_Os12g41690.1	15179213	qCDP12.3	1	No	No	membrane associated DUF588 domain containing protein, putative, expressed	0.00848984
27870	121	4	38	9.27978	0.000153798	Filtered_Shoot_length	no	synonymous	intron	LOC_Os12g41710.2	15179747	qCDP12.3	2	No	No	Protein kinase domain containing protein, expressed	0.00848984
26580	121	4	38	9.27978	0.000153798	Filtered_Shoot_length	no	synonymous	intron	LOC_Os12g41620.1	15176998	qCDP12.3	1	No	No	WD domain, G-beta repeat domain containing protein, expressed	0.00848984
27716	121	4	38	9.27978	0.000153798	Filtered_Shoot_length	no	synonymous	intron	LOC_Os12g41710.1	15179732	qCDP12.3	2	No	No	Protein kinase domain containing protein, expressed	0.00848984
26556	121	4	38	9.27978	0.000153798	Filtered_Shoot_length	no	synonymous	intron	LOC_Os12g41620.1	15176965	qCDP12.3	1	No	No	WD domain, G-beta repeat domain containing protein, expressed	0.00848984
27358	121	4	38	9.27978	0.000153798	Filtered_Shoot_length	no	missense	exon	LOC_Os12g41690.1	15179201	qCDP12.3	1	No	No	membrane associated DUF588 domain containing protein, putative, expressed	0.00848984
26579	121	4	38	9.27978	0.000153798	Filtered_Shoot_length	no	synonymous	intron	LOC_Os12g41620.1	15176997	qCDP12.3	1	No	No	WD domain, G-beta repeat domain containing protein, expressed	0.00848984
27574	121	4	38	9.27978	0.000153798	Filtered_Shoot_length	no	synonymous	intron	LOC_Os12g41700.1	15179504	qCDP12.3	1	Yes	No	LSD1 zinc finger domain containing protein, expressed	0.00848984
27357	121	4	38	9.27978	0.000153798	Filtered_Shoot_length	no	missense	exon	LOC_Os12g41690.1	15179200	qCDP12.3	1	No	No	membrane associated DUF588 domain containing protein, putative, expressed	0.00848984
336	134	5	32	9.25426	0.000153918	Shoot_weight	no	synonymous	exon	LOC_Os01g66110.1	1368126	qCDP1.1	1	No	No	methyltransferase, putative, expressed	0.00848984
24853	114	4	42	9.28797	0.000154035	Filtered_Stress_Shoot_length	no	synonymous	intron	LOC_Os12g28065.1	14761947	qCDP12.2	1	No	No	expressed protein	0.00848984
10329	58	5	110	9.24758	0.000154043	SES	no	synonymous	intron	LOC_Os06g35530.1	7535685	qCDP6.1	2	Yes	No	CGMC_GSK.8 - CGMC includes CDA, MAPK, GSK3, and CLKC kinases, expressed	0.00848984
20324	92	5	76	9.24616	0.00015424	Width_WO_husk	no	synonymous	intron	LOC_Os10g34680.1	12338382	qCDP10.1	1	Yes	No	vacuolar protein sorting-associated protein 52, putative, expressed	0.00848984
20360	92	5	76	9.24616	0.00015424	Width_WO_husk	no	synonymous	intron	LOC_Os10g34680.1	12338418	qCDP10.1	1	Yes	No	vacuolar protein sorting-associated protein 52, putative, expressed	0.00848984
20379	92	5	76	9.24616	0.00015424	Width_WO_husk	no	synonymous	intron	LOC_Os10g34680.1	12338439	qCDP10.1	1	Yes	No	vacuolar protein sorting-associated protein 52, putative, expressed	0.00848984
20366	92	5	76	9.24616	0.00015424	Width_WO_husk	no	synonymous	intron	LOC_Os10g34680.1	12338425	qCDP10.1	1	Yes	No	vacuolar protein sorting-associated protein 52, putative, expressed	0.00848984
20423	92	5	76	9.24616	0.00015424	Width_WO_husk	no	synonymous	intron	LOC_Os10g34680.1	12338488	qCDP10.1	1	Yes	No	vacuolar protein sorting-associated protein 52, putative, expressed	0.00848984
20420	92	5	76	9.24616	0.00015424	Width_WO_husk	no	synonymous	intron	LOC_Os10g34680.1	12338485	qCDP10.1	1	Yes	No	vacuolar protein sorting-associated protein 52, putative, expressed	0.00848984
20393	92	5	76	9.24616	0.00015424	Width_WO_husk	no	synonymous	intron	LOC_Os10g34680.1	12338456	qCDP10.1	1	Yes	No	vacuolar protein sorting-associated protein 52, putative, expressed	0.00848984
20395	92	5	76	9.24616	0.00015424	Width_WO_husk	no	synonymous	intron	LOC_Os10g34680.1	12338458	qCDP10.1	1	Yes	No	vacuolar protein sorting-associated protein 52, putative, expressed	0.00848984
20416	92	5	76	9.24616	0.00015424	Width_WO_husk	no	synonymous	intron	LOC_Os10g34680.1	12338481	qCDP10.1	1	Yes	No	vacuolar protein sorting-associated protein 52, putative, expressed	0.00848984
14116	140	4	24	9.25856	0.000154564	Filtered_Stress_Shoot_K+	no	synonymous	intron	LOC_Os08g43190.1	10401023	qCDP8.1	5	No	Yes	dehydrogenase, putative, expressed	0.00849618
14109	140	4	24	9.25856	0.000154564	Filtered_Stress_Shoot_K+	no	synonymous	intron	LOC_Os08g43190.1	10401016	qCDP8.1	5	No	Yes	dehydrogenase, putative, expressed	0.00849618
14027	140	4	24	9.25856	0.000154564	Filtered_Stress_Shoot_K+	no	synonymous	intron	LOC_Os08g43190.2	10401023	qCDP8.1	5	No	Yes	dehydrogenase, putative, expressed	0.00849618
14020	140	4	24	9.25856	0.000154564	Filtered_Stress_Shoot_K+	no	synonymous	intron	LOC_Os08g43190.2	10401016	qCDP8.1	5	No	Yes	dehydrogenase, putative, expressed	0.00849618
26283	108	20	22	9.31819	0.000154838	Filtered_Stress_Chlorophyll_B	no	missense	exon	LOC_Os12g41510.1	15174567	qCDP12.3	1	No	No	cysteine-rich receptor-like protein kinase 31 precursor, putative, expressed	0.00849618
18393	107	5	49	9.27525	0.000155333	Filtered_Length_WO_husk	no	synonymous	intron	LOC_Os09g34150.1	11345979	qCDP9.3	1	No	No	NBS-LRR disease resistance protein, putative, expressed	0.0085147
18064	107	5	49	9.27525	0.000155333	Filtered_Length_WO_husk	no	synonymous	intron	LOC_Os09g34150.2	11345979	qCDP9.3	1	No	No	NBS-LRR disease resistance protein, putative, expressed	0.0085147
18756	51	4	106	9.26859	0.000156261	Filtered_Length_WO_husk	no	synonymous	exon	LOC_Os09g34160.1	11346438	qCDP9.3	5	No	No	resistance protein, putative, expressed	0.0085569
17950	112	17	41	9.24025	0.000156286	Stress_Shoot_weight	no	synonymous	intron	LOC_Os09g19274.1	11031134	qCDP9.2	2	No	No	expressed protein	0.0085569
17949	112	17	41	9.24025	0.000156286	Stress_Shoot_weight	no	synonymous	intron	LOC_Os09g19274.1	11031134	qCDP9.2	2	No	No	expressed protein	0.0085569
9962	119	4	50	9.22488	0.000157229	SES	no	synonymous	intron	LOC_Os06g35470.1	7534019	qCDP6.1	1	No	No	L1P family of ribosomal proteins domain containing protein, expressed	0.00860344
27728	89	6	75	9.2312	0.000157564	Lost_Root_length	no	missense	exon	LOC_Os12g41710.1	15179743	qCDP12.3	2	No	No	Protein kinase domain containing protein, expressed	0.00861673
27866	89	6	75	9.2312	0.000157564	Lost_Root_length	no	missense	exon	LOC_Os12g41710.2	15179743	qCDP12.3	2	No	No	Protein kinase domain containing protein, expressed	0.00861673
17945	120	4	39	9.25235	0.000157625	Filtered_Shoot_length	no	synonymous	intron	LOC_Os09g19274.1	11031130	qCDP9.2	2	No	No	expressed protein	0.0086175
27142	95	6	60	9.25483	0.000158198	Filtered_Length_WO_husk	no	synonymous	intron	LOC_Os12g41670.1	15178796	qCDP12.3	5	No	No	expressed protein	0.00864627
19911	96	4	73	9.21328	0.000158884	Width_WO_husk	no	synonymous	intron	LOC_Os09g34860.1	11353331	qCDP9.3	1	No	No	hydrolase, alpha/beta fold family domain containing protein, expressed	0.00867727
25593	80	6	84	9.22171	0.000158917	Stress_Shoot_Na+	no	synonymous	intron	LOC_Os12g41380.1	15171329	qCDP12.3	1	Yes	No	ulp1 protease family protein, putative, expressed	0.00867727
26561	121	4	38	9.24202	0.000159091	Filtered_Shoot_length	no	synonymous	exon	LOC_Os12g41620.1	15176970	qCDP12.3	1	No	No	WD domain, G-beta repeat domain containing protein, expressed	0.00867727
26560	121	4	38	9.24202	0.000159091	Filtered_Shoot_length	no	missense	exon	LOC_Os12g41620.1	15176969	qCDP12.3	1	No	No	WD domain, G-beta repeat domain containing protein, expressed	0.00867727
26444	121	4	38	9.24202	0.000159091	Filtered_Shoot_length	no	synonymous	intron	LOC_Os12g41600.2	15176350	qCDP12.3	1	No	No	OsSAUR57 - Auxin-responsive SAUR gene family member, expressed	0.00867727
18716	52	14	95	9.24812	0.000159151	Filtered_Length_WO_husk	no	synonymous	intron	LOC_Os09g34160.1	11346396	qCDP9.3	5	No	No	resistance protein, putative, expressed	0.00867798
27452	110	4	36	9.28519	0.000159441	Filtered_Stress_Chlorophyll_B	no	synonymous	intron	LOC_Os12g41690.1	15179294	qCDP12.3	1	No	No	membrane associated DUF588 domain containing protein, putative, expressed	0.00868618
27453	110	4	36	9.28519	0.000159441	Filtered_Stress_Chlorophyll_B	no	synonymous	intron	LOC_Os12g41690.1	15179295	qCDP12.3	1	No	No	membrane associated DUF588 domain containing protein, putative, expressed	0.00868618
27143	125	5	33	9.23184	0.00016055	Filtered_Shoot_length	no	synonymous	intron	LOC_Os12g41670.1	15178797	qCDP12.3	5	No	No	expressed protein	0.00872871
27137	125	5	33	9.23184	0.00016055	Filtered_Shoot_length	no	synonymous	intron	LOC_Os12g41670.1	15178791	qCDP12.3	5	No	No	expressed protein	0.00872871
27096	125	5	33	9.23184	0.00016055	Filtered_Shoot_length	no	synonymous	intron	LOC_Os12g41670.1	15178750	qCDP12.3	5	No	No	expressed protein	0.00872871
15512	73	5	95	9.20084	0.000160677	Width_WO_husk	no	missense	exon	LOC_Os08g43370.1	10404155	qCDP8.1	9	Yes	No	6-phosphogluconolactonase, putative, expressed	0.00873304
9943	128	4	29	9.23525	0.000160995	Filtered_Length_WO_husk	no	synonymous	exon	LOC_Os06g35410.1	7533123	qCDP6.1	1	Yes	No	growth regulator related protein, putative, expressed	0.00874525
9925	128	4	29	9.23525	0.000160995	Filtered_Length_WO_husk	no	missense	exon	LOC_Os06g35410.1	7533105	qCDP6.1	1	Yes	No	growth regulator related protein, putative, expressed	0.00874525
16836	127	5	31	9.22592	0.000161405	Filtered_Shoot_length	no	synonymous	exon	LOC_Os09g15540.1	10904361	qCDP9.1	1	No	No	OsFBX312 - F-box domain containing protein, expressed	0.00874837
16837	127	5	31	9.22592	0.000161405	Filtered_Shoot_length	no	missense	exon	LOC_Os09g15540.1	10904362	qCDP9.1	1	No	No	OsFBX312 - F-box domain containing protein, expressed	0.00874837
16838	127	4	32	9.22223	0.000161939	Filtered_Shoot_length	no	missense	exon	LOC_Os09g15540.1	10904363	qCDP9.1	1	No	No	OsFBX312 - F-box domain containing protein, expressed	0.00874837
16743	128	15	20	9.2219	0.000161988	Filtered_Shoot_length	no	missense	exon	LOC_Os09g15520.1	10904226	qCDP9.1	4	Yes	No	oleosin, putative, expressed	0.00874837
26235	92	42	27	9.22747	0.00016212	Filtered_Length_WO_husk	no	missense	exon	LOC_Os12g41510.1	15174493	qCDP12.3	1	No	No	cysteine-rich receptor-like protein kinase 31 precursor, putative, expressed	0.00874837
26234	92	42	27	9.22747	0.00016212	Filtered_Length_WO_husk	no	missense	exon	LOC_Os12g41510.1	15174493	qCDP12.3	1	No	No	cysteine-rich receptor-like protein kinase 31 precursor, putative, expressed	0.00874837
20295	135	4	24	9.22058	0.00016218	Filtered_Shoot_length	no	synonymous	exon	LOC_Os09g35010.1	11355143	qCDP9.3	2	No	No	dehydration-responsive element-binding protein, putative, expressed	0.00874837
26204	104	12	28	9.28744	0.000162536	Filtered_Stress_Chlorophyll_A	no	missense	exon	LOC_Os12g41510.1	15174448	qCDP12.3	1	No	No	cysteine-rich receptor-like protein kinase 31 precursor, putative, expressed	0.00876498
26284	108	18	24	9.26284	0.000162637	Filtered_Stress_Chlorophyll_B	no	missense	exon	LOC_Os12g41510.1	15174568	qCDP12.3	1	No	No	cysteine-rich receptor-like protein kinase 31 precursor, putative, expressed	0.00876789
17921	47	80	43	9.19464	0.00016284	Stress_Root_weight	no	synonymous	intron	LOC_Os09g19274.1	11031109	qCDP9.2	2	No	No	expressed protein	0.00877374
17922	47	80	43	9.19464	0.00016284	Stress_Root_weight	no	synonymous	intron	LOC_Os09g19274.1	11031109	qCDP9.2	2	No	No	expressed protein	0.00877374
10209	59	7	107	9.18478	0.000163022	SES	no	synonymous	intron	LOC_Os06g35524.1	7535441	qCDP6.1	1	No	No	expressed protein	0.008781
17316	97	13	60	9.19119	0.000163347	Stress_Shoot_weight	no	synonymous	exon	LOC_Os09g19160.1	11025427	qCDP9.2	2	No	No	serine/threonine-protein kinase, putative, expressed	0.00879341
17317	97	13	60	9.19119	0.000163347	Stress_Shoot_weight	no	synonymous	exon	LOC_Os09g19160.1	11025427	qCDP9.2	2	No	No	serine/threonine-protein kinase, putative, expressed	0.00879341
27061	144	18	9	9.18518	0.000163804	Shoot_weight	no	synonymous	intron	LOC_Os12g41670.1	15178715	qCDP12.3	5	No	No	expressed protein	0.00881292
3884	13	4	156	9.17861	0.000163932	Width_WO_husk	no	synonymous	intron	LOC_Os03g03420.1	2844979	qCDP3.1	2	No	No	expressed protein	0.00881471
3924	13	4	156	9.17861	0.000163932	Width_WO_husk	no	synonymous	intron	LOC_Os03g03420.2	2844979	qCDP3.1	2	No	No	expressed protein	0.00881471
26180	41	97	33	9.18384	0.000164002	Shoot_weight	no	synonymous	exon	LOC_Os12g41510.1	15174378	qCDP12.3	1	No	No	cysteine-rich receptor-like protein kinase 31 precursor, putative, expressed	0.00881594
26596	110	4	36	9.24936	0.000164595	Filtered_Stress_Chlorophyll_B	no	synonymous	intron	LOC_Os12g41620.1	15177014	qCDP12.3	1	No	No	WD domain, G-beta repeat domain containing protein, expressed	0.00882998
27903	110	4	36	9.24936	0.000164595	Filtered_Stress_Chlorophyll_B	no	synonymous	intron	LOC_Os12g41710.2	15179788	qCDP12.3	2	No	No	Protein kinase domain containing protein, expressed	0.00882998
27843	110	4	36	9.24936	0.000164595	Filtered_Stress_Chlorophyll_B	no	synonymous	intron	LOC_Os12g41710.2	15179722	qCDP12.3	2	No	No	Protein kinase domain containing protein, expressed	0.00882998
27467	110	4	36	9.24936	0.000164595	Filtered_Stress_Chlorophyll_B	no	synonymous	intron	LOC_Os12g41690.1	15179308	qCDP12.3	1	No	No	membrane associated DUF588 domain containing protein, putative, expressed	0.00882998
27705	110	4	36	9.24936	0.000164595	Filtered_Stress_Chlorophyll_B	no	synonymous	intron	LOC_Os12g41710.1	15179722	qCDP12.3	2	No	No	Protein kinase domain containing protein, expressed	0.00882998
27765	110	4	36	9.24936	0.000164595	Filtered_Stress_Chlorophyll_B	no	synonymous	intron	LOC_Os12g41710.1	15179788	qCDP12.3	2	No	No	Protein kinase domain containing protein, expressed	0.00882998
24853	119	4	47	9.18073	0.000164892	Lost_Root_length	no	synonymous	intron	LOC_Os12g28065.1	14761947	qCDP12.2	1	No	No	expressed protein	0.00884336
19936	80	4	89	9.16959	0.000165272	Width_WO_husk	no	synonymous	intron	LOC_Os09g34870.1	11353380	qCDP9.3	2	No	No	pentatricopeptide, putative, expressed	0.00885609
16350	129	4	30	9.19734	0.000165595	Filtered_Shoot_length	no	synonymous	intron	LOC_Os09g15420.1	10900699	qCDP9.1	2	No	No	NAD dependent epimerase/dehydratase family protein, putative, expressed	0.0088569
16528	129	4	30	9.19734	0.000165595	Filtered_Shoot_length	no	synonymous	intron	LOC_Os09g15430.1	10901001	qCDP9.1	1	No	No	zinc finger family protein, putative, expressed	0.0088569
16351	129	4	30	9.19734	0.000165595	Filtered_Shoot_length	no	synonymous	intron	LOC_Os09g15420.1	10900700	qCDP9.1	2	No	No	NAD dependent epimerase/dehydratase family protein, putative, expressed	0.0088569
16366	129	4	30	9.19159	0.000166451	Filtered_Shoot_length	no	synonymous	intron	LOC_Os09g15420.1	10900715	qCDP9.1	2	No	No	NAD dependent epimerase/dehydratase family protein, putative, expressed	0.00889617
16015	88	10	73	9.16642	0.000166599	Shoot_weight	no	synonymous	intron	LOC_Os09g15350.2	10898525	qCDP9.1	2	No	No	expressed protein	0.00889896
16027	88	10	73	9.16642	0.000166599	Shoot_weight	no	synonymous	intron	LOC_Os09g15350.1	10898525	qCDP9.1	2	No	No	expressed protein	0.00889896
612	143	4	16	9.18962	0.000166745	Filtered_Shoot_length	no	synonymous	intron	LOC_Os01g66140.1	1369053	qCDP1.1	2	No	No	plus-3 domain containing protein, putative, expressed	0.00890167
10165	55	14	81	9.2306	0.000167362	Filtered_Stress_Chlorophyll_B	no	synonymous	intron	LOC_Os06g35524.1	7535381	qCDP6.1	1	No	No	expressed protein	0.00892185
27056	51	4	115	9.16423	0.000167363	Stress_Shoot_thickness	no	synonymous	intron	LOC_Os12g41670.1	15178710	qCDP12.3	5	No	No	expressed protein	0.00892185
27055	51	4	115	9.16423	0.000167363	Stress_Shoot_thickness	no	synonymous	intron	LOC_Os12g41670.1	15178710	qCDP12.3	5	No	No	expressed protein	0.00892185
16394	130	6	32	9.16811	0.000167665	Filtered_Shoot_thickness	no	synonymous	intron	LOC_Os09g15420.1	10900745	qCDP9.1	2	No	No	NAD dependent epimerase/dehydratase family protein, putative, expressed	0.00893284
16393	130	6	32	9.16811	0.000167665	Filtered_Shoot_thickness	no	synonymous	intron	LOC_Os09g15420.1	10900744	qCDP9.1	2	No	No	NAD dependent epimerase/dehydratase family protein, putative, expressed	0.00893284
25426	80	5	78	9.18078	0.000168072	Filtered_Shoot_length	no	synonymous	intron	LOC_Os12g28260.1	14769859	qCDP12.2	1	Yes	No	cyclic nucleotide-gated ion channel, putative, expressed	0.00894943
23852	84	5	84	9.15016	0.000168196	Width_WO_husk	no	synonymous	intron	LOC_Os12g06060.1	14043302	qCDP12.1	3	No	No	amino acid permease family protein, putative, expressed	0.00895348
25041	116	4	40	9.1874	0.000168538	Filtered_Stress_Shoot_length	no	missense	exon	LOC_Os12g28100.1	14764145	qCDP12.2	3	Yes	No	NBS-LRR disease resistance protein, putative, expressed	0.0089691
19098	106	5	50	9.18373	0.000168598	Filtered_Length_WO_husk	no	missense	exon	LOC_Os09g34190.1	11347486	qCDP9.3	1	No	No	acyl-coenzyme A thioesterase 10, mitochondrial precursor, putative, expressed	0.00896972
16360	140	6	17	9.17457	0.000169011	Filtered_Root_thickness	no	synonymous	intron	LOC_Os09g15420.1	10900709	qCDP9.1	2	No	No	NAD dependent epimerase/dehydratase family protein, putative, expressed	0.00897632
16359	140	6	17	9.17457	0.000169011	Filtered_Root_thickness	no	synonymous	intron	LOC_Os09g15420.1	10900708	qCDP9.1	2	No	No	NAD dependent epimerase/dehydratase family protein, putative, expressed	0.00897632
24926	112	4	54	9.14986	0.000169544	Lost_Root_length	no	synonymous	exon	LOC_Os12g28090.1	14763503	qCDP12.2	2	No	No	expressed protein	0.00899947
16361	140	7	16	9.1698	0.000169736	Filtered_Root_thickness	no	synonymous	intron	LOC_Os09g15420.1	10900710	qCDP9.1	2	No	No	NAD dependent epimerase/dehydratase family protein, putative, expressed	0.00900708
8796	58	99	4	9.17508	0.000169909	Filtered_Length_WO_husk	no	synonymous	intron	LOC_Os05g30340.1	6249612	qCDP5.1	2	No	No	expressed protein	0.00901373
26296	53	76	41	9.14675	0.000170019	Stress_Shoot_weight	no	synonymous	exon	LOC_Os12g41510.1	15174594	qCDP12.3	1	No	No	cysteine-rich receptor-like protein kinase 31 precursor, putative, expressed	0.00901698
27152	125	5	33	9.16573	0.000170358	Filtered_Shoot_length	no	synonymous	exon	LOC_Os12g41670.1	15178806	qCDP12.3	5	No	No	expressed protein	0.00902644
20339	93	4	76	9.1358	0.000170392	Width_WO_husk	no	synonymous	intron	LOC_Os10g34680.1	12338397	qCDP10.1	1	Yes	No	vacuolar protein sorting-associated protein 52, putative, expressed	0.00902644
20342	93	4	76	9.1358	0.000170392	Width_WO_husk	no	synonymous	intron	LOC_Os10g34680.1	12338400	qCDP10.1	1	Yes	No	vacuolar protein sorting-associated protein 52, putative, expressed	0.00902644
20336	93	4	76	9.1358	0.000170392	Width_WO_husk	no	synonymous	intron	LOC_Os10g34680.1	12338394	qCDP10.1	1	Yes	No	vacuolar protein sorting-associated protein 52, putative, expressed	0.00902644
16547	134	5	29	9.14965	0.000170474	Filtered_Shoot_thickness	no	synonymous	intron	LOC_Os09g15430.1	10901019	qCDP9.1	1	No	No	zinc finger family protein, putative, expressed	0.00902825
10269	59	4	110	9.12881	0.000171472	SES	no	synonymous	intron	LOC_Os06g35530.1	7535618	qCDP6.1	2	Yes	No	CGMC_GSK.8 - CGMC includes CDA, MAPK, GSK3, and CLKC kinases, expressed	0.00906301
10021	59	4	110	9.12881	0.000171472	SES	no	synonymous	exon	LOC_Os06g35470.1	7534078	qCDP6.1	1	No	No	L1P family of ribosomal proteins domain containing protein, expressed	0.00906301
10495	59	4	110	9.12881	0.000171472	SES	no	synonymous	intron	LOC_Os06g35590.1	7537039	qCDP6.1	2	No	No	reticuline oxidase-like protein precursor, putative, expressed	0.00906301
10508	59	4	110	9.12881	0.000171472	SES	no	synonymous	exon	LOC_Os06g35590.1	7537053	qCDP6.1	2	No	No	reticuline oxidase-like protein precursor, putative, expressed	0.00906301
10289	59	4	110	9.12881	0.000171472	SES	no	synonymous	intron	LOC_Os06g35530.1	7535638	qCDP6.1	2	Yes	No	CGMC_GSK.8 - CGMC includes CDA, MAPK, GSK3, and CLKC kinases, expressed	0.00906301
10285	59	4	110	9.12881	0.000171472	SES	no	synonymous	exon	LOC_Os06g35530.1	7535634	qCDP6.1	2	Yes	No	CGMC_GSK.8 - CGMC includes CDA, MAPK, GSK3, and CLKC kinases, expressed	0.00906301
10020	59	4	110	9.12881	0.000171472	SES	no	synonymous	intron	LOC_Os06g35470.1	7534077	qCDP6.1	1	No	No	L1P family of ribosomal proteins domain containing protein, expressed	0.00906301
336	126	5	32	9.15677	0.000171733	Filtered_Shoot_length	no	synonymous	exon	LOC_Os01g66110.1	1368126	qCDP1.1	1	No	No	methyltransferase, putative, expressed	0.00907077
19965	71	4	86	9.16296	0.000171765	Filtered_Length_WO_husk	no	synonymous	intron	LOC_Os09g34870.1	11353409	qCDP9.3	2	No	No	pentatricopeptide, putative, expressed	0.00907077
19964	71	4	86	9.16296	0.000171765	Filtered_Length_WO_husk	no	synonymous	intron	LOC_Os09g34870.1	11353408	qCDP9.3	2	No	No	pentatricopeptide, putative, expressed	0.00907077
19323	66	5	90	9.16089	0.000172084	Filtered_Length_WO_husk	no	synonymous	intron	LOC_Os09g34214.1	11348320	qCDP9.3	1	No	No	UDP-glucoronosyl and UDP-glucosyl transferase domain containing protein, expressed	0.00908506
5117	26	125	22	9.12339	0.000172312	Height_WO_husk	no	synonymous	intron	LOC_Os03g03540.1	2846871	qCDP3.1	1	No	No	no apical meristem protein, putative, expressed	0.00909036
26418	25	19	106	9.19337	0.000172991	Filtered_Stress_Chlorophyll_B	no	missense	exon	LOC_Os12g41600.2	15176322	qCDP12.3	1	No	No	OsSAUR57 - Auxin-responsive SAUR gene family member, expressed	0.00911998
26419	25	19	106	9.19337	0.000172991	Filtered_Stress_Chlorophyll_B	no	missense	exon	LOC_Os12g41600.2	15176322	qCDP12.3	1	No	No	OsSAUR57 - Auxin-responsive SAUR gene family member, expressed	0.00911998
12261	72	31	68	9.12432	0.000173045	Root_weight	no	synonymous	exon	LOC_Os07g36690.1	8907350	qCDP7.1	1	No	No	CSLF2 - cellulose synthase-like family F; beta1,3;1,4 glucan synthase, expressed	0.00912029
24930	119	4	40	9.14748	0.000173171	Filtered_Shoot_length	no	synonymous	intron	LOC_Os12g28090.1	14763508	qCDP12.2	2	No	No	expressed protein	0.00912433
16404	130	4	34	9.12911	0.000173656	Filtered_Shoot_thickness	no	synonymous	intron	LOC_Os09g15420.1	10900755	qCDP9.1	2	No	No	NAD dependent epimerase/dehydratase family protein, putative, expressed	0.00913803
16399	130	4	34	9.12911	0.000173656	Filtered_Shoot_thickness	no	synonymous	intron	LOC_Os09g15420.1	10900750	qCDP9.1	2	No	No	NAD dependent epimerase/dehydratase family protein, putative, expressed	0.00913803
16403	130	4	34	9.12911	0.000173656	Filtered_Shoot_thickness	no	synonymous	intron	LOC_Os09g15420.1	10900754	qCDP9.1	2	No	No	NAD dependent epimerase/dehydratase family protein, putative, expressed	0.00913803
18718	63	4	98	9.13349	0.000174383	Filtered_Shoot_K+	no	synonymous	intron	LOC_Os09g34160.1	11346398	qCDP9.3	5	No	No	resistance protein, putative, expressed	0.00917001
26305	38	91	42	9.1144	0.0001746	Shoot_weight	no	synonymous	exon	LOC_Os12g41510.1	15174611	qCDP12.3	1	No	No	cysteine-rich receptor-like protein kinase 31 precursor, putative, expressed	0.00917785
24930	124	5	41	9.11707	0.000174631	Lost_Root_length	no	synonymous	intron	LOC_Os12g28090.1	14763508	qCDP12.2	2	No	No	expressed protein	0.00917785
17066	129	10	31	9.11137	0.000175529	Stress_Shoot_weight	no	synonymous	intron	LOC_Os09g18470.1	11016006	qCDP9.2	1	No	No	oxidoreductase, 2OG-Fe oxygenase family protein, putative, expressed	0.00921818
3686	158	11	4	9.1028	0.000175547	Width_WO_husk	no	synonymous	intron	LOC_Os03g03370.1	2844310	qCDP3.1	2	No	No	fatty acid hydroxylase, putative, expressed	0.00921818
3727	158	11	4	9.1028	0.000175547	Width_WO_husk	no	synonymous	intron	LOC_Os03g03370.2	2844310	qCDP3.1	2	No	No	fatty acid hydroxylase, putative, expressed	0.00921818
26218	38	82	43	9.13111	0.000175734	Filtered_Shoot_length	no	missense	exon	LOC_Os12g41510.1	15174473	qCDP12.3	1	No	No	cysteine-rich receptor-like protein kinase 31 precursor, putative, expressed	0.00922517
5165	26	123	24	9.09573	0.000176671	Height_WO_husk	no	synonymous	exon	LOC_Os03g03540.1	2846921	qCDP3.1	1	No	No	no apical meristem protein, putative, expressed	0.00926413
26307	36	76	38	9.16685	0.000177118	Filtered_Stress_Chlorophyll_B	no	missense	exon	LOC_Os12g41510.1	15174613	qCDP12.3	1	No	No	cysteine-rich receptor-like protein kinase 31 precursor, putative, expressed	0.00928496
16764	128	4	31	9.12104	0.000177329	Filtered_Shoot_length	no	missense	exon	LOC_Os09g15530.1	10904252	qCDP9.1	5	No	No	expressed protein	0.00929129
20146	95	5	73	9.09156	0.000177338	Width_WO_husk	no	synonymous	intron	LOC_Os09g34910.1	11353856	qCDP9.3	1	No	No	DEAD-box ATP-dependent RNA helicase 7, putative, expressed	0.00929129
10634	46	15	110	9.09404	0.000177836	Shoot_weight	no	synonymous	exon	LOC_Os06g35670.2	7539322	qCDP6.1	5	No	No	expressed protein	0.00931214
10597	46	15	110	9.09404	0.000177836	Shoot_weight	no	synonymous	exon	LOC_Os06g35670.1	7539322	qCDP6.1	5	No	No	expressed protein	0.00931214
20537	80	4	87	9.08723	0.000178933	Root_length	no	synonymous	intron	LOC_Os10g34740.1	12339860	qCDP10.1	2	No	No	methyltransferase, putative, expressed	0.00936345
5234	14	4	155	9.08121	0.000179004	Width_WO_husk	no	synonymous	intron	LOC_Os03g03550.1	2847385	qCDP3.1	1	No	No	bZIP family transcription factor, putative, expressed	0.00936345
15520	124	4	32	9.12005	0.000179017	Filtered_Stress_Shoot_length	no	missense	exon	LOC_Os08g43370.1	10404162	qCDP8.1	9	Yes	No	6-phosphogluconolactonase, putative, expressed	0.00936345
21242	90	4	77	9.08403	0.00017945	Root_length	no	nonsense	exon	LOC_Os10g34960.1	12344280	qCDP10.1	5	No	No	ubiquitin family protein, putative, expressed	0.00938081
26945	121	6	36	9.10218	0.000180357	Filtered_Shoot_length	no	synonymous	exon	LOC_Os12g41650.3	15177776	qCDP12.3	1	Yes	No	helix-loop-helix DNA-binding domain containing protein, expressed	0.00942029
26781	121	6	36	9.10218	0.000180357	Filtered_Shoot_length	no	synonymous	intron	LOC_Os12g41650.4	15177776	qCDP12.3	1	Yes	No	helix-loop-helix DNA-binding domain containing protein, expressed	0.00942029
15479	124	4	32	9.11073	0.000180517	Filtered_Stress_Shoot_length	no	synonymous	intron	LOC_Os08g43360.2	10404066	qCDP8.1	5	No	No	RNA recognition motif containing protein, putative, expressed	0.00942335
15420	124	4	32	9.11073	0.000180517	Filtered_Stress_Shoot_length	no	synonymous	intron	LOC_Os08g43360.1	10404066	qCDP8.1	5	No	No	RNA recognition motif containing protein, putative, expressed	0.00942335
3657	13	5	155	9.07137	0.000180602	Width_WO_husk	no	synonymous	intron	LOC_Os03g03360.1	2844265	qCDP3.1	2	No	Yes	ribosomal protein L5, putative, expressed	0.00942512
10270	52	4	117	9.07079	0.000180696	SES	no	synonymous	intron	LOC_Os06g35530.1	7535619	qCDP6.1	2	Yes	No	CGMC_GSK.8 - CGMC includes CDA, MAPK, GSK3, and CLKC kinases, expressed	0.00942742
26307	40	82	41	9.09901	0.00018087	Filtered_Shoot_length	no	missense	exon	LOC_Os12g41510.1	15174613	qCDP12.3	1	No	No	cysteine-rich receptor-like protein kinase 31 precursor, putative, expressed	0.00942875
27082	125	6	32	9.09899	0.000180874	Filtered_Shoot_length	no	synonymous	intron	LOC_Os12g41670.1	15178736	qCDP12.3	5	No	No	expressed protein	0.00942875
27087	125	6	32	9.09899	0.000180874	Filtered_Shoot_length	no	synonymous	exon	LOC_Os12g41670.1	15178741	qCDP12.3	5	No	No	expressed protein	0.00942875
27064	125	24	14	9.09773	0.000181078	Filtered_Shoot_length	no	synonymous	intron	LOC_Os12g41670.1	15178718	qCDP12.3	5	No	No	expressed protein	0.00943675
26170	117	6	40	9.09633	0.000181307	Filtered_Shoot_length	no	missense	exon	LOC_Os12g41510.1	15174289	qCDP12.3	1	No	No	cysteine-rich receptor-like protein kinase 31 precursor, putative, expressed	0.00944603
11467	83	4	84	9.06939	0.000181837	Root_length	no	synonymous	intron	LOC_Os07g36570.1	8902215	qCDP7.1	2	No	No	KI domain interacting kinase 1, putative, expressed	0.00946043
11466	83	4	84	9.06939	0.000181837	Root_length	no	synonymous	intron	LOC_Os07g36570.1	8902214	qCDP7.1	2	No	No	KI domain interacting kinase 1, putative, expressed	0.00946043
27452	121	4	38	9.09156	0.000182086	Filtered_Shoot_length	no	synonymous	intron	LOC_Os12g41690.1	15179294	qCDP12.3	1	No	No	membrane associated DUF588 domain containing protein, putative, expressed	0.00946599
27453	121	4	38	9.09156	0.000182086	Filtered_Shoot_length	no	synonymous	intron	LOC_Os12g41690.1	15179295	qCDP12.3	1	No	No	membrane associated DUF588 domain containing protein, putative, expressed	0.00946599
27231	125	5	33	9.09149	0.000182097	Filtered_Shoot_length	no	synonymous	intron	LOC_Os12g41680.1	15179048	qCDP12.3	1	No	No	No apical meristem protein, putative, expressed	0.00946599
9963	119	5	49	9.06163	0.000182198	SES	no	synonymous	intron	LOC_Os06g35470.1	7534020	qCDP6.1	1	No	No	L1P family of ribosomal proteins domain containing protein, expressed	0.00946862
17499	103	9	58	9.06936	0.000182307	Lost_Root_length	no	missense	exon	LOC_Os09g19160.1	11025919	qCDP9.2	2	No	No	serine/threonine-protein kinase, putative, expressed	0.00947164
16856	128	4	31	9.08805	0.000182659	Filtered_Shoot_length	no	synonymous	intron	LOC_Os09g15540.1	10904381	qCDP9.1	1	No	No	OsFBX312 - F-box domain containing protein, expressed	0.00947287
16862	128	4	31	9.08805	0.000182659	Filtered_Shoot_length	no	synonymous	intron	LOC_Os09g15540.1	10904387	qCDP9.1	1	No	No	OsFBX312 - F-box domain containing protein, expressed	0.00947287
16861	128	4	31	9.08805	0.000182659	Filtered_Shoot_length	no	synonymous	intron	LOC_Os09g15540.1	10904386	qCDP9.1	1	No	No	OsFBX312 - F-box domain containing protein, expressed	0.00947287
16860	128	4	31	9.08805	0.000182659	Filtered_Shoot_length	no	synonymous	intron	LOC_Os09g15540.1	10904385	qCDP9.1	1	No	No	OsFBX312 - F-box domain containing protein, expressed	0.00947287
16857	128	4	31	9.08805	0.000182659	Filtered_Shoot_length	no	synonymous	intron	LOC_Os09g15540.1	10904382	qCDP9.1	1	No	No	OsFBX312 - F-box domain containing protein, expressed	0.00947287
27073	125	5	33	9.08757	0.000182738	Filtered_Shoot_length	no	synonymous	intron	LOC_Os12g41670.1	15178727	qCDP12.3	5	No	No	expressed protein	0.00947287
27071	125	5	33	9.08757	0.000182738	Filtered_Shoot_length	no	synonymous	intron	LOC_Os12g41670.1	15178725	qCDP12.3	5	No	No	expressed protein	0.00947287
10620	130	17	24	9.06067	0.000183274	Shoot_weight	no	synonymous	intron	LOC_Os06g35670.2	7539300	qCDP6.1	5	No	No	expressed protein	0.00949272
10583	130	17	24	9.06067	0.000183274	Shoot_weight	no	synonymous	intron	LOC_Os06g35670.1	7539300	qCDP6.1	5	No	No	expressed protein	0.00949272
19991	80	8	85	9.05396	0.000183467	Width_WO_husk	no	synonymous	exon	LOC_Os09g34880.1	11353451	qCDP9.3	2	No	No	basic region leucine zipper domain containing protein, expressed	0.00950006
20182	88	4	68	9.08771	0.000184281	Filtered_Lost_Root_thickness	no	synonymous	intron	LOC_Os09g34920.1	11353982	qCDP9.3	1	No	No	glycosyl hydrolase family 29, putative, expressed	0.00953842
25426	77	6	78	9.08432	0.00018431	Filtered_Length_WO_husk	no	synonymous	intron	LOC_Os12g28260.1	14769859	qCDP12.2	1	Yes	No	cyclic nucleotide-gated ion channel, putative, expressed	0.00953842
25920	31	45	74	9.11957	0.000184725	Filtered_Stress_Chlorophyll_B	no	synonymous	exon	LOC_Os12g41490.1	15173805	qCDP12.3	2	No	No	cysteine-rich receptor-like protein kinase 8 precursor, putative, expressed	0.00955722
16872	68	6	89	9.07238	0.000185248	Filtered_Shoot_length	no	missense	exon	LOC_Os09g15570.1	10905142	qCDP9.1	2	No	No	OsFBX315 - F-box domain containing protein, expressed	0.0095701
17120	106	45	9	9.08163	0.000185287	Filtered_Stress_Shoot_length	no	synonymous	intron	LOC_Os09g18470.1	11016059	qCDP9.2	1	No	No	oxidoreductase, 2OG-Fe oxygenase family protein, putative, expressed	0.0095701
5681	76	5	79	9.08148	0.000185312	Filtered_Stress_Shoot_length	no	synonymous	intron	LOC_Os03g03720.2	2848804	qCDP3.1	1	Yes	Yes	glyceraldehyde-3-phosphate dehydrogenase, putative, expressed	0.0095701
5651	76	5	79	9.08148	0.000185312	Filtered_Stress_Shoot_length	no	synonymous	intron	LOC_Os03g03720.1	2848804	qCDP3.1	1	Yes	Yes	glyceraldehyde-3-phosphate dehydrogenase, putative, expressed	0.0095701
16401	142	6	15	9.07029	0.000185597	Filtered_Root_thickness	no	synonymous	intron	LOC_Os09g15420.1	10900752	qCDP9.1	2	No	No	NAD dependent epimerase/dehydratase family protein, putative, expressed	0.00957547
27730	121	4	38	9.06692	0.000186158	Filtered_Shoot_length	no	synonymous	exon	LOC_Os12g41710.1	15179745	qCDP12.3	2	No	No	Protein kinase domain containing protein, expressed	0.00957547
27868	121	4	38	9.06692	0.000186158	Filtered_Shoot_length	no	synonymous	exon	LOC_Os12g41710.2	15179745	qCDP12.3	2	No	No	Protein kinase domain containing protein, expressed	0.00957547
26298	126	7	30	9.06653	0.000186224	Filtered_Shoot_length	no	missense	exon	LOC_Os12g41510.1	15174597	qCDP12.3	1	No	No	cysteine-rich receptor-like protein kinase 31 precursor, putative, expressed	0.00957619
336	109	5	30	9.13123	0.000186618	Filtered_Stress_Chlorophyll_A	no	synonymous	exon	LOC_Os01g66110.1	1368126	qCDP1.1	1	No	No	methyltransferase, putative, expressed	0.00958932
171	123	4	17	9.12724	0.000187278	Filtered_Stress_Chlorophyll_A	no	synonymous	intron	LOC_Os01g66060.1	1366842	qCDP1.1	3	No	No	expressed protein	0.00961679
20149	94	6	73	9.02858	0.000187725	Width_WO_husk	no	synonymous	intron	LOC_Os09g34910.1	11353859	qCDP9.3	1	No	No	DEAD-box ATP-dependent RNA helicase 7, putative, expressed	0.00962942
5685	76	6	78	9.06606	0.000187892	Filtered_Stress_Shoot_length	no	synonymous	intron	LOC_Os03g03720.2	2848808	qCDP3.1	1	Yes	Yes	glyceraldehyde-3-phosphate dehydrogenase, putative, expressed	0.00963271
5655	76	6	78	9.06606	0.000187892	Filtered_Stress_Shoot_length	no	synonymous	intron	LOC_Os03g03720.1	2848808	qCDP3.1	1	Yes	Yes	glyceraldehyde-3-phosphate dehydrogenase, putative, expressed	0.00963271
26419	24	18	102	9.12194	0.000188159	Filtered_Stress_Chlorophyll_A	no	missense	exon	LOC_Os12g41600.2	15176322	qCDP12.3	1	No	No	OsSAUR57 - Auxin-responsive SAUR gene family member, expressed	0.00963843
26418	24	18	102	9.12194	0.000188159	Filtered_Stress_Chlorophyll_A	no	missense	exon	LOC_Os12g41600.2	15176322	qCDP12.3	1	No	No	OsSAUR57 - Auxin-responsive SAUR gene family member, expressed	0.00963843
17110	115	41	4	9.06324	0.000188367	Filtered_Stress_Shoot_length	no	synonymous	intron	LOC_Os09g18470.1	11016049	qCDP9.2	1	No	No	oxidoreductase, 2OG-Fe oxygenase family protein, putative, expressed	0.00964644
27569	131	7	32	9.02247	0.000190185	Stress_Shoot_weight	no	synonymous	intron	LOC_Os12g41700.1	15179499	qCDP12.3	1	Yes	No	LSD1 zinc finger domain containing protein, expressed	0.00972704
157	33	4	136	9.01407	0.000190203	Height_WO_husk	no	synonymous	intron	LOC_Os01g66050.1	1366768	qCDP1.1	2	No	No	wound-responsive family protein, putative, expressed	0.00972704
10785	92	10	69	9.01227	0.00019146	Shoot_weight	no	synonymous	exon	LOC_Os06g35740.1	7540598	qCDP6.1	1	No	No	expressed protein	0.00977793
16547	136	5	29	9.01202	0.000191988	Lost_Shoot_weight	no	synonymous	intron	LOC_Os09g15430.1	10901019	qCDP9.1	1	No	No	zinc finger family protein, putative, expressed	0.00979683
16311	136	5	30	9.00108	0.000193405	Shoot_weight	no	synonymous	intron	LOC_Os09g15420.1	10900658	qCDP9.1	2	No	No	NAD dependent epimerase/dehydratase family protein, putative, expressed	0.00985021
26306	51	82	28	9.02844	0.000193786	Filtered_Length_WO_husk	no	missense	exon	LOC_Os12g41510.1	15174612	qCDP12.3	1	No	No	cysteine-rich receptor-like protein kinase 31 precursor, putative, expressed	0.00985938
26247	37	87	39	9.02216	0.000193797	Filtered_Shoot_length	no	nonsense	exon	LOC_Os12g41510.1	15174504	qCDP12.3	1	No	No	cysteine-rich receptor-like protein kinase 31 precursor, putative, expressed	0.00985938
26249	37	87	39	9.02216	0.000193797	Filtered_Shoot_length	no	missense	exon	LOC_Os12g41510.1	15174506	qCDP12.3	1	No	No	cysteine-rich receptor-like protein kinase 31 precursor, putative, expressed	0.00985938
10525	121	6	43	8.99633	0.000194727	Stress_Shoot_weight	no	synonymous	intron	LOC_Os06g35630.1	7537819	qCDP6.1	2	No	No	reticuline oxidase-like protein precursor, putative, expressed	0.00989858
10526	121	6	43	8.99633	0.000194727	Stress_Shoot_weight	no	synonymous	intron	LOC_Os06g35630.1	7537819	qCDP6.1	2	No	No	reticuline oxidase-like protein precursor, putative, expressed	0.00989858
12408	112	8	50	8.99189	0.000195509	Stress_Shoot_Na+	no	synonymous	intron	LOC_Os07g36740.1	8908612	qCDP7.1	2	Yes	No	CSLF4 - cellulose synthase-like family F; beta1,3;1,4 glucan synthase, expressed	0.0099329
27765	121	4	38	9.009	0.000196104	Filtered_Shoot_length	no	synonymous	intron	LOC_Os12g41710.1	15179788	qCDP12.3	2	No	No	Protein kinase domain containing protein, expressed	0.00994684
26596	121	4	38	9.009	0.000196104	Filtered_Shoot_length	no	synonymous	intron	LOC_Os12g41620.1	15177014	qCDP12.3	1	No	No	WD domain, G-beta repeat domain containing protein, expressed	0.00994684
27467	121	4	38	9.009	0.000196104	Filtered_Shoot_length	no	synonymous	intron	LOC_Os12g41690.1	15179308	qCDP12.3	1	No	No	membrane associated DUF588 domain containing protein, putative, expressed	0.00994684
27705	121	4	38	9.009	0.000196104	Filtered_Shoot_length	no	synonymous	intron	LOC_Os12g41710.1	15179722	qCDP12.3	2	No	No	Protein kinase domain containing protein, expressed	0.00994684
27843	121	4	38	9.009	0.000196104	Filtered_Shoot_length	no	synonymous	intron	LOC_Os12g41710.2	15179722	qCDP12.3	2	No	No	Protein kinase domain containing protein, expressed	0.00994684
27903	121	4	38	9.009	0.000196104	Filtered_Shoot_length	no	synonymous	intron	LOC_Os12g41710.2	15179788	qCDP12.3	2	No	No	Protein kinase domain containing protein, expressed	0.00994684
10312	59	5	109	8.97637	0.000196799	SES	no	synonymous	intron	LOC_Os06g35530.1	7535667	qCDP6.1	2	Yes	No	CGMC_GSK.8 - CGMC includes CDA, MAPK, GSK3, and CLKC kinases, expressed	0.00996853
