# Supplementary material for: Novel QTLs for salinity tolerance revealed by genome-wide association studies of biomass, chlorophyll and tissue ion content in 176 rice landraces from Bangladesh
Source: PLoS One. 2021 Nov 5;16(11):e0259456. doi: 10.1371/journal.pone.0259456 (PMC8570475; doi:10.1371/journal.pone.0259456)
Supplement: S14 Table — (XLSX) [file pone.0259456.s022.xlsx]

## Sheet: S14 Table Table Students t test
Supplementary table 14. Results of student's t test carried out for all markers within candidate gene regions.
MID	AA	aa	t statistic	p value	Trait	Frameshift	Effect	Site	Transcript	ID	QTL	Expression cluster	Functionally annotated	Outlier in expression	annotation	FDR adjusted p value
10352	56	101	7.39174	8.4597e-12	Filtered_Shoot_length	no	synonymous	intron	LOC_Os06g35540.1	7535779	qCDP6.1	5	No	No	aminotransferase, classes I and II, domain containing protein, expressed	7.73544e-07
10107	56	102	7.35129	1.03703e-11	Filtered_Shoot_length	no	synonymous	intron	LOC_Os06g35490.1	7534673	qCDP6.1	4	No	No	peroxidase precursor, putative, expressed	7.73544e-07
10323	63	95	7.30171	1.36538e-11	Filtered_Shoot_length	no	synonymous	intron	LOC_Os06g35530.1	7535678	qCDP6.1	2	Yes	No	CGMC_GSK.8 - CGMC includes CDA, MAPK, GSK3, and CLKC kinases, expressed	7.73544e-07
10341	56	102	7.26494	1.67339e-11	Filtered_Shoot_length	no	synonymous	intron	LOC_Os06g35540.1	7535768	qCDP6.1	5	No	No	aminotransferase, classes I and II, domain containing protein, expressed	7.73544e-07
10143	56	104	7.20192	2.279e-11	Filtered_Shoot_length	no	synonymous	intron	LOC_Os06g35520.1	7535176	qCDP6.1	1	Yes	No	peroxidase precursor, putative, expressed	7.73544e-07
10107	56	99	7.16464	3.0834e-11	Filtered_Stress_Shoot_length	no	synonymous	intron	LOC_Os06g35490.1	7534673	qCDP6.1	4	No	No	peroxidase precursor, putative, expressed	7.73544e-07
10409	56	103	7.14827	3.12125e-11	Filtered_Shoot_length	no	synonymous	exon	LOC_Os06g35560.1	7536276	qCDP6.1	1	No	No	reticuline oxidase-like protein precursor, putative, expressed	7.73544e-07
10143	56	101	7.12444	3.69439e-11	Filtered_Stress_Shoot_length	no	synonymous	intron	LOC_Os06g35520.1	7535176	qCDP6.1	1	Yes	No	peroxidase precursor, putative, expressed	7.73544e-07
10589	127	38	7.09648	3.72506e-11	Width_WO_husk	no	synonymous	intron	LOC_Os06g35670.1	7539310	qCDP6.1	5	No	No	expressed protein	7.73544e-07
10626	127	38	7.09648	3.72506e-11	Width_WO_husk	no	synonymous	intron	LOC_Os06g35670.2	7539310	qCDP6.1	5	No	No	expressed protein	7.73544e-07
10352	56	97	7.12952	3.88533e-11	Filtered_Stress_Shoot_length	no	synonymous	intron	LOC_Os06g35540.1	7535779	qCDP6.1	5	No	No	aminotransferase, classes I and II, domain containing protein, expressed	7.73544e-07
10351	56	102	7.09918	4.16219e-11	Filtered_Shoot_length	no	synonymous	intron	LOC_Os06g35540.1	7535778	qCDP6.1	5	No	No	aminotransferase, classes I and II, domain containing protein, expressed	7.73544e-07
10339	56	102	7.09857	4.17605e-11	Filtered_Shoot_length	no	synonymous	intron	LOC_Os06g35540.1	7535766	qCDP6.1	5	No	No	aminotransferase, classes I and II, domain containing protein, expressed	7.73544e-07
10488	56	105	7.07941	4.39051e-11	Filtered_Shoot_length	no	synonymous	intron	LOC_Os06g35590.1	7537032	qCDP6.1	2	No	No	reticuline oxidase-like protein precursor, putative, expressed	7.73544e-07
10487	56	105	7.07941	4.39051e-11	Filtered_Shoot_length	no	synonymous	intron	LOC_Os06g35590.1	7537031	qCDP6.1	2	No	No	reticuline oxidase-like protein precursor, putative, expressed	7.73544e-07
10275	56	105	7.07941	4.39051e-11	Filtered_Shoot_length	no	synonymous	intron	LOC_Os06g35530.1	7535624	qCDP6.1	2	Yes	No	CGMC_GSK.8 - CGMC includes CDA, MAPK, GSK3, and CLKC kinases, expressed	7.73544e-07
10406	56	105	7.07941	4.39051e-11	Filtered_Shoot_length	no	synonymous	exon	LOC_Os06g35560.1	7536273	qCDP6.1	1	No	No	reticuline oxidase-like protein precursor, putative, expressed	7.73544e-07
9958	56	105	7.07941	4.39051e-11	Filtered_Shoot_length	no	synonymous	intron	LOC_Os06g35470.1	7534014	qCDP6.1	1	No	No	L1P family of ribosomal proteins domain containing protein, expressed	7.73544e-07
10491	105	56	-7.07941	4.39051e-11	Filtered_Shoot_length	no	synonymous	intron	LOC_Os06g35590.1	7537035	qCDP6.1	2	No	No	reticuline oxidase-like protein precursor, putative, expressed	7.73544e-07
10263	56	102	7.08482	4.50192e-11	Filtered_Shoot_length	no	synonymous	intron	LOC_Os06g35530.1	7535612	qCDP6.1	2	Yes	No	CGMC_GSK.8 - CGMC includes CDA, MAPK, GSK3, and CLKC kinases, expressed	7.73544e-07
10164	56	103	7.08017	4.5335e-11	Filtered_Shoot_length	no	synonymous	intron	LOC_Os06g35524.1	7535380	qCDP6.1	1	No	No	expressed protein	7.73544e-07
10312	56	102	7.08087	4.60012e-11	Filtered_Shoot_length	no	synonymous	intron	LOC_Os06g35530.1	7535667	qCDP6.1	2	Yes	No	CGMC_GSK.8 - CGMC includes CDA, MAPK, GSK3, and CLKC kinases, expressed	7.73544e-07
9967	56	104	7.05628	5.07373e-11	Filtered_Shoot_length	no	synonymous	intron	LOC_Os06g35470.1	7534024	qCDP6.1	1	No	No	L1P family of ribosomal proteins domain containing protein, expressed	7.73544e-07
10369	56	104	7.05628	5.07373e-11	Filtered_Shoot_length	no	synonymous	intron	LOC_Os06g35540.1	7535796	qCDP6.1	5	No	No	aminotransferase, classes I and II, domain containing protein, expressed	7.73544e-07
10317	56	104	7.05628	5.07373e-11	Filtered_Shoot_length	no	synonymous	intron	LOC_Os06g35530.1	7535672	qCDP6.1	2	Yes	No	CGMC_GSK.8 - CGMC includes CDA, MAPK, GSK3, and CLKC kinases, expressed	7.73544e-07
10349	56	104	7.05628	5.07373e-11	Filtered_Shoot_length	no	synonymous	exon	LOC_Os06g35540.1	7535776	qCDP6.1	5	No	No	aminotransferase, classes I and II, domain containing protein, expressed	7.73544e-07
10131	56	104	7.05628	5.07373e-11	Filtered_Shoot_length	no	synonymous	exon	LOC_Os06g35490.1	7534698	qCDP6.1	4	No	No	peroxidase precursor, putative, expressed	7.73544e-07
10414	56	104	7.05628	5.07373e-11	Filtered_Shoot_length	no	missense	exon	LOC_Os06g35560.1	7536282	qCDP6.1	1	No	No	reticuline oxidase-like protein precursor, putative, expressed	7.73544e-07
10110	56	104	7.05628	5.07373e-11	Filtered_Shoot_length	no	synonymous	intron	LOC_Os06g35490.1	7534676	qCDP6.1	4	No	No	peroxidase precursor, putative, expressed	7.73544e-07
10288	56	101	7.05806	5.30675e-11	Filtered_Shoot_length	no	synonymous	intron	LOC_Os06g35530.1	7535637	qCDP6.1	2	Yes	No	CGMC_GSK.8 - CGMC includes CDA, MAPK, GSK3, and CLKC kinases, expressed	7.73544e-07
10268	56	103	7.04702	5.43356e-11	Filtered_Shoot_length	no	synonymous	intron	LOC_Os06g35530.1	7535617	qCDP6.1	2	Yes	No	CGMC_GSK.8 - CGMC includes CDA, MAPK, GSK3, and CLKC kinases, expressed	7.73544e-07
10293	56	99	7.05945	5.46758e-11	Filtered_Stress_Shoot_length	no	synonymous	intron	LOC_Os06g35530.1	7535642	qCDP6.1	2	Yes	No	CGMC_GSK.8 - CGMC includes CDA, MAPK, GSK3, and CLKC kinases, expressed	7.73544e-07
9953	56	104	7.03251	5.77714e-11	Filtered_Shoot_length	no	synonymous	intron	LOC_Os06g35470.1	7534009	qCDP6.1	1	No	No	L1P family of ribosomal proteins domain containing protein, expressed	7.73544e-07
10023	56	104	7.03251	5.77714e-11	Filtered_Shoot_length	no	synonymous	intron	LOC_Os06g35470.1	7534080	qCDP6.1	1	No	No	L1P family of ribosomal proteins domain containing protein, expressed	7.73544e-07
10278	56	104	7.03251	5.77714e-11	Filtered_Shoot_length	no	missense	exon	LOC_Os06g35530.1	7535627	qCDP6.1	2	Yes	No	CGMC_GSK.8 - CGMC includes CDA, MAPK, GSK3, and CLKC kinases, expressed	7.73544e-07
10379	56	102	7.03669	5.85299e-11	Filtered_Shoot_length	no	synonymous	intron	LOC_Os06g35540.1	7535806	qCDP6.1	5	No	No	aminotransferase, classes I and II, domain containing protein, expressed	7.73544e-07
10378	56	102	7.03669	5.85299e-11	Filtered_Shoot_length	no	synonymous	intron	LOC_Os06g35540.1	7535805	qCDP6.1	5	No	No	aminotransferase, classes I and II, domain containing protein, expressed	7.73544e-07
10056	56	104	7.02523	6.01133e-11	Filtered_Shoot_length	no	synonymous	intron	LOC_Os06g35470.1	7534115	qCDP6.1	1	No	No	L1P family of ribosomal proteins domain containing protein, expressed	7.73544e-07
10334	56	103	7.02766	6.03848e-11	Filtered_Shoot_length	no	synonymous	intron	LOC_Os06g35540.1	7535761	qCDP6.1	5	No	No	aminotransferase, classes I and II, domain containing protein, expressed	7.73544e-07
10341	56	99	7.03556	6.22386e-11	Filtered_Stress_Shoot_length	no	synonymous	intron	LOC_Os06g35540.1	7535768	qCDP6.1	5	No	No	aminotransferase, classes I and II, domain containing protein, expressed	7.73544e-07
10508	56	103	7.00916	6.67842e-11	Filtered_Shoot_length	no	synonymous	exon	LOC_Os06g35590.1	7537053	qCDP6.1	2	No	No	reticuline oxidase-like protein precursor, putative, expressed	7.73544e-07
10021	56	103	7.00916	6.67842e-11	Filtered_Shoot_length	no	synonymous	exon	LOC_Os06g35470.1	7534078	qCDP6.1	1	No	No	L1P family of ribosomal proteins domain containing protein, expressed	7.73544e-07
10289	56	103	7.00916	6.67842e-11	Filtered_Shoot_length	no	synonymous	intron	LOC_Os06g35530.1	7535638	qCDP6.1	2	Yes	No	CGMC_GSK.8 - CGMC includes CDA, MAPK, GSK3, and CLKC kinases, expressed	7.73544e-07
10495	56	103	7.00916	6.67842e-11	Filtered_Shoot_length	no	synonymous	intron	LOC_Os06g35590.1	7537039	qCDP6.1	2	No	No	reticuline oxidase-like protein precursor, putative, expressed	7.73544e-07
10020	56	103	7.00916	6.67842e-11	Filtered_Shoot_length	no	synonymous	intron	LOC_Os06g35470.1	7534077	qCDP6.1	1	No	No	L1P family of ribosomal proteins domain containing protein, expressed	7.73544e-07
10269	56	103	7.00916	6.67842e-11	Filtered_Shoot_length	no	synonymous	intron	LOC_Os06g35530.1	7535618	qCDP6.1	2	Yes	No	CGMC_GSK.8 - CGMC includes CDA, MAPK, GSK3, and CLKC kinases, expressed	7.73544e-07
10285	56	103	7.00916	6.67842e-11	Filtered_Shoot_length	no	synonymous	exon	LOC_Os06g35530.1	7535634	qCDP6.1	2	Yes	No	CGMC_GSK.8 - CGMC includes CDA, MAPK, GSK3, and CLKC kinases, expressed	7.73544e-07
10491	102	56	-7.00679	6.88659e-11	Filtered_Stress_Shoot_length	no	synonymous	intron	LOC_Os06g35590.1	7537035	qCDP6.1	2	No	No	reticuline oxidase-like protein precursor, putative, expressed	7.73544e-07
10488	56	102	7.00679	6.88659e-11	Filtered_Stress_Shoot_length	no	synonymous	intron	LOC_Os06g35590.1	7537032	qCDP6.1	2	No	No	reticuline oxidase-like protein precursor, putative, expressed	7.73544e-07
10487	56	102	7.00679	6.88659e-11	Filtered_Stress_Shoot_length	no	synonymous	intron	LOC_Os06g35590.1	7537031	qCDP6.1	2	No	No	reticuline oxidase-like protein precursor, putative, expressed	7.73544e-07
10275	56	102	7.00679	6.88659e-11	Filtered_Stress_Shoot_length	no	synonymous	intron	LOC_Os06g35530.1	7535624	qCDP6.1	2	Yes	No	CGMC_GSK.8 - CGMC includes CDA, MAPK, GSK3, and CLKC kinases, expressed	7.73544e-07
9958	56	102	7.00679	6.88659e-11	Filtered_Stress_Shoot_length	no	synonymous	intron	LOC_Os06g35470.1	7534014	qCDP6.1	1	No	No	L1P family of ribosomal proteins domain containing protein, expressed	7.73544e-07
10342	56	103	7.00071	6.99264e-11	Filtered_Shoot_length	no	synonymous	intron	LOC_Os06g35540.1	7535769	qCDP6.1	5	No	No	aminotransferase, classes I and II, domain containing protein, expressed	7.73544e-07
10497	113	45	-6.9907	7.51546e-11	Filtered_Shoot_length	no	synonymous	intron	LOC_Os06g35590.1	7537041	qCDP6.1	2	No	No	reticuline oxidase-like protein precursor, putative, expressed	7.73544e-07
9969	55	104	6.97777	7.92118e-11	Filtered_Shoot_length	no	synonymous	intron	LOC_Os06g35470.1	7534026	qCDP6.1	1	No	No	L1P family of ribosomal proteins domain containing protein, expressed	7.73544e-07
10293	56	102	6.97688	8.10039e-11	Filtered_Shoot_length	no	synonymous	intron	LOC_Os06g35530.1	7535642	qCDP6.1	2	Yes	No	CGMC_GSK.8 - CGMC includes CDA, MAPK, GSK3, and CLKC kinases, expressed	7.73544e-07
10339	56	98	6.99003	8.11018e-11	Filtered_Stress_Shoot_length	no	synonymous	intron	LOC_Os06g35540.1	7535766	qCDP6.1	5	No	No	aminotransferase, classes I and II, domain containing protein, expressed	7.73544e-07
10278	56	101	6.97	8.55803e-11	Filtered_Stress_Shoot_length	no	missense	exon	LOC_Os06g35530.1	7535627	qCDP6.1	2	Yes	No	CGMC_GSK.8 - CGMC includes CDA, MAPK, GSK3, and CLKC kinases, expressed	7.73544e-07
10023	56	101	6.97	8.55803e-11	Filtered_Stress_Shoot_length	no	synonymous	intron	LOC_Os06g35470.1	7534080	qCDP6.1	1	No	No	L1P family of ribosomal proteins domain containing protein, expressed	7.73544e-07
9953	56	101	6.97	8.55803e-11	Filtered_Stress_Shoot_length	no	synonymous	intron	LOC_Os06g35470.1	7534009	qCDP6.1	1	No	No	L1P family of ribosomal proteins domain containing protein, expressed	7.73544e-07
10288	56	98	6.97913	8.60087e-11	Filtered_Stress_Shoot_length	no	synonymous	intron	LOC_Os06g35530.1	7535637	qCDP6.1	2	Yes	No	CGMC_GSK.8 - CGMC includes CDA, MAPK, GSK3, and CLKC kinases, expressed	7.73544e-07
10408	56	103	6.9604	8.70443e-11	Filtered_Shoot_length	no	missense	exon	LOC_Os06g35560.1	7536275	qCDP6.1	1	No	No	reticuline oxidase-like protein precursor, putative, expressed	7.73544e-07
10266	56	102	6.95915	8.91706e-11	Filtered_Shoot_length	no	synonymous	intron	LOC_Os06g35530.1	7535615	qCDP6.1	2	Yes	No	CGMC_GSK.8 - CGMC includes CDA, MAPK, GSK3, and CLKC kinases, expressed	7.73544e-07
10209	56	101	6.9528	9.392e-11	Filtered_Shoot_length	no	synonymous	intron	LOC_Os06g35524.1	7535441	qCDP6.1	1	No	No	expressed protein	7.73544e-07
10056	56	101	6.95206	9.42969e-11	Filtered_Stress_Shoot_length	no	synonymous	intron	LOC_Os06g35470.1	7534115	qCDP6.1	1	No	No	L1P family of ribosomal proteins domain containing protein, expressed	7.73544e-07
10406	56	101	6.95136	9.46578e-11	Filtered_Stress_Shoot_length	no	synonymous	exon	LOC_Os06g35560.1	7536273	qCDP6.1	1	No	No	reticuline oxidase-like protein precursor, putative, expressed	7.73544e-07
10076	56	102	6.94484	9.63508e-11	Filtered_Shoot_length	no	missense	exon	LOC_Os06g35480.1	7534189	qCDP6.1	2	No	No	peroxidase precursor, putative, expressed	7.73544e-07
10075	56	102	6.94484	9.63508e-11	Filtered_Shoot_length	no	missense	exon	LOC_Os06g35480.1	7534188	qCDP6.1	2	No	No	peroxidase precursor, putative, expressed	7.73544e-07
10300	55	103	6.94443	9.65667e-11	Filtered_Shoot_length	no	synonymous	intron	LOC_Os06g35530.1	7535649	qCDP6.1	2	Yes	No	CGMC_GSK.8 - CGMC includes CDA, MAPK, GSK3, and CLKC kinases, expressed	7.73544e-07
10164	56	100	6.95011	9.69985e-11	Filtered_Stress_Shoot_length	no	synonymous	intron	LOC_Os06g35524.1	7535380	qCDP6.1	1	No	No	expressed protein	7.73544e-07
9957	56	102	6.94137	9.8179e-11	Filtered_Shoot_length	no	synonymous	intron	LOC_Os06g35470.1	7534013	qCDP6.1	1	No	No	L1P family of ribosomal proteins domain containing protein, expressed	7.73544e-07
10414	56	101	6.94092	1.00147e-10	Filtered_Stress_Shoot_length	no	missense	exon	LOC_Os06g35560.1	7536282	qCDP6.1	1	No	No	reticuline oxidase-like protein precursor, putative, expressed	7.73544e-07
10131	56	101	6.94092	1.00147e-10	Filtered_Stress_Shoot_length	no	synonymous	exon	LOC_Os06g35490.1	7534698	qCDP6.1	4	No	No	peroxidase precursor, putative, expressed	7.73544e-07
10349	56	101	6.94092	1.00147e-10	Filtered_Stress_Shoot_length	no	synonymous	exon	LOC_Os06g35540.1	7535776	qCDP6.1	5	No	No	aminotransferase, classes I and II, domain containing protein, expressed	7.73544e-07
10317	56	101	6.94092	1.00147e-10	Filtered_Stress_Shoot_length	no	synonymous	intron	LOC_Os06g35530.1	7535672	qCDP6.1	2	Yes	No	CGMC_GSK.8 - CGMC includes CDA, MAPK, GSK3, and CLKC kinases, expressed	7.73544e-07
9967	56	101	6.94092	1.00147e-10	Filtered_Stress_Shoot_length	no	synonymous	intron	LOC_Os06g35470.1	7534024	qCDP6.1	1	No	No	L1P family of ribosomal proteins domain containing protein, expressed	7.73544e-07
10369	56	101	6.94092	1.00147e-10	Filtered_Stress_Shoot_length	no	synonymous	intron	LOC_Os06g35540.1	7535796	qCDP6.1	5	No	No	aminotransferase, classes I and II, domain containing protein, expressed	7.73544e-07
10110	56	101	6.94092	1.00147e-10	Filtered_Stress_Shoot_length	no	synonymous	intron	LOC_Os06g35490.1	7534676	qCDP6.1	4	No	No	peroxidase precursor, putative, expressed	7.73544e-07
9970	56	102	6.93661	1.00735e-10	Filtered_Shoot_length	no	synonymous	intron	LOC_Os06g35470.1	7534027	qCDP6.1	1	No	No	L1P family of ribosomal proteins domain containing protein, expressed	7.73544e-07
10372	56	102	6.93661	1.00735e-10	Filtered_Shoot_length	no	synonymous	intron	LOC_Os06g35540.1	7535799	qCDP6.1	5	No	No	aminotransferase, classes I and II, domain containing protein, expressed	7.73544e-07
15534	139	33	6.89408	1.0164e-10	Width_WO_husk	no	synonymous	intron	LOC_Os08g43370.1	10404176	qCDP8.1	9	Yes	No	6-phosphogluconolactonase, putative, expressed	7.73544e-07
10379	56	99	6.94341	1.02375e-10	Filtered_Stress_Shoot_length	no	synonymous	intron	LOC_Os06g35540.1	7535806	qCDP6.1	5	No	No	aminotransferase, classes I and II, domain containing protein, expressed	7.73544e-07
10378	56	99	6.94341	1.02375e-10	Filtered_Stress_Shoot_length	no	synonymous	intron	LOC_Os06g35540.1	7535805	qCDP6.1	5	No	No	aminotransferase, classes I and II, domain containing protein, expressed	7.73544e-07
10329	55	103	6.93115	1.03755e-10	Filtered_Shoot_length	no	synonymous	intron	LOC_Os06g35530.1	7535685	qCDP6.1	2	Yes	No	CGMC_GSK.8 - CGMC includes CDA, MAPK, GSK3, and CLKC kinases, expressed	7.74856e-07
10372	56	99	6.9331	1.08219e-10	Filtered_Stress_Shoot_length	no	synonymous	intron	LOC_Os06g35540.1	7535799	qCDP6.1	5	No	No	aminotransferase, classes I and II, domain containing protein, expressed	7.89823e-07
9970	56	99	6.9331	1.08219e-10	Filtered_Stress_Shoot_length	no	synonymous	intron	LOC_Os06g35470.1	7534027	qCDP6.1	1	No	No	L1P family of ribosomal proteins domain containing protein, expressed	7.89823e-07
10268	56	100	6.92337	1.12036e-10	Filtered_Stress_Shoot_length	no	synonymous	intron	LOC_Os06g35530.1	7535617	qCDP6.1	2	Yes	No	CGMC_GSK.8 - CGMC includes CDA, MAPK, GSK3, and CLKC kinases, expressed	8.0805e-07
10390	54	102	6.9101	1.2033e-10	Filtered_Shoot_length	no	synonymous	intron	LOC_Os06g35560.1	7536257	qCDP6.1	1	No	No	reticuline oxidase-like protein precursor, putative, expressed	8.0805e-07
10351	56	99	6.91097	1.21893e-10	Filtered_Stress_Shoot_length	no	synonymous	intron	LOC_Os06g35540.1	7535778	qCDP6.1	5	No	No	aminotransferase, classes I and II, domain containing protein, expressed	8.0805e-07
10289	56	100	6.90368	1.24556e-10	Filtered_Stress_Shoot_length	no	synonymous	intron	LOC_Os06g35530.1	7535638	qCDP6.1	2	Yes	No	CGMC_GSK.8 - CGMC includes CDA, MAPK, GSK3, and CLKC kinases, expressed	8.0805e-07
10508	56	100	6.90368	1.24556e-10	Filtered_Stress_Shoot_length	no	synonymous	exon	LOC_Os06g35590.1	7537053	qCDP6.1	2	No	No	reticuline oxidase-like protein precursor, putative, expressed	8.0805e-07
10495	56	100	6.90368	1.24556e-10	Filtered_Stress_Shoot_length	no	synonymous	intron	LOC_Os06g35590.1	7537039	qCDP6.1	2	No	No	reticuline oxidase-like protein precursor, putative, expressed	8.0805e-07
10269	56	100	6.90368	1.24556e-10	Filtered_Stress_Shoot_length	no	synonymous	intron	LOC_Os06g35530.1	7535618	qCDP6.1	2	Yes	No	CGMC_GSK.8 - CGMC includes CDA, MAPK, GSK3, and CLKC kinases, expressed	8.0805e-07
10020	56	100	6.90368	1.24556e-10	Filtered_Stress_Shoot_length	no	synonymous	intron	LOC_Os06g35470.1	7534077	qCDP6.1	1	No	No	L1P family of ribosomal proteins domain containing protein, expressed	8.0805e-07
10075	56	100	6.90368	1.24556e-10	Filtered_Stress_Shoot_length	no	missense	exon	LOC_Os06g35480.1	7534188	qCDP6.1	2	No	No	peroxidase precursor, putative, expressed	8.0805e-07
10021	56	100	6.90368	1.24556e-10	Filtered_Stress_Shoot_length	no	synonymous	exon	LOC_Os06g35470.1	7534078	qCDP6.1	1	No	No	L1P family of ribosomal proteins domain containing protein, expressed	8.0805e-07
10285	56	100	6.90368	1.24556e-10	Filtered_Stress_Shoot_length	no	synonymous	exon	LOC_Os06g35530.1	7535634	qCDP6.1	2	Yes	No	CGMC_GSK.8 - CGMC includes CDA, MAPK, GSK3, and CLKC kinases, expressed	8.0805e-07
10408	56	100	6.89614	1.29713e-10	Filtered_Stress_Shoot_length	no	missense	exon	LOC_Os06g35560.1	7536275	qCDP6.1	1	No	No	reticuline oxidase-like protein precursor, putative, expressed	8.33091e-07
10083	56	101	6.88098	1.38323e-10	Filtered_Shoot_length	no	synonymous	intron	LOC_Os06g35480.1	7534196	qCDP6.1	2	No	No	peroxidase precursor, putative, expressed	8.79594e-07
10409	56	99	6.88507	1.40065e-10	Filtered_Stress_Shoot_length	no	synonymous	exon	LOC_Os06g35560.1	7536276	qCDP6.1	1	No	No	reticuline oxidase-like protein precursor, putative, expressed	8.8194e-07
10263	56	100	6.87978	1.4162e-10	Filtered_Stress_Shoot_length	no	synonymous	intron	LOC_Os06g35530.1	7535612	qCDP6.1	2	Yes	No	CGMC_GSK.8 - CGMC includes CDA, MAPK, GSK3, and CLKC kinases, expressed	8.83073e-07
10057	55	102	6.86668	1.49376e-10	Filtered_Shoot_length	no	synonymous	intron	LOC_Os06g35470.1	7534116	qCDP6.1	1	No	No	L1P family of ribosomal proteins domain containing protein, expressed	9.18284e-07
10334	56	100	6.86877	1.50246e-10	Filtered_Stress_Shoot_length	no	synonymous	intron	LOC_Os06g35540.1	7535761	qCDP6.1	5	No	No	aminotransferase, classes I and II, domain containing protein, expressed	9.18284e-07
10312	56	99	6.87036	1.51556e-10	Filtered_Stress_Shoot_length	no	synonymous	intron	LOC_Os06g35530.1	7535667	qCDP6.1	2	Yes	No	CGMC_GSK.8 - CGMC includes CDA, MAPK, GSK3, and CLKC kinases, expressed	9.18284e-07
10083	56	98	6.86722	1.56832e-10	Filtered_Stress_Shoot_length	no	synonymous	intron	LOC_Os06g35480.1	7534196	qCDP6.1	2	No	No	peroxidase precursor, putative, expressed	9.36129e-07
10391	54	101	6.86327	1.57416e-10	Filtered_Shoot_length	no	synonymous	intron	LOC_Os06g35560.1	7536258	qCDP6.1	1	No	No	reticuline oxidase-like protein precursor, putative, expressed	9.36129e-07
10342	56	99	6.84353	1.7495e-10	Filtered_Stress_Shoot_length	no	synonymous	intron	LOC_Os06g35540.1	7535769	qCDP6.1	5	No	No	aminotransferase, classes I and II, domain containing protein, expressed	1.0222e-06
10076	56	99	6.8434	1.75073e-10	Filtered_Stress_Shoot_length	no	missense	exon	LOC_Os06g35480.1	7534189	qCDP6.1	2	No	No	peroxidase precursor, putative, expressed	1.0222e-06
10093	107	49	-6.83133	1.83605e-10	Filtered_Stress_Shoot_length	no	synonymous	intron	LOC_Os06g35490.1	7534659	qCDP6.1	4	No	No	peroxidase precursor, putative, expressed	1.02911e-06
10359	107	49	-6.83133	1.83605e-10	Filtered_Stress_Shoot_length	no	synonymous	intron	LOC_Os06g35540.1	7535786	qCDP6.1	5	No	No	aminotransferase, classes I and II, domain containing protein, expressed	1.02911e-06
10209	56	97	6.84062	1.83938e-10	Filtered_Stress_Shoot_length	no	synonymous	intron	LOC_Os06g35524.1	7535441	qCDP6.1	1	No	No	expressed protein	1.02911e-06
14552	24	134	-6.82446	1.84267e-10	Filtered_Length_WO_husk	no	synonymous	intron	LOC_Os08g43334.1	10403438	qCDP8.1	9	No	No	HSF-type DNA-binding domain containing protein, expressed	1.02911e-06
15025	24	134	-6.82446	1.84267e-10	Filtered_Length_WO_husk	no	synonymous	intron	LOC_Os08g43334.2	10403438	qCDP8.1	9	No	No	HSF-type DNA-binding domain containing protein, expressed	1.02911e-06
9957	56	99	6.82851	1.89576e-10	Filtered_Stress_Shoot_length	no	synonymous	intron	LOC_Os06g35470.1	7534013	qCDP6.1	1	No	No	L1P family of ribosomal proteins domain containing protein, expressed	1.04079e-06
10266	56	99	6.82848	1.896e-10	Filtered_Stress_Shoot_length	no	synonymous	intron	LOC_Os06g35530.1	7535615	qCDP6.1	2	Yes	No	CGMC_GSK.8 - CGMC includes CDA, MAPK, GSK3, and CLKC kinases, expressed	1.04079e-06
9969	55	101	6.82208	1.92918e-10	Filtered_Stress_Shoot_length	no	synonymous	intron	LOC_Os06g35470.1	7534026	qCDP6.1	1	No	No	L1P family of ribosomal proteins domain containing protein, expressed	1.05003e-06
10390	54	99	6.82775	1.96984e-10	Filtered_Stress_Shoot_length	no	synonymous	intron	LOC_Os06g35560.1	7536257	qCDP6.1	1	No	No	reticuline oxidase-like protein precursor, putative, expressed	1.06315e-06
10323	63	92	6.80521	2.1467e-10	Filtered_Stress_Shoot_length	no	synonymous	intron	LOC_Os06g35530.1	7535678	qCDP6.1	2	Yes	No	CGMC_GSK.8 - CGMC includes CDA, MAPK, GSK3, and CLKC kinases, expressed	1.14895e-06
10329	55	100	6.78545	2.38492e-10	Filtered_Stress_Shoot_length	no	synonymous	intron	LOC_Os06g35530.1	7535685	qCDP6.1	2	Yes	No	CGMC_GSK.8 - CGMC includes CDA, MAPK, GSK3, and CLKC kinases, expressed	1.21105e-06
15421	137	35	6.73574	2.41358e-10	Width_WO_husk	no	synonymous	intron	LOC_Os08g43360.1	10404067	qCDP8.1	5	No	No	RNA recognition motif containing protein, putative, expressed	1.21105e-06
15490	137	35	6.73574	2.41358e-10	Width_WO_husk	no	synonymous	intron	LOC_Os08g43360.2	10404077	qCDP8.1	5	No	No	RNA recognition motif containing protein, putative, expressed	1.21105e-06
15431	137	35	6.73574	2.41358e-10	Width_WO_husk	no	synonymous	intron	LOC_Os08g43360.1	10404077	qCDP8.1	5	No	No	RNA recognition motif containing protein, putative, expressed	1.21105e-06
15480	137	35	6.73574	2.41358e-10	Width_WO_husk	no	synonymous	intron	LOC_Os08g43360.2	10404067	qCDP8.1	5	No	No	RNA recognition motif containing protein, putative, expressed	1.21105e-06
15503	137	35	6.73574	2.41358e-10	Width_WO_husk	no	missense	exon	LOC_Os08g43370.1	10404140	qCDP8.1	9	Yes	No	6-phosphogluconolactonase, putative, expressed	1.21105e-06
15423	137	35	6.73574	2.41358e-10	Width_WO_husk	no	synonymous	intron	LOC_Os08g43360.1	10404069	qCDP8.1	5	No	No	RNA recognition motif containing protein, putative, expressed	1.21105e-06
15482	137	35	6.73574	2.41358e-10	Width_WO_husk	no	synonymous	intron	LOC_Os08g43360.2	10404069	qCDP8.1	5	No	No	RNA recognition motif containing protein, putative, expressed	1.21105e-06
10037	55	100	6.75949	2.73813e-10	Filtered_Shoot_length	no	synonymous	intron	LOC_Os06g35470.1	7534096	qCDP6.1	1	No	No	L1P family of ribosomal proteins domain containing protein, expressed	1.36088e-06
10300	55	100	6.75836	2.75457e-10	Filtered_Stress_Shoot_length	no	synonymous	intron	LOC_Os06g35530.1	7535649	qCDP6.1	2	Yes	No	CGMC_GSK.8 - CGMC includes CDA, MAPK, GSK3, and CLKC kinases, expressed	1.36088e-06
10391	54	98	6.76251	2.8331e-10	Filtered_Stress_Shoot_length	no	synonymous	intron	LOC_Os06g35560.1	7536258	qCDP6.1	1	No	No	reticuline oxidase-like protein precursor, putative, expressed	1.38899e-06
10200	108	48	-6.74254	2.94776e-10	Filtered_Stress_Shoot_length	no	synonymous	intron	LOC_Os06g35524.1	7535432	qCDP6.1	1	No	No	expressed protein	1.40344e-06
15530	136	35	6.6948	3.05363e-10	Width_WO_husk	no	synonymous	intron	LOC_Os08g43370.1	10404172	qCDP8.1	9	Yes	No	6-phosphogluconolactonase, putative, expressed	1.40344e-06
15443	136	35	6.6948	3.05363e-10	Width_WO_husk	no	synonymous	intron	LOC_Os08g43360.2	10404030	qCDP8.1	5	No	No	RNA recognition motif containing protein, putative, expressed	1.40344e-06
15429	136	35	6.6948	3.05363e-10	Width_WO_husk	no	synonymous	intron	LOC_Os08g43360.1	10404075	qCDP8.1	5	No	No	RNA recognition motif containing protein, putative, expressed	1.40344e-06
15529	136	35	6.6948	3.05363e-10	Width_WO_husk	no	synonymous	intron	LOC_Os08g43370.1	10404171	qCDP8.1	9	Yes	No	6-phosphogluconolactonase, putative, expressed	1.40344e-06
15510	136	35	6.6948	3.05363e-10	Width_WO_husk	no	synonymous	exon	LOC_Os08g43370.1	10404153	qCDP8.1	9	Yes	No	6-phosphogluconolactonase, putative, expressed	1.40344e-06
15384	136	35	6.6948	3.05363e-10	Width_WO_husk	no	synonymous	intron	LOC_Os08g43360.1	10404030	qCDP8.1	5	No	No	RNA recognition motif containing protein, putative, expressed	1.40344e-06
15488	136	35	6.6948	3.05363e-10	Width_WO_husk	no	synonymous	intron	LOC_Os08g43360.2	10404075	qCDP8.1	5	No	No	RNA recognition motif containing protein, putative, expressed	1.40344e-06
15467	136	35	6.69315	3.08109e-10	Width_WO_husk	no	synonymous	intron	LOC_Os08g43360.2	10404054	qCDP8.1	5	No	No	RNA recognition motif containing protein, putative, expressed	1.40344e-06
15408	136	35	6.69315	3.08109e-10	Width_WO_husk	no	synonymous	intron	LOC_Os08g43360.1	10404054	qCDP8.1	5	No	No	RNA recognition motif containing protein, putative, expressed	1.40344e-06
10520	53	104	6.70643	3.51469e-10	Filtered_Shoot_length	no	synonymous	intron	LOC_Os06g35630.1	7537814	qCDP6.1	2	No	No	reticuline oxidase-like protein precursor, putative, expressed	1.5676e-06
10518	53	104	6.70643	3.51469e-10	Filtered_Shoot_length	no	synonymous	intron	LOC_Os06g35630.1	7537814	qCDP6.1	2	No	No	reticuline oxidase-like protein precursor, putative, expressed	1.5676e-06
10519	53	104	6.70643	3.51469e-10	Filtered_Shoot_length	no	synonymous	intron	LOC_Os06g35630.1	7537814	qCDP6.1	2	No	No	reticuline oxidase-like protein precursor, putative, expressed	1.5676e-06
10057	55	99	6.71106	3.59753e-10	Filtered_Stress_Shoot_length	no	synonymous	intron	LOC_Os06g35470.1	7534116	qCDP6.1	1	No	No	L1P family of ribosomal proteins domain containing protein, expressed	1.59348e-06
10154	110	48	-6.69773	3.62423e-10	Filtered_Stress_Shoot_length	yes	nonsense	exon	LOC_Os06g35520.1	7535187	qCDP6.1	1	Yes	No	peroxidase precursor, putative, expressed	1.59431e-06
10552	127	43	6.64516	4.04382e-10	Width_WO_husk	no	missense	exon	LOC_Os06g35650.1	7538925	qCDP6.1	2	No	No	reticuline oxidase-like protein precursor, putative, expressed	1.71998e-06
10651	127	43	6.64516	4.04382e-10	Width_WO_husk	no	synonymous	intron	LOC_Os06g35700.1	7539718	qCDP6.1	1	No	No	reticuline oxidase-like protein precursor, putative, expressed	1.71998e-06
10563	127	43	6.64516	4.04382e-10	Width_WO_husk	no	missense	exon	LOC_Os06g35660.1	7538994	qCDP6.1	1	No	No	reticuline oxidase-like protein precursor, putative, expressed	1.71998e-06
10553	127	43	6.64516	4.04382e-10	Width_WO_husk	no	missense	exon	LOC_Os06g35650.1	7538926	qCDP6.1	2	No	No	reticuline oxidase-like protein precursor, putative, expressed	1.71998e-06
10074	110	48	-6.59933	6.10015e-10	Filtered_Shoot_length	no	synonymous	exon	LOC_Os06g35480.1	7534187	qCDP6.1	2	No	No	peroxidase precursor, putative, expressed	2.5607e-06
10519	53	101	6.60051	6.43761e-10	Filtered_Stress_Shoot_length	no	synonymous	intron	LOC_Os06g35630.1	7537814	qCDP6.1	2	No	No	reticuline oxidase-like protein precursor, putative, expressed	2.65039e-06
10518	53	101	6.60051	6.43761e-10	Filtered_Stress_Shoot_length	no	synonymous	intron	LOC_Os06g35630.1	7537814	qCDP6.1	2	No	No	reticuline oxidase-like protein precursor, putative, expressed	2.65039e-06
10520	53	101	6.60051	6.43761e-10	Filtered_Stress_Shoot_length	no	synonymous	intron	LOC_Os06g35630.1	7537814	qCDP6.1	2	No	No	reticuline oxidase-like protein precursor, putative, expressed	2.65039e-06
10364	111	49	-6.56959	6.93303e-10	Filtered_Shoot_length	no	synonymous	intron	LOC_Os06g35540.1	7535791	qCDP6.1	5	No	No	aminotransferase, classes I and II, domain containing protein, expressed	2.83617e-06
14903	132	37	6.51911	8.03392e-10	Width_WO_husk	no	synonymous	intron	LOC_Os08g43334.2	10403302	qCDP8.1	9	No	No	HSF-type DNA-binding domain containing protein, expressed	3.24519e-06
14430	132	37	6.51911	8.03392e-10	Width_WO_husk	no	synonymous	intron	LOC_Os08g43334.1	10403302	qCDP8.1	9	No	No	HSF-type DNA-binding domain containing protein, expressed	3.24519e-06
10270	50	109	6.50745	9.74689e-10	Filtered_Shoot_length	no	synonymous	intron	LOC_Os06g35530.1	7535619	qCDP6.1	2	Yes	No	CGMC_GSK.8 - CGMC includes CDA, MAPK, GSK3, and CLKC kinases, expressed	3.91251e-06
10362	89	73	6.49764	9.85147e-10	Filtered_Shoot_length	no	synonymous	intron	LOC_Os06g35540.1	7535789	qCDP6.1	5	No	No	aminotransferase, classes I and II, domain containing protein, expressed	3.92993e-06
10037	55	96	6.52108	1.01981e-09	Filtered_Stress_Shoot_length	no	synonymous	intron	LOC_Os06g35470.1	7534096	qCDP6.1	1	No	No	L1P family of ribosomal proteins domain containing protein, expressed	4.04309e-06
10270	50	106	6.49925	1.06117e-09	Filtered_Stress_Shoot_length	no	synonymous	intron	LOC_Os06g35530.1	7535619	qCDP6.1	2	Yes	No	CGMC_GSK.8 - CGMC includes CDA, MAPK, GSK3, and CLKC kinases, expressed	4.18125e-06
10097	50	106	6.46589	1.26251e-09	Filtered_Stress_Shoot_length	no	synonymous	intron	LOC_Os06g35490.1	7534663	qCDP6.1	4	No	No	peroxidase precursor, putative, expressed	4.93664e-06
15392	137	34	6.42722	1.27594e-09	Width_WO_husk	no	synonymous	intron	LOC_Os08g43360.1	10404038	qCDP8.1	5	No	No	RNA recognition motif containing protein, putative, expressed	4.93664e-06
15451	137	34	6.42722	1.27594e-09	Width_WO_husk	no	synonymous	intron	LOC_Os08g43360.2	10404038	qCDP8.1	5	No	No	RNA recognition motif containing protein, putative, expressed	4.93664e-06
10290	107	49	-6.44964	1.3738e-09	Filtered_Stress_Shoot_length	no	synonymous	intron	LOC_Os06g35530.1	7535639	qCDP6.1	2	Yes	No	CGMC_GSK.8 - CGMC includes CDA, MAPK, GSK3, and CLKC kinases, expressed	5.28343e-06
10165	57	89	6.47671	1.3855e-09	Filtered_Shoot_length	no	synonymous	intron	LOC_Os06g35524.1	7535381	qCDP6.1	1	No	No	expressed protein	5.29671e-06
10172	140	27	6.39412	1.59247e-09	Width_WO_husk	no	synonymous	intron	LOC_Os06g35524.1	7535390	qCDP6.1	1	No	No	expressed protein	5.9795e-06
10249	112	51	-6.4035	1.59252e-09	Filtered_Shoot_length	no	synonymous	intron	LOC_Os06g35524.1	7535482	qCDP6.1	1	No	No	expressed protein	5.9795e-06
15452	137	33	6.38633	1.60134e-09	Width_WO_husk	no	synonymous	intron	LOC_Os08g43360.2	10404039	qCDP8.1	5	No	No	RNA recognition motif containing protein, putative, expressed	5.9795e-06
15393	137	33	6.38633	1.60134e-09	Width_WO_husk	no	synonymous	intron	LOC_Os08g43360.1	10404039	qCDP8.1	5	No	No	RNA recognition motif containing protein, putative, expressed	5.9795e-06
10097	50	109	6.40326	1.67855e-09	Filtered_Shoot_length	no	synonymous	intron	LOC_Os06g35490.1	7534663	qCDP6.1	4	No	No	peroxidase precursor, putative, expressed	6.23024e-06
10243	58	96	6.41526	1.68789e-09	Filtered_Stress_Shoot_length	no	synonymous	intron	LOC_Os06g35524.1	7535475	qCDP6.1	1	No	No	expressed protein	6.23024e-06
10162	111	49	-6.3764	1.90488e-09	Filtered_Shoot_length	no	synonymous	intron	LOC_Os06g35524.1	7535378	qCDP6.1	1	No	No	expressed protein	6.81277e-06
10479	108	50	-6.38047	1.91411e-09	Filtered_Stress_Shoot_length	no	synonymous	intron	LOC_Os06g35590.1	7537023	qCDP6.1	2	No	No	reticuline oxidase-like protein precursor, putative, expressed	6.81277e-06
10276	108	50	-6.38047	1.91411e-09	Filtered_Stress_Shoot_length	no	synonymous	intron	LOC_Os06g35530.1	7535625	qCDP6.1	2	Yes	No	CGMC_GSK.8 - CGMC includes CDA, MAPK, GSK3, and CLKC kinases, expressed	6.81277e-06
10066	108	50	-6.38047	1.91411e-09	Filtered_Stress_Shoot_length	no	synonymous	intron	LOC_Os06g35480.1	7534179	qCDP6.1	2	No	No	peroxidase precursor, putative, expressed	6.81277e-06
10441	108	50	-6.38047	1.91411e-09	Filtered_Stress_Shoot_length	no	synonymous	intron	LOC_Os06g35574.1	7536660	qCDP6.1	1	Yes	No	mki67 protein, putative, expressed	6.81277e-06
10309	108	50	-6.38047	1.91411e-09	Filtered_Stress_Shoot_length	no	synonymous	intron	LOC_Os06g35530.1	7535664	qCDP6.1	2	Yes	No	CGMC_GSK.8 - CGMC includes CDA, MAPK, GSK3, and CLKC kinases, expressed	6.81277e-06
10307	51	107	6.37988	1.91996e-09	Filtered_Stress_Shoot_length	no	synonymous	intron	LOC_Os06g35530.1	7535662	qCDP6.1	2	Yes	No	CGMC_GSK.8 - CGMC includes CDA, MAPK, GSK3, and CLKC kinases, expressed	6.81277e-06
10325	108	48	-6.38301	1.93989e-09	Filtered_Stress_Shoot_length	no	synonymous	intron	LOC_Os06g35530.1	7535681	qCDP6.1	2	Yes	No	CGMC_GSK.8 - CGMC includes CDA, MAPK, GSK3, and CLKC kinases, expressed	6.84564e-06
10165	57	87	6.41271	1.98268e-09	Filtered_Stress_Shoot_length	no	synonymous	intron	LOC_Os06g35524.1	7535381	qCDP6.1	1	No	No	expressed protein	6.95842e-06
10249	109	51	-6.36115	2.06163e-09	Filtered_Stress_Shoot_length	no	synonymous	intron	LOC_Os06g35524.1	7535482	qCDP6.1	1	No	No	expressed protein	7.18959e-06
14946	133	38	6.33414	2.08213e-09	Width_WO_husk	no	synonymous	intron	LOC_Os08g43334.2	10403348	qCDP8.1	9	No	No	HSF-type DNA-binding domain containing protein, expressed	7.18959e-06
14473	133	38	6.33414	2.08213e-09	Width_WO_husk	no	synonymous	intron	LOC_Os08g43334.1	10403348	qCDP8.1	9	No	No	HSF-type DNA-binding domain containing protein, expressed	7.18959e-06
10373	110	49	-6.35336	2.17403e-09	Filtered_Shoot_length	no	synonymous	intron	LOC_Os06g35540.1	7535800	qCDP6.1	5	No	No	aminotransferase, classes I and II, domain containing protein, expressed	7.34889e-06
10343	110	49	-6.35336	2.17403e-09	Filtered_Shoot_length	no	synonymous	intron	LOC_Os06g35540.1	7535770	qCDP6.1	5	No	No	aminotransferase, classes I and II, domain containing protein, expressed	7.34889e-06
10073	110	49	-6.35336	2.17403e-09	Filtered_Shoot_length	no	missense	exon	LOC_Os06g35480.1	7534186	qCDP6.1	2	No	No	peroxidase precursor, putative, expressed	7.34889e-06
10104	110	49	-6.35336	2.17403e-09	Filtered_Shoot_length	no	synonymous	intron	LOC_Os06g35490.1	7534670	qCDP6.1	4	No	No	peroxidase precursor, putative, expressed	7.34889e-06
10093	110	49	-6.3491	2.22242e-09	Filtered_Shoot_length	no	synonymous	intron	LOC_Os06g35490.1	7534659	qCDP6.1	4	No	No	peroxidase precursor, putative, expressed	7.43422e-06
10359	110	49	-6.3491	2.22242e-09	Filtered_Shoot_length	no	synonymous	intron	LOC_Os06g35540.1	7535786	qCDP6.1	5	No	No	aminotransferase, classes I and II, domain containing protein, expressed	7.43422e-06
10308	108	49	-6.34978	2.27252e-09	Filtered_Stress_Shoot_length	no	synonymous	intron	LOC_Os06g35530.1	7535663	qCDP6.1	2	Yes	No	CGMC_GSK.8 - CGMC includes CDA, MAPK, GSK3, and CLKC kinases, expressed	7.56239e-06
10044	108	49	-6.34543	2.3241e-09	Filtered_Stress_Shoot_length	no	synonymous	intron	LOC_Os06g35470.1	7534103	qCDP6.1	1	No	No	L1P family of ribosomal proteins domain containing protein, expressed	7.69419e-06
10182	109	50	-6.33094	2.44113e-09	Filtered_Stress_Shoot_length	no	missense	exon	LOC_Os06g35524.1	7535413	qCDP6.1	1	No	No	expressed protein	7.70011e-06
10183	109	50	-6.33094	2.44113e-09	Filtered_Stress_Shoot_length	no	synonymous	exon	LOC_Os06g35524.1	7535414	qCDP6.1	1	No	No	expressed protein	7.70011e-06
10479	111	50	-6.31497	2.58574e-09	Filtered_Shoot_length	no	synonymous	intron	LOC_Os06g35590.1	7537023	qCDP6.1	2	No	No	reticuline oxidase-like protein precursor, putative, expressed	7.70011e-06
10441	111	50	-6.31497	2.58574e-09	Filtered_Shoot_length	no	synonymous	intron	LOC_Os06g35574.1	7536660	qCDP6.1	1	Yes	No	mki67 protein, putative, expressed	7.70011e-06
10066	111	50	-6.31497	2.58574e-09	Filtered_Shoot_length	no	synonymous	intron	LOC_Os06g35480.1	7534179	qCDP6.1	2	No	No	peroxidase precursor, putative, expressed	7.70011e-06
10276	111	50	-6.31497	2.58574e-09	Filtered_Shoot_length	no	synonymous	intron	LOC_Os06g35530.1	7535625	qCDP6.1	2	Yes	No	CGMC_GSK.8 - CGMC includes CDA, MAPK, GSK3, and CLKC kinases, expressed	7.70011e-06
10309	111	50	-6.31497	2.58574e-09	Filtered_Shoot_length	no	synonymous	intron	LOC_Os06g35530.1	7535664	qCDP6.1	2	Yes	No	CGMC_GSK.8 - CGMC includes CDA, MAPK, GSK3, and CLKC kinases, expressed	7.70011e-06
10168	107	50	-6.32086	2.63761e-09	Filtered_Stress_Shoot_length	no	synonymous	intron	LOC_Os06g35524.1	7535384	qCDP6.1	1	No	No	expressed protein	7.70011e-06
10247	107	50	-6.32086	2.63761e-09	Filtered_Stress_Shoot_length	no	synonymous	intron	LOC_Os06g35524.1	7535479	qCDP6.1	1	No	No	expressed protein	7.70011e-06
10103	50	107	6.32086	2.63761e-09	Filtered_Stress_Shoot_length	no	synonymous	intron	LOC_Os06g35490.1	7534669	qCDP6.1	4	No	No	peroxidase precursor, putative, expressed	7.70011e-06
10079	107	50	-6.32086	2.63761e-09	Filtered_Stress_Shoot_length	no	missense	exon	LOC_Os06g35480.1	7534192	qCDP6.1	2	No	No	peroxidase precursor, putative, expressed	7.70011e-06
10115	50	107	6.32086	2.63761e-09	Filtered_Stress_Shoot_length	no	synonymous	intron	LOC_Os06g35490.1	7534681	qCDP6.1	4	No	No	peroxidase precursor, putative, expressed	7.70011e-06
9949	107	50	-6.32086	2.63761e-09	Filtered_Stress_Shoot_length	no	synonymous	intron	LOC_Os06g35410.1	7533129	qCDP6.1	1	Yes	No	growth regulator related protein, putative, expressed	7.70011e-06
10370	107	50	-6.32086	2.63761e-09	Filtered_Stress_Shoot_length	no	synonymous	intron	LOC_Os06g35540.1	7535797	qCDP6.1	5	No	No	aminotransferase, classes I and II, domain containing protein, expressed	7.70011e-06
10216	107	50	-6.32086	2.63761e-09	Filtered_Stress_Shoot_length	no	synonymous	intron	LOC_Os06g35524.1	7535448	qCDP6.1	1	No	No	expressed protein	7.70011e-06
10064	107	50	-6.32086	2.63761e-09	Filtered_Stress_Shoot_length	no	synonymous	intron	LOC_Os06g35470.1	7534124	qCDP6.1	1	No	No	L1P family of ribosomal proteins domain containing protein, expressed	7.70011e-06
10218	107	50	-6.32086	2.63761e-09	Filtered_Stress_Shoot_length	no	synonymous	intron	LOC_Os06g35524.1	7535450	qCDP6.1	1	No	No	expressed protein	7.70011e-06
10314	107	50	-6.32086	2.63761e-09	Filtered_Stress_Shoot_length	no	synonymous	intron	LOC_Os06g35530.1	7535669	qCDP6.1	2	Yes	No	CGMC_GSK.8 - CGMC includes CDA, MAPK, GSK3, and CLKC kinases, expressed	7.70011e-06
10504	107	50	-6.32086	2.63761e-09	Filtered_Stress_Shoot_length	no	synonymous	exon	LOC_Os06g35590.1	7537049	qCDP6.1	2	No	No	reticuline oxidase-like protein precursor, putative, expressed	7.70011e-06
10091	107	50	-6.32086	2.63761e-09	Filtered_Stress_Shoot_length	no	synonymous	intron	LOC_Os06g35490.1	7534657	qCDP6.1	4	No	No	peroxidase precursor, putative, expressed	7.70011e-06
10320	107	50	-6.32086	2.63761e-09	Filtered_Stress_Shoot_length	no	synonymous	intron	LOC_Os06g35530.1	7535675	qCDP6.1	2	Yes	No	CGMC_GSK.8 - CGMC includes CDA, MAPK, GSK3, and CLKC kinases, expressed	7.70011e-06
10130	107	50	-6.32086	2.63761e-09	Filtered_Stress_Shoot_length	no	synonymous	exon	LOC_Os06g35490.1	7534697	qCDP6.1	4	No	No	peroxidase precursor, putative, expressed	7.70011e-06
10101	107	50	-6.32086	2.63761e-09	Filtered_Stress_Shoot_length	no	synonymous	intron	LOC_Os06g35490.1	7534668	qCDP6.1	4	No	No	peroxidase precursor, putative, expressed	7.70011e-06
10116	107	50	-6.32086	2.63761e-09	Filtered_Stress_Shoot_length	no	synonymous	intron	LOC_Os06g35490.1	7534682	qCDP6.1	4	No	No	peroxidase precursor, putative, expressed	7.70011e-06
10102	50	107	6.32086	2.63761e-09	Filtered_Stress_Shoot_length	no	synonymous	intron	LOC_Os06g35490.1	7534669	qCDP6.1	4	No	No	peroxidase precursor, putative, expressed	7.70011e-06
10366	50	107	6.32086	2.63761e-09	Filtered_Stress_Shoot_length	no	synonymous	intron	LOC_Os06g35540.1	7535793	qCDP6.1	5	No	No	aminotransferase, classes I and II, domain containing protein, expressed	7.70011e-06
10336	111	47	-6.31556	2.67614e-09	Filtered_Stress_Shoot_length	no	synonymous	intron	LOC_Os06g35540.1	7535763	qCDP6.1	5	No	No	aminotransferase, classes I and II, domain containing protein, expressed	7.77726e-06
10115	50	110	6.29226	2.94317e-09	Filtered_Shoot_length	no	synonymous	intron	LOC_Os06g35490.1	7534681	qCDP6.1	4	No	No	peroxidase precursor, putative, expressed	7.87614e-06
10101	110	50	-6.29226	2.94317e-09	Filtered_Shoot_length	no	synonymous	intron	LOC_Os06g35490.1	7534668	qCDP6.1	4	No	No	peroxidase precursor, putative, expressed	7.87614e-06
10064	110	50	-6.29226	2.94317e-09	Filtered_Shoot_length	no	synonymous	intron	LOC_Os06g35470.1	7534124	qCDP6.1	1	No	No	L1P family of ribosomal proteins domain containing protein, expressed	7.87614e-06
9949	110	50	-6.29226	2.94317e-09	Filtered_Shoot_length	no	synonymous	intron	LOC_Os06g35410.1	7533129	qCDP6.1	1	Yes	No	growth regulator related protein, putative, expressed	7.87614e-06
10247	110	50	-6.29226	2.94317e-09	Filtered_Shoot_length	no	synonymous	intron	LOC_Os06g35524.1	7535479	qCDP6.1	1	No	No	expressed protein	7.87614e-06
10103	50	110	6.29226	2.94317e-09	Filtered_Shoot_length	no	synonymous	intron	LOC_Os06g35490.1	7534669	qCDP6.1	4	No	No	peroxidase precursor, putative, expressed	7.87614e-06
10102	50	110	6.29226	2.94317e-09	Filtered_Shoot_length	no	synonymous	intron	LOC_Os06g35490.1	7534669	qCDP6.1	4	No	No	peroxidase precursor, putative, expressed	7.87614e-06
10130	110	50	-6.29226	2.94317e-09	Filtered_Shoot_length	no	synonymous	exon	LOC_Os06g35490.1	7534697	qCDP6.1	4	No	No	peroxidase precursor, putative, expressed	7.87614e-06
10366	50	110	6.29226	2.94317e-09	Filtered_Shoot_length	no	synonymous	intron	LOC_Os06g35540.1	7535793	qCDP6.1	5	No	No	aminotransferase, classes I and II, domain containing protein, expressed	7.87614e-06
10504	110	50	-6.29226	2.94317e-09	Filtered_Shoot_length	no	synonymous	exon	LOC_Os06g35590.1	7537049	qCDP6.1	2	No	No	reticuline oxidase-like protein precursor, putative, expressed	7.87614e-06
10116	110	50	-6.29226	2.94317e-09	Filtered_Shoot_length	no	synonymous	intron	LOC_Os06g35490.1	7534682	qCDP6.1	4	No	No	peroxidase precursor, putative, expressed	7.87614e-06
10370	110	50	-6.29226	2.94317e-09	Filtered_Shoot_length	no	synonymous	intron	LOC_Os06g35540.1	7535797	qCDP6.1	5	No	No	aminotransferase, classes I and II, domain containing protein, expressed	7.87614e-06
10091	110	50	-6.29226	2.94317e-09	Filtered_Shoot_length	no	synonymous	intron	LOC_Os06g35490.1	7534657	qCDP6.1	4	No	No	peroxidase precursor, putative, expressed	7.87614e-06
10216	110	50	-6.29226	2.94317e-09	Filtered_Shoot_length	no	synonymous	intron	LOC_Os06g35524.1	7535448	qCDP6.1	1	No	No	expressed protein	7.87614e-06
10168	110	50	-6.29226	2.94317e-09	Filtered_Shoot_length	no	synonymous	intron	LOC_Os06g35524.1	7535384	qCDP6.1	1	No	No	expressed protein	7.87614e-06
10218	110	50	-6.29226	2.94317e-09	Filtered_Shoot_length	no	synonymous	intron	LOC_Os06g35524.1	7535450	qCDP6.1	1	No	No	expressed protein	7.87614e-06
10314	110	50	-6.29226	2.94317e-09	Filtered_Shoot_length	no	synonymous	intron	LOC_Os06g35530.1	7535669	qCDP6.1	2	Yes	No	CGMC_GSK.8 - CGMC includes CDA, MAPK, GSK3, and CLKC kinases, expressed	7.87614e-06
10079	110	50	-6.29226	2.94317e-09	Filtered_Shoot_length	no	missense	exon	LOC_Os06g35480.1	7534192	qCDP6.1	2	No	No	peroxidase precursor, putative, expressed	7.87614e-06
10320	110	50	-6.29226	2.94317e-09	Filtered_Shoot_length	no	synonymous	intron	LOC_Os06g35530.1	7535675	qCDP6.1	2	Yes	No	CGMC_GSK.8 - CGMC includes CDA, MAPK, GSK3, and CLKC kinases, expressed	7.87614e-06
10182	112	50	-6.28588	2.96881e-09	Filtered_Shoot_length	no	missense	exon	LOC_Os06g35524.1	7535413	qCDP6.1	1	No	No	expressed protein	7.87911e-06
10183	112	50	-6.28588	2.96881e-09	Filtered_Shoot_length	no	synonymous	exon	LOC_Os06g35524.1	7535414	qCDP6.1	1	No	No	expressed protein	7.87911e-06
10122	107	49	-6.2995	2.98149e-09	Filtered_Stress_Shoot_length	no	synonymous	intron	LOC_Os06g35490.1	7534689	qCDP6.1	4	No	No	peroxidase precursor, putative, expressed	7.8802e-06
10507	110	48	-6.29092	3.0378e-09	Filtered_Shoot_length	no	synonymous	exon	LOC_Os06g35590.1	7537052	qCDP6.1	2	No	No	reticuline oxidase-like protein precursor, putative, expressed	7.97168e-06
10162	108	49	-6.29317	3.04093e-09	Filtered_Stress_Shoot_length	no	synonymous	intron	LOC_Os06g35524.1	7535378	qCDP6.1	1	No	No	expressed protein	7.97168e-06
10307	51	109	6.28455	3.06229e-09	Filtered_Shoot_length	no	synonymous	intron	LOC_Os06g35530.1	7535662	qCDP6.1	2	Yes	No	CGMC_GSK.8 - CGMC includes CDA, MAPK, GSK3, and CLKC kinases, expressed	7.99505e-06
10094	50	106	6.28074	3.28226e-09	Filtered_Stress_Shoot_length	no	synonymous	intron	LOC_Os06g35490.1	7534660	qCDP6.1	4	No	No	peroxidase precursor, putative, expressed	8.53465e-06
10381	108	50	-6.27177	3.35149e-09	Filtered_Stress_Shoot_length	no	synonymous	intron	LOC_Os06g35540.1	7535808	qCDP6.1	5	No	No	aminotransferase, classes I and II, domain containing protein, expressed	8.61172e-06
10243	58	99	6.27418	3.35183e-09	Filtered_Shoot_length	no	synonymous	intron	LOC_Os06g35524.1	7535475	qCDP6.1	1	No	No	expressed protein	8.61172e-06
10308	111	49	-6.26697	3.35213e-09	Filtered_Shoot_length	no	synonymous	intron	LOC_Os06g35530.1	7535663	qCDP6.1	2	Yes	No	CGMC_GSK.8 - CGMC includes CDA, MAPK, GSK3, and CLKC kinases, expressed	8.61172e-06
10381	111	50	-6.26309	3.37892e-09	Filtered_Shoot_length	no	synonymous	intron	LOC_Os06g35540.1	7535808	qCDP6.1	5	No	No	aminotransferase, classes I and II, domain containing protein, expressed	8.64598e-06
10364	108	49	-6.26831	3.4542e-09	Filtered_Stress_Shoot_length	no	synonymous	intron	LOC_Os06g35540.1	7535791	qCDP6.1	5	No	No	aminotransferase, classes I and II, domain containing protein, expressed	8.76976e-06
10122	110	49	-6.26347	3.45461e-09	Filtered_Shoot_length	no	synonymous	intron	LOC_Os06g35490.1	7534689	qCDP6.1	4	No	No	peroxidase precursor, putative, expressed	8.76976e-06
10659	116	50	6.24613	3.48071e-09	Width_WO_husk	no	synonymous	intron	LOC_Os06g35700.1	7539726	qCDP6.1	1	No	No	reticuline oxidase-like protein precursor, putative, expressed	8.80124e-06
10044	111	49	-6.25362	3.59001e-09	Filtered_Shoot_length	no	synonymous	intron	LOC_Os06g35470.1	7534103	qCDP6.1	1	No	No	L1P family of ribosomal proteins domain containing protein, expressed	9.04202e-06
10094	50	109	6.25139	3.67545e-09	Filtered_Shoot_length	no	synonymous	intron	LOC_Os06g35490.1	7534660	qCDP6.1	4	No	No	peroxidase precursor, putative, expressed	9.09324e-06
10039	108	49	-6.25512	3.6953e-09	Filtered_Stress_Shoot_length	no	synonymous	intron	LOC_Os06g35470.1	7534098	qCDP6.1	1	No	No	L1P family of ribosomal proteins domain containing protein, expressed	9.09324e-06
10486	108	49	-6.25512	3.6953e-09	Filtered_Stress_Shoot_length	no	synonymous	intron	LOC_Os06g35590.1	7537030	qCDP6.1	2	No	No	reticuline oxidase-like protein precursor, putative, expressed	9.09324e-06
10054	108	49	-6.25512	3.6953e-09	Filtered_Stress_Shoot_length	no	synonymous	intron	LOC_Os06g35470.1	7534113	qCDP6.1	1	No	No	L1P family of ribosomal proteins domain containing protein, expressed	9.09324e-06
10483	108	49	-6.25512	3.6953e-09	Filtered_Stress_Shoot_length	no	synonymous	intron	LOC_Os06g35590.1	7537027	qCDP6.1	2	No	No	reticuline oxidase-like protein precursor, putative, expressed	9.09324e-06
10113	108	49	-6.25512	3.6953e-09	Filtered_Stress_Shoot_length	no	synonymous	intron	LOC_Os06g35490.1	7534679	qCDP6.1	4	No	No	peroxidase precursor, putative, expressed	9.09324e-06
10200	111	48	-6.24905	3.71974e-09	Filtered_Shoot_length	no	synonymous	intron	LOC_Os06g35524.1	7535432	qCDP6.1	1	No	No	expressed protein	9.11845e-06
10486	111	49	-6.23482	3.95355e-09	Filtered_Shoot_length	no	synonymous	intron	LOC_Os06g35590.1	7537030	qCDP6.1	2	No	No	reticuline oxidase-like protein precursor, putative, expressed	9.5101e-06
10039	111	49	-6.23482	3.95355e-09	Filtered_Shoot_length	no	synonymous	intron	LOC_Os06g35470.1	7534098	qCDP6.1	1	No	No	L1P family of ribosomal proteins domain containing protein, expressed	9.5101e-06
10483	111	49	-6.23482	3.95355e-09	Filtered_Shoot_length	no	synonymous	intron	LOC_Os06g35590.1	7537027	qCDP6.1	2	No	No	reticuline oxidase-like protein precursor, putative, expressed	9.5101e-06
10054	111	49	-6.23482	3.95355e-09	Filtered_Shoot_length	no	synonymous	intron	LOC_Os06g35470.1	7534113	qCDP6.1	1	No	No	L1P family of ribosomal proteins domain containing protein, expressed	9.5101e-06
10113	111	49	-6.23482	3.95355e-09	Filtered_Shoot_length	no	synonymous	intron	LOC_Os06g35490.1	7534679	qCDP6.1	4	No	No	peroxidase precursor, putative, expressed	9.5101e-06
10343	107	49	-6.23422	4.16305e-09	Filtered_Stress_Shoot_length	no	synonymous	intron	LOC_Os06g35540.1	7535770	qCDP6.1	5	No	No	aminotransferase, classes I and II, domain containing protein, expressed	9.86624e-06
10104	107	49	-6.23422	4.16305e-09	Filtered_Stress_Shoot_length	no	synonymous	intron	LOC_Os06g35490.1	7534670	qCDP6.1	4	No	No	peroxidase precursor, putative, expressed	9.86624e-06
10373	107	49	-6.23422	4.16305e-09	Filtered_Stress_Shoot_length	no	synonymous	intron	LOC_Os06g35540.1	7535800	qCDP6.1	5	No	No	aminotransferase, classes I and II, domain containing protein, expressed	9.86624e-06
10073	107	49	-6.23422	4.16305e-09	Filtered_Stress_Shoot_length	no	missense	exon	LOC_Os06g35480.1	7534186	qCDP6.1	2	No	No	peroxidase precursor, putative, expressed	9.86624e-06
10290	110	49	-6.22306	4.24909e-09	Filtered_Shoot_length	no	synonymous	intron	LOC_Os06g35530.1	7535639	qCDP6.1	2	Yes	No	CGMC_GSK.8 - CGMC includes CDA, MAPK, GSK3, and CLKC kinases, expressed	1.002e-05
14444	130	38	6.20209	4.27474e-09	Width_WO_husk	no	synonymous	intron	LOC_Os08g43334.1	10403318	qCDP8.1	9	No	No	HSF-type DNA-binding domain containing protein, expressed	1.002e-05
14917	130	38	6.20209	4.27474e-09	Width_WO_husk	no	synonymous	intron	LOC_Os08g43334.2	10403318	qCDP8.1	9	No	No	HSF-type DNA-binding domain containing protein, expressed	1.002e-05
10158	140	29	6.19472	4.39362e-09	Width_WO_husk	no	synonymous	intron	LOC_Os06g35524.1	7535373	qCDP6.1	1	No	No	expressed protein	1.00412e-05
10429	107	49	-6.22122	4.44802e-09	Filtered_Stress_Shoot_length	no	synonymous	intron	LOC_Os06g35574.1	7536647	qCDP6.1	1	Yes	No	mki67 protein, putative, expressed	1.00412e-05
10331	110	49	-6.2124	4.48701e-09	Filtered_Shoot_length	no	synonymous	intron	LOC_Os06g35530.1	7535687	qCDP6.1	2	Yes	No	CGMC_GSK.8 - CGMC includes CDA, MAPK, GSK3, and CLKC kinases, expressed	1.00412e-05
10287	110	49	-6.2124	4.48701e-09	Filtered_Shoot_length	no	missense	exon	LOC_Os06g35530.1	7535636	qCDP6.1	2	Yes	No	CGMC_GSK.8 - CGMC includes CDA, MAPK, GSK3, and CLKC kinases, expressed	1.00412e-05
10306	110	49	-6.2124	4.48701e-09	Filtered_Shoot_length	no	synonymous	intron	LOC_Os06g35530.1	7535655	qCDP6.1	2	Yes	No	CGMC_GSK.8 - CGMC includes CDA, MAPK, GSK3, and CLKC kinases, expressed	1.00412e-05
10313	110	49	-6.2124	4.48701e-09	Filtered_Shoot_length	no	synonymous	intron	LOC_Os06g35530.1	7535668	qCDP6.1	2	Yes	No	CGMC_GSK.8 - CGMC includes CDA, MAPK, GSK3, and CLKC kinases, expressed	1.00412e-05
10296	110	49	-6.2124	4.48701e-09	Filtered_Shoot_length	no	synonymous	intron	LOC_Os06g35530.1	7535645	qCDP6.1	2	Yes	No	CGMC_GSK.8 - CGMC includes CDA, MAPK, GSK3, and CLKC kinases, expressed	1.00412e-05
10062	110	49	-6.2124	4.48701e-09	Filtered_Shoot_length	no	synonymous	intron	LOC_Os06g35470.1	7534121	qCDP6.1	1	No	No	L1P family of ribosomal proteins domain containing protein, expressed	1.00412e-05
10292	110	49	-6.2124	4.48701e-09	Filtered_Shoot_length	no	synonymous	intron	LOC_Os06g35530.1	7535641	qCDP6.1	2	Yes	No	CGMC_GSK.8 - CGMC includes CDA, MAPK, GSK3, and CLKC kinases, expressed	1.00412e-05
10121	110	49	-6.2124	4.48701e-09	Filtered_Shoot_length	no	synonymous	intron	LOC_Os06g35490.1	7534688	qCDP6.1	4	No	No	peroxidase precursor, putative, expressed	1.00412e-05
10058	110	49	-6.2124	4.48701e-09	Filtered_Shoot_length	no	synonymous	intron	LOC_Os06g35470.1	7534117	qCDP6.1	1	No	No	L1P family of ribosomal proteins domain containing protein, expressed	1.00412e-05
10153	49	110	6.2124	4.48701e-09	Filtered_Shoot_length	no	synonymous	exon	LOC_Os06g35520.1	7535186	qCDP6.1	1	Yes	No	peroxidase precursor, putative, expressed	1.00412e-05
10550	110	49	-6.2124	4.48701e-09	Filtered_Shoot_length	no	missense	exon	LOC_Os06g35630.1	7537843	qCDP6.1	2	No	No	reticuline oxidase-like protein precursor, putative, expressed	1.00412e-05
10062	107	49	-6.19626	5.05021e-09	Filtered_Stress_Shoot_length	no	synonymous	intron	LOC_Os06g35470.1	7534121	qCDP6.1	1	No	No	L1P family of ribosomal proteins domain containing protein, expressed	1.08844e-05
10153	49	107	6.19626	5.05021e-09	Filtered_Stress_Shoot_length	no	synonymous	exon	LOC_Os06g35520.1	7535186	qCDP6.1	1	Yes	No	peroxidase precursor, putative, expressed	1.08844e-05
10296	107	49	-6.19626	5.05021e-09	Filtered_Stress_Shoot_length	no	synonymous	intron	LOC_Os06g35530.1	7535645	qCDP6.1	2	Yes	No	CGMC_GSK.8 - CGMC includes CDA, MAPK, GSK3, and CLKC kinases, expressed	1.08844e-05
10550	107	49	-6.19626	5.05021e-09	Filtered_Stress_Shoot_length	no	missense	exon	LOC_Os06g35630.1	7537843	qCDP6.1	2	No	No	reticuline oxidase-like protein precursor, putative, expressed	1.08844e-05
10121	107	49	-6.19626	5.05021e-09	Filtered_Stress_Shoot_length	no	synonymous	intron	LOC_Os06g35490.1	7534688	qCDP6.1	4	No	No	peroxidase precursor, putative, expressed	1.08844e-05
10292	107	49	-6.19626	5.05021e-09	Filtered_Stress_Shoot_length	no	synonymous	intron	LOC_Os06g35530.1	7535641	qCDP6.1	2	Yes	No	CGMC_GSK.8 - CGMC includes CDA, MAPK, GSK3, and CLKC kinases, expressed	1.08844e-05
10306	107	49	-6.19626	5.05021e-09	Filtered_Stress_Shoot_length	no	synonymous	intron	LOC_Os06g35530.1	7535655	qCDP6.1	2	Yes	No	CGMC_GSK.8 - CGMC includes CDA, MAPK, GSK3, and CLKC kinases, expressed	1.08844e-05
10331	107	49	-6.19626	5.05021e-09	Filtered_Stress_Shoot_length	no	synonymous	intron	LOC_Os06g35530.1	7535687	qCDP6.1	2	Yes	No	CGMC_GSK.8 - CGMC includes CDA, MAPK, GSK3, and CLKC kinases, expressed	1.08844e-05
10313	107	49	-6.19626	5.05021e-09	Filtered_Stress_Shoot_length	no	synonymous	intron	LOC_Os06g35530.1	7535668	qCDP6.1	2	Yes	No	CGMC_GSK.8 - CGMC includes CDA, MAPK, GSK3, and CLKC kinases, expressed	1.08844e-05
10287	107	49	-6.19626	5.05021e-09	Filtered_Stress_Shoot_length	no	missense	exon	LOC_Os06g35530.1	7535636	qCDP6.1	2	Yes	No	CGMC_GSK.8 - CGMC includes CDA, MAPK, GSK3, and CLKC kinases, expressed	1.08844e-05
10058	107	49	-6.19626	5.05021e-09	Filtered_Stress_Shoot_length	no	synonymous	intron	LOC_Os06g35470.1	7534117	qCDP6.1	1	No	No	L1P family of ribosomal proteins domain containing protein, expressed	1.08844e-05
10429	110	49	-6.18542	5.14924e-09	Filtered_Shoot_length	no	synonymous	intron	LOC_Os06g35574.1	7536647	qCDP6.1	1	Yes	No	mki67 protein, putative, expressed	1.10607e-05
10336	114	47	-6.17415	5.32952e-09	Filtered_Shoot_length	no	synonymous	intron	LOC_Os06g35540.1	7535763	qCDP6.1	5	No	No	aminotransferase, classes I and II, domain containing protein, expressed	1.14097e-05
9950	112	49	-6.17116	5.4115e-09	Filtered_Shoot_length	no	missense	exon	LOC_Os06g35470.1	7534006	qCDP6.1	1	No	No	L1P family of ribosomal proteins domain containing protein, expressed	1.15468e-05
10325	111	48	-6.16449	5.72822e-09	Filtered_Shoot_length	no	synonymous	intron	LOC_Os06g35530.1	7535681	qCDP6.1	2	Yes	No	CGMC_GSK.8 - CGMC includes CDA, MAPK, GSK3, and CLKC kinases, expressed	1.21821e-05
10261	110	50	-6.14553	6.23641e-09	Filtered_Shoot_length	no	synonymous	intron	LOC_Os06g35530.1	7535609	qCDP6.1	2	Yes	No	CGMC_GSK.8 - CGMC includes CDA, MAPK, GSK3, and CLKC kinases, expressed	1.28317e-05
9963	111	47	-6.14802	6.30067e-09	Filtered_Shoot_length	no	synonymous	intron	LOC_Os06g35470.1	7534020	qCDP6.1	1	No	No	L1P family of ribosomal proteins domain containing protein, expressed	1.28317e-05
15010	24	137	-6.14091	6.31338e-09	Filtered_Length_WO_husk	no	synonymous	intron	LOC_Os08g43334.2	10403423	qCDP8.1	9	No	No	HSF-type DNA-binding domain containing protein, expressed	1.28317e-05
15016	24	137	-6.14091	6.31338e-09	Filtered_Length_WO_husk	no	synonymous	intron	LOC_Os08g43334.2	10403429	qCDP8.1	9	No	No	HSF-type DNA-binding domain containing protein, expressed	1.28317e-05
14490	24	137	-6.14091	6.31338e-09	Filtered_Length_WO_husk	no	synonymous	intron	LOC_Os08g43334.1	10403369	qCDP8.1	9	No	No	HSF-type DNA-binding domain containing protein, expressed	1.28317e-05
14543	24	137	-6.14091	6.31338e-09	Filtered_Length_WO_husk	no	synonymous	intron	LOC_Os08g43334.1	10403429	qCDP8.1	9	No	No	HSF-type DNA-binding domain containing protein, expressed	1.28317e-05
15176	24	137	-6.14091	6.31338e-09	Filtered_Length_WO_husk	no	synonymous	intron	LOC_Os08g43334.2	10403611	qCDP8.1	9	No	No	HSF-type DNA-binding domain containing protein, expressed	1.28317e-05
14537	24	137	-6.14091	6.31338e-09	Filtered_Length_WO_husk	no	synonymous	intron	LOC_Os08g43334.1	10403423	qCDP8.1	9	No	No	HSF-type DNA-binding domain containing protein, expressed	1.28317e-05
15372	24	137	-6.14091	6.31338e-09	Filtered_Length_WO_husk	no	synonymous	intron	LOC_Os08g43350.1	10403942	qCDP8.1	4	No	No	NC domain-containing protein, putative, expressed	1.28317e-05
14704	24	137	-6.14091	6.31338e-09	Filtered_Length_WO_husk	no	synonymous	intron	LOC_Os08g43334.1	10403612	qCDP8.1	9	No	No	HSF-type DNA-binding domain containing protein, expressed	1.28317e-05
15177	24	137	-6.14091	6.31338e-09	Filtered_Length_WO_husk	no	synonymous	intron	LOC_Os08g43334.2	10403612	qCDP8.1	9	No	No	HSF-type DNA-binding domain containing protein, expressed	1.28317e-05
14963	24	137	-6.14091	6.31338e-09	Filtered_Length_WO_husk	no	synonymous	intron	LOC_Os08g43334.2	10403369	qCDP8.1	9	No	No	HSF-type DNA-binding domain containing protein, expressed	1.28317e-05
14703	24	137	-6.14091	6.31338e-09	Filtered_Length_WO_husk	no	synonymous	intron	LOC_Os08g43334.1	10403611	qCDP8.1	9	No	No	HSF-type DNA-binding domain containing protein, expressed	1.28317e-05
9950	109	49	-6.14148	6.51287e-09	Filtered_Stress_Shoot_length	no	missense	exon	LOC_Os06g35470.1	7534006	qCDP6.1	1	No	No	L1P family of ribosomal proteins domain containing protein, expressed	1.31954e-05
10451	111	48	-6.1366	6.60003e-09	Filtered_Shoot_length	no	missense	exon	LOC_Os06g35574.1	7536669	qCDP6.1	1	Yes	No	mki67 protein, putative, expressed	1.33299e-05
15370	24	136	-6.13256	6.66096e-09	Filtered_Length_WO_husk	no	synonymous	intron	LOC_Os08g43350.1	10403940	qCDP8.1	4	No	No	NC domain-containing protein, putative, expressed	1.33492e-05
14715	24	136	-6.12759	6.83132e-09	Filtered_Length_WO_husk	no	synonymous	intron	LOC_Os08g43334.1	10403623	qCDP8.1	9	No	No	HSF-type DNA-binding domain containing protein, expressed	1.33492e-05
15188	24	136	-6.12759	6.83132e-09	Filtered_Length_WO_husk	no	synonymous	intron	LOC_Os08g43334.2	10403623	qCDP8.1	9	No	No	HSF-type DNA-binding domain containing protein, expressed	1.33492e-05
14624	24	136	-6.1267	6.86236e-09	Filtered_Length_WO_husk	no	synonymous	intron	LOC_Os08g43334.1	10403512	qCDP8.1	9	No	No	HSF-type DNA-binding domain containing protein, expressed	1.33492e-05
15097	24	136	-6.1267	6.86236e-09	Filtered_Length_WO_husk	no	synonymous	intron	LOC_Os08g43334.2	10403512	qCDP8.1	9	No	No	HSF-type DNA-binding domain containing protein, expressed	1.33492e-05
15091	24	136	-6.1267	6.86236e-09	Filtered_Length_WO_husk	no	synonymous	intron	LOC_Os08g43334.2	10403504	qCDP8.1	9	No	No	HSF-type DNA-binding domain containing protein, expressed	1.33492e-05
14617	24	136	-6.1267	6.86236e-09	Filtered_Length_WO_husk	no	synonymous	intron	LOC_Os08g43334.1	10403504	qCDP8.1	9	No	No	HSF-type DNA-binding domain containing protein, expressed	1.33492e-05
14677	24	136	-6.1267	6.86236e-09	Filtered_Length_WO_husk	no	nonsense	exon	LOC_Os08g43334.1	10403570	qCDP8.1	9	No	No	HSF-type DNA-binding domain containing protein, expressed	1.33492e-05
14618	24	136	-6.1267	6.86236e-09	Filtered_Length_WO_husk	no	synonymous	intron	LOC_Os08g43334.1	10403504	qCDP8.1	9	No	No	HSF-type DNA-binding domain containing protein, expressed	1.33492e-05
15090	24	136	-6.1267	6.86236e-09	Filtered_Length_WO_husk	no	synonymous	intron	LOC_Os08g43334.2	10403504	qCDP8.1	9	No	No	HSF-type DNA-binding domain containing protein, expressed	1.33492e-05
15150	24	136	-6.1267	6.86236e-09	Filtered_Length_WO_husk	no	synonymous	intron	LOC_Os08g43334.2	10403570	qCDP8.1	9	No	No	HSF-type DNA-binding domain containing protein, expressed	1.33492e-05
9930	109	47	-6.13526	6.87954e-09	Filtered_Stress_Shoot_length	no	synonymous	intron	LOC_Os06g35410.1	7533111	qCDP6.1	1	Yes	No	growth regulator related protein, putative, expressed	1.33492e-05
10507	107	48	-6.13672	6.91029e-09	Filtered_Stress_Shoot_length	no	synonymous	exon	LOC_Os06g35590.1	7537052	qCDP6.1	2	No	No	reticuline oxidase-like protein precursor, putative, expressed	1.3368e-05
14593	24	136	-6.12112	7.05926e-09	Filtered_Length_WO_husk	no	synonymous	intron	LOC_Os08g43334.1	10403478	qCDP8.1	9	No	No	HSF-type DNA-binding domain containing protein, expressed	1.35744e-05
15066	24	136	-6.12112	7.05926e-09	Filtered_Length_WO_husk	no	synonymous	intron	LOC_Os08g43334.2	10403478	qCDP8.1	9	No	No	HSF-type DNA-binding domain containing protein, expressed	1.35744e-05
14029	114	48	-6.10958	7.32215e-09	Filtered_Shoot_length	no	synonymous	intron	LOC_Os08g43190.2	10401025	qCDP8.1	5	No	Yes	dehydrogenase, putative, expressed	1.39172e-05
14118	114	48	-6.10958	7.32215e-09	Filtered_Shoot_length	no	synonymous	intron	LOC_Os08g43190.1	10401025	qCDP8.1	5	No	Yes	dehydrogenase, putative, expressed	1.39172e-05
9925	136	33	6.09523	7.3242e-09	Width_WO_husk	no	missense	exon	LOC_Os06g35410.1	7533105	qCDP6.1	1	Yes	No	growth regulator related protein, putative, expressed	1.39172e-05
9943	136	33	6.09523	7.3242e-09	Width_WO_husk	no	synonymous	exon	LOC_Os06g35410.1	7533123	qCDP6.1	1	Yes	No	growth regulator related protein, putative, expressed	1.39172e-05
10277	108	48	-6.10611	7.96987e-09	Filtered_Stress_Shoot_length	no	synonymous	intron	LOC_Os06g35530.1	7535626	qCDP6.1	2	Yes	No	CGMC_GSK.8 - CGMC includes CDA, MAPK, GSK3, and CLKC kinases, expressed	1.50994e-05
9962	111	48	-6.08795	8.44321e-09	Filtered_Shoot_length	no	synonymous	intron	LOC_Os06g35470.1	7534019	qCDP6.1	1	No	No	L1P family of ribosomal proteins domain containing protein, expressed	1.58985e-05
10277	111	48	-6.08795	8.44321e-09	Filtered_Shoot_length	no	synonymous	intron	LOC_Os06g35530.1	7535626	qCDP6.1	2	Yes	No	CGMC_GSK.8 - CGMC includes CDA, MAPK, GSK3, and CLKC kinases, expressed	1.58985e-05
10032	107	36	-6.12669	8.46591e-09	Filtered_Stress_Shoot_length	no	synonymous	intron	LOC_Os06g35470.1	7534090	qCDP6.1	1	No	No	L1P family of ribosomal proteins domain containing protein, expressed	1.58985e-05
10260	111	50	-6.08144	8.53678e-09	Filtered_Shoot_length	no	synonymous	intron	LOC_Os06g35530.1	7535608	qCDP6.1	2	Yes	No	CGMC_GSK.8 - CGMC includes CDA, MAPK, GSK3, and CLKC kinases, expressed	1.59849e-05
15332	25	135	-6.06658	9.3026e-09	Filtered_Length_WO_husk	no	synonymous	intron	LOC_Os08g43334.2	10403782	qCDP8.1	9	No	No	HSF-type DNA-binding domain containing protein, expressed	1.73179e-05
14859	25	135	-6.06658	9.3026e-09	Filtered_Length_WO_husk	no	synonymous	exon	LOC_Os08g43334.1	10403782	qCDP8.1	9	No	No	HSF-type DNA-binding domain containing protein, expressed	1.73179e-05
10353	110	48	-6.06614	9.52932e-09	Filtered_Shoot_length	no	synonymous	intron	LOC_Os06g35540.1	7535780	qCDP6.1	5	No	No	aminotransferase, classes I and II, domain containing protein, expressed	1.76377e-05
9966	110	48	-6.06614	9.52932e-09	Filtered_Shoot_length	no	synonymous	intron	LOC_Os06g35470.1	7534023	qCDP6.1	1	No	No	L1P family of ribosomal proteins domain containing protein, expressed	1.76377e-05
14635	26	133	-6.05682	9.87803e-09	Filtered_Length_WO_husk	no	synonymous	intron	LOC_Os08g43334.1	10403524	qCDP8.1	9	No	No	HSF-type DNA-binding domain containing protein, expressed	1.81783e-05
15108	26	133	-6.05682	9.87803e-09	Filtered_Length_WO_husk	no	synonymous	intron	LOC_Os08g43334.2	10403524	qCDP8.1	9	No	No	HSF-type DNA-binding domain containing protein, expressed	1.81783e-05
10451	108	48	-6.05961	1.00698e-08	Filtered_Stress_Shoot_length	no	missense	exon	LOC_Os06g35574.1	7536669	qCDP6.1	1	Yes	No	mki67 protein, putative, expressed	1.84784e-05
10298	110	48	-6.04329	1.06898e-08	Filtered_Shoot_length	no	synonymous	intron	LOC_Os06g35530.1	7535647	qCDP6.1	2	Yes	No	CGMC_GSK.8 - CGMC includes CDA, MAPK, GSK3, and CLKC kinases, expressed	1.95601e-05
10418	110	48	-6.04203	1.07578e-08	Filtered_Shoot_length	no	synonymous	intron	LOC_Os06g35574.1	7536635	qCDP6.1	1	Yes	No	mki67 protein, putative, expressed	1.96287e-05
10353	107	48	-6.04805	1.07919e-08	Filtered_Stress_Shoot_length	no	synonymous	intron	LOC_Os06g35540.1	7535780	qCDP6.1	5	No	No	aminotransferase, classes I and II, domain containing protein, expressed	1.96351e-05
9962	108	48	-6.04517	1.08261e-08	Filtered_Stress_Shoot_length	no	synonymous	intron	LOC_Os06g35470.1	7534019	qCDP6.1	1	No	No	L1P family of ribosomal proteins domain containing protein, expressed	1.96416e-05
10418	107	48	-6.04373	1.10279e-08	Filtered_Stress_Shoot_length	no	synonymous	intron	LOC_Os06g35574.1	7536635	qCDP6.1	1	Yes	No	mki67 protein, putative, expressed	1.99515e-05
14345	27	134	-6.02979	1.10789e-08	Filtered_Length_WO_husk	no	synonymous	exon	LOC_Os08g43320.1	10403059	qCDP8.1	1	No	No	OsRhmbd14 - Putative Rhomboid homologue, expressed	1.99874e-05
10154	113	48	-6.02897	1.11248e-08	Filtered_Shoot_length	yes	nonsense	exon	LOC_Os06g35520.1	7535187	qCDP6.1	1	Yes	No	peroxidase precursor, putative, expressed	2.00139e-05
14035	88	72	-6.0245	1.14981e-08	Filtered_Length_WO_husk	no	synonymous	intron	LOC_Os08g43190.2	10401031	qCDP8.1	5	No	Yes	dehydrogenase, putative, expressed	2.05179e-05
14124	88	72	-6.0245	1.14981e-08	Filtered_Length_WO_husk	no	synonymous	intron	LOC_Os08g43190.1	10401031	qCDP8.1	5	No	Yes	dehydrogenase, putative, expressed	2.05179e-05
10074	107	48	-6.03534	1.15007e-08	Filtered_Stress_Shoot_length	no	synonymous	exon	LOC_Os06g35480.1	7534187	qCDP6.1	2	No	No	peroxidase precursor, putative, expressed	2.05179e-05
14282	27	133	-6.01744	1.19133e-08	Filtered_Length_WO_husk	no	synonymous	intron	LOC_Os08g43300.1	10402805	qCDP8.1	3	No	No	UBX domain-containing protein, putative, expressed	2.11839e-05
15553	93	67	-6.017	1.194e-08	Filtered_Length_WO_husk	no	synonymous	intron	LOC_Os08g43380.1	10404289	qCDP8.1	3	No	No	TBC domain containing protein, expressed	2.11839e-05
10298	107	48	-6.0271	1.19837e-08	Filtered_Stress_Shoot_length	no	synonymous	intron	LOC_Os06g35530.1	7535647	qCDP6.1	2	Yes	No	CGMC_GSK.8 - CGMC includes CDA, MAPK, GSK3, and CLKC kinases, expressed	2.12029e-05
14424	25	133	-6.01903	1.20736e-08	Filtered_Length_WO_husk	no	missense	exon	LOC_Os08g43334.1	10403296	qCDP8.1	9	No	No	HSF-type DNA-binding domain containing protein, expressed	2.12448e-05
14897	25	133	-6.01903	1.20736e-08	Filtered_Length_WO_husk	no	synonymous	intron	LOC_Os08g43334.2	10403296	qCDP8.1	9	No	No	HSF-type DNA-binding domain containing protein, expressed	2.12448e-05
15395	29	131	-6.00914	1.24207e-08	Filtered_Length_WO_husk	no	synonymous	intron	LOC_Os08g43360.1	10404041	qCDP8.1	5	No	No	RNA recognition motif containing protein, putative, expressed	2.17366e-05
15454	29	131	-6.00914	1.24207e-08	Filtered_Length_WO_husk	no	synonymous	intron	LOC_Os08g43360.2	10404041	qCDP8.1	5	No	No	RNA recognition motif containing protein, putative, expressed	2.17366e-05
10257	110	48	-6.00547	1.29219e-08	Filtered_Shoot_length	no	synonymous	intron	LOC_Os06g35530.1	7535605	qCDP6.1	2	Yes	No	CGMC_GSK.8 - CGMC includes CDA, MAPK, GSK3, and CLKC kinases, expressed	2.24799e-05
14627	24	128	-6.01102	1.34331e-08	Filtered_Length_WO_husk	no	synonymous	intron	LOC_Os08g43334.1	10403517	qCDP8.1	9	No	No	HSF-type DNA-binding domain containing protein, expressed	2.31922e-05
15100	24	128	-6.01102	1.34331e-08	Filtered_Length_WO_husk	no	synonymous	intron	LOC_Os08g43334.2	10403517	qCDP8.1	9	No	No	HSF-type DNA-binding domain containing protein, expressed	2.31922e-05
10257	107	48	-6.00264	1.35399e-08	Filtered_Stress_Shoot_length	no	synonymous	intron	LOC_Os06g35530.1	7535605	qCDP6.1	2	Yes	No	CGMC_GSK.8 - CGMC includes CDA, MAPK, GSK3, and CLKC kinases, expressed	2.3314e-05
14633	26	135	-5.9804	1.41982e-08	Filtered_Length_WO_husk	no	synonymous	intron	LOC_Os08g43334.1	10403523	qCDP8.1	9	No	No	HSF-type DNA-binding domain containing protein, expressed	2.38091e-05
15130	26	135	-5.9804	1.41982e-08	Filtered_Length_WO_husk	no	synonymous	intron	LOC_Os08g43334.2	10403552	qCDP8.1	9	No	No	HSF-type DNA-binding domain containing protein, expressed	2.38091e-05
15107	26	135	-5.9804	1.41982e-08	Filtered_Length_WO_husk	no	synonymous	intron	LOC_Os08g43334.2	10403523	qCDP8.1	9	No	No	HSF-type DNA-binding domain containing protein, expressed	2.38091e-05
14634	26	135	-5.9804	1.41982e-08	Filtered_Length_WO_husk	no	synonymous	intron	LOC_Os08g43334.1	10403523	qCDP8.1	9	No	No	HSF-type DNA-binding domain containing protein, expressed	2.38091e-05
14722	26	135	-5.9804	1.41982e-08	Filtered_Length_WO_husk	no	synonymous	intron	LOC_Os08g43334.1	10403630	qCDP8.1	9	No	No	HSF-type DNA-binding domain containing protein, expressed	2.38091e-05
15195	26	135	-5.9804	1.41982e-08	Filtered_Length_WO_husk	no	synonymous	intron	LOC_Os08g43334.2	10403630	qCDP8.1	9	No	No	HSF-type DNA-binding domain containing protein, expressed	2.38091e-05
15106	26	135	-5.9804	1.41982e-08	Filtered_Length_WO_husk	no	synonymous	intron	LOC_Os08g43334.2	10403523	qCDP8.1	9	No	No	HSF-type DNA-binding domain containing protein, expressed	2.38091e-05
15139	26	135	-5.9804	1.41982e-08	Filtered_Length_WO_husk	no	synonymous	intron	LOC_Os08g43334.2	10403560	qCDP8.1	9	No	No	HSF-type DNA-binding domain containing protein, expressed	2.38091e-05
14666	26	135	-5.9804	1.41982e-08	Filtered_Length_WO_husk	no	synonymous	intron	LOC_Os08g43334.1	10403560	qCDP8.1	9	No	No	HSF-type DNA-binding domain containing protein, expressed	2.38091e-05
14657	26	135	-5.9804	1.41982e-08	Filtered_Length_WO_husk	no	synonymous	intron	LOC_Os08g43334.1	10403552	qCDP8.1	9	No	No	HSF-type DNA-binding domain containing protein, expressed	2.38091e-05
9966	107	48	-5.98714	1.46269e-08	Filtered_Stress_Shoot_length	no	synonymous	intron	LOC_Os06g35470.1	7534023	qCDP6.1	1	No	No	L1P family of ribosomal proteins domain containing protein, expressed	2.44642e-05
10261	107	50	-5.97919	1.48927e-08	Filtered_Stress_Shoot_length	no	synonymous	intron	LOC_Os06g35530.1	7535609	qCDP6.1	2	Yes	No	CGMC_GSK.8 - CGMC includes CDA, MAPK, GSK3, and CLKC kinases, expressed	2.4844e-05
9932	109	48	-5.96656	1.58601e-08	Filtered_Stress_Shoot_length	no	synonymous	intron	LOC_Os06g35410.1	7533113	qCDP6.1	1	Yes	No	growth regulator related protein, putative, expressed	2.63212e-05
9927	109	48	-5.96656	1.58601e-08	Filtered_Stress_Shoot_length	no	synonymous	intron	LOC_Os06g35410.1	7533108	qCDP6.1	1	Yes	No	growth regulator related protein, putative, expressed	2.63212e-05
15009	26	134	-5.95357	1.64034e-08	Filtered_Length_WO_husk	no	synonymous	intron	LOC_Os08g43334.2	10403422	qCDP8.1	9	No	No	HSF-type DNA-binding domain containing protein, expressed	2.70828e-05
14536	26	134	-5.95357	1.64034e-08	Filtered_Length_WO_husk	no	synonymous	intron	LOC_Os08g43334.1	10403422	qCDP8.1	9	No	No	HSF-type DNA-binding domain containing protein, expressed	2.70828e-05
14658	26	134	-5.94711	1.69407e-08	Filtered_Length_WO_husk	no	synonymous	intron	LOC_Os08g43334.1	10403553	qCDP8.1	9	No	No	HSF-type DNA-binding domain containing protein, expressed	2.76852e-05
15131	26	134	-5.94711	1.69407e-08	Filtered_Length_WO_husk	no	synonymous	intron	LOC_Os08g43334.2	10403553	qCDP8.1	9	No	No	HSF-type DNA-binding domain containing protein, expressed	2.76852e-05
14655	26	134	-5.94711	1.69407e-08	Filtered_Length_WO_husk	no	synonymous	intron	LOC_Os08g43334.1	10403550	qCDP8.1	9	No	No	HSF-type DNA-binding domain containing protein, expressed	2.76852e-05
15128	26	134	-5.94711	1.69407e-08	Filtered_Length_WO_husk	no	synonymous	intron	LOC_Os08g43334.2	10403550	qCDP8.1	9	No	No	HSF-type DNA-binding domain containing protein, expressed	2.76852e-05
10157	115	42	-5.94925	1.72868e-08	Filtered_Stress_Shoot_length	no	synonymous	intron	LOC_Os06g35524.1	7535370	qCDP6.1	1	No	No	expressed protein	2.80955e-05
14554	25	134	-5.94425	1.73595e-08	Filtered_Length_WO_husk	no	synonymous	intron	LOC_Os08g43334.1	10403440	qCDP8.1	9	No	No	HSF-type DNA-binding domain containing protein, expressed	2.80955e-05
15027	25	134	-5.94425	1.73595e-08	Filtered_Length_WO_husk	no	synonymous	intron	LOC_Os08g43334.2	10403440	qCDP8.1	9	No	No	HSF-type DNA-binding domain containing protein, expressed	2.80955e-05
9963	108	47	-5.95259	1.73667e-08	Filtered_Stress_Shoot_length	no	synonymous	intron	LOC_Os06g35470.1	7534020	qCDP6.1	1	No	No	L1P family of ribosomal proteins domain containing protein, expressed	2.80955e-05
15458	27	133	-5.93667	1.78456e-08	Filtered_Length_WO_husk	no	synonymous	exon	LOC_Os08g43360.2	10404045	qCDP8.1	5	No	No	RNA recognition motif containing protein, putative, expressed	2.85822e-05
15399	27	133	-5.93667	1.78456e-08	Filtered_Length_WO_husk	no	synonymous	exon	LOC_Os08g43360.1	10404045	qCDP8.1	5	No	No	RNA recognition motif containing protein, putative, expressed	2.85822e-05
15397	27	133	-5.93667	1.78456e-08	Filtered_Length_WO_husk	no	synonymous	exon	LOC_Os08g43360.1	10404043	qCDP8.1	5	No	No	RNA recognition motif containing protein, putative, expressed	2.85822e-05
15456	27	133	-5.93667	1.78456e-08	Filtered_Length_WO_husk	no	synonymous	exon	LOC_Os08g43360.2	10404043	qCDP8.1	5	No	No	RNA recognition motif containing protein, putative, expressed	2.85822e-05
10497	110	46	-5.94256	1.80602e-08	Filtered_Stress_Shoot_length	no	synonymous	intron	LOC_Os06g35590.1	7537041	qCDP6.1	2	No	No	reticuline oxidase-like protein precursor, putative, expressed	2.88541e-05
10433	56	70	6.01954	1.83347e-08	Filtered_Shoot_length	no	synonymous	intron	LOC_Os06g35574.1	7536651	qCDP6.1	1	Yes	No	mki67 protein, putative, expressed	2.92199e-05
15383	29	131	-5.91211	2.01665e-08	Filtered_Length_WO_husk	no	synonymous	exon	LOC_Os08g43360.1	10404029	qCDP8.1	5	No	No	RNA recognition motif containing protein, putative, expressed	3.19805e-05
15442	29	131	-5.91211	2.01665e-08	Filtered_Length_WO_husk	no	synonymous	exon	LOC_Os08g43360.2	10404029	qCDP8.1	5	No	No	RNA recognition motif containing protein, putative, expressed	3.19805e-05
10433	56	67	6.00812	2.033e-08	Filtered_Stress_Shoot_length	no	synonymous	intron	LOC_Os06g35574.1	7536651	qCDP6.1	1	Yes	No	mki67 protein, putative, expressed	3.21603e-05
14486	91	68	-5.90618	2.09771e-08	Filtered_Length_WO_husk	no	synonymous	intron	LOC_Os08g43334.1	10403365	qCDP8.1	9	No	No	HSF-type DNA-binding domain containing protein, expressed	3.3008e-05
14959	91	68	-5.90618	2.09771e-08	Filtered_Length_WO_husk	no	synonymous	intron	LOC_Os08g43334.2	10403365	qCDP8.1	9	No	No	HSF-type DNA-binding domain containing protein, expressed	3.3008e-05
13876	117	44	-5.90179	2.102e-08	Filtered_Shoot_length	no	synonymous	exon	LOC_Os08g43180.1	10400308	qCDP8.1	5	No	No	expressed protein	3.3008e-05
15568	89	71	-5.89188	2.22973e-08	Filtered_Length_WO_husk	no	synonymous	intron	LOC_Os08g43380.1	10404304	qCDP8.1	3	No	No	TBC domain containing protein, expressed	3.49283e-05
9934	110	47	-5.89653	2.24517e-08	Filtered_Stress_Shoot_length	no	synonymous	intron	LOC_Os06g35410.1	7533115	qCDP6.1	1	Yes	No	growth regulator related protein, putative, expressed	3.49451e-05
14471	24	116	-5.93582	2.24712e-08	Filtered_Length_WO_husk	no	synonymous	intron	LOC_Os08g43334.1	10403345	qCDP8.1	9	No	No	HSF-type DNA-binding domain containing protein, expressed	3.49451e-05
14944	24	116	-5.93582	2.24712e-08	Filtered_Length_WO_husk	no	synonymous	intron	LOC_Os08g43334.2	10403345	qCDP8.1	9	No	No	HSF-type DNA-binding domain containing protein, expressed	3.49451e-05
14398	105	51	-5.87482	2.52484e-08	Filtered_Stress_Shoot_length	no	synonymous	exon	LOC_Os08g43334.1	10403253	qCDP8.1	9	No	No	HSF-type DNA-binding domain containing protein, expressed	3.90747e-05
14871	105	51	-5.87482	2.52484e-08	Filtered_Stress_Shoot_length	no	synonymous	intron	LOC_Os08g43334.2	10403253	qCDP8.1	9	No	No	HSF-type DNA-binding domain containing protein, expressed	3.90747e-05
10260	108	50	-5.86811	2.55804e-08	Filtered_Stress_Shoot_length	no	synonymous	intron	LOC_Os06g35530.1	7535608	qCDP6.1	2	Yes	No	CGMC_GSK.8 - CGMC includes CDA, MAPK, GSK3, and CLKC kinases, expressed	3.94933e-05
15428	27	132	-5.86236	2.60595e-08	Filtered_Length_WO_husk	no	synonymous	intron	LOC_Os08g43360.1	10404074	qCDP8.1	5	No	No	RNA recognition motif containing protein, putative, expressed	4.00405e-05
15487	27	132	-5.86236	2.60595e-08	Filtered_Length_WO_husk	no	synonymous	intron	LOC_Os08g43360.2	10404074	qCDP8.1	5	No	No	RNA recognition motif containing protein, putative, expressed	4.00405e-05
217	84	85	5.83947	2.66371e-08	Root_length	no	synonymous	intron	LOC_Os01g66100.1	1367977	qCDP1.1	2	No	No	gibberellin 20 oxidase 2, putative, expressed	4.08303e-05
15424	27	134	-5.84996	2.71801e-08	Filtered_Length_WO_husk	no	synonymous	intron	LOC_Os08g43360.1	10404070	qCDP8.1	5	No	No	RNA recognition motif containing protein, putative, expressed	4.08821e-05
15416	27	134	-5.84996	2.71801e-08	Filtered_Length_WO_husk	no	synonymous	intron	LOC_Os08g43360.1	10404062	qCDP8.1	5	No	No	RNA recognition motif containing protein, putative, expressed	4.08821e-05
15435	27	134	-5.84996	2.71801e-08	Filtered_Length_WO_husk	no	synonymous	intron	LOC_Os08g43360.1	10404081	qCDP8.1	5	No	No	RNA recognition motif containing protein, putative, expressed	4.08821e-05
15475	27	134	-5.84996	2.71801e-08	Filtered_Length_WO_husk	no	synonymous	intron	LOC_Os08g43360.2	10404062	qCDP8.1	5	No	No	RNA recognition motif containing protein, putative, expressed	4.08821e-05
15483	27	134	-5.84996	2.71801e-08	Filtered_Length_WO_husk	no	synonymous	intron	LOC_Os08g43360.2	10404070	qCDP8.1	5	No	No	RNA recognition motif containing protein, putative, expressed	4.08821e-05
15405	27	134	-5.84996	2.71801e-08	Filtered_Length_WO_husk	no	synonymous	intron	LOC_Os08g43360.1	10404051	qCDP8.1	5	No	No	RNA recognition motif containing protein, putative, expressed	4.08821e-05
15494	27	134	-5.84996	2.71801e-08	Filtered_Length_WO_husk	no	synonymous	intron	LOC_Os08g43360.2	10404081	qCDP8.1	5	No	No	RNA recognition motif containing protein, putative, expressed	4.08821e-05
15464	27	134	-5.84996	2.71801e-08	Filtered_Length_WO_husk	no	synonymous	intron	LOC_Os08g43360.2	10404051	qCDP8.1	5	No	No	RNA recognition motif containing protein, putative, expressed	4.08821e-05
9981	107	37	-5.88152	2.78552e-08	Filtered_Stress_Shoot_length	no	synonymous	intron	LOC_Os06g35470.1	7534038	qCDP6.1	1	No	No	L1P family of ribosomal proteins domain containing protein, expressed	4.17996e-05
10120	72	90	5.83103	2.95694e-08	Filtered_Shoot_length	no	synonymous	intron	LOC_Os06g35490.1	7534686	qCDP6.1	4	No	No	peroxidase precursor, putative, expressed	4.42685e-05
9981	110	37	-5.86144	2.96731e-08	Filtered_Shoot_length	no	synonymous	intron	LOC_Os06g35470.1	7534038	qCDP6.1	1	No	No	L1P family of ribosomal proteins domain containing protein, expressed	4.43204e-05
9930	113	46	-5.83413	2.9954e-08	Filtered_Shoot_length	no	synonymous	intron	LOC_Os06g35410.1	7533111	qCDP6.1	1	Yes	No	growth regulator related protein, putative, expressed	4.46362e-05
9972	77	82	5.83352	3.0045e-08	Filtered_Shoot_length	no	synonymous	intron	LOC_Os06g35470.1	7534029	qCDP6.1	1	No	No	L1P family of ribosomal proteins domain containing protein, expressed	4.46681e-05
26448	138	31	5.80206	3.20846e-08	Stress_Shoot_weight	no	synonymous	intron	LOC_Os12g41600.2	15176355	qCDP12.3	1	No	No	OsSAUR57 - Auxin-responsive SAUR gene family member, expressed	4.72139e-05
26495	138	31	5.80206	3.20846e-08	Stress_Shoot_weight	no	synonymous	intron	LOC_Os12g41620.1	15176904	qCDP12.3	1	No	No	WD domain, G-beta repeat domain containing protein, expressed	4.72139e-05
15365	88	70	-5.82174	3.21453e-08	Filtered_Length_WO_husk	no	synonymous	intron	LOC_Os08g43350.1	10403935	qCDP8.1	4	No	No	NC domain-containing protein, putative, expressed	4.72139e-05
10526	115	42	-5.82337	3.21984e-08	Filtered_Shoot_length	no	synonymous	intron	LOC_Os06g35630.1	7537819	qCDP6.1	2	No	No	reticuline oxidase-like protein precursor, putative, expressed	4.72139e-05
10525	115	42	-5.82337	3.21984e-08	Filtered_Shoot_length	no	synonymous	intron	LOC_Os06g35630.1	7537819	qCDP6.1	2	No	No	reticuline oxidase-like protein precursor, putative, expressed	4.72139e-05
15555	91	70	-5.81477	3.23369e-08	Filtered_Length_WO_husk	no	synonymous	exon	LOC_Os08g43380.1	10404291	qCDP8.1	3	No	No	TBC domain containing protein, expressed	4.7309e-05
10361	86	77	-5.80955	3.25788e-08	Filtered_Shoot_length	no	synonymous	intron	LOC_Os06g35540.1	7535788	qCDP6.1	5	No	No	aminotransferase, classes I and II, domain containing protein, expressed	4.75546e-05
15426	27	133	-5.81198	3.30914e-08	Filtered_Length_WO_husk	no	synonymous	intron	LOC_Os08g43360.1	10404072	qCDP8.1	5	No	No	RNA recognition motif containing protein, putative, expressed	4.79908e-05
15485	27	133	-5.81198	3.30914e-08	Filtered_Length_WO_husk	no	synonymous	intron	LOC_Os08g43360.2	10404072	qCDP8.1	5	No	No	RNA recognition motif containing protein, putative, expressed	4.79908e-05
15406	27	133	-5.81146	3.31766e-08	Filtered_Length_WO_husk	no	synonymous	intron	LOC_Os08g43360.1	10404052	qCDP8.1	5	No	No	RNA recognition motif containing protein, putative, expressed	4.79908e-05
15465	27	133	-5.81146	3.31766e-08	Filtered_Length_WO_husk	no	synonymous	exon	LOC_Os08g43360.2	10404052	qCDP8.1	5	No	No	RNA recognition motif containing protein, putative, expressed	4.79908e-05
224	83	83	5.79967	3.33108e-08	Root_length	no	synonymous	intron	LOC_Os01g66100.1	1367984	qCDP1.1	2	No	No	gibberellin 20 oxidase 2, putative, expressed	4.80768e-05
14723	28	130	-5.80769	3.44416e-08	Filtered_Length_WO_husk	no	synonymous	intron	LOC_Os08g43334.1	10403631	qCDP8.1	9	No	No	HSF-type DNA-binding domain containing protein, expressed	4.94863e-05
15196	28	130	-5.80769	3.44416e-08	Filtered_Length_WO_husk	no	synonymous	intron	LOC_Os08g43334.2	10403631	qCDP8.1	9	No	No	HSF-type DNA-binding domain containing protein, expressed	4.94863e-05
10656	51	118	-5.78549	3.48327e-08	Width_WO_husk	no	synonymous	intron	LOC_Os06g35700.1	7539723	qCDP6.1	1	No	No	reticuline oxidase-like protein precursor, putative, expressed	4.99366e-05
10473	59	69	5.87766	3.4938e-08	Filtered_Shoot_length	no	synonymous	intron	LOC_Os06g35574.1	7536736	qCDP6.1	1	Yes	No	mki67 protein, putative, expressed	4.99759e-05
9936	109	46	-5.80414	3.60811e-08	Filtered_Stress_Shoot_length	no	synonymous	intron	LOC_Os06g35410.1	7533117	qCDP6.1	1	Yes	No	growth regulator related protein, putative, expressed	5.14964e-05
10195	73	50	-5.88038	3.71653e-08	Filtered_Stress_Shoot_length	no	synonymous	intron	LOC_Os06g35524.1	7535428	qCDP6.1	1	No	No	expressed protein	5.28091e-05
10196	73	50	-5.88038	3.71653e-08	Filtered_Stress_Shoot_length	no	synonymous	intron	LOC_Os06g35524.1	7535428	qCDP6.1	1	No	No	expressed protein	5.28091e-05
9996	113	43	-5.79471	3.74154e-08	Filtered_Stress_Shoot_length	no	synonymous	intron	LOC_Os06g35470.1	7534053	qCDP6.1	1	No	No	L1P family of ribosomal proteins domain containing protein, expressed	5.30471e-05
15268	27	115	-5.81565	3.9207e-08	Filtered_Length_WO_husk	no	synonymous	intron	LOC_Os08g43334.2	10403707	qCDP8.1	9	No	No	HSF-type DNA-binding domain containing protein, expressed	5.53429e-05
14795	27	115	-5.81565	3.9207e-08	Filtered_Length_WO_husk	no	synonymous	intron	LOC_Os08g43334.1	10403707	qCDP8.1	9	No	No	HSF-type DNA-binding domain containing protein, expressed	5.53429e-05
15447	27	130	-5.77757	4.02974e-08	Filtered_Length_WO_husk	no	synonymous	intron	LOC_Os08g43360.2	10404034	qCDP8.1	5	No	No	RNA recognition motif containing protein, putative, expressed	5.6633e-05
15388	27	130	-5.77757	4.02974e-08	Filtered_Length_WO_husk	no	synonymous	intron	LOC_Os08g43360.1	10404034	qCDP8.1	5	No	No	RNA recognition motif containing protein, putative, expressed	5.6633e-05
596	140	19	-5.77276	4.04907e-08	Filtered_Stress_Shoot_length	no	synonymous	intron	LOC_Os01g66140.1	1369035	qCDP1.1	2	No	No	plus-3 domain containing protein, putative, expressed	5.66568e-05
648	140	19	-5.77276	4.04907e-08	Filtered_Stress_Shoot_length	no	synonymous	intron	LOC_Os01g66140.1	1369089	qCDP1.1	2	No	No	plus-3 domain containing protein, putative, expressed	5.66568e-05
15159	23	135	-5.76805	4.18228e-08	Filtered_Length_WO_husk	no	synonymous	intron	LOC_Os08g43334.2	10403593	qCDP8.1	9	No	No	HSF-type DNA-binding domain containing protein, expressed	5.82669e-05
14686	23	135	-5.76805	4.18228e-08	Filtered_Length_WO_husk	no	synonymous	intron	LOC_Os08g43334.1	10403593	qCDP8.1	9	No	No	HSF-type DNA-binding domain containing protein, expressed	5.82669e-05
15535	28	131	-5.76104	4.2882e-08	Filtered_Length_WO_husk	no	synonymous	intron	LOC_Os08g43370.1	10404177	qCDP8.1	9	Yes	No	6-phosphogluconolactonase, putative, expressed	5.96132e-05
14119	86	72	-5.76178	4.3122e-08	Filtered_Length_WO_husk	no	synonymous	intron	LOC_Os08g43190.1	10401026	qCDP8.1	5	No	Yes	dehydrogenase, putative, expressed	5.96885e-05
14030	86	72	-5.76178	4.3122e-08	Filtered_Length_WO_husk	no	synonymous	intron	LOC_Os08g43190.2	10401026	qCDP8.1	5	No	Yes	dehydrogenase, putative, expressed	5.96885e-05
10525	112	42	-5.74344	4.8969e-08	Filtered_Stress_Shoot_length	no	synonymous	intron	LOC_Os06g35630.1	7537819	qCDP6.1	2	No	No	reticuline oxidase-like protein precursor, putative, expressed	6.72025e-05
10526	112	42	-5.74344	4.8969e-08	Filtered_Stress_Shoot_length	no	synonymous	intron	LOC_Os06g35630.1	7537819	qCDP6.1	2	No	No	reticuline oxidase-like protein precursor, putative, expressed	6.72025e-05
17155	99	62	5.71817	5.19299e-08	Filtered_Shoot_length	no	synonymous	intron	LOC_Os09g18470.1	11016097	qCDP9.2	1	No	No	oxidoreductase, 2OG-Fe oxygenase family protein, putative, expressed	7.09626e-05
17156	99	62	5.71817	5.19299e-08	Filtered_Shoot_length	no	synonymous	intron	LOC_Os09g18470.1	11016097	qCDP9.2	1	No	No	oxidoreductase, 2OG-Fe oxygenase family protein, putative, expressed	7.09626e-05
10176	139	30	5.69727	5.3815e-08	Width_WO_husk	no	synonymous	intron	LOC_Os06g35524.1	7535394	qCDP6.1	1	No	No	expressed protein	7.33409e-05
26424	138	32	5.69363	5.43555e-08	Stress_Shoot_weight	no	missense	exon	LOC_Os12g41600.2	15176328	qCDP12.3	1	No	No	OsSAUR57 - Auxin-responsive SAUR gene family member, expressed	7.33409e-05
26542	138	32	5.69363	5.43555e-08	Stress_Shoot_weight	no	missense	exon	LOC_Os12g41620.1	15176951	qCDP12.3	1	No	No	WD domain, G-beta repeat domain containing protein, expressed	7.33409e-05
26409	138	32	5.69363	5.43555e-08	Stress_Shoot_weight	no	synonymous	intron	LOC_Os12g41600.2	15176312	qCDP12.3	1	No	No	OsSAUR57 - Auxin-responsive SAUR gene family member, expressed	7.33409e-05
26408	138	32	5.69363	5.43555e-08	Stress_Shoot_weight	no	synonymous	intron	LOC_Os12g41600.2	15176311	qCDP12.3	1	No	No	OsSAUR57 - Auxin-responsive SAUR gene family member, expressed	7.33409e-05
26410	138	32	5.69363	5.43555e-08	Stress_Shoot_weight	no	synonymous	intron	LOC_Os12g41600.2	15176313	qCDP12.3	1	No	No	OsSAUR57 - Auxin-responsive SAUR gene family member, expressed	7.33409e-05
15532	28	131	-5.71169	5.45522e-08	Filtered_Length_WO_husk	no	synonymous	intron	LOC_Os08g43370.1	10404174	qCDP8.1	9	Yes	No	6-phosphogluconolactonase, putative, expressed	7.3452e-05
15313	23	138	-5.70343	5.57984e-08	Filtered_Length_WO_husk	no	synonymous	intron	LOC_Os08g43334.2	10403762	qCDP8.1	9	No	No	HSF-type DNA-binding domain containing protein, expressed	7.48162e-05
14840	23	138	-5.70343	5.57984e-08	Filtered_Length_WO_husk	no	synonymous	intron	LOC_Os08g43334.1	10403762	qCDP8.1	9	No	No	HSF-type DNA-binding domain containing protein, expressed	7.48162e-05
10005	110	41	-5.71562	5.76785e-08	Filtered_Shoot_length	no	synonymous	intron	LOC_Os06g35470.1	7534062	qCDP6.1	1	No	No	L1P family of ribosomal proteins domain containing protein, expressed	7.6894e-05
9932	113	47	-5.69831	5.77072e-08	Filtered_Shoot_length	no	synonymous	intron	LOC_Os06g35410.1	7533113	qCDP6.1	1	Yes	No	growth regulator related protein, putative, expressed	7.6894e-05
9927	113	47	-5.69831	5.77072e-08	Filtered_Shoot_length	no	synonymous	intron	LOC_Os06g35410.1	7533108	qCDP6.1	1	Yes	No	growth regulator related protein, putative, expressed	7.6894e-05
10641	45	116	5.69449	5.82813e-08	Filtered_Shoot_length	no	synonymous	intron	LOC_Os06g35670.2	7539333	qCDP6.1	5	No	No	expressed protein	7.72945e-05
10604	45	116	5.69449	5.82813e-08	Filtered_Shoot_length	no	synonymous	intron	LOC_Os06g35670.1	7539333	qCDP6.1	5	No	No	expressed protein	7.72945e-05
15552	135	36	5.67712	5.84891e-08	Width_WO_husk	no	synonymous	intron	LOC_Os08g43370.1	10404193	qCDP8.1	9	Yes	No	6-phosphogluconolactonase, putative, expressed	7.72945e-05
15551	135	36	5.67712	5.84891e-08	Width_WO_husk	no	synonymous	intron	LOC_Os08g43370.1	10404193	qCDP8.1	9	Yes	No	6-phosphogluconolactonase, putative, expressed	7.72945e-05
10031	112	32	-5.72344	5.96836e-08	Filtered_Stress_Shoot_length	no	synonymous	intron	LOC_Os06g35470.1	7534089	qCDP6.1	1	No	No	L1P family of ribosomal proteins domain containing protein, expressed	7.83891e-05
9996	116	43	-5.68949	6.07652e-08	Filtered_Shoot_length	no	synonymous	intron	LOC_Os06g35470.1	7534053	qCDP6.1	1	No	No	L1P family of ribosomal proteins domain containing protein, expressed	7.96469e-05
14453	24	136	-5.67911	6.33495e-08	Filtered_Length_WO_husk	no	synonymous	intron	LOC_Os08g43334.1	10403327	qCDP8.1	9	No	No	HSF-type DNA-binding domain containing protein, expressed	8.26966e-05
14926	24	136	-5.67911	6.33495e-08	Filtered_Length_WO_husk	no	synonymous	intron	LOC_Os08g43334.2	10403327	qCDP8.1	9	No	No	HSF-type DNA-binding domain containing protein, expressed	8.26966e-05
14784	27	130	-5.68327	6.37448e-08	Filtered_Length_WO_husk	no	synonymous	intron	LOC_Os08g43334.1	10403694	qCDP8.1	9	No	No	HSF-type DNA-binding domain containing protein, expressed	8.28757e-05
15257	27	130	-5.68327	6.37448e-08	Filtered_Length_WO_husk	no	synonymous	intron	LOC_Os08g43334.2	10403694	qCDP8.1	9	No	No	HSF-type DNA-binding domain containing protein, expressed	8.28757e-05
10297	88	71	5.67222	6.60709e-08	Filtered_Shoot_length	no	synonymous	intron	LOC_Os06g35530.1	7535646	qCDP6.1	2	Yes	No	CGMC_GSK.8 - CGMC includes CDA, MAPK, GSK3, and CLKC kinases, expressed	8.57264e-05
15548	28	133	-5.66434	6.74757e-08	Filtered_Length_WO_husk	no	synonymous	exon	LOC_Os08g43370.1	10404190	qCDP8.1	9	Yes	No	6-phosphogluconolactonase, putative, expressed	8.73585e-05
10254	139	31	5.64912	6.76008e-08	Width_WO_husk	no	synonymous	intron	LOC_Os06g35524.1	7535507	qCDP6.1	1	No	No	expressed protein	8.73585e-05
10599	114	26	-5.70496	6.80896e-08	Filtered_Stress_Shoot_length	no	synonymous	exon	LOC_Os06g35670.1	7539325	qCDP6.1	5	No	No	expressed protein	8.76375e-05
10636	114	26	-5.70496	6.80896e-08	Filtered_Stress_Shoot_length	no	synonymous	exon	LOC_Os06g35670.2	7539325	qCDP6.1	5	No	No	expressed protein	8.76375e-05
9997	52	110	5.64968	7.18406e-08	Filtered_Shoot_length	no	synonymous	intron	LOC_Os06g35470.1	7534054	qCDP6.1	1	No	No	L1P family of ribosomal proteins domain containing protein, expressed	9.22804e-05
10111	139	30	5.63052	7.45864e-08	Width_WO_husk	no	synonymous	intron	LOC_Os06g35490.1	7534677	qCDP6.1	4	No	No	peroxidase precursor, putative, expressed	9.44847e-05
10264	139	30	5.63052	7.45864e-08	Width_WO_husk	no	synonymous	intron	LOC_Os06g35530.1	7535613	qCDP6.1	2	Yes	No	CGMC_GSK.8 - CGMC includes CDA, MAPK, GSK3, and CLKC kinases, expressed	9.44847e-05
10301	139	30	5.63052	7.45864e-08	Width_WO_husk	no	synonymous	exon	LOC_Os06g35530.1	7535650	qCDP6.1	2	Yes	No	CGMC_GSK.8 - CGMC includes CDA, MAPK, GSK3, and CLKC kinases, expressed	9.44847e-05
10211	139	30	5.63052	7.45864e-08	Width_WO_husk	no	synonymous	intron	LOC_Os06g35524.1	7535443	qCDP6.1	1	No	No	expressed protein	9.44847e-05
10271	139	30	5.63052	7.45864e-08	Width_WO_husk	no	synonymous	intron	LOC_Os06g35530.1	7535620	qCDP6.1	2	Yes	No	CGMC_GSK.8 - CGMC includes CDA, MAPK, GSK3, and CLKC kinases, expressed	9.44847e-05
10499	139	30	5.63052	7.45864e-08	Width_WO_husk	no	synonymous	intron	LOC_Os06g35590.1	7537044	qCDP6.1	2	No	No	reticuline oxidase-like protein precursor, putative, expressed	9.44847e-05
10274	139	30	5.63052	7.45864e-08	Width_WO_husk	no	synonymous	intron	LOC_Os06g35530.1	7535623	qCDP6.1	2	Yes	No	CGMC_GSK.8 - CGMC includes CDA, MAPK, GSK3, and CLKC kinases, expressed	9.44847e-05
15259	23	137	-5.63916	7.68721e-08	Filtered_Length_WO_husk	no	synonymous	intron	LOC_Os08g43334.2	10403695	qCDP8.1	9	No	No	HSF-type DNA-binding domain containing protein, expressed	9.66179e-05
14785	23	137	-5.63916	7.68721e-08	Filtered_Length_WO_husk	no	synonymous	intron	LOC_Os08g43334.1	10403695	qCDP8.1	9	No	No	HSF-type DNA-binding domain containing protein, expressed	9.66179e-05
14786	23	137	-5.63916	7.68721e-08	Filtered_Length_WO_husk	no	synonymous	intron	LOC_Os08g43334.1	10403695	qCDP8.1	9	No	No	HSF-type DNA-binding domain containing protein, expressed	9.66179e-05
15258	23	137	-5.63916	7.68721e-08	Filtered_Length_WO_husk	no	synonymous	intron	LOC_Os08g43334.2	10403695	qCDP8.1	9	No	No	HSF-type DNA-binding domain containing protein, expressed	9.66179e-05
9934	114	46	-5.63867	7.70516e-08	Filtered_Shoot_length	no	synonymous	intron	LOC_Os06g35410.1	7533115	qCDP6.1	1	Yes	No	growth regulator related protein, putative, expressed	9.66544e-05
10638	117	46	-5.63135	7.78711e-08	Filtered_Shoot_length	no	synonymous	intron	LOC_Os06g35670.2	7539329	qCDP6.1	5	No	No	expressed protein	9.73022e-05
10601	117	46	-5.63135	7.78711e-08	Filtered_Shoot_length	no	synonymous	intron	LOC_Os06g35670.1	7539329	qCDP6.1	5	No	No	expressed protein	9.73022e-05
3692	36	129	5.62123	8.04855e-08	Width_WO_husk	no	synonymous	intron	LOC_Os03g03370.1	2844316	qCDP3.1	2	No	No	fatty acid hydroxylase, putative, expressed	9.94954e-05
3693	36	129	5.62123	8.04855e-08	Width_WO_husk	no	synonymous	intron	LOC_Os03g03370.1	2844316	qCDP3.1	2	No	No	fatty acid hydroxylase, putative, expressed	9.94954e-05
3734	36	129	5.62123	8.04855e-08	Width_WO_husk	no	synonymous	intron	LOC_Os03g03370.2	2844316	qCDP3.1	2	No	No	fatty acid hydroxylase, putative, expressed	9.94954e-05
3733	36	129	5.62123	8.04855e-08	Width_WO_husk	no	synonymous	intron	LOC_Os03g03370.2	2844316	qCDP3.1	2	No	No	fatty acid hydroxylase, putative, expressed	9.94954e-05
14334	22	137	-5.63121	8.05558e-08	Filtered_Length_WO_husk	no	synonymous	intron	LOC_Os08g43300.1	10402857	qCDP8.1	3	No	No	UBX domain-containing protein, putative, expressed	9.94954e-05
14440	22	138	-5.62653	8.17053e-08	Filtered_Length_WO_husk	no	synonymous	intron	LOC_Os08g43334.1	10403314	qCDP8.1	9	No	No	HSF-type DNA-binding domain containing protein, expressed	0.000100145
14913	22	138	-5.62653	8.17053e-08	Filtered_Length_WO_husk	no	synonymous	intron	LOC_Os08g43334.2	10403314	qCDP8.1	9	No	No	HSF-type DNA-binding domain containing protein, expressed	0.000100145
14422	22	138	-5.62653	8.17053e-08	Filtered_Length_WO_husk	no	synonymous	intron	LOC_Os08g43334.1	10403294	qCDP8.1	9	No	No	HSF-type DNA-binding domain containing protein, expressed	0.000100145
14895	22	138	-5.62653	8.17053e-08	Filtered_Length_WO_husk	no	synonymous	intron	LOC_Os08g43334.2	10403294	qCDP8.1	9	No	No	HSF-type DNA-binding domain containing protein, expressed	0.000100145
10597	44	106	5.63968	8.38508e-08	Filtered_Shoot_length	no	synonymous	exon	LOC_Os06g35670.1	7539322	qCDP6.1	5	No	No	expressed protein	0.000102384
10634	44	106	5.63968	8.38508e-08	Filtered_Shoot_length	no	synonymous	exon	LOC_Os06g35670.2	7539322	qCDP6.1	5	No	No	expressed protein	0.000102384
14288	22	137	-5.62107	8.45935e-08	Filtered_Length_WO_husk	no	synonymous	intron	LOC_Os08g43300.1	10402811	qCDP8.1	3	No	No	UBX domain-containing protein, putative, expressed	0.000102899
14287	22	137	-5.62107	8.45935e-08	Filtered_Length_WO_husk	no	synonymous	intron	LOC_Os08g43300.1	10402810	qCDP8.1	3	No	No	UBX domain-containing protein, putative, expressed	0.000102899
17114	76	77	-5.6268	8.67345e-08	Filtered_Shoot_length	no	synonymous	intron	LOC_Os09g18470.1	11016053	qCDP9.2	1	No	No	oxidoreductase, 2OG-Fe oxygenase family protein, putative, expressed	0.000105106
17111	76	77	-5.6268	8.67345e-08	Filtered_Shoot_length	no	synonymous	intron	LOC_Os09g18470.1	11016050	qCDP9.2	1	No	No	oxidoreductase, 2OG-Fe oxygenase family protein, putative, expressed	0.000105106
14957	22	138	-5.60872	8.90307e-08	Filtered_Length_WO_husk	no	synonymous	intron	LOC_Os08g43334.2	10403363	qCDP8.1	9	No	No	HSF-type DNA-binding domain containing protein, expressed	0.000106685
14353	22	138	-5.60872	8.90307e-08	Filtered_Length_WO_husk	no	synonymous	intron	LOC_Os08g43320.1	10403067	qCDP8.1	1	No	No	OsRhmbd14 - Putative Rhomboid homologue, expressed	0.000106685
14484	22	138	-5.60872	8.90307e-08	Filtered_Length_WO_husk	no	synonymous	intron	LOC_Os08g43334.1	10403363	qCDP8.1	9	No	No	HSF-type DNA-binding domain containing protein, expressed	0.000106685
15344	22	137	-5.6082	9.00017e-08	Filtered_Length_WO_husk	no	synonymous	intron	LOC_Os08g43350.1	10403914	qCDP8.1	4	No	No	NC domain-containing protein, putative, expressed	0.000107643
14956	22	137	-5.60095	9.31925e-08	Filtered_Length_WO_husk	no	synonymous	intron	LOC_Os08g43334.2	10403362	qCDP8.1	9	No	No	HSF-type DNA-binding domain containing protein, expressed	0.000111046
14483	22	137	-5.60095	9.31925e-08	Filtered_Length_WO_husk	no	synonymous	intron	LOC_Os08g43334.1	10403362	qCDP8.1	9	No	No	HSF-type DNA-binding domain containing protein, expressed	0.000111046
10036	138	29	5.58094	9.6326e-08	Width_WO_husk	no	synonymous	intron	LOC_Os06g35470.1	7534095	qCDP6.1	1	No	No	L1P family of ribosomal proteins domain containing protein, expressed	0.000114567
10489	83	76	-5.58967	9.8384e-08	Filtered_Length_WO_husk	no	synonymous	intron	LOC_Os06g35590.1	7537033	qCDP6.1	2	No	No	reticuline oxidase-like protein precursor, putative, expressed	0.000116791
14368	96	53	-5.60734	9.87595e-08	Filtered_Stress_Shoot_length	no	synonymous	intron	LOC_Os08g43320.1	10403084	qCDP8.1	1	No	No	OsRhmbd14 - Putative Rhomboid homologue, expressed	0.000116791
14405	22	136	-5.58988	9.91049e-08	Filtered_Length_WO_husk	no	synonymous	intron	LOC_Os08g43334.1	10403277	qCDP8.1	9	No	No	HSF-type DNA-binding domain containing protein, expressed	0.000116791
14878	22	136	-5.58988	9.91049e-08	Filtered_Length_WO_husk	no	synonymous	intron	LOC_Os08g43334.2	10403277	qCDP8.1	9	No	No	HSF-type DNA-binding domain containing protein, expressed	0.000116791
10428	52	77	5.65217	9.93381e-08	Filtered_Shoot_length	no	synonymous	intron	LOC_Os06g35574.1	7536646	qCDP6.1	1	Yes	No	mki67 protein, putative, expressed	0.000116851
14588	22	137	-5.58031	1.02902e-07	Filtered_Length_WO_husk	no	synonymous	intron	LOC_Os08g43334.1	10403474	qCDP8.1	9	No	No	HSF-type DNA-binding domain containing protein, expressed	0.000120601
15061	22	137	-5.58031	1.02902e-07	Filtered_Length_WO_husk	no	synonymous	intron	LOC_Os08g43334.2	10403474	qCDP8.1	9	No	No	HSF-type DNA-binding domain containing protein, expressed	0.000120601
12517	160	12	5.55662	1.04483e-07	Width_WO_husk	no	synonymous	intron	LOC_Os07g37240.1	8918763	qCDP7.1	2	Yes	Yes	chlorophyll A-B binding protein, putative, expressed	0.000122089
10005	107	41	-5.5915	1.07479e-07	Filtered_Stress_Shoot_length	no	synonymous	intron	LOC_Os06g35470.1	7534062	qCDP6.1	1	No	No	L1P family of ribosomal proteins domain containing protein, expressed	0.000124885
14546	22	138	-5.56869	1.07918e-07	Filtered_Length_WO_husk	no	synonymous	intron	LOC_Os08g43334.1	10403432	qCDP8.1	9	No	No	HSF-type DNA-binding domain containing protein, expressed	0.000124885
15019	22	138	-5.56869	1.07918e-07	Filtered_Length_WO_husk	no	synonymous	intron	LOC_Os08g43334.2	10403432	qCDP8.1	9	No	No	HSF-type DNA-binding domain containing protein, expressed	0.000124885
15059	22	138	-5.56869	1.07918e-07	Filtered_Length_WO_husk	no	synonymous	intron	LOC_Os08g43334.2	10403472	qCDP8.1	9	No	No	HSF-type DNA-binding domain containing protein, expressed	0.000124885
14586	22	138	-5.56869	1.07918e-07	Filtered_Length_WO_husk	no	synonymous	intron	LOC_Os08g43334.1	10403472	qCDP8.1	9	No	No	HSF-type DNA-binding domain containing protein, expressed	0.000124885
9995	117	40	-5.56915	1.10369e-07	Filtered_Shoot_length	no	synonymous	intron	LOC_Os06g35470.1	7534052	qCDP6.1	1	No	No	L1P family of ribosomal proteins domain containing protein, expressed	0.000127491
15272	22	136	-5.55904	1.14878e-07	Filtered_Length_WO_husk	no	synonymous	intron	LOC_Os08g43334.2	10403711	qCDP8.1	9	No	No	HSF-type DNA-binding domain containing protein, expressed	0.000129063
14799	22	136	-5.55904	1.14878e-07	Filtered_Length_WO_husk	no	synonymous	intron	LOC_Os08g43334.1	10403711	qCDP8.1	9	No	No	HSF-type DNA-binding domain containing protein, expressed	0.000129063
10143	57	110	5.54406	1.15091e-07	Stress_Shoot_weight	no	synonymous	intron	LOC_Os06g35520.1	7535176	qCDP6.1	1	Yes	No	peroxidase precursor, putative, expressed	0.000129063
587	140	18	-5.55596	1.16581e-07	Filtered_Stress_Shoot_length	no	synonymous	intron	LOC_Os01g66140.1	1369026	qCDP1.1	2	No	No	plus-3 domain containing protein, putative, expressed	0.000129063
570	140	18	-5.55596	1.16581e-07	Filtered_Stress_Shoot_length	no	synonymous	intron	LOC_Os01g66140.1	1369006	qCDP1.1	2	No	No	plus-3 domain containing protein, putative, expressed	0.000129063
551	140	18	-5.55596	1.16581e-07	Filtered_Stress_Shoot_length	no	synonymous	intron	LOC_Os01g66140.1	1368987	qCDP1.1	2	No	No	plus-3 domain containing protein, putative, expressed	0.000129063
678	140	18	-5.55596	1.16581e-07	Filtered_Stress_Shoot_length	no	missense	exon	LOC_Os01g66150.1	1369440	qCDP1.1	2	No	No	expressed protein	0.000129063
589	140	18	-5.55596	1.16581e-07	Filtered_Stress_Shoot_length	no	synonymous	intron	LOC_Os01g66140.1	1369028	qCDP1.1	2	No	No	plus-3 domain containing protein, putative, expressed	0.000129063
10428	52	74	5.62536	1.16814e-07	Filtered_Stress_Shoot_length	no	synonymous	intron	LOC_Os06g35574.1	7536646	qCDP6.1	1	Yes	No	mki67 protein, putative, expressed	0.000129063
9936	113	45	-5.55433	1.17491e-07	Filtered_Shoot_length	no	synonymous	intron	LOC_Os06g35410.1	7533117	qCDP6.1	1	Yes	No	growth regulator related protein, putative, expressed	0.000129063
18026	113	45	-5.5516	1.19033e-07	Lost_Root_length	no	synonymous	intron	LOC_Os09g19274.1	11031207	qCDP9.2	2	No	No	expressed protein	0.000129063
18027	113	45	-5.5516	1.19033e-07	Lost_Root_length	no	synonymous	intron	LOC_Os09g19274.1	11031207	qCDP9.2	2	No	No	expressed protein	0.000129063
10139	139	29	5.5349	1.19401e-07	Width_WO_husk	no	synonymous	intron	LOC_Os06g35520.1	7535173	qCDP6.1	1	Yes	No	peroxidase precursor, putative, expressed	0.000129063
15216	23	137	-5.54711	1.19665e-07	Filtered_Length_WO_husk	no	synonymous	intron	LOC_Os08g43334.2	10403652	qCDP8.1	9	No	No	HSF-type DNA-binding domain containing protein, expressed	0.000129063
14743	23	137	-5.54711	1.19665e-07	Filtered_Length_WO_husk	no	synonymous	intron	LOC_Os08g43334.1	10403652	qCDP8.1	9	No	No	HSF-type DNA-binding domain containing protein, expressed	0.000129063
10323	64	101	5.53834	1.20072e-07	Stress_Shoot_weight	no	synonymous	intron	LOC_Os06g35530.1	7535678	qCDP6.1	2	Yes	No	CGMC_GSK.8 - CGMC includes CDA, MAPK, GSK3, and CLKC kinases, expressed	0.000129063
12504	160	13	5.52188	1.22751e-07	Width_WO_husk	no	synonymous	intron	LOC_Os07g37240.1	8918750	qCDP7.1	2	Yes	Yes	chlorophyll A-B binding protein, putative, expressed	0.000129063
12546	160	13	5.52188	1.22751e-07	Width_WO_husk	no	synonymous	exon	LOC_Os07g37240.1	8918795	qCDP7.1	2	Yes	Yes	chlorophyll A-B binding protein, putative, expressed	0.000129063
12525	160	13	5.52188	1.22751e-07	Width_WO_husk	no	synonymous	intron	LOC_Os07g37240.1	8918771	qCDP7.1	2	Yes	Yes	chlorophyll A-B binding protein, putative, expressed	0.000129063
17928	124	44	-5.52657	1.24288e-07	Lost_Root_length	no	synonymous	intron	LOC_Os09g19274.1	11031114	qCDP9.2	2	No	No	expressed protein	0.000129063
17939	124	44	-5.52657	1.24288e-07	Lost_Root_length	no	synonymous	intron	LOC_Os09g19274.1	11031124	qCDP9.2	2	No	No	expressed protein	0.000129063
14662	22	139	-5.53368	1.266e-07	Filtered_Length_WO_husk	no	synonymous	intron	LOC_Os08g43334.1	10403557	qCDP8.1	9	No	No	HSF-type DNA-binding domain containing protein, expressed	0.000129063
15081	22	139	-5.53368	1.266e-07	Filtered_Length_WO_husk	no	synonymous	intron	LOC_Os08g43334.2	10403495	qCDP8.1	9	No	No	HSF-type DNA-binding domain containing protein, expressed	0.000129063
15363	22	139	-5.53368	1.266e-07	Filtered_Length_WO_husk	no	synonymous	intron	LOC_Os08g43350.1	10403933	qCDP8.1	4	No	No	NC domain-containing protein, putative, expressed	0.000129063
14607	22	139	-5.53368	1.266e-07	Filtered_Length_WO_husk	no	synonymous	intron	LOC_Os08g43334.1	10403494	qCDP8.1	9	No	No	HSF-type DNA-binding domain containing protein, expressed	0.000129063
15375	22	139	-5.53368	1.266e-07	Filtered_Length_WO_husk	no	synonymous	intron	LOC_Os08g43350.1	10403945	qCDP8.1	4	No	No	NC domain-containing protein, putative, expressed	0.000129063
14726	22	139	-5.53368	1.266e-07	Filtered_Length_WO_husk	no	synonymous	intron	LOC_Os08g43334.1	10403634	qCDP8.1	9	No	No	HSF-type DNA-binding domain containing protein, expressed	0.000129063
15202	22	139	-5.53368	1.266e-07	Filtered_Length_WO_husk	no	synonymous	intron	LOC_Os08g43334.2	10403637	qCDP8.1	9	No	No	HSF-type DNA-binding domain containing protein, expressed	0.000129063
15015	22	139	-5.53368	1.266e-07	Filtered_Length_WO_husk	no	synonymous	intron	LOC_Os08g43334.2	10403428	qCDP8.1	9	No	No	HSF-type DNA-binding domain containing protein, expressed	0.000129063
15199	22	139	-5.53368	1.266e-07	Filtered_Length_WO_husk	no	synonymous	intron	LOC_Os08g43334.2	10403634	qCDP8.1	9	No	No	HSF-type DNA-binding domain containing protein, expressed	0.000129063
15080	22	139	-5.53368	1.266e-07	Filtered_Length_WO_husk	no	synonymous	intron	LOC_Os08g43334.2	10403494	qCDP8.1	9	No	No	HSF-type DNA-binding domain containing protein, expressed	0.000129063
14729	22	139	-5.53368	1.266e-07	Filtered_Length_WO_husk	no	synonymous	intron	LOC_Os08g43334.1	10403637	qCDP8.1	9	No	No	HSF-type DNA-binding domain containing protein, expressed	0.000129063
14608	22	139	-5.53368	1.266e-07	Filtered_Length_WO_husk	no	synonymous	intron	LOC_Os08g43334.1	10403495	qCDP8.1	9	No	No	HSF-type DNA-binding domain containing protein, expressed	0.000129063
15184	22	139	-5.53368	1.266e-07	Filtered_Length_WO_husk	no	synonymous	intron	LOC_Os08g43334.2	10403619	qCDP8.1	9	No	No	HSF-type DNA-binding domain containing protein, expressed	0.000129063
14542	22	139	-5.53368	1.266e-07	Filtered_Length_WO_husk	no	synonymous	intron	LOC_Os08g43334.1	10403428	qCDP8.1	9	No	No	HSF-type DNA-binding domain containing protein, expressed	0.000129063
14907	22	139	-5.53368	1.266e-07	Filtered_Length_WO_husk	no	synonymous	intron	LOC_Os08g43334.2	10403307	qCDP8.1	9	No	No	HSF-type DNA-binding domain containing protein, expressed	0.000129063
15333	22	139	-5.53368	1.266e-07	Filtered_Length_WO_husk	no	synonymous	intron	LOC_Os08g43334.2	10403783	qCDP8.1	9	No	No	HSF-type DNA-binding domain containing protein, expressed	0.000129063
14326	22	139	-5.53368	1.266e-07	Filtered_Length_WO_husk	no	synonymous	intron	LOC_Os08g43300.1	10402849	qCDP8.1	3	No	No	UBX domain-containing protein, putative, expressed	0.000129063
14434	22	139	-5.53368	1.266e-07	Filtered_Length_WO_husk	no	synonymous	intron	LOC_Os08g43334.1	10403307	qCDP8.1	9	No	No	HSF-type DNA-binding domain containing protein, expressed	0.000129063
14860	22	139	-5.53368	1.266e-07	Filtered_Length_WO_husk	no	synonymous	exon	LOC_Os08g43334.1	10403783	qCDP8.1	9	No	No	HSF-type DNA-binding domain containing protein, expressed	0.000129063
14751	22	139	-5.53368	1.266e-07	Filtered_Length_WO_husk	no	synonymous	intron	LOC_Os08g43334.1	10403660	qCDP8.1	9	No	No	HSF-type DNA-binding domain containing protein, expressed	0.000129063
15135	22	139	-5.53368	1.266e-07	Filtered_Length_WO_husk	no	synonymous	intron	LOC_Os08g43334.2	10403557	qCDP8.1	9	No	No	HSF-type DNA-binding domain containing protein, expressed	0.000129063
14663	22	139	-5.53368	1.266e-07	Filtered_Length_WO_husk	no	synonymous	intron	LOC_Os08g43334.1	10403557	qCDP8.1	9	No	No	HSF-type DNA-binding domain containing protein, expressed	0.000129063
15182	22	139	-5.53368	1.266e-07	Filtered_Length_WO_husk	no	synonymous	intron	LOC_Os08g43334.2	10403617	qCDP8.1	9	No	No	HSF-type DNA-binding domain containing protein, expressed	0.000129063
15224	22	139	-5.53368	1.266e-07	Filtered_Length_WO_husk	no	synonymous	intron	LOC_Os08g43334.2	10403660	qCDP8.1	9	No	No	HSF-type DNA-binding domain containing protein, expressed	0.000129063
14709	22	139	-5.53368	1.266e-07	Filtered_Length_WO_husk	no	synonymous	intron	LOC_Os08g43334.1	10403617	qCDP8.1	9	No	No	HSF-type DNA-binding domain containing protein, expressed	0.000129063
14752	22	139	-5.53368	1.266e-07	Filtered_Length_WO_husk	no	synonymous	intron	LOC_Os08g43334.1	10403661	qCDP8.1	9	No	No	HSF-type DNA-binding domain containing protein, expressed	0.000129063
14964	22	139	-5.53368	1.266e-07	Filtered_Length_WO_husk	no	synonymous	intron	LOC_Os08g43334.2	10403370	qCDP8.1	9	No	No	HSF-type DNA-binding domain containing protein, expressed	0.000129063
15330	22	139	-5.53368	1.266e-07	Filtered_Length_WO_husk	no	synonymous	intron	LOC_Os08g43334.2	10403780	qCDP8.1	9	No	No	HSF-type DNA-binding domain containing protein, expressed	0.000129063
14720	22	139	-5.53368	1.266e-07	Filtered_Length_WO_husk	no	synonymous	intron	LOC_Os08g43334.1	10403628	qCDP8.1	9	No	No	HSF-type DNA-binding domain containing protein, expressed	0.000129063
14491	22	139	-5.53368	1.266e-07	Filtered_Length_WO_husk	no	synonymous	intron	LOC_Os08g43334.1	10403370	qCDP8.1	9	No	No	HSF-type DNA-binding domain containing protein, expressed	0.000129063
15208	22	139	-5.53368	1.266e-07	Filtered_Length_WO_husk	no	synonymous	intron	LOC_Os08g43334.2	10403643	qCDP8.1	9	No	No	HSF-type DNA-binding domain containing protein, expressed	0.000129063
15193	22	139	-5.53368	1.266e-07	Filtered_Length_WO_husk	no	synonymous	intron	LOC_Os08g43334.2	10403628	qCDP8.1	9	No	No	HSF-type DNA-binding domain containing protein, expressed	0.000129063
15286	22	139	-5.53368	1.266e-07	Filtered_Length_WO_husk	no	synonymous	intron	LOC_Os08g43334.2	10403729	qCDP8.1	9	No	No	HSF-type DNA-binding domain containing protein, expressed	0.000129063
15018	22	139	-5.53368	1.266e-07	Filtered_Length_WO_husk	no	synonymous	intron	LOC_Os08g43334.2	10403431	qCDP8.1	9	No	No	HSF-type DNA-binding domain containing protein, expressed	0.000129063
14545	22	139	-5.53368	1.266e-07	Filtered_Length_WO_husk	no	synonymous	intron	LOC_Os08g43334.1	10403431	qCDP8.1	9	No	No	HSF-type DNA-binding domain containing protein, expressed	0.000129063
14650	22	139	-5.53368	1.266e-07	Filtered_Length_WO_husk	no	synonymous	intron	LOC_Os08g43334.1	10403543	qCDP8.1	9	No	No	HSF-type DNA-binding domain containing protein, expressed	0.000129063
15123	22	139	-5.53368	1.266e-07	Filtered_Length_WO_husk	no	synonymous	intron	LOC_Os08g43334.2	10403543	qCDP8.1	9	No	No	HSF-type DNA-binding domain containing protein, expressed	0.000129063
14857	22	139	-5.53368	1.266e-07	Filtered_Length_WO_husk	no	synonymous	exon	LOC_Os08g43334.1	10403780	qCDP8.1	9	No	No	HSF-type DNA-binding domain containing protein, expressed	0.000129063
14813	22	139	-5.53368	1.266e-07	Filtered_Length_WO_husk	no	synonymous	intron	LOC_Os08g43334.1	10403729	qCDP8.1	9	No	No	HSF-type DNA-binding domain containing protein, expressed	0.000129063
14921	22	139	-5.53368	1.266e-07	Filtered_Length_WO_husk	no	synonymous	intron	LOC_Os08g43334.2	10403322	qCDP8.1	9	No	No	HSF-type DNA-binding domain containing protein, expressed	0.000129063
15227	22	139	-5.53368	1.266e-07	Filtered_Length_WO_husk	no	synonymous	intron	LOC_Os08g43334.2	10403663	qCDP8.1	9	No	No	HSF-type DNA-binding domain containing protein, expressed	0.000129063
14974	22	139	-5.53368	1.266e-07	Filtered_Length_WO_husk	no	synonymous	intron	LOC_Os08g43334.2	10403380	qCDP8.1	9	No	No	HSF-type DNA-binding domain containing protein, expressed	0.000129063
14754	22	139	-5.53368	1.266e-07	Filtered_Length_WO_husk	no	synonymous	intron	LOC_Os08g43334.1	10403663	qCDP8.1	9	No	No	HSF-type DNA-binding domain containing protein, expressed	0.000129063
15225	22	139	-5.53368	1.266e-07	Filtered_Length_WO_husk	no	synonymous	intron	LOC_Os08g43334.2	10403661	qCDP8.1	9	No	No	HSF-type DNA-binding domain containing protein, expressed	0.000129063
14501	22	139	-5.53368	1.266e-07	Filtered_Length_WO_husk	no	synonymous	intron	LOC_Os08g43334.1	10403380	qCDP8.1	9	No	No	HSF-type DNA-binding domain containing protein, expressed	0.000129063
14698	22	139	-5.53368	1.266e-07	Filtered_Length_WO_husk	no	synonymous	intron	LOC_Os08g43334.1	10403606	qCDP8.1	9	No	No	HSF-type DNA-binding domain containing protein, expressed	0.000129063
14448	22	139	-5.53368	1.266e-07	Filtered_Length_WO_husk	no	synonymous	intron	LOC_Os08g43334.1	10403322	qCDP8.1	9	No	No	HSF-type DNA-binding domain containing protein, expressed	0.000129063
14735	22	139	-5.53368	1.266e-07	Filtered_Length_WO_husk	no	synonymous	intron	LOC_Os08g43334.1	10403643	qCDP8.1	9	No	No	HSF-type DNA-binding domain containing protein, expressed	0.000129063
14711	22	139	-5.53368	1.266e-07	Filtered_Length_WO_husk	no	synonymous	intron	LOC_Os08g43334.1	10403619	qCDP8.1	9	No	No	HSF-type DNA-binding domain containing protein, expressed	0.000129063
15136	22	139	-5.53368	1.266e-07	Filtered_Length_WO_husk	no	synonymous	intron	LOC_Os08g43334.2	10403557	qCDP8.1	9	No	No	HSF-type DNA-binding domain containing protein, expressed	0.000129063
15171	22	139	-5.53368	1.266e-07	Filtered_Length_WO_husk	no	synonymous	intron	LOC_Os08g43334.2	10403606	qCDP8.1	9	No	No	HSF-type DNA-binding domain containing protein, expressed	0.000129063
10157	118	42	-5.53297	1.28033e-07	Filtered_Shoot_length	no	synonymous	intron	LOC_Os06g35524.1	7535370	qCDP6.1	1	No	No	expressed protein	0.000130317
26546	137	33	5.51646	1.28643e-07	Stress_Shoot_weight	no	synonymous	intron	LOC_Os12g41620.1	15176955	qCDP12.3	1	No	No	WD domain, G-beta repeat domain containing protein, expressed	0.000130731
26413	147	22	5.5122	1.32232e-07	Stress_Shoot_weight	no	synonymous	intron	LOC_Os12g41600.2	15176316	qCDP12.3	1	No	No	OsSAUR57 - Auxin-responsive SAUR gene family member, expressed	0.000133889
14954	22	138	-5.52566	1.32584e-07	Filtered_Length_WO_husk	no	synonymous	intron	LOC_Os08g43334.2	10403360	qCDP8.1	9	No	No	HSF-type DNA-binding domain containing protein, expressed	0.000133889
14481	22	138	-5.52566	1.32584e-07	Filtered_Length_WO_husk	no	synonymous	intron	LOC_Os08g43334.1	10403360	qCDP8.1	9	No	No	HSF-type DNA-binding domain containing protein, expressed	0.000133889
15232	22	138	-5.52327	1.34104e-07	Filtered_Length_WO_husk	no	synonymous	intron	LOC_Os08g43334.2	10403668	qCDP8.1	9	No	No	HSF-type DNA-binding domain containing protein, expressed	0.000134999
14759	22	138	-5.52327	1.34104e-07	Filtered_Length_WO_husk	no	synonymous	intron	LOC_Os08g43334.1	10403668	qCDP8.1	9	No	No	HSF-type DNA-binding domain containing protein, expressed	0.000134999
528	139	18	-5.52467	1.36447e-07	Filtered_Stress_Shoot_length	no	synonymous	intron	LOC_Os01g66140.1	1368961	qCDP1.1	2	No	No	plus-3 domain containing protein, putative, expressed	0.000136078
624	139	18	-5.52467	1.36447e-07	Filtered_Stress_Shoot_length	no	synonymous	intron	LOC_Os01g66140.1	1369065	qCDP1.1	2	No	No	plus-3 domain containing protein, putative, expressed	0.000136078
637	139	18	-5.52467	1.36447e-07	Filtered_Stress_Shoot_length	no	synonymous	intron	LOC_Os01g66140.1	1369078	qCDP1.1	2	No	No	plus-3 domain containing protein, putative, expressed	0.000136078
619	139	18	-5.52467	1.36447e-07	Filtered_Stress_Shoot_length	no	synonymous	intron	LOC_Os01g66140.1	1369060	qCDP1.1	2	No	No	plus-3 domain containing protein, putative, expressed	0.000136078
640	139	18	-5.52467	1.36447e-07	Filtered_Stress_Shoot_length	no	synonymous	intron	LOC_Os01g66140.1	1369081	qCDP1.1	2	No	No	plus-3 domain containing protein, putative, expressed	0.000136078
646	139	18	-5.52467	1.36447e-07	Filtered_Stress_Shoot_length	no	synonymous	intron	LOC_Os01g66140.1	1369087	qCDP1.1	2	No	No	plus-3 domain containing protein, putative, expressed	0.000136078
3617	25	135	-5.51754	1.37815e-07	Filtered_Length_WO_husk	no	synonymous	intron	LOC_Os03g03350.1	2844219	qCDP3.1	1	No	No	polygalacturonase, putative, expressed	0.000137229
14833	22	138	-5.51435	1.39932e-07	Filtered_Length_WO_husk	no	synonymous	intron	LOC_Os08g43334.1	10403756	qCDP8.1	9	No	No	HSF-type DNA-binding domain containing protein, expressed	0.000138479
15307	22	138	-5.51435	1.39932e-07	Filtered_Length_WO_husk	no	synonymous	intron	LOC_Os08g43334.2	10403756	qCDP8.1	9	No	No	HSF-type DNA-binding domain containing protein, expressed	0.000138479
15306	22	138	-5.51435	1.39932e-07	Filtered_Length_WO_husk	no	synonymous	intron	LOC_Os08g43334.2	10403756	qCDP8.1	9	No	No	HSF-type DNA-binding domain containing protein, expressed	0.000138479
14834	22	138	-5.51435	1.39932e-07	Filtered_Length_WO_husk	no	synonymous	intron	LOC_Os08g43334.1	10403756	qCDP8.1	9	No	No	HSF-type DNA-binding domain containing protein, expressed	0.000138479
14524	26	111	-5.55659	1.41362e-07	Filtered_Length_WO_husk	no	missense	exon	LOC_Os08g43334.1	10403405	qCDP8.1	9	No	No	HSF-type DNA-binding domain containing protein, expressed	0.000139077
14997	26	111	-5.55659	1.41362e-07	Filtered_Length_WO_husk	no	missense	exon	LOC_Os08g43334.2	10403405	qCDP8.1	9	No	No	HSF-type DNA-binding domain containing protein, expressed	0.000139077
3655	23	133	-5.51786	1.42092e-07	Filtered_Length_WO_husk	no	synonymous	exon	LOC_Os03g03360.1	2844263	qCDP3.1	2	No	Yes	ribosomal protein L5, putative, expressed	0.000139077
14442	22	138	-5.5096	1.43135e-07	Filtered_Length_WO_husk	no	synonymous	intron	LOC_Os08g43334.1	10403316	qCDP8.1	9	No	No	HSF-type DNA-binding domain containing protein, expressed	0.000139077
14641	22	138	-5.5096	1.43135e-07	Filtered_Length_WO_husk	no	synonymous	intron	LOC_Os08g43334.1	10403531	qCDP8.1	9	No	No	HSF-type DNA-binding domain containing protein, expressed	0.000139077
14980	22	138	-5.5096	1.43135e-07	Filtered_Length_WO_husk	no	synonymous	intron	LOC_Os08g43334.2	10403387	qCDP8.1	9	No	No	HSF-type DNA-binding domain containing protein, expressed	0.000139077
14507	22	138	-5.5096	1.43135e-07	Filtered_Length_WO_husk	no	synonymous	intron	LOC_Os08g43334.1	10403387	qCDP8.1	9	No	No	HSF-type DNA-binding domain containing protein, expressed	0.000139077
14934	22	138	-5.5096	1.43135e-07	Filtered_Length_WO_husk	no	synonymous	intron	LOC_Os08g43334.2	10403335	qCDP8.1	9	No	No	HSF-type DNA-binding domain containing protein, expressed	0.000139077
14915	22	138	-5.5096	1.43135e-07	Filtered_Length_WO_husk	no	synonymous	intron	LOC_Os08g43334.2	10403316	qCDP8.1	9	No	No	HSF-type DNA-binding domain containing protein, expressed	0.000139077
15114	22	138	-5.5096	1.43135e-07	Filtered_Length_WO_husk	no	synonymous	intron	LOC_Os08g43334.2	10403531	qCDP8.1	9	No	No	HSF-type DNA-binding domain containing protein, expressed	0.000139077
14461	22	138	-5.5096	1.43135e-07	Filtered_Length_WO_husk	no	synonymous	intron	LOC_Os08g43334.1	10403335	qCDP8.1	9	No	No	HSF-type DNA-binding domain containing protein, expressed	0.000139077
15355	22	138	-5.50826	1.44051e-07	Filtered_Length_WO_husk	no	synonymous	intron	LOC_Os08g43350.1	10403925	qCDP8.1	4	No	No	NC domain-containing protein, putative, expressed	0.000139267
10032	110	37	-5.53094	1.44425e-07	Filtered_Shoot_length	no	synonymous	intron	LOC_Os06g35470.1	7534090	qCDP6.1	1	No	No	L1P family of ribosomal proteins domain containing protein, expressed	0.000139267
10291	139	29	5.49493	1.44682e-07	Width_WO_husk	no	synonymous	intron	LOC_Os06g35530.1	7535640	qCDP6.1	2	Yes	No	CGMC_GSK.8 - CGMC includes CDA, MAPK, GSK3, and CLKC kinases, expressed	0.000139267
14871	108	51	-5.50718	1.45926e-07	Filtered_Shoot_length	no	synonymous	intron	LOC_Os08g43334.2	10403253	qCDP8.1	9	No	No	HSF-type DNA-binding domain containing protein, expressed	0.000139267
14398	108	51	-5.50718	1.45926e-07	Filtered_Shoot_length	no	synonymous	exon	LOC_Os08g43334.1	10403253	qCDP8.1	9	No	No	HSF-type DNA-binding domain containing protein, expressed	0.000139267
774	141	18	-5.50718	1.45931e-07	Filtered_Stress_Shoot_length	no	missense	exon	LOC_Os01g66180.2	1369740	qCDP1.1	1	No	No	cytochrome c, putative, expressed	0.000139267
738	141	18	-5.50718	1.45931e-07	Filtered_Stress_Shoot_length	no	missense	exon	LOC_Os01g66180.1	1369740	qCDP1.1	1	No	No	cytochrome c, putative, expressed	0.000139267
14590	22	138	-5.50533	1.46072e-07	Filtered_Length_WO_husk	no	synonymous	intron	LOC_Os08g43334.1	10403475	qCDP8.1	9	No	No	HSF-type DNA-binding domain containing protein, expressed	0.000139267
15063	22	138	-5.50533	1.46072e-07	Filtered_Length_WO_husk	no	synonymous	intron	LOC_Os08g43334.2	10403475	qCDP8.1	9	No	No	HSF-type DNA-binding domain containing protein, expressed	0.000139267
15062	22	138	-5.50533	1.46072e-07	Filtered_Length_WO_husk	no	synonymous	intron	LOC_Os08g43334.2	10403475	qCDP8.1	9	No	No	HSF-type DNA-binding domain containing protein, expressed	0.000139267
14589	22	138	-5.50533	1.46072e-07	Filtered_Length_WO_husk	no	synonymous	intron	LOC_Os08g43334.1	10403475	qCDP8.1	9	No	No	HSF-type DNA-binding domain containing protein, expressed	0.000139267
14845	22	138	-5.5048	1.46443e-07	Filtered_Length_WO_husk	no	synonymous	intron	LOC_Os08g43334.1	10403767	qCDP8.1	9	No	No	HSF-type DNA-binding domain containing protein, expressed	0.000139267
15318	22	138	-5.5048	1.46443e-07	Filtered_Length_WO_husk	no	synonymous	intron	LOC_Os08g43334.2	10403767	qCDP8.1	9	No	No	HSF-type DNA-binding domain containing protein, expressed	0.000139267
14449	22	138	-5.5046	1.46583e-07	Filtered_Length_WO_husk	no	synonymous	intron	LOC_Os08g43334.1	10403323	qCDP8.1	9	No	No	HSF-type DNA-binding domain containing protein, expressed	0.000139267
14922	22	138	-5.5046	1.46583e-07	Filtered_Length_WO_husk	no	synonymous	intron	LOC_Os08g43334.2	10403323	qCDP8.1	9	No	No	HSF-type DNA-binding domain containing protein, expressed	0.000139267
15360	22	138	-5.50113	1.49021e-07	Filtered_Length_WO_husk	no	synonymous	intron	LOC_Os08g43350.1	10403930	qCDP8.1	4	No	No	NC domain-containing protein, putative, expressed	0.000141374
14766	22	137	-5.49911	1.5164e-07	Filtered_Length_WO_husk	no	synonymous	intron	LOC_Os08g43334.1	10403674	qCDP8.1	9	No	No	HSF-type DNA-binding domain containing protein, expressed	0.000141725
15239	22	137	-5.49911	1.5164e-07	Filtered_Length_WO_husk	no	synonymous	intron	LOC_Os08g43334.2	10403674	qCDP8.1	9	No	No	HSF-type DNA-binding domain containing protein, expressed	0.000141725
17465	124	43	-5.48607	1.52023e-07	Lost_Root_length	no	synonymous	intron	LOC_Os09g19160.1	11025871	qCDP9.2	2	No	No	serine/threonine-protein kinase, putative, expressed	0.000141725
17597	124	43	-5.48607	1.52023e-07	Lost_Root_length	no	missense	exon	LOC_Os09g19160.1	11026235	qCDP9.2	2	No	No	serine/threonine-protein kinase, putative, expressed	0.000141725
17913	124	43	-5.48607	1.52023e-07	Lost_Root_length	no	synonymous	intron	LOC_Os09g19274.1	11031101	qCDP9.2	2	No	No	expressed protein	0.000141725
17920	124	43	-5.48607	1.52023e-07	Lost_Root_length	no	synonymous	intron	LOC_Os09g19274.1	11031108	qCDP9.2	2	No	No	expressed protein	0.000141725
17915	124	43	-5.48607	1.52023e-07	Lost_Root_length	no	synonymous	intron	LOC_Os09g19274.1	11031103	qCDP9.2	2	No	No	expressed protein	0.000141725
14492	22	137	-5.49721	1.53015e-07	Filtered_Length_WO_husk	no	synonymous	intron	LOC_Os08g43334.1	10403371	qCDP8.1	9	No	No	HSF-type DNA-binding domain containing protein, expressed	0.000141725
14965	22	137	-5.49721	1.53015e-07	Filtered_Length_WO_husk	no	synonymous	intron	LOC_Os08g43334.2	10403371	qCDP8.1	9	No	No	HSF-type DNA-binding domain containing protein, expressed	0.000141725
15146	22	137	-5.49703	1.53142e-07	Filtered_Length_WO_husk	no	synonymous	intron	LOC_Os08g43334.2	10403566	qCDP8.1	9	No	No	HSF-type DNA-binding domain containing protein, expressed	0.000141725
14672	22	137	-5.49703	1.53142e-07	Filtered_Length_WO_husk	no	synonymous	intron	LOC_Os08g43334.1	10403566	qCDP8.1	9	No	No	HSF-type DNA-binding domain containing protein, expressed	0.000141725
14674	22	137	-5.49703	1.53142e-07	Filtered_Length_WO_husk	no	synonymous	intron	LOC_Os08g43334.1	10403567	qCDP8.1	9	No	No	HSF-type DNA-binding domain containing protein, expressed	0.000141725
15147	22	137	-5.49703	1.53142e-07	Filtered_Length_WO_husk	no	synonymous	intron	LOC_Os08g43334.2	10403567	qCDP8.1	9	No	No	HSF-type DNA-binding domain containing protein, expressed	0.000141725
14642	22	137	-5.49703	1.53142e-07	Filtered_Length_WO_husk	no	synonymous	intron	LOC_Os08g43334.1	10403532	qCDP8.1	9	No	No	HSF-type DNA-binding domain containing protein, expressed	0.000141725
14673	22	137	-5.49703	1.53142e-07	Filtered_Length_WO_husk	no	synonymous	intron	LOC_Os08g43334.1	10403566	qCDP8.1	9	No	No	HSF-type DNA-binding domain containing protein, expressed	0.000141725
15115	22	137	-5.49703	1.53142e-07	Filtered_Length_WO_husk	no	synonymous	intron	LOC_Os08g43334.2	10403532	qCDP8.1	9	No	No	HSF-type DNA-binding domain containing protein, expressed	0.000141725
15145	22	137	-5.49703	1.53142e-07	Filtered_Length_WO_husk	no	synonymous	intron	LOC_Os08g43334.2	10403566	qCDP8.1	9	No	No	HSF-type DNA-binding domain containing protein, expressed	0.000141725
15005	22	135	-5.49813	1.54777e-07	Filtered_Length_WO_husk	no	synonymous	exon	LOC_Os08g43334.2	10403418	qCDP8.1	9	No	No	HSF-type DNA-binding domain containing protein, expressed	0.000142825
14532	22	135	-5.49813	1.54777e-07	Filtered_Length_WO_husk	no	synonymous	exon	LOC_Os08g43334.1	10403418	qCDP8.1	9	No	No	HSF-type DNA-binding domain containing protein, expressed	0.000142825
14928	22	137	-5.49244	1.56523e-07	Filtered_Length_WO_husk	no	synonymous	intron	LOC_Os08g43334.2	10403329	qCDP8.1	9	No	No	HSF-type DNA-binding domain containing protein, expressed	0.000144023
14455	22	137	-5.49244	1.56523e-07	Filtered_Length_WO_husk	no	synonymous	intron	LOC_Os08g43334.1	10403329	qCDP8.1	9	No	No	HSF-type DNA-binding domain containing protein, expressed	0.000144023
10339	57	107	5.48252	1.58004e-07	Stress_Shoot_weight	no	synonymous	intron	LOC_Os06g35540.1	7535766	qCDP6.1	5	No	No	aminotransferase, classes I and II, domain containing protein, expressed	0.000144771
14925	22	136	-5.49209	1.58012e-07	Filtered_Length_WO_husk	no	synonymous	intron	LOC_Os08g43334.2	10403326	qCDP8.1	9	No	No	HSF-type DNA-binding domain containing protein, expressed	0.000144771
14452	22	136	-5.49209	1.58012e-07	Filtered_Length_WO_husk	no	synonymous	intron	LOC_Os08g43334.1	10403326	qCDP8.1	9	No	No	HSF-type DNA-binding domain containing protein, expressed	0.000144771
3613	23	137	-5.48666	1.59637e-07	Filtered_Length_WO_husk	no	synonymous	intron	LOC_Os03g03350.1	2844215	qCDP3.1	1	No	No	polygalacturonase, putative, expressed	0.000146052
14924	22	137	-5.4874	1.6031e-07	Filtered_Length_WO_husk	no	synonymous	intron	LOC_Os08g43334.2	10403325	qCDP8.1	9	No	No	HSF-type DNA-binding domain containing protein, expressed	0.00014625
14451	22	137	-5.4874	1.6031e-07	Filtered_Length_WO_husk	no	synonymous	intron	LOC_Os08g43334.1	10403325	qCDP8.1	9	No	No	HSF-type DNA-binding domain containing protein, expressed	0.00014625
10288	57	107	5.47918	1.6054e-07	Stress_Shoot_weight	no	synonymous	intron	LOC_Os06g35530.1	7535637	qCDP6.1	2	Yes	No	CGMC_GSK.8 - CGMC includes CDA, MAPK, GSK3, and CLKC kinases, expressed	0.000146252
15599	30	130	-5.48513	1.60801e-07	Filtered_Length_WO_husk	no	synonymous	intron	LOC_Os08g43380.1	10404336	qCDP8.1	3	No	No	TBC domain containing protein, expressed	0.000146283
14533	22	135	-5.48847	1.62029e-07	Filtered_Length_WO_husk	no	missense	exon	LOC_Os08g43334.1	10403419	qCDP8.1	9	No	No	HSF-type DNA-binding domain containing protein, expressed	0.000146983
15006	22	135	-5.48847	1.62029e-07	Filtered_Length_WO_husk	no	missense	exon	LOC_Os08g43334.2	10403419	qCDP8.1	9	No	No	HSF-type DNA-binding domain containing protein, expressed	0.000146983
13857	119	41	-5.47854	1.65911e-07	Filtered_Shoot_length	no	synonymous	intron	LOC_Os08g43170.1	10400289	qCDP8.1	1	No	No	hydroxymethylglutaryl-CoA synthase, putative, expressed	0.000149084
13858	119	41	-5.47854	1.65911e-07	Filtered_Shoot_length	no	synonymous	intron	LOC_Os08g43170.1	10400289	qCDP8.1	1	No	No	hydroxymethylglutaryl-CoA synthase, putative, expressed	0.000149084
27708	42	118	-5.47847	1.65969e-07	Filtered_Stress_Shoot_length	no	synonymous	intron	LOC_Os12g41710.1	15179724	qCDP12.3	2	No	No	Protein kinase domain containing protein, expressed	0.000149084
27845	42	118	-5.47847	1.65969e-07	Filtered_Stress_Shoot_length	no	synonymous	intron	LOC_Os12g41710.2	15179724	qCDP12.3	2	No	No	Protein kinase domain containing protein, expressed	0.000149084
27614	42	118	-5.47847	1.65969e-07	Filtered_Stress_Shoot_length	no	synonymous	intron	LOC_Os12g41700.1	15179546	qCDP12.3	1	Yes	No	LSD1 zinc finger domain containing protein, expressed	0.000149084
27707	42	118	-5.47847	1.65969e-07	Filtered_Stress_Shoot_length	no	synonymous	intron	LOC_Os12g41710.1	15179724	qCDP12.3	2	No	No	Protein kinase domain containing protein, expressed	0.000149084
27846	42	118	-5.47847	1.65969e-07	Filtered_Stress_Shoot_length	no	synonymous	intron	LOC_Os12g41710.2	15179724	qCDP12.3	2	No	No	Protein kinase domain containing protein, expressed	0.000149084
10409	57	108	5.46894	1.6735e-07	Stress_Shoot_weight	no	synonymous	exon	LOC_Os06g35560.1	7536276	qCDP6.1	1	No	No	reticuline oxidase-like protein precursor, putative, expressed	0.000150114
14474	22	137	-5.47506	1.69975e-07	Filtered_Length_WO_husk	no	synonymous	intron	LOC_Os08g43334.1	10403349	qCDP8.1	9	No	No	HSF-type DNA-binding domain containing protein, expressed	0.000151362
14947	22	137	-5.47506	1.69975e-07	Filtered_Length_WO_husk	no	synonymous	intron	LOC_Os08g43334.2	10403349	qCDP8.1	9	No	No	HSF-type DNA-binding domain containing protein, expressed	0.000151362
13055	29	130	-5.47466	1.70299e-07	Filtered_Length_WO_husk	no	synonymous	intron	LOC_Os08g43090.1	10397064	qCDP8.1	1	No	No	bZIP family transcription factor, putative, expressed	0.000151362
769	140	18	-5.47618	1.70391e-07	Filtered_Stress_Shoot_length	no	synonymous	intron	LOC_Os01g66180.1	1369777	qCDP1.1	1	No	No	cytochrome c, putative, expressed	0.000151362
629	140	18	-5.47618	1.70391e-07	Filtered_Stress_Shoot_length	no	synonymous	intron	LOC_Os01g66140.1	1369070	qCDP1.1	2	No	No	plus-3 domain containing protein, putative, expressed	0.000151362
719	140	18	-5.47618	1.70391e-07	Filtered_Stress_Shoot_length	no	synonymous	intron	LOC_Os01g66170.1	1369539	qCDP1.1	2	No	No	SNARE associated Golgi protein, putative, expressed	0.000151362
805	140	18	-5.47618	1.70391e-07	Filtered_Stress_Shoot_length	no	synonymous	intron	LOC_Os01g66180.2	1369777	qCDP1.1	1	No	No	cytochrome c, putative, expressed	0.000151362
10341	57	108	5.46292	1.72218e-07	Stress_Shoot_weight	no	synonymous	intron	LOC_Os06g35540.1	7535768	qCDP6.1	5	No	No	aminotransferase, classes I and II, domain containing protein, expressed	0.000152459
3760	23	137	-5.47007	1.7272e-07	Filtered_Length_WO_husk	no	synonymous	intron	LOC_Os03g03390.1	2844627	qCDP3.1	2	No	No	G-patch domain containing protein, expressed	0.000152459
3691	23	137	-5.47007	1.7272e-07	Filtered_Length_WO_husk	no	synonymous	intron	LOC_Os03g03370.1	2844315	qCDP3.1	2	No	No	fatty acid hydroxylase, putative, expressed	0.000152459
3732	23	137	-5.47007	1.7272e-07	Filtered_Length_WO_husk	no	synonymous	intron	LOC_Os03g03370.2	2844315	qCDP3.1	2	No	No	fatty acid hydroxylase, putative, expressed	0.000152459
15265	22	136	-5.47291	1.7305e-07	Filtered_Length_WO_husk	no	synonymous	intron	LOC_Os08g43334.2	10403702	qCDP8.1	9	No	No	HSF-type DNA-binding domain containing protein, expressed	0.000152459
14792	22	136	-5.47291	1.7305e-07	Filtered_Length_WO_husk	no	synonymous	intron	LOC_Os08g43334.1	10403702	qCDP8.1	9	No	No	HSF-type DNA-binding domain containing protein, expressed	0.000152459
25563	97	63	5.46429	1.77514e-07	Filtered_Stress_Shoot_length	no	missense	exon	LOC_Os12g41380.1	15171297	qCDP12.3	1	Yes	No	ulp1 protease family protein, putative, expressed	0.000155319
14747	23	137	-5.46316	1.78473e-07	Filtered_Length_WO_husk	no	synonymous	intron	LOC_Os08g43334.1	10403656	qCDP8.1	9	No	No	HSF-type DNA-binding domain containing protein, expressed	0.000155319
14428	23	137	-5.46316	1.78473e-07	Filtered_Length_WO_husk	no	synonymous	intron	LOC_Os08g43334.1	10403300	qCDP8.1	9	No	No	HSF-type DNA-binding domain containing protein, expressed	0.000155319
14750	23	137	-5.46316	1.78473e-07	Filtered_Length_WO_husk	no	synonymous	intron	LOC_Os08g43334.1	10403659	qCDP8.1	9	No	No	HSF-type DNA-binding domain containing protein, expressed	0.000155319
14901	23	137	-5.46316	1.78473e-07	Filtered_Length_WO_husk	no	synonymous	intron	LOC_Os08g43334.2	10403300	qCDP8.1	9	No	No	HSF-type DNA-binding domain containing protein, expressed	0.000155319
15223	23	137	-5.46316	1.78473e-07	Filtered_Length_WO_husk	no	synonymous	intron	LOC_Os08g43334.2	10403659	qCDP8.1	9	No	No	HSF-type DNA-binding domain containing protein, expressed	0.000155319
15220	23	137	-5.46316	1.78473e-07	Filtered_Length_WO_husk	no	synonymous	intron	LOC_Os08g43334.2	10403656	qCDP8.1	9	No	No	HSF-type DNA-binding domain containing protein, expressed	0.000155319
15222	23	137	-5.46316	1.78473e-07	Filtered_Length_WO_husk	no	synonymous	intron	LOC_Os08g43334.2	10403658	qCDP8.1	9	No	No	HSF-type DNA-binding domain containing protein, expressed	0.000155319
14749	23	137	-5.46316	1.78473e-07	Filtered_Length_WO_husk	no	synonymous	intron	LOC_Os08g43334.1	10403658	qCDP8.1	9	No	No	HSF-type DNA-binding domain containing protein, expressed	0.000155319
15262	23	137	-5.45499	1.85507e-07	Filtered_Length_WO_husk	no	synonymous	intron	LOC_Os08g43334.2	10403698	qCDP8.1	9	No	No	HSF-type DNA-binding domain containing protein, expressed	0.000160673
14789	23	137	-5.45499	1.85507e-07	Filtered_Length_WO_husk	no	synonymous	intron	LOC_Os08g43334.1	10403698	qCDP8.1	9	No	No	HSF-type DNA-binding domain containing protein, expressed	0.000160673
14415	23	136	-5.45557	1.86412e-07	Filtered_Length_WO_husk	no	synonymous	intron	LOC_Os08g43334.1	10403287	qCDP8.1	9	No	No	HSF-type DNA-binding domain containing protein, expressed	0.000160673
14888	23	136	-5.45557	1.86412e-07	Filtered_Length_WO_husk	no	synonymous	intron	LOC_Os08g43334.2	10403287	qCDP8.1	9	No	No	HSF-type DNA-binding domain containing protein, expressed	0.000160673
14906	23	136	-5.45557	1.86412e-07	Filtered_Length_WO_husk	no	synonymous	intron	LOC_Os08g43334.2	10403306	qCDP8.1	9	No	No	HSF-type DNA-binding domain containing protein, expressed	0.000160673
14433	23	136	-5.45557	1.86412e-07	Filtered_Length_WO_husk	no	synonymous	intron	LOC_Os08g43334.1	10403306	qCDP8.1	9	No	No	HSF-type DNA-binding domain containing protein, expressed	0.000160673
14796	22	136	-5.45694	1.86626e-07	Filtered_Length_WO_husk	no	synonymous	intron	LOC_Os08g43334.1	10403708	qCDP8.1	9	No	No	HSF-type DNA-binding domain containing protein, expressed	0.000160673
15269	22	136	-5.45694	1.86626e-07	Filtered_Length_WO_husk	no	synonymous	intron	LOC_Os08g43334.2	10403708	qCDP8.1	9	No	No	HSF-type DNA-binding domain containing protein, expressed	0.000160673
705	141	17	-5.45609	1.87384e-07	Filtered_Stress_Shoot_length	no	synonymous	intron	LOC_Os01g66170.1	1369524	qCDP1.1	2	No	No	SNARE associated Golgi protein, putative, expressed	0.000161109
3663	23	136	-5.45138	1.90136e-07	Filtered_Length_WO_husk	no	synonymous	intron	LOC_Os03g03370.1	2844285	qCDP3.1	2	No	No	fatty acid hydroxylase, putative, expressed	0.000161503
3667	23	136	-5.45138	1.90136e-07	Filtered_Length_WO_husk	no	synonymous	intron	LOC_Os03g03370.1	2844289	qCDP3.1	2	No	No	fatty acid hydroxylase, putative, expressed	0.000161503
3704	23	136	-5.45138	1.90136e-07	Filtered_Length_WO_husk	no	synonymous	intron	LOC_Os03g03370.2	2844285	qCDP3.1	2	No	No	fatty acid hydroxylase, putative, expressed	0.000161503
3765	23	136	-5.45138	1.90136e-07	Filtered_Length_WO_husk	no	synonymous	exon	LOC_Os03g03390.1	2844632	qCDP3.1	2	No	No	G-patch domain containing protein, expressed	0.000161503
3708	23	136	-5.45138	1.90136e-07	Filtered_Length_WO_husk	no	synonymous	intron	LOC_Os03g03370.2	2844289	qCDP3.1	2	No	No	fatty acid hydroxylase, putative, expressed	0.000161503
3706	23	136	-5.45138	1.90136e-07	Filtered_Length_WO_husk	no	synonymous	intron	LOC_Os03g03370.2	2844287	qCDP3.1	2	No	No	fatty acid hydroxylase, putative, expressed	0.000161503
3639	23	136	-5.45138	1.90136e-07	Filtered_Length_WO_husk	no	synonymous	exon	LOC_Os03g03350.1	2844247	qCDP3.1	1	No	No	polygalacturonase, putative, expressed	0.000161503
3665	23	136	-5.45138	1.90136e-07	Filtered_Length_WO_husk	no	synonymous	intron	LOC_Os03g03370.1	2844287	qCDP3.1	2	No	No	fatty acid hydroxylase, putative, expressed	0.000161503
14238	30	130	-5.44926	1.90607e-07	Filtered_Length_WO_husk	no	synonymous	intron	LOC_Os08g43240.1	10401786	qCDP8.1	8	No	No	LTPL97 - Protease inhibitor/seed storage/LTP family protein precursor, expressed	0.000161503
14482	150	20	5.43329	1.91613e-07	Width_WO_husk	no	synonymous	intron	LOC_Os08g43334.1	10403361	qCDP8.1	9	No	No	HSF-type DNA-binding domain containing protein, expressed	0.000161503
14361	150	20	5.43329	1.91613e-07	Width_WO_husk	no	synonymous	intron	LOC_Os08g43320.1	10403076	qCDP8.1	1	No	No	OsRhmbd14 - Putative Rhomboid homologue, expressed	0.000161503
14352	150	20	5.43329	1.91613e-07	Width_WO_husk	no	synonymous	intron	LOC_Os08g43320.1	10403066	qCDP8.1	1	No	No	OsRhmbd14 - Putative Rhomboid homologue, expressed	0.000161503
14953	150	20	5.43329	1.91613e-07	Width_WO_husk	no	synonymous	intron	LOC_Os08g43334.2	10403359	qCDP8.1	9	No	No	HSF-type DNA-binding domain containing protein, expressed	0.000161503
14480	150	20	5.43329	1.91613e-07	Width_WO_husk	no	synonymous	intron	LOC_Os08g43334.1	10403359	qCDP8.1	9	No	No	HSF-type DNA-binding domain containing protein, expressed	0.000161503
14955	150	20	5.43329	1.91613e-07	Width_WO_husk	no	synonymous	intron	LOC_Os08g43334.2	10403361	qCDP8.1	9	No	No	HSF-type DNA-binding domain containing protein, expressed	0.000161503
14392	101	55	-5.45306	1.93063e-07	Filtered_Stress_Shoot_length	no	synonymous	intron	LOC_Os08g43334.1	10403238	qCDP8.1	9	No	No	HSF-type DNA-binding domain containing protein, expressed	0.000162155
14865	101	55	-5.45306	1.93063e-07	Filtered_Stress_Shoot_length	no	synonymous	intron	LOC_Os08g43334.2	10403238	qCDP8.1	9	No	No	HSF-type DNA-binding domain containing protein, expressed	0.000162155
14769	22	136	-5.4494	1.93397e-07	Filtered_Length_WO_husk	no	synonymous	intron	LOC_Os08g43334.1	10403677	qCDP8.1	9	No	No	HSF-type DNA-binding domain containing protein, expressed	0.000162155
15242	22	136	-5.4494	1.93397e-07	Filtered_Length_WO_husk	no	synonymous	intron	LOC_Os08g43334.2	10403677	qCDP8.1	9	No	No	HSF-type DNA-binding domain containing protein, expressed	0.000162155
10107	57	108	5.43824	1.93667e-07	Stress_Shoot_weight	no	synonymous	intron	LOC_Os06g35490.1	7534673	qCDP6.1	4	No	No	peroxidase precursor, putative, expressed	0.00016217
25563	100	63	5.43804	1.96631e-07	Filtered_Shoot_length	no	missense	exon	LOC_Os12g41380.1	15171297	qCDP12.3	1	Yes	No	ulp1 protease family protein, putative, expressed	0.000164437
3768	23	134	-5.4471	1.97019e-07	Filtered_Length_WO_husk	no	missense	exon	LOC_Os03g03390.1	2844635	qCDP3.1	2	No	No	G-patch domain containing protein, expressed	0.000164547
10268	57	109	5.42852	2.01396e-07	Stress_Shoot_weight	no	synonymous	intron	LOC_Os06g35530.1	7535617	qCDP6.1	2	Yes	No	CGMC_GSK.8 - CGMC includes CDA, MAPK, GSK3, and CLKC kinases, expressed	0.000167985
10351	57	108	5.42809	2.03216e-07	Stress_Shoot_weight	no	synonymous	intron	LOC_Os06g35540.1	7535778	qCDP6.1	5	No	No	aminotransferase, classes I and II, domain containing protein, expressed	0.000169283
308	87	82	5.42139	2.04134e-07	Root_length	no	synonymous	intron	LOC_Os01g66110.1	1368097	qCDP1.1	1	No	No	methyltransferase, putative, expressed	0.000169827
3640	23	136	-5.43541	2.05032e-07	Filtered_Length_WO_husk	no	synonymous	intron	LOC_Os03g03350.1	2844248	qCDP3.1	1	No	No	polygalacturonase, putative, expressed	0.000170354
14426	23	135	-5.43582	2.06191e-07	Filtered_Length_WO_husk	no	synonymous	intron	LOC_Os08g43334.1	10403298	qCDP8.1	9	No	No	HSF-type DNA-binding domain containing protein, expressed	0.000170874
14899	23	135	-5.43582	2.06191e-07	Filtered_Length_WO_husk	no	synonymous	intron	LOC_Os08g43334.2	10403298	qCDP8.1	9	No	No	HSF-type DNA-binding domain containing protein, expressed	0.000170874
14307	25	136	-5.43075	2.06506e-07	Filtered_Length_WO_husk	no	missense	exon	LOC_Os08g43300.1	10402830	qCDP8.1	3	No	No	UBX domain-containing protein, putative, expressed	0.000170915
10172	140	27	5.42134	2.06954e-07	Height_WO_husk	no	synonymous	intron	LOC_Os06g35524.1	7535390	qCDP6.1	1	No	No	expressed protein	0.000171066
17326	125	44	-5.41412	2.11309e-07	Lost_Root_length	no	missense	exon	LOC_Os09g19160.1	11025436	qCDP9.2	2	No	No	serine/threonine-protein kinase, putative, expressed	0.000173824
14820	23	136	-5.42896	2.11374e-07	Filtered_Length_WO_husk	no	synonymous	intron	LOC_Os08g43334.1	10403737	qCDP8.1	9	No	No	HSF-type DNA-binding domain containing protein, expressed	0.000173824
15293	23	136	-5.42896	2.11374e-07	Filtered_Length_WO_husk	no	synonymous	intron	LOC_Os08g43334.2	10403737	qCDP8.1	9	No	No	HSF-type DNA-binding domain containing protein, expressed	0.000173824
10120	73	86	5.42816	2.1217e-07	Filtered_Stress_Shoot_length	no	synonymous	intron	LOC_Os06g35490.1	7534686	qCDP6.1	4	No	No	peroxidase precursor, putative, expressed	0.000173842
14744	23	136	-5.42812	2.12208e-07	Filtered_Length_WO_husk	no	synonymous	intron	LOC_Os08g43334.1	10403653	qCDP8.1	9	No	No	HSF-type DNA-binding domain containing protein, expressed	0.000173842
15217	23	136	-5.42812	2.12208e-07	Filtered_Length_WO_husk	no	synonymous	intron	LOC_Os08g43334.2	10403653	qCDP8.1	9	No	No	HSF-type DNA-binding domain containing protein, expressed	0.000173842
10196	73	50	-5.5018	2.13497e-07	Filtered_Shoot_length	no	synonymous	intron	LOC_Os06g35524.1	7535428	qCDP6.1	1	No	No	expressed protein	0.000174417
10195	73	50	-5.5018	2.13497e-07	Filtered_Shoot_length	no	synonymous	intron	LOC_Os06g35524.1	7535428	qCDP6.1	1	No	No	expressed protein	0.000174417
5701	91	67	-5.42821	2.13724e-07	Filtered_Length_WO_husk	no	synonymous	intron	LOC_Os03g03810.1	2850061	qCDP3.1	1	Yes	Yes	DEF8 - Defensin and Defensin-like DEFL family, expressed	0.000174417
17728	123	45	-5.4115	2.1539e-07	Lost_Root_length	no	missense	exon	LOC_Os09g19170.1	11026420	qCDP9.2	1	No	No	expressed protein	0.000175554
17783	107	48	-5.43037	2.16508e-07	Lost_Root_length	no	synonymous	intron	LOC_Os09g19170.1	11026479	qCDP9.2	1	No	No	expressed protein	0.000176241
771	140	17	-5.42589	2.17723e-07	Filtered_Stress_Shoot_length	no	synonymous	intron	LOC_Os01g66180.1	1369779	qCDP1.1	1	No	No	cytochrome c, putative, expressed	0.000176782
807	140	17	-5.42589	2.17723e-07	Filtered_Stress_Shoot_length	no	synonymous	intron	LOC_Os01g66180.2	1369779	qCDP1.1	1	No	No	cytochrome c, putative, expressed	0.000176782
3880	24	135	-5.41933	2.21185e-07	Filtered_Length_WO_husk	no	synonymous	intron	LOC_Os03g03420.1	2844975	qCDP3.1	2	No	No	expressed protein	0.00017914
3920	24	135	-5.41933	2.21185e-07	Filtered_Length_WO_husk	no	synonymous	intron	LOC_Os03g03420.2	2844975	qCDP3.1	2	No	No	expressed protein	0.00017914
14430	132	37	5.40169	2.24167e-07	Height_WO_husk	no	synonymous	intron	LOC_Os08g43334.1	10403302	qCDP8.1	9	No	No	HSF-type DNA-binding domain containing protein, expressed	0.00018107
14903	132	37	5.40169	2.24167e-07	Height_WO_husk	no	synonymous	intron	LOC_Os08g43334.2	10403302	qCDP8.1	9	No	No	HSF-type DNA-binding domain containing protein, expressed	0.00018107
17898	110	45	-5.42273	2.24414e-07	Lost_Root_length	no	synonymous	intron	LOC_Os09g19274.1	11031072	qCDP9.2	2	No	No	expressed protein	0.00018107
10356	119	36	-5.41893	2.28449e-07	Filtered_Shoot_length	no	synonymous	intron	LOC_Os06g35540.1	7535783	qCDP6.1	5	No	No	aminotransferase, classes I and II, domain containing protein, expressed	0.000184095
10352	57	106	5.40555	2.29295e-07	Stress_Shoot_weight	no	synonymous	intron	LOC_Os06g35540.1	7535779	qCDP6.1	5	No	No	aminotransferase, classes I and II, domain containing protein, expressed	0.000184545
3900	24	137	-5.40738	2.30591e-07	Filtered_Length_WO_husk	no	synonymous	intron	LOC_Os03g03420.2	2844955	qCDP3.1	2	No	No	expressed protein	0.000185124
3860	24	137	-5.40738	2.30591e-07	Filtered_Length_WO_husk	no	synonymous	intron	LOC_Os03g03420.1	2844955	qCDP3.1	2	No	No	expressed protein	0.000185124
10293	57	108	5.39654	2.35957e-07	Stress_Shoot_weight	no	synonymous	intron	LOC_Os06g35530.1	7535642	qCDP6.1	2	Yes	No	CGMC_GSK.8 - CGMC includes CDA, MAPK, GSK3, and CLKC kinases, expressed	0.000189195
10487	57	111	5.39051	2.37922e-07	Stress_Shoot_weight	no	synonymous	intron	LOC_Os06g35590.1	7537031	qCDP6.1	2	No	No	reticuline oxidase-like protein precursor, putative, expressed	0.000189588
10491	111	57	-5.39051	2.37922e-07	Stress_Shoot_weight	no	synonymous	intron	LOC_Os06g35590.1	7537035	qCDP6.1	2	No	No	reticuline oxidase-like protein precursor, putative, expressed	0.000189588
10275	57	111	5.39051	2.37922e-07	Stress_Shoot_weight	no	synonymous	intron	LOC_Os06g35530.1	7535624	qCDP6.1	2	Yes	No	CGMC_GSK.8 - CGMC includes CDA, MAPK, GSK3, and CLKC kinases, expressed	0.000189588
10488	57	111	5.39051	2.37922e-07	Stress_Shoot_weight	no	synonymous	intron	LOC_Os06g35590.1	7537032	qCDP6.1	2	No	No	reticuline oxidase-like protein precursor, putative, expressed	0.000189588
9958	57	111	5.39051	2.37922e-07	Stress_Shoot_weight	no	synonymous	intron	LOC_Os06g35470.1	7534014	qCDP6.1	1	No	No	L1P family of ribosomal proteins domain containing protein, expressed	0.000189588
3619	26	134	-5.40195	2.38282e-07	Filtered_Length_WO_husk	no	synonymous	intron	LOC_Os03g03350.1	2844227	qCDP3.1	1	No	No	polygalacturonase, putative, expressed	0.000189639
9972	78	88	5.39117	2.40379e-07	Stress_Shoot_weight	no	synonymous	intron	LOC_Os06g35470.1	7534029	qCDP6.1	1	No	No	L1P family of ribosomal proteins domain containing protein, expressed	0.000191071
17065	108	44	-5.41166	2.42034e-07	Filtered_Shoot_length	no	synonymous	intron	LOC_Os09g18470.1	11016005	qCDP9.2	1	No	No	oxidoreductase, 2OG-Fe oxygenase family protein, putative, expressed	0.000192149
10406	57	110	5.38762	2.42803e-07	Stress_Shoot_weight	no	synonymous	exon	LOC_Os06g35560.1	7536273	qCDP6.1	1	No	No	reticuline oxidase-like protein precursor, putative, expressed	0.000192352
10056	57	110	5.38755	2.42889e-07	Stress_Shoot_weight	no	synonymous	intron	LOC_Os06g35470.1	7534115	qCDP6.1	1	No	No	L1P family of ribosomal proteins domain containing protein, expressed	0.000192352
354	115	51	5.38698	2.45182e-07	Root_length	no	synonymous	intron	LOC_Os01g66110.1	1368145	qCDP1.1	1	No	No	methyltransferase, putative, expressed	0.000193928
17991	125	44	-5.38088	2.47392e-07	Lost_Root_length	no	synonymous	intron	LOC_Os09g19274.1	11031175	qCDP9.2	2	No	No	expressed protein	0.000194717
17986	125	44	-5.38088	2.47392e-07	Lost_Root_length	no	synonymous	intron	LOC_Os09g19274.1	11031170	qCDP9.2	2	No	No	expressed protein	0.000194717
17972	125	44	-5.38088	2.47392e-07	Lost_Root_length	no	synonymous	intron	LOC_Os09g19274.1	11031156	qCDP9.2	2	No	No	expressed protein	0.000194717
17989	125	44	-5.38088	2.47392e-07	Lost_Root_length	no	synonymous	intron	LOC_Os09g19274.1	11031173	qCDP9.2	2	No	No	expressed protein	0.000194717
10391	55	107	5.39036	2.48054e-07	Stress_Shoot_weight	no	synonymous	intron	LOC_Os06g35560.1	7536258	qCDP6.1	1	No	No	reticuline oxidase-like protein precursor, putative, expressed	0.000194999
17943	124	43	-5.38282	2.48385e-07	Lost_Root_length	no	synonymous	intron	LOC_Os09g19274.1	11031128	qCDP9.2	2	No	No	expressed protein	0.000195021
20314	85	71	-5.39458	2.5411e-07	Filtered_Length_WO_husk	no	synonymous	intron	LOC_Os10g34680.1	12338372	qCDP10.1	1	Yes	No	vacuolar protein sorting-associated protein 52, putative, expressed	0.000199272
9970	57	108	5.37852	2.56894e-07	Stress_Shoot_weight	no	synonymous	intron	LOC_Os06g35470.1	7534027	qCDP6.1	1	No	No	L1P family of ribosomal proteins domain containing protein, expressed	0.00020071
10372	57	108	5.37852	2.56894e-07	Stress_Shoot_weight	no	synonymous	intron	LOC_Os06g35540.1	7535799	qCDP6.1	5	No	No	aminotransferase, classes I and II, domain containing protein, expressed	0.00020071
14398	115	52	-5.37544	2.57193e-07	Shoot_weight	no	synonymous	exon	LOC_Os08g43334.1	10403253	qCDP8.1	9	No	No	HSF-type DNA-binding domain containing protein, expressed	0.00020071
14871	115	52	-5.37544	2.57193e-07	Shoot_weight	no	synonymous	intron	LOC_Os08g43334.2	10403253	qCDP8.1	9	No	No	HSF-type DNA-binding domain containing protein, expressed	0.00020071
10518	54	110	5.37893	2.58159e-07	Stress_Shoot_weight	no	synonymous	intron	LOC_Os06g35630.1	7537814	qCDP6.1	2	No	No	reticuline oxidase-like protein precursor, putative, expressed	0.000200732
10520	54	110	5.37893	2.58159e-07	Stress_Shoot_weight	no	synonymous	intron	LOC_Os06g35630.1	7537814	qCDP6.1	2	No	No	reticuline oxidase-like protein precursor, putative, expressed	0.000200732
10519	54	110	5.37893	2.58159e-07	Stress_Shoot_weight	no	synonymous	intron	LOC_Os06g35630.1	7537814	qCDP6.1	2	No	No	reticuline oxidase-like protein precursor, putative, expressed	0.000200732
17305	112	52	-5.37626	2.61429e-07	Lost_Root_length	no	synonymous	intron	LOC_Os09g18594.2	11020789	qCDP9.2	1	No	No	protein kinase domain containing protein, expressed	0.000201896
17291	112	52	-5.37626	2.61429e-07	Lost_Root_length	no	missense	exon	LOC_Os09g18594.1	11020789	qCDP9.2	1	No	No	protein kinase domain containing protein, expressed	0.000201896
14401	24	137	-5.38035	2.61857e-07	Filtered_Length_WO_husk	no	synonymous	intron	LOC_Os08g43334.1	10403256	qCDP8.1	9	No	No	HSF-type DNA-binding domain containing protein, expressed	0.000201896
14874	24	137	-5.38035	2.61857e-07	Filtered_Length_WO_husk	no	synonymous	intron	LOC_Os08g43334.2	10403256	qCDP8.1	9	No	No	HSF-type DNA-binding domain containing protein, expressed	0.000201896
14399	24	137	-5.38035	2.61857e-07	Filtered_Length_WO_husk	no	synonymous	exon	LOC_Os08g43334.1	10403254	qCDP8.1	9	No	No	HSF-type DNA-binding domain containing protein, expressed	0.000201896
14872	24	137	-5.38035	2.61857e-07	Filtered_Length_WO_husk	no	synonymous	intron	LOC_Os08g43334.2	10403254	qCDP8.1	9	No	No	HSF-type DNA-binding domain containing protein, expressed	0.000201896
15569	30	129	-5.38019	2.65848e-07	Filtered_Length_WO_husk	no	synonymous	intron	LOC_Os08g43380.1	10404305	qCDP8.1	3	No	No	TBC domain containing protein, expressed	0.000204728
27056	46	110	-5.3832	2.68004e-07	Filtered_Stress_Shoot_length	no	synonymous	intron	LOC_Os12g41670.1	15178710	qCDP12.3	5	No	No	expressed protein	0.000205684
27055	46	110	-5.3832	2.68004e-07	Filtered_Stress_Shoot_length	no	synonymous	intron	LOC_Os12g41670.1	15178710	qCDP12.3	5	No	No	expressed protein	0.000205684
5094	24	135	-5.37843	2.6805e-07	Filtered_Length_WO_husk	no	synonymous	intron	LOC_Os03g03520.1	2846787	qCDP3.1	9	No	No	expressed protein	0.000205684
5091	24	134	-5.37756	2.71119e-07	Filtered_Length_WO_husk	no	synonymous	intron	LOC_Os03g03520.1	2846784	qCDP3.1	9	No	No	expressed protein	0.00020769
10076	57	107	5.36832	2.71386e-07	Stress_Shoot_weight	no	missense	exon	LOC_Os06g35480.1	7534189	qCDP6.1	2	No	No	peroxidase precursor, putative, expressed	0.00020769
14473	133	38	5.35675	2.73795e-07	Height_WO_husk	no	synonymous	intron	LOC_Os08g43334.1	10403348	qCDP8.1	9	No	No	HSF-type DNA-binding domain containing protein, expressed	0.000208597
14946	133	38	5.35675	2.73795e-07	Height_WO_husk	no	synonymous	intron	LOC_Os08g43334.2	10403348	qCDP8.1	9	No	No	HSF-type DNA-binding domain containing protein, expressed	0.000208597
10278	57	110	5.36116	2.75119e-07	Stress_Shoot_weight	no	missense	exon	LOC_Os06g35530.1	7535627	qCDP6.1	2	Yes	No	CGMC_GSK.8 - CGMC includes CDA, MAPK, GSK3, and CLKC kinases, expressed	0.000208862
10023	57	110	5.36116	2.75119e-07	Stress_Shoot_weight	no	synonymous	intron	LOC_Os06g35470.1	7534080	qCDP6.1	1	No	No	L1P family of ribosomal proteins domain containing protein, expressed	0.000208862
9953	57	110	5.36116	2.75119e-07	Stress_Shoot_weight	no	synonymous	intron	LOC_Os06g35470.1	7534009	qCDP6.1	1	No	No	L1P family of ribosomal proteins domain containing protein, expressed	0.000208862
16503	133	33	5.36186	2.7603e-07	Shoot_weight	no	synonymous	intron	LOC_Os09g15420.1	10900855	qCDP9.1	2	No	No	NAD dependent epimerase/dehydratase family protein, putative, expressed	0.000209143
14350	24	136	-5.37055	2.76141e-07	Filtered_Length_WO_husk	no	synonymous	exon	LOC_Os08g43320.1	10403064	qCDP8.1	1	No	No	OsRhmbd14 - Putative Rhomboid homologue, expressed	0.000209143
10379	57	108	5.36194	2.77763e-07	Stress_Shoot_weight	no	synonymous	intron	LOC_Os06g35540.1	7535806	qCDP6.1	5	No	No	aminotransferase, classes I and II, domain containing protein, expressed	0.000209877
10378	57	108	5.36194	2.77763e-07	Stress_Shoot_weight	no	synonymous	intron	LOC_Os06g35540.1	7535805	qCDP6.1	5	No	No	aminotransferase, classes I and II, domain containing protein, expressed	0.000209877
13019	25	132	-5.37365	2.78154e-07	Filtered_Length_WO_husk	no	synonymous	intron	LOC_Os08g43090.1	10397023	qCDP8.1	1	No	No	bZIP family transcription factor, putative, expressed	0.000209926
10369	57	110	5.35414	2.84365e-07	Stress_Shoot_weight	no	synonymous	intron	LOC_Os06g35540.1	7535796	qCDP6.1	5	No	No	aminotransferase, classes I and II, domain containing protein, expressed	0.000212862
10349	57	110	5.35414	2.84365e-07	Stress_Shoot_weight	no	synonymous	exon	LOC_Os06g35540.1	7535776	qCDP6.1	5	No	No	aminotransferase, classes I and II, domain containing protein, expressed	0.000212862
10414	57	110	5.35414	2.84365e-07	Stress_Shoot_weight	no	missense	exon	LOC_Os06g35560.1	7536282	qCDP6.1	1	No	No	reticuline oxidase-like protein precursor, putative, expressed	0.000212862
9967	57	110	5.35414	2.84365e-07	Stress_Shoot_weight	no	synonymous	intron	LOC_Os06g35470.1	7534024	qCDP6.1	1	No	No	L1P family of ribosomal proteins domain containing protein, expressed	0.000212862
10131	57	110	5.35414	2.84365e-07	Stress_Shoot_weight	no	synonymous	exon	LOC_Os06g35490.1	7534698	qCDP6.1	4	No	No	peroxidase precursor, putative, expressed	0.000212862
10110	57	110	5.35414	2.84365e-07	Stress_Shoot_weight	no	synonymous	intron	LOC_Os06g35490.1	7534676	qCDP6.1	4	No	No	peroxidase precursor, putative, expressed	0.000212862
10317	57	110	5.35414	2.84365e-07	Stress_Shoot_weight	no	synonymous	intron	LOC_Os06g35530.1	7535672	qCDP6.1	2	Yes	No	CGMC_GSK.8 - CGMC includes CDA, MAPK, GSK3, and CLKC kinases, expressed	0.000212862
10552	119	39	-5.36151	2.92259e-07	Filtered_Length_WO_husk	no	missense	exon	LOC_Os06g35650.1	7538925	qCDP6.1	2	No	No	reticuline oxidase-like protein precursor, putative, expressed	0.000217756
10651	119	39	-5.36151	2.92259e-07	Filtered_Length_WO_husk	no	synonymous	intron	LOC_Os06g35700.1	7539718	qCDP6.1	1	No	No	reticuline oxidase-like protein precursor, putative, expressed	0.000217756
10553	119	39	-5.36151	2.92259e-07	Filtered_Length_WO_husk	no	missense	exon	LOC_Os06g35650.1	7538926	qCDP6.1	2	No	No	reticuline oxidase-like protein precursor, putative, expressed	0.000217756
10563	119	39	-5.36151	2.92259e-07	Filtered_Length_WO_husk	no	missense	exon	LOC_Os06g35660.1	7538994	qCDP6.1	1	No	No	reticuline oxidase-like protein precursor, putative, expressed	0.000217756
13008	24	136	-5.35792	2.92969e-07	Filtered_Length_WO_husk	no	synonymous	intron	LOC_Os08g43090.1	10397012	qCDP8.1	1	No	No	bZIP family transcription factor, putative, expressed	0.000218032
10297	86	70	5.35975	2.99017e-07	Filtered_Stress_Shoot_length	no	synonymous	intron	LOC_Os06g35530.1	7535646	qCDP6.1	2	Yes	No	CGMC_GSK.8 - CGMC includes CDA, MAPK, GSK3, and CLKC kinases, expressed	0.000222019
3903	24	134	-5.3543	3.02262e-07	Filtered_Length_WO_husk	no	synonymous	intron	LOC_Os03g03420.2	2844958	qCDP3.1	2	No	No	expressed protein	0.00022391
3863	24	134	-5.3543	3.02262e-07	Filtered_Length_WO_husk	no	synonymous	intron	LOC_Os03g03420.1	2844958	qCDP3.1	2	No	No	expressed protein	0.00022391
14865	104	55	-5.35076	3.05112e-07	Filtered_Shoot_length	no	synonymous	intron	LOC_Os08g43334.2	10403238	qCDP8.1	9	No	No	HSF-type DNA-binding domain containing protein, expressed	0.000225501
14392	104	55	-5.35076	3.05112e-07	Filtered_Shoot_length	no	synonymous	intron	LOC_Os08g43334.1	10403238	qCDP8.1	9	No	No	HSF-type DNA-binding domain containing protein, expressed	0.000225501
12997	24	136	-5.34823	3.06568e-07	Filtered_Length_WO_husk	no	synonymous	intron	LOC_Os08g43090.1	10397001	qCDP8.1	1	No	No	bZIP family transcription factor, putative, expressed	0.000226057
13054	24	136	-5.34823	3.06568e-07	Filtered_Length_WO_husk	no	synonymous	intron	LOC_Os08g43090.1	10397063	qCDP8.1	1	No	No	bZIP family transcription factor, putative, expressed	0.000226057
14753	24	135	-5.34681	3.10789e-07	Filtered_Length_WO_husk	no	synonymous	intron	LOC_Os08g43334.1	10403662	qCDP8.1	9	No	No	HSF-type DNA-binding domain containing protein, expressed	0.000228645
15226	24	135	-5.34681	3.10789e-07	Filtered_Length_WO_husk	no	synonymous	intron	LOC_Os08g43334.2	10403662	qCDP8.1	9	No	No	HSF-type DNA-binding domain containing protein, expressed	0.000228645
10083	57	107	5.33742	3.13758e-07	Stress_Shoot_weight	no	synonymous	intron	LOC_Os06g35480.1	7534196	qCDP6.1	2	No	No	peroxidase precursor, putative, expressed	0.000230565
13016	24	135	-5.34098	3.19364e-07	Filtered_Length_WO_husk	no	synonymous	intron	LOC_Os08g43090.1	10397020	qCDP8.1	1	No	No	bZIP family transcription factor, putative, expressed	0.000234416
3794	24	137	-5.33322	3.26567e-07	Filtered_Length_WO_husk	no	synonymous	intron	LOC_Os03g03400.2	2844685	qCDP3.1	1	No	No	diacylglycerol kinase, putative, expressed	0.000238113
3814	24	137	-5.33322	3.26567e-07	Filtered_Length_WO_husk	no	synonymous	intron	LOC_Os03g03400.1	2844685	qCDP3.1	1	No	No	diacylglycerol kinase, putative, expressed	0.000238113
612	140	16	-5.3403	3.27382e-07	Filtered_Stress_Shoot_length	no	synonymous	intron	LOC_Os01g66140.1	1369053	qCDP1.1	2	No	No	plus-3 domain containing protein, putative, expressed	0.000238113
10495	57	109	5.3246	3.28849e-07	Stress_Shoot_weight	no	synonymous	intron	LOC_Os06g35590.1	7537039	qCDP6.1	2	No	No	reticuline oxidase-like protein precursor, putative, expressed	0.000238113
10269	57	109	5.3246	3.28849e-07	Stress_Shoot_weight	no	synonymous	intron	LOC_Os06g35530.1	7535618	qCDP6.1	2	Yes	No	CGMC_GSK.8 - CGMC includes CDA, MAPK, GSK3, and CLKC kinases, expressed	0.000238113
10285	57	109	5.3246	3.28849e-07	Stress_Shoot_weight	no	synonymous	exon	LOC_Os06g35530.1	7535634	qCDP6.1	2	Yes	No	CGMC_GSK.8 - CGMC includes CDA, MAPK, GSK3, and CLKC kinases, expressed	0.000238113
10289	57	109	5.3246	3.28849e-07	Stress_Shoot_weight	no	synonymous	intron	LOC_Os06g35530.1	7535638	qCDP6.1	2	Yes	No	CGMC_GSK.8 - CGMC includes CDA, MAPK, GSK3, and CLKC kinases, expressed	0.000238113
10021	57	109	5.3246	3.28849e-07	Stress_Shoot_weight	no	synonymous	exon	LOC_Os06g35470.1	7534078	qCDP6.1	1	No	No	L1P family of ribosomal proteins domain containing protein, expressed	0.000238113
10020	57	109	5.3246	3.28849e-07	Stress_Shoot_weight	no	synonymous	intron	LOC_Os06g35470.1	7534077	qCDP6.1	1	No	No	L1P family of ribosomal proteins domain containing protein, expressed	0.000238113
10508	57	109	5.3246	3.28849e-07	Stress_Shoot_weight	no	synonymous	exon	LOC_Os06g35590.1	7537053	qCDP6.1	2	No	No	reticuline oxidase-like protein precursor, putative, expressed	0.000238113
14425	154	18	5.31491	3.31498e-07	Width_WO_husk	no	synonymous	intron	LOC_Os08g43334.1	10403297	qCDP8.1	9	No	No	HSF-type DNA-binding domain containing protein, expressed	0.000238576
14898	154	18	5.31491	3.31498e-07	Width_WO_husk	no	synonymous	intron	LOC_Os08g43334.2	10403297	qCDP8.1	9	No	No	HSF-type DNA-binding domain containing protein, expressed	0.000238576
10663	86	74	5.33126	3.31852e-07	Filtered_Shoot_length	no	missense	exon	LOC_Os06g35700.1	7539729	qCDP6.1	1	No	No	reticuline oxidase-like protein precursor, putative, expressed	0.000238576
10653	86	74	5.33126	3.31852e-07	Filtered_Shoot_length	no	synonymous	intron	LOC_Os06g35700.1	7539720	qCDP6.1	1	No	No	reticuline oxidase-like protein precursor, putative, expressed	0.000238576
9946	86	74	5.33126	3.31852e-07	Filtered_Shoot_length	no	synonymous	intron	LOC_Os06g35410.1	7533126	qCDP6.1	1	Yes	No	growth regulator related protein, putative, expressed	0.000238576
10655	86	74	5.33126	3.31852e-07	Filtered_Shoot_length	no	synonymous	intron	LOC_Os06g35700.1	7539722	qCDP6.1	1	No	No	reticuline oxidase-like protein precursor, putative, expressed	0.000238576
14756	24	135	-5.33237	3.32461e-07	Filtered_Length_WO_husk	no	synonymous	intron	LOC_Os08g43334.1	10403665	qCDP8.1	9	No	No	HSF-type DNA-binding domain containing protein, expressed	0.000238576
15229	24	135	-5.33237	3.32461e-07	Filtered_Length_WO_husk	no	synonymous	intron	LOC_Os08g43334.2	10403665	qCDP8.1	9	No	No	HSF-type DNA-binding domain containing protein, expressed	0.000238576
10408	57	109	5.32136	3.33881e-07	Stress_Shoot_weight	no	missense	exon	LOC_Os06g35560.1	7536275	qCDP6.1	1	No	No	reticuline oxidase-like protein precursor, putative, expressed	0.000239328
14343	154	19	5.31064	3.36203e-07	Width_WO_husk	no	synonymous	intron	LOC_Os08g43320.1	10403057	qCDP8.1	1	No	No	OsRhmbd14 - Putative Rhomboid homologue, expressed	0.000240365
10342	57	108	5.32117	3.3635e-07	Stress_Shoot_weight	no	synonymous	intron	LOC_Os06g35540.1	7535769	qCDP6.1	5	No	No	aminotransferase, classes I and II, domain containing protein, expressed	0.000240365
14946	124	35	-5.32957	3.36825e-07	Filtered_Length_WO_husk	no	synonymous	intron	LOC_Os08g43334.2	10403348	qCDP8.1	9	No	No	HSF-type DNA-binding domain containing protein, expressed	0.000240365
14473	124	35	-5.32957	3.36825e-07	Filtered_Length_WO_husk	no	synonymous	intron	LOC_Os08g43334.1	10403348	qCDP8.1	9	No	No	HSF-type DNA-binding domain containing protein, expressed	0.000240365
5044	25	134	-5.32861	3.38332e-07	Filtered_Length_WO_husk	no	synonymous	intron	LOC_Os03g03510.2	2846689	qCDP3.1	2	Yes	No	CAMK_KIN1/SNF1/Nim1_like.15 - CAMK includes calcium/calmodulin depedent protein kinases, expressed	0.000240656
4959	25	134	-5.32861	3.38332e-07	Filtered_Length_WO_husk	no	synonymous	intron	LOC_Os03g03510.1	2846689	qCDP3.1	2	Yes	No	CAMK_KIN1/SNF1/Nim1_like.15 - CAMK includes calcium/calmodulin depedent protein kinases, expressed	0.000240656
10120	74	95	5.31446	3.38357e-07	Stress_Shoot_weight	no	synonymous	intron	LOC_Os06g35490.1	7534686	qCDP6.1	4	No	No	peroxidase precursor, putative, expressed	0.000240656
3817	24	136	-5.32574	3.40512e-07	Filtered_Length_WO_husk	no	synonymous	intron	LOC_Os03g03400.1	2844688	qCDP3.1	1	No	No	diacylglycerol kinase, putative, expressed	0.000241654
3797	24	136	-5.32574	3.40512e-07	Filtered_Length_WO_husk	no	synonymous	intron	LOC_Os03g03400.2	2844688	qCDP3.1	1	No	No	diacylglycerol kinase, putative, expressed	0.000241654
10164	57	109	5.31509	3.43834e-07	Stress_Shoot_weight	no	synonymous	intron	LOC_Os06g35524.1	7535380	qCDP6.1	1	No	No	expressed protein	0.00024263
14266	23	138	-5.32135	3.4517e-07	Filtered_Length_WO_husk	no	synonymous	exon	LOC_Os08g43270.1	10402674	qCDP8.1	2	No	No	BAG domain-containing protein, putative, expressed	0.00024263
15480	137	35	5.30625	3.45288e-07	Height_WO_husk	no	synonymous	intron	LOC_Os08g43360.2	10404067	qCDP8.1	5	No	No	RNA recognition motif containing protein, putative, expressed	0.00024263
15423	137	35	5.30625	3.45288e-07	Height_WO_husk	no	synonymous	intron	LOC_Os08g43360.1	10404069	qCDP8.1	5	No	No	RNA recognition motif containing protein, putative, expressed	0.00024263
15490	137	35	5.30625	3.45288e-07	Height_WO_husk	no	synonymous	intron	LOC_Os08g43360.2	10404077	qCDP8.1	5	No	No	RNA recognition motif containing protein, putative, expressed	0.00024263
15503	137	35	5.30625	3.45288e-07	Height_WO_husk	no	missense	exon	LOC_Os08g43370.1	10404140	qCDP8.1	9	Yes	No	6-phosphogluconolactonase, putative, expressed	0.00024263
15431	137	35	5.30625	3.45288e-07	Height_WO_husk	no	synonymous	intron	LOC_Os08g43360.1	10404077	qCDP8.1	5	No	No	RNA recognition motif containing protein, putative, expressed	0.00024263
15482	137	35	5.30625	3.45288e-07	Height_WO_husk	no	synonymous	intron	LOC_Os08g43360.2	10404069	qCDP8.1	5	No	No	RNA recognition motif containing protein, putative, expressed	0.00024263
15421	137	35	5.30625	3.45288e-07	Height_WO_husk	no	synonymous	intron	LOC_Os08g43360.1	10404067	qCDP8.1	5	No	No	RNA recognition motif containing protein, putative, expressed	0.00024263
337	115	53	5.31082	3.46352e-07	Root_length	no	missense	exon	LOC_Os01g66110.1	1368127	qCDP1.1	1	No	No	methyltransferase, putative, expressed	0.000243112
16478	133	30	5.31692	3.47665e-07	Shoot_weight	no	synonymous	intron	LOC_Os09g15420.1	10900830	qCDP9.1	2	No	No	NAD dependent epimerase/dehydratase family protein, putative, expressed	0.000243767
15403	25	134	-5.3204	3.51516e-07	Filtered_Length_WO_husk	no	missense	exon	LOC_Os08g43360.1	10404049	qCDP8.1	5	No	No	RNA recognition motif containing protein, putative, expressed	0.00024593
15462	25	134	-5.3204	3.51516e-07	Filtered_Length_WO_husk	no	synonymous	intron	LOC_Os08g43360.2	10404049	qCDP8.1	5	No	No	RNA recognition motif containing protein, putative, expressed	0.00024593
4482	25	133	-5.32019	3.54351e-07	Filtered_Length_WO_husk	no	synonymous	intron	LOC_Os03g03470.2	2846064	qCDP3.1	1	No	No	expressed protein	0.000247375
4666	25	133	-5.32019	3.54351e-07	Filtered_Length_WO_husk	no	synonymous	intron	LOC_Os03g03470.1	2846064	qCDP3.1	1	No	No	expressed protein	0.000247375
14346	154	18	5.29981	3.55892e-07	Width_WO_husk	no	synonymous	intron	LOC_Os08g43320.1	10403060	qCDP8.1	1	No	No	OsRhmbd14 - Putative Rhomboid homologue, expressed	0.000248181
26411	145	25	5.29784	3.63558e-07	Stress_Shoot_weight	no	synonymous	intron	LOC_Os12g41600.2	15176314	qCDP12.3	1	No	No	OsSAUR57 - Auxin-responsive SAUR gene family member, expressed	0.000253252
11838	95	65	-5.31045	3.6564e-07	Filtered_Shoot_length	no	synonymous	intron	LOC_Os07g36630.1	8903986	qCDP7.1	5	No	No	CSLF8 - cellulose synthase-like family F; beta1,3;1,4 glucan synthase, expressed	0.000254426
10030	112	29	-5.33779	3.73506e-07	Filtered_Stress_Shoot_length	no	synonymous	intron	LOC_Os06g35470.1	7534088	qCDP6.1	1	No	No	L1P family of ribosomal proteins domain containing protein, expressed	0.000259618
43	88	79	5.29507	3.75199e-07	Root_length	no	synonymous	intron	LOC_Os01g65920.1	1365506	qCDP1.1	1	Yes	No	F-box/LRR-repeat protein 2, putative, expressed	0.000260513
14912	88	72	-5.30283	3.78848e-07	Filtered_Length_WO_husk	no	synonymous	intron	LOC_Os08g43334.2	10403313	qCDP8.1	9	No	No	HSF-type DNA-binding domain containing protein, expressed	0.000262479
14439	88	72	-5.30283	3.78848e-07	Filtered_Length_WO_husk	no	synonymous	intron	LOC_Os08g43334.1	10403313	qCDP8.1	9	No	No	HSF-type DNA-binding domain containing protein, expressed	0.000262479
10391	56	107	5.29516	3.848e-07	Shoot_weight	no	synonymous	intron	LOC_Os06g35560.1	7536258	qCDP6.1	1	No	No	reticuline oxidase-like protein precursor, putative, expressed	0.000265432
9990	139	29	5.28813	3.85176e-07	Width_WO_husk	no	synonymous	intron	LOC_Os06g35470.1	7534047	qCDP6.1	1	No	No	L1P family of ribosomal proteins domain containing protein, expressed	0.000265432
396	117	53	5.28421	3.87542e-07	Root_length	no	synonymous	intron	LOC_Os01g66120.1	1368618	qCDP1.1	2	Yes	No	No apical meristem protein, putative, expressed	0.00026649
446	117	53	5.28421	3.87542e-07	Root_length	no	synonymous	intron	LOC_Os01g66120.3	1368618	qCDP1.1	2	Yes	No	No apical meristem protein, putative, expressed	0.00026649
17288	112	52	-5.29033	3.91002e-07	Lost_Root_length	no	missense	exon	LOC_Os09g18594.1	11020748	qCDP9.2	1	No	No	protein kinase domain containing protein, expressed	0.000268295
17302	112	52	-5.29033	3.91002e-07	Lost_Root_length	no	synonymous	intron	LOC_Os09g18594.2	11020748	qCDP9.2	1	No	No	protein kinase domain containing protein, expressed	0.000268295
203	113	53	5.28583	3.94221e-07	Root_length	no	synonymous	intron	LOC_Os01g66100.1	1367958	qCDP1.1	2	No	No	gibberellin 20 oxidase 2, putative, expressed	0.000270215
10334	57	109	5.28488	3.95981e-07	Stress_Shoot_weight	no	synonymous	intron	LOC_Os06g35540.1	7535761	qCDP6.1	5	No	No	aminotransferase, classes I and II, domain containing protein, expressed	0.000270856
10626	127	38	5.286	3.96421e-07	Height_WO_husk	no	synonymous	intron	LOC_Os06g35670.2	7539310	qCDP6.1	5	No	No	expressed protein	0.000270856
10589	127	38	5.286	3.96421e-07	Height_WO_husk	no	synonymous	intron	LOC_Os06g35670.1	7539310	qCDP6.1	5	No	No	expressed protein	0.000270856
10390	55	108	5.28673	4.00221e-07	Stress_Shoot_weight	no	synonymous	intron	LOC_Os06g35560.1	7536257	qCDP6.1	1	No	No	reticuline oxidase-like protein precursor, putative, expressed	0.000273162
9972	77	79	5.29599	4.02114e-07	Filtered_Stress_Shoot_length	no	synonymous	intron	LOC_Os06g35470.1	7534029	qCDP6.1	1	No	No	L1P family of ribosomal proteins domain containing protein, expressed	0.000273872
4958	25	133	-5.29209	4.03727e-07	Filtered_Length_WO_husk	no	synonymous	exon	LOC_Os03g03510.1	2846688	qCDP3.1	2	Yes	No	CAMK_KIN1/SNF1/Nim1_like.15 - CAMK includes calcium/calmodulin depedent protein kinases, expressed	0.000274389
5043	25	133	-5.29209	4.03727e-07	Filtered_Length_WO_husk	no	synonymous	exon	LOC_Os03g03510.2	2846688	qCDP3.1	2	Yes	No	CAMK_KIN1/SNF1/Nim1_like.15 - CAMK includes calcium/calmodulin depedent protein kinases, expressed	0.000274389
14444	130	38	5.27594	4.07746e-07	Height_WO_husk	no	synonymous	intron	LOC_Os08g43334.1	10403318	qCDP8.1	9	No	No	HSF-type DNA-binding domain containing protein, expressed	0.000276226
14917	130	38	5.27594	4.07746e-07	Height_WO_husk	no	synonymous	intron	LOC_Os08g43334.2	10403318	qCDP8.1	9	No	No	HSF-type DNA-binding domain containing protein, expressed	0.000276226
15408	136	35	5.27186	4.08152e-07	Height_WO_husk	no	synonymous	intron	LOC_Os08g43360.1	10404054	qCDP8.1	5	No	No	RNA recognition motif containing protein, putative, expressed	0.000276226
15467	136	35	5.27186	4.08152e-07	Height_WO_husk	no	synonymous	intron	LOC_Os08g43360.2	10404054	qCDP8.1	5	No	No	RNA recognition motif containing protein, putative, expressed	0.000276226
17962	124	41	-5.27846	4.10603e-07	Lost_Root_length	no	synonymous	intron	LOC_Os09g19274.1	11031143	qCDP9.2	2	No	No	expressed protein	0.000277593
10674	86	73	5.28322	4.178e-07	Filtered_Shoot_length	no	synonymous	exon	LOC_Os06g35700.1	7539740	qCDP6.1	1	No	No	reticuline oxidase-like protein precursor, putative, expressed	0.000281064
14741	22	128	-5.2971	4.18166e-07	Filtered_Length_WO_husk	no	synonymous	intron	LOC_Os08g43334.1	10403650	qCDP8.1	9	No	No	HSF-type DNA-binding domain containing protein, expressed	0.000281064
15214	22	128	-5.2971	4.18166e-07	Filtered_Length_WO_husk	no	synonymous	intron	LOC_Os08g43334.2	10403650	qCDP8.1	9	No	No	HSF-type DNA-binding domain containing protein, expressed	0.000281064
15429	136	35	5.26561	4.20264e-07	Height_WO_husk	no	synonymous	intron	LOC_Os08g43360.1	10404075	qCDP8.1	5	No	No	RNA recognition motif containing protein, putative, expressed	0.000281064
15510	136	35	5.26561	4.20264e-07	Height_WO_husk	no	synonymous	exon	LOC_Os08g43370.1	10404153	qCDP8.1	9	Yes	No	6-phosphogluconolactonase, putative, expressed	0.000281064
15529	136	35	5.26561	4.20264e-07	Height_WO_husk	no	synonymous	intron	LOC_Os08g43370.1	10404171	qCDP8.1	9	Yes	No	6-phosphogluconolactonase, putative, expressed	0.000281064
15443	136	35	5.26561	4.20264e-07	Height_WO_husk	no	synonymous	intron	LOC_Os08g43360.2	10404030	qCDP8.1	5	No	No	RNA recognition motif containing protein, putative, expressed	0.000281064
15530	136	35	5.26561	4.20264e-07	Height_WO_husk	no	synonymous	intron	LOC_Os08g43370.1	10404172	qCDP8.1	9	Yes	No	6-phosphogluconolactonase, putative, expressed	0.000281064
15384	136	35	5.26561	4.20264e-07	Height_WO_husk	no	synonymous	intron	LOC_Os08g43360.1	10404030	qCDP8.1	5	No	No	RNA recognition motif containing protein, putative, expressed	0.000281064
15488	136	35	5.26561	4.20264e-07	Height_WO_husk	no	synonymous	intron	LOC_Os08g43360.2	10404075	qCDP8.1	5	No	No	RNA recognition motif containing protein, putative, expressed	0.000281064
3779	22	136	-5.28181	4.23429e-07	Filtered_Length_WO_husk	no	synonymous	intron	LOC_Os03g03390.1	2844646	qCDP3.1	2	No	No	G-patch domain containing protein, expressed	0.000281064
10333	86	73	5.28001	4.24052e-07	Filtered_Shoot_length	no	synonymous	intron	LOC_Os06g35540.1	7535760	qCDP6.1	5	No	No	aminotransferase, classes I and II, domain containing protein, expressed	0.000281064
10755	86	73	5.28001	4.24052e-07	Filtered_Shoot_length	no	missense	exon	LOC_Os06g35700.1	7539820	qCDP6.1	1	No	No	reticuline oxidase-like protein precursor, putative, expressed	0.000281064
10403	86	73	5.28001	4.24052e-07	Filtered_Shoot_length	no	missense	exon	LOC_Os06g35560.1	7536269	qCDP6.1	1	No	No	reticuline oxidase-like protein precursor, putative, expressed	0.000281064
10151	86	73	5.28001	4.24052e-07	Filtered_Shoot_length	no	synonymous	intron	LOC_Os06g35520.1	7535184	qCDP6.1	1	Yes	No	peroxidase precursor, putative, expressed	0.000281064
9997	53	106	5.27662	4.30774e-07	Filtered_Stress_Shoot_length	no	synonymous	intron	LOC_Os06g35470.1	7534054	qCDP6.1	1	No	No	L1P family of ribosomal proteins domain containing protein, expressed	0.000283702
10312	57	108	5.26809	4.30908e-07	Stress_Shoot_weight	no	synonymous	intron	LOC_Os06g35530.1	7535667	qCDP6.1	2	Yes	No	CGMC_GSK.8 - CGMC includes CDA, MAPK, GSK3, and CLKC kinases, expressed	0.000283702
12959	24	137	-5.27289	4.32449e-07	Filtered_Length_WO_husk	no	synonymous	intron	LOC_Os08g43090.1	10396961	qCDP8.1	1	No	No	bZIP family transcription factor, putative, expressed	0.000283702
13021	24	137	-5.27289	4.32449e-07	Filtered_Length_WO_husk	no	synonymous	intron	LOC_Os08g43090.1	10397025	qCDP8.1	1	No	No	bZIP family transcription factor, putative, expressed	0.000283702
13000	24	137	-5.27289	4.32449e-07	Filtered_Length_WO_husk	no	synonymous	intron	LOC_Os08g43090.1	10397004	qCDP8.1	1	No	No	bZIP family transcription factor, putative, expressed	0.000283702
12944	24	137	-5.27289	4.32449e-07	Filtered_Length_WO_husk	no	synonymous	intron	LOC_Os08g43090.1	10396939	qCDP8.1	1	No	No	bZIP family transcription factor, putative, expressed	0.000283702
13001	24	137	-5.27289	4.32449e-07	Filtered_Length_WO_husk	no	synonymous	intron	LOC_Os08g43090.1	10397005	qCDP8.1	1	No	No	bZIP family transcription factor, putative, expressed	0.000283702
13044	24	137	-5.27289	4.32449e-07	Filtered_Length_WO_husk	no	synonymous	exon	LOC_Os08g43090.1	10397047	qCDP8.1	1	No	No	bZIP family transcription factor, putative, expressed	0.000283702
13012	24	137	-5.27289	4.32449e-07	Filtered_Length_WO_husk	no	synonymous	intron	LOC_Os08g43090.1	10397016	qCDP8.1	1	No	No	bZIP family transcription factor, putative, expressed	0.000283702
10236	141	30	5.25644	4.3865e-07	Width_WO_husk	no	synonymous	intron	LOC_Os06g35524.1	7535468	qCDP6.1	1	No	No	expressed protein	0.000287476
4044	25	136	-5.26795	4.42465e-07	Filtered_Length_WO_husk	no	synonymous	intron	LOC_Os03g03440.2	2845454	qCDP3.1	2	No	No	expressed protein	0.000288798
4043	25	136	-5.26795	4.42465e-07	Filtered_Length_WO_husk	no	synonymous	intron	LOC_Os03g03440.2	2845453	qCDP3.1	2	No	No	expressed protein	0.000288798
3981	25	136	-5.26795	4.42465e-07	Filtered_Length_WO_husk	no	synonymous	intron	LOC_Os03g03440.1	2845454	qCDP3.1	2	No	No	expressed protein	0.000288798
3980	25	136	-5.26795	4.42465e-07	Filtered_Length_WO_husk	no	synonymous	intron	LOC_Os03g03440.1	2845453	qCDP3.1	2	No	No	expressed protein	0.000288798
10209	57	106	5.26447	4.43839e-07	Stress_Shoot_weight	no	synonymous	intron	LOC_Os06g35524.1	7535441	qCDP6.1	1	No	No	expressed protein	0.000289132
9957	57	108	5.2617	4.439e-07	Stress_Shoot_weight	no	synonymous	intron	LOC_Os06g35470.1	7534013	qCDP6.1	1	No	No	L1P family of ribosomal proteins domain containing protein, expressed	0.000289132
15605	86	72	5.27116	4.44801e-07	Filtered_Stress_Shoot_length	no	missense	exon	LOC_Os08g43410.1	10405632	qCDP8.1	3	Yes	No	LRP1, putative, expressed	0.000289132
15028	102	56	-5.27096	4.45229e-07	Filtered_Length_WO_husk	no	synonymous	intron	LOC_Os08g43334.2	10403441	qCDP8.1	9	No	No	HSF-type DNA-binding domain containing protein, expressed	0.000289132
14555	102	56	-5.27096	4.45229e-07	Filtered_Length_WO_husk	no	synonymous	intron	LOC_Os08g43334.1	10403441	qCDP8.1	9	No	No	HSF-type DNA-binding domain containing protein, expressed	0.000289132
14166	146	23	5.25516	4.46545e-07	Width_WO_husk	no	missense	exon	LOC_Os08g43200.1	10401177	qCDP8.1	5	Yes	No	dehydration-responsive element-binding protein, putative, expressed	0.000289401
14167	146	23	5.25516	4.46545e-07	Width_WO_husk	no	missense	exon	LOC_Os08g43200.1	10401178	qCDP8.1	5	Yes	No	dehydration-responsive element-binding protein, putative, expressed	0.000289401
9995	114	40	-5.27575	4.4788e-07	Filtered_Stress_Shoot_length	no	synonymous	intron	LOC_Os06g35470.1	7534052	qCDP6.1	1	No	No	L1P family of ribosomal proteins domain containing protein, expressed	0.000289974
14917	122	35	-5.26996	4.50375e-07	Filtered_Length_WO_husk	no	synonymous	intron	LOC_Os08g43334.2	10403318	qCDP8.1	9	No	No	HSF-type DNA-binding domain containing protein, expressed	0.000291003
14444	122	35	-5.26996	4.50375e-07	Filtered_Length_WO_husk	no	synonymous	intron	LOC_Os08g43334.1	10403318	qCDP8.1	9	No	No	HSF-type DNA-binding domain containing protein, expressed	0.000291003
336	133	32	-5.25715	4.53401e-07	Stress_Shoot_weight	no	synonymous	exon	LOC_Os01g66110.1	1368126	qCDP1.1	1	No	No	methyltransferase, putative, expressed	0.000292082
10266	57	108	5.25714	4.53415e-07	Stress_Shoot_weight	no	synonymous	intron	LOC_Os06g35530.1	7535615	qCDP6.1	2	Yes	No	CGMC_GSK.8 - CGMC includes CDA, MAPK, GSK3, and CLKC kinases, expressed	0.000292082
4834	25	133	-5.26661	4.54253e-07	Filtered_Length_WO_husk	no	synonymous	exon	LOC_Os03g03470.1	2846261	qCDP3.1	1	No	No	expressed protein	0.000292082
4650	25	133	-5.26661	4.54253e-07	Filtered_Length_WO_husk	no	synonymous	exon	LOC_Os03g03470.2	2846261	qCDP3.1	1	No	No	expressed protein	0.000292082
17705	117	45	-5.26066	4.54692e-07	Lost_Root_length	no	synonymous	exon	LOC_Os09g19160.1	11026358	qCDP9.2	2	No	No	serine/threonine-protein kinase, putative, expressed	0.000292082
20172	102	58	-5.26331	4.55075e-07	Filtered_Length_WO_husk	no	synonymous	intron	LOC_Os09g34910.1	11353882	qCDP9.3	1	No	No	DEAD-box ATP-dependent RNA helicase 7, putative, expressed	0.000292082
14407	156	16	5.24704	4.55684e-07	Width_WO_husk	no	synonymous	intron	LOC_Os08g43334.1	10403279	qCDP8.1	9	No	No	HSF-type DNA-binding domain containing protein, expressed	0.000292082
14880	156	16	5.24704	4.55684e-07	Width_WO_husk	no	synonymous	intron	LOC_Os08g43334.2	10403279	qCDP8.1	9	No	No	HSF-type DNA-binding domain containing protein, expressed	0.000292082
9969	56	110	5.25387	4.57512e-07	Stress_Shoot_weight	no	synonymous	intron	LOC_Os06g35470.1	7534026	qCDP6.1	1	No	No	L1P family of ribosomal proteins domain containing protein, expressed	0.000292962
10018	86	72	5.26299	4.61933e-07	Filtered_Shoot_length	no	synonymous	intron	LOC_Os06g35470.1	7534075	qCDP6.1	1	No	No	L1P family of ribosomal proteins domain containing protein, expressed	0.000295498
10075	57	108	5.25244	4.63415e-07	Stress_Shoot_weight	no	missense	exon	LOC_Os06g35480.1	7534188	qCDP6.1	2	No	No	peroxidase precursor, putative, expressed	0.000295752
10563	127	43	5.24479	4.65868e-07	Height_WO_husk	no	missense	exon	LOC_Os06g35660.1	7538994	qCDP6.1	1	No	No	reticuline oxidase-like protein precursor, putative, expressed	0.000295752
10552	127	43	5.24479	4.65868e-07	Height_WO_husk	no	missense	exon	LOC_Os06g35650.1	7538925	qCDP6.1	2	No	No	reticuline oxidase-like protein precursor, putative, expressed	0.000295752
10651	127	43	5.24479	4.65868e-07	Height_WO_husk	no	synonymous	intron	LOC_Os06g35700.1	7539718	qCDP6.1	1	No	No	reticuline oxidase-like protein precursor, putative, expressed	0.000295752
10553	127	43	5.24479	4.65868e-07	Height_WO_husk	no	missense	exon	LOC_Os06g35650.1	7538926	qCDP6.1	2	No	No	reticuline oxidase-like protein precursor, putative, expressed	0.000295752
4091	25	135	-5.25796	4.66474e-07	Filtered_Length_WO_husk	no	synonymous	intron	LOC_Os03g03440.2	2845501	qCDP3.1	2	No	No	expressed protein	0.000295752
3985	25	135	-5.25796	4.66474e-07	Filtered_Length_WO_husk	no	missense	exon	LOC_Os03g03440.1	2845458	qCDP3.1	2	No	No	expressed protein	0.000295752
4048	25	135	-5.25796	4.66474e-07	Filtered_Length_WO_husk	no	missense	exon	LOC_Os03g03440.2	2845458	qCDP3.1	2	No	No	expressed protein	0.000295752
4028	25	135	-5.25796	4.66474e-07	Filtered_Length_WO_husk	no	synonymous	intron	LOC_Os03g03440.1	2845501	qCDP3.1	2	No	No	expressed protein	0.000295752
15493	25	136	-5.25481	4.70223e-07	Filtered_Length_WO_husk	no	synonymous	intron	LOC_Os08g43360.2	10404080	qCDP8.1	5	No	No	RNA recognition motif containing protein, putative, expressed	0.000296373
15477	25	136	-5.25481	4.70223e-07	Filtered_Length_WO_husk	no	synonymous	intron	LOC_Os08g43360.2	10404064	qCDP8.1	5	No	No	RNA recognition motif containing protein, putative, expressed	0.000296373
15434	25	136	-5.25481	4.70223e-07	Filtered_Length_WO_husk	no	synonymous	intron	LOC_Os08g43360.1	10404080	qCDP8.1	5	No	No	RNA recognition motif containing protein, putative, expressed	0.000296373
15418	25	136	-5.25481	4.70223e-07	Filtered_Length_WO_husk	no	synonymous	intron	LOC_Os08g43360.1	10404064	qCDP8.1	5	No	No	RNA recognition motif containing protein, putative, expressed	0.000296373
15500	25	136	-5.25481	4.70223e-07	Filtered_Length_WO_husk	no	synonymous	intron	LOC_Os08g43370.1	10404137	qCDP8.1	9	Yes	No	6-phosphogluconolactonase, putative, expressed	0.000296373
11696	129	40	-5.24319	4.72134e-07	Root_length	no	synonymous	intron	LOC_Os07g36610.1	8903640	qCDP7.1	3	No	No	CSLF9 - cellulose synthase-like family F; beta1,3;1,4 glucan synthase, expressed	0.000297286
5078	24	134	-5.25515	4.78941e-07	Filtered_Length_WO_husk	no	synonymous	intron	LOC_Os03g03510.2	2846724	qCDP3.1	2	Yes	No	CAMK_KIN1/SNF1/Nim1_like.15 - CAMK includes calcium/calmodulin depedent protein kinases, expressed	0.000300688
4993	24	134	-5.25515	4.78941e-07	Filtered_Length_WO_husk	no	synonymous	intron	LOC_Os03g03510.1	2846724	qCDP3.1	2	Yes	No	CAMK_KIN1/SNF1/Nim1_like.15 - CAMK includes calcium/calmodulin depedent protein kinases, expressed	0.000300688
10300	56	109	5.24375	4.82487e-07	Stress_Shoot_weight	no	synonymous	intron	LOC_Os06g35530.1	7535649	qCDP6.1	2	Yes	No	CGMC_GSK.8 - CGMC includes CDA, MAPK, GSK3, and CLKC kinases, expressed	0.000302618
4863	25	135	-5.24996	4.84054e-07	Filtered_Length_WO_husk	no	synonymous	exon	LOC_Os03g03480.1	2846357	qCDP3.1	2	No	No	DUF623 domain containing protein, expressed	0.000302714
4142	25	135	-5.24996	4.84054e-07	Filtered_Length_WO_husk	no	synonymous	intron	LOC_Os03g03450.1	2845559	qCDP3.1	1	No	No	anthranilate phosphoribosyltransferase, chloroplast precursor, putative, expressed	0.000302714
4299	25	135	-5.24996	4.84054e-07	Filtered_Length_WO_husk	no	synonymous	intron	LOC_Os03g03450.2	2845559	qCDP3.1	1	No	No	anthranilate phosphoribosyltransferase, chloroplast precursor, putative, expressed	0.000302714
12983	24	136	-5.24931	4.85503e-07	Filtered_Length_WO_husk	no	synonymous	intron	LOC_Os08g43090.1	10396985	qCDP8.1	1	No	No	bZIP family transcription factor, putative, expressed	0.000303325
331	116	53	5.23456	4.91486e-07	Root_length	no	missense	exon	LOC_Os01g66110.1	1368121	qCDP1.1	1	No	No	methyltransferase, putative, expressed	0.000306765
13029	24	135	-5.24074	5.08452e-07	Filtered_Length_WO_husk	no	synonymous	intron	LOC_Os08g43090.1	10397032	qCDP8.1	1	No	No	bZIP family transcription factor, putative, expressed	0.000315461
3965	25	134	-5.23994	5.1033e-07	Filtered_Length_WO_husk	no	synonymous	exon	LOC_Os03g03430.1	2845379	qCDP3.1	1	No	No	CBS domain containing protein, expressed	0.000315461
4969	25	134	-5.23994	5.1033e-07	Filtered_Length_WO_husk	no	synonymous	intron	LOC_Os03g03510.1	2846699	qCDP3.1	2	Yes	No	CAMK_KIN1/SNF1/Nim1_like.15 - CAMK includes calcium/calmodulin depedent protein kinases, expressed	0.000315461
4984	25	134	-5.23994	5.1033e-07	Filtered_Length_WO_husk	no	synonymous	intron	LOC_Os03g03510.1	2846714	qCDP3.1	2	Yes	No	CAMK_KIN1/SNF1/Nim1_like.15 - CAMK includes calcium/calmodulin depedent protein kinases, expressed	0.000315461
4873	25	134	-5.23994	5.1033e-07	Filtered_Length_WO_husk	no	synonymous	intron	LOC_Os03g03500.1	2846592	qCDP3.1	2	No	No	heavy metal-associated domain containing protein, expressed	0.000315461
4730	25	134	-5.23994	5.1033e-07	Filtered_Length_WO_husk	no	synonymous	intron	LOC_Os03g03470.1	2846134	qCDP3.1	1	No	No	expressed protein	0.000315461
4546	25	134	-5.23994	5.1033e-07	Filtered_Length_WO_husk	no	synonymous	intron	LOC_Os03g03470.2	2846134	qCDP3.1	1	No	No	expressed protein	0.000315461
5069	25	134	-5.23994	5.1033e-07	Filtered_Length_WO_husk	no	synonymous	intron	LOC_Os03g03510.2	2846714	qCDP3.1	2	Yes	No	CAMK_KIN1/SNF1/Nim1_like.15 - CAMK includes calcium/calmodulin depedent protein kinases, expressed	0.000315461
5054	25	134	-5.23994	5.1033e-07	Filtered_Length_WO_husk	no	synonymous	intron	LOC_Os03g03510.2	2846699	qCDP3.1	2	Yes	No	CAMK_KIN1/SNF1/Nim1_like.15 - CAMK includes calcium/calmodulin depedent protein kinases, expressed	0.000315461
12952	24	136	-5.23764	5.12382e-07	Filtered_Length_WO_husk	no	missense	exon	LOC_Os08g43090.1	10396954	qCDP8.1	1	No	No	bZIP family transcription factor, putative, expressed	0.000316096
4478	25	132	-5.24179	5.12834e-07	Filtered_Length_WO_husk	no	synonymous	intron	LOC_Os03g03470.2	2846060	qCDP3.1	1	No	No	expressed protein	0.000316096
4662	25	132	-5.24179	5.12834e-07	Filtered_Length_WO_husk	no	synonymous	intron	LOC_Os03g03470.1	2846060	qCDP3.1	1	No	No	expressed protein	0.000316096
15540	42	115	-5.23962	5.1797e-07	Filtered_Length_WO_husk	no	synonymous	intron	LOC_Os08g43370.1	10404182	qCDP8.1	9	Yes	No	6-phosphogluconolactonase, putative, expressed	0.000318955
10158	140	29	5.22304	5.185e-07	Height_WO_husk	no	synonymous	intron	LOC_Os06g35524.1	7535373	qCDP6.1	1	No	No	expressed protein	0.000318976
10175	86	73	5.23557	5.2072e-07	Filtered_Shoot_length	no	synonymous	intron	LOC_Os06g35524.1	7535393	qCDP6.1	1	No	No	expressed protein	0.000320035
14903	124	34	-5.23633	5.22361e-07	Filtered_Length_WO_husk	no	synonymous	intron	LOC_Os08g43334.2	10403302	qCDP8.1	9	No	No	HSF-type DNA-binding domain containing protein, expressed	0.00032043
14430	124	34	-5.23633	5.22361e-07	Filtered_Length_WO_husk	no	synonymous	intron	LOC_Os08g43334.1	10403302	qCDP8.1	9	No	No	HSF-type DNA-binding domain containing protein, expressed	0.00032043
16155	134	36	5.2195	5.24024e-07	Shoot_weight	no	synonymous	intron	LOC_Os09g15389.1	10899824	qCDP9.1	1	No	No	expressed protein	0.000320838
16279	134	36	5.2195	5.24024e-07	Shoot_weight	no	synonymous	exon	LOC_Os09g15389.2	10899824	qCDP9.1	1	No	No	expressed protein	0.000320838
10329	56	109	5.22482	5.26728e-07	Stress_Shoot_weight	no	synonymous	intron	LOC_Os06g35530.1	7535685	qCDP6.1	2	Yes	No	CGMC_GSK.8 - CGMC includes CDA, MAPK, GSK3, and CLKC kinases, expressed	0.000322186
10263	57	108	5.22219	5.33165e-07	Stress_Shoot_weight	no	synonymous	intron	LOC_Os06g35530.1	7535612	qCDP6.1	2	Yes	No	CGMC_GSK.8 - CGMC includes CDA, MAPK, GSK3, and CLKC kinases, expressed	0.000325194
12993	26	134	-5.22778	5.36222e-07	Filtered_Length_WO_husk	no	synonymous	intron	LOC_Os08g43090.1	10396996	qCDP8.1	1	No	No	bZIP family transcription factor, putative, expressed	0.000326748
17945	124	42	-5.21677	5.43398e-07	Lost_Root_length	no	synonymous	intron	LOC_Os09g19274.1	11031130	qCDP9.2	2	No	No	expressed protein	0.000330807
12965	24	134	-5.22708	5.45062e-07	Filtered_Length_WO_husk	no	synonymous	intron	LOC_Os08g43090.1	10396967	qCDP8.1	1	No	No	bZIP family transcription factor, putative, expressed	0.000331506
16450	137	32	5.21058	5.49361e-07	Shoot_weight	no	synonymous	intron	LOC_Os09g15420.1	10900802	qCDP9.1	2	No	No	NAD dependent epimerase/dehydratase family protein, putative, expressed	0.000333804
16354	140	28	5.2115	5.50228e-07	Shoot_weight	no	synonymous	intron	LOC_Os09g15420.1	10900703	qCDP9.1	2	No	No	NAD dependent epimerase/dehydratase family protein, putative, expressed	0.000334016
17465	118	39	5.22603	5.51384e-07	Filtered_Stress_Shoot_length	no	synonymous	intron	LOC_Os09g19160.1	11025871	qCDP9.2	2	No	No	serine/threonine-protein kinase, putative, expressed	0.000334401
5701	96	74	5.20651	5.56604e-07	Width_WO_husk	no	synonymous	intron	LOC_Os03g03810.1	2850061	qCDP3.1	1	Yes	Yes	DEF8 - Defensin and Defensin-like DEFL family, expressed	0.000337249
4431	25	134	-5.2155	5.71095e-07	Filtered_Length_WO_husk	no	synonymous	intron	LOC_Os03g03460.1	2845927	qCDP3.1	4	No	No	erythronate-4-phosphate dehydrogenase, putative, expressed	0.000345172
27056	51	115	-5.20567	5.72016e-07	Stress_Shoot_weight	no	synonymous	intron	LOC_Os12g41670.1	15178710	qCDP12.3	5	No	No	expressed protein	0.000345172
27055	51	115	-5.20567	5.72016e-07	Stress_Shoot_weight	no	synonymous	intron	LOC_Os12g41670.1	15178710	qCDP12.3	5	No	No	expressed protein	0.000345172
14029	121	49	-5.20048	5.72369e-07	Shoot_weight	no	synonymous	intron	LOC_Os08g43190.2	10401025	qCDP8.1	5	No	Yes	dehydrogenase, putative, expressed	0.000345172
14118	121	49	-5.20048	5.72369e-07	Shoot_weight	no	synonymous	intron	LOC_Os08g43190.1	10401025	qCDP8.1	5	No	Yes	dehydrogenase, putative, expressed	0.000345172
16477	133	29	5.2088	5.77792e-07	Shoot_weight	no	synonymous	intron	LOC_Os09g15420.1	10900829	qCDP9.1	2	No	No	NAD dependent epimerase/dehydratase family protein, putative, expressed	0.000347605
17950	112	41	-5.22173	5.78027e-07	Lost_Root_length	no	synonymous	intron	LOC_Os09g19274.1	11031134	qCDP9.2	2	No	No	expressed protein	0.000347605
17949	112	41	-5.22173	5.78027e-07	Lost_Root_length	no	synonymous	intron	LOC_Os09g19274.1	11031134	qCDP9.2	2	No	No	expressed protein	0.000347605
22491	77	91	5.19956	5.81494e-07	Root_length	no	synonymous	intron	LOC_Os10g35110.3	12347113	qCDP10.1	1	Yes	No	alpha-galactosidase precursor, putative, expressed	0.000349036
22303	77	91	5.19956	5.81494e-07	Root_length	no	synonymous	intron	LOC_Os10g35110.1	12347113	qCDP10.1	1	Yes	No	alpha-galactosidase precursor, putative, expressed	0.000349036
3947	25	133	-5.21225	5.83496e-07	Filtered_Length_WO_husk	no	synonymous	intron	LOC_Os03g03430.1	2845359	qCDP3.1	1	No	No	CBS domain containing protein, expressed	0.000349641
26296	50	41	-5.38526	5.8359e-07	Filtered_Shoot_length	no	synonymous	exon	LOC_Os12g41510.1	15174594	qCDP12.3	1	No	No	cysteine-rich receptor-like protein kinase 31 precursor, putative, expressed	0.000349641
21044	139	29	-5.19765	5.8665e-07	Root_length	no	synonymous	intron	LOC_Os10g34930.1	12343243	qCDP10.1	1	Yes	No	secretory protein, putative, expressed	0.000351147
10294	86	71	5.21214	5.87684e-07	Filtered_Shoot_length	no	synonymous	intron	LOC_Os06g35530.1	7535643	qCDP6.1	2	Yes	No	CGMC_GSK.8 - CGMC includes CDA, MAPK, GSK3, and CLKC kinases, expressed	0.000351438
10037	56	105	5.20348	5.95846e-07	Stress_Shoot_weight	no	synonymous	intron	LOC_Os06g35470.1	7534096	qCDP6.1	1	No	No	L1P family of ribosomal proteins domain containing protein, expressed	0.000355988
10785	89	65	5.21089	6.0319e-07	Filtered_Shoot_length	no	synonymous	exon	LOC_Os06g35740.1	7540598	qCDP6.1	1	No	No	expressed protein	0.000359373
16685	80	79	5.20314	6.04453e-07	Filtered_Shoot_length	no	synonymous	intron	LOC_Os09g15430.1	10901166	qCDP9.1	1	No	No	zinc finger family protein, putative, expressed	0.000359791
10517	140	28	5.18914	6.10164e-07	Width_WO_husk	no	synonymous	intron	LOC_Os06g35630.1	7537813	qCDP6.1	2	No	No	reticuline oxidase-like protein precursor, putative, expressed	0.000362854
16572	133	34	5.18963	6.12355e-07	Shoot_weight	no	synonymous	intron	LOC_Os09g15430.1	10901044	qCDP9.1	1	No	No	zinc finger family protein, putative, expressed	0.000363484
26448	138	31	5.18442	6.20032e-07	Stress_Shoot_thickness	no	synonymous	intron	LOC_Os12g41600.2	15176355	qCDP12.3	1	No	No	OsSAUR57 - Auxin-responsive SAUR gene family member, expressed	0.000367362
26495	138	31	5.18442	6.20032e-07	Stress_Shoot_thickness	no	synonymous	intron	LOC_Os12g41620.1	15176904	qCDP12.3	1	No	No	WD domain, G-beta repeat domain containing protein, expressed	0.000367362
3733	36	129	5.18592	6.30322e-07	Height_WO_husk	no	synonymous	intron	LOC_Os03g03370.2	2844316	qCDP3.1	2	No	No	fatty acid hydroxylase, putative, expressed	0.000372086
3692	36	129	5.18592	6.30322e-07	Height_WO_husk	no	synonymous	intron	LOC_Os03g03370.1	2844316	qCDP3.1	2	No	No	fatty acid hydroxylase, putative, expressed	0.000372086
3693	36	129	5.18592	6.30322e-07	Height_WO_husk	no	synonymous	intron	LOC_Os03g03370.1	2844316	qCDP3.1	2	No	No	fatty acid hydroxylase, putative, expressed	0.000372086
3734	36	129	5.18592	6.30322e-07	Height_WO_husk	no	synonymous	intron	LOC_Os03g03370.2	2844316	qCDP3.1	2	No	No	fatty acid hydroxylase, putative, expressed	0.000372086
10294	84	70	5.20088	6.31402e-07	Filtered_Stress_Shoot_length	no	synonymous	intron	LOC_Os06g35530.1	7535643	qCDP6.1	2	Yes	No	CGMC_GSK.8 - CGMC includes CDA, MAPK, GSK3, and CLKC kinases, expressed	0.000372381
10109	87	74	5.18962	6.35023e-07	Filtered_Shoot_length	no	synonymous	intron	LOC_Os06g35490.1	7534675	qCDP6.1	4	No	No	peroxidase precursor, putative, expressed	0.000373351
16351	133	34	5.18163	6.35372e-07	Shoot_weight	no	synonymous	intron	LOC_Os09g15420.1	10900700	qCDP9.1	2	No	No	NAD dependent epimerase/dehydratase family protein, putative, expressed	0.000373351
16528	133	34	5.18163	6.35372e-07	Shoot_weight	no	synonymous	intron	LOC_Os09g15430.1	10901001	qCDP9.1	1	No	No	zinc finger family protein, putative, expressed	0.000373351
16350	133	34	5.18163	6.35372e-07	Shoot_weight	no	synonymous	intron	LOC_Os09g15420.1	10900699	qCDP9.1	2	No	No	NAD dependent epimerase/dehydratase family protein, putative, expressed	0.000373351
10497	119	47	-5.18122	6.40308e-07	Shoot_weight	no	synonymous	intron	LOC_Os06g35590.1	7537041	qCDP6.1	2	No	No	reticuline oxidase-like protein precursor, putative, expressed	0.000375908
10634	44	102	5.20903	6.44499e-07	Filtered_Stress_Shoot_length	no	synonymous	exon	LOC_Os06g35670.2	7539322	qCDP6.1	5	No	No	expressed protein	0.000377678
10597	44	102	5.20903	6.44499e-07	Filtered_Stress_Shoot_length	no	synonymous	exon	LOC_Os06g35670.1	7539322	qCDP6.1	5	No	No	expressed protein	0.000377678
10248	86	72	5.18866	6.50137e-07	Filtered_Shoot_length	no	synonymous	intron	LOC_Os06g35524.1	7535480	qCDP6.1	1	No	No	expressed protein	0.000380634
15553	91	68	-5.18226	6.65167e-07	Filtered_Stress_Shoot_length	no	synonymous	intron	LOC_Os08g43380.1	10404289	qCDP8.1	3	No	No	TBC domain containing protein, expressed	0.000389079
17072	132	34	-5.17215	6.67599e-07	Lost_Root_length	no	synonymous	intron	LOC_Os09g18470.1	11016012	qCDP9.2	1	No	No	oxidoreductase, 2OG-Fe oxygenase family protein, putative, expressed	0.000390146
12515	17	153	-5.16646	6.6984e-07	Width_WO_husk	no	synonymous	exon	LOC_Os07g37240.1	8918761	qCDP7.1	2	Yes	Yes	chlorophyll A-B binding protein, putative, expressed	0.00039039
17954	124	41	-5.1725	6.70462e-07	Lost_Root_length	no	synonymous	intron	LOC_Os09g19274.1	11031137	qCDP9.2	2	No	No	expressed protein	0.000390399
17943	118	39	5.18169	6.75579e-07	Filtered_Stress_Shoot_length	no	synonymous	intron	LOC_Os09g19274.1	11031128	qCDP9.2	2	No	No	expressed protein	0.000392311
12976	25	133	-5.17858	6.80823e-07	Filtered_Length_WO_husk	no	synonymous	intron	LOC_Os08g43090.1	10396978	qCDP8.1	1	No	No	bZIP family transcription factor, putative, expressed	0.000394999
16597	78	79	5.17784	6.87548e-07	Filtered_Shoot_length	no	synonymous	intron	LOC_Os09g15430.1	10901070	qCDP9.1	1	No	No	zinc finger family protein, putative, expressed	0.000398541
16369	137	32	5.16048	6.92434e-07	Shoot_weight	no	synonymous	intron	LOC_Os09g15420.1	10900719	qCDP9.1	2	No	No	NAD dependent epimerase/dehydratase family protein, putative, expressed	0.000400579
13955	101	60	-5.17059	6.92936e-07	Filtered_Length_WO_husk	no	nonsense	exon	LOC_Os08g43190.2	10400946	qCDP8.1	5	No	Yes	dehydrogenase, putative, expressed	0.000400579
14044	101	60	-5.17059	6.92936e-07	Filtered_Length_WO_husk	no	nonsense	exon	LOC_Os08g43190.1	10400946	qCDP8.1	5	No	Yes	dehydrogenase, putative, expressed	0.000400579
26410	138	32	5.1576	6.97776e-07	Stress_Shoot_thickness	no	synonymous	intron	LOC_Os12g41600.2	15176313	qCDP12.3	1	No	No	OsSAUR57 - Auxin-responsive SAUR gene family member, expressed	0.000401512
26424	138	32	5.1576	6.97776e-07	Stress_Shoot_thickness	no	missense	exon	LOC_Os12g41600.2	15176328	qCDP12.3	1	No	No	OsSAUR57 - Auxin-responsive SAUR gene family member, expressed	0.000401512
26542	138	32	5.1576	6.97776e-07	Stress_Shoot_thickness	no	missense	exon	LOC_Os12g41620.1	15176951	qCDP12.3	1	No	No	WD domain, G-beta repeat domain containing protein, expressed	0.000401512
26408	138	32	5.1576	6.97776e-07	Stress_Shoot_thickness	no	synonymous	intron	LOC_Os12g41600.2	15176311	qCDP12.3	1	No	No	OsSAUR57 - Auxin-responsive SAUR gene family member, expressed	0.000401512
26409	138	32	5.1576	6.97776e-07	Stress_Shoot_thickness	no	synonymous	intron	LOC_Os12g41600.2	15176312	qCDP12.3	1	No	No	OsSAUR57 - Auxin-responsive SAUR gene family member, expressed	0.000401512
22492	76	91	5.16092	6.98925e-07	Root_length	no	synonymous	intron	LOC_Os10g35110.3	12347114	qCDP10.1	1	Yes	No	alpha-galactosidase precursor, putative, expressed	0.000401512
22304	76	91	5.16092	6.98925e-07	Root_length	no	synonymous	intron	LOC_Os10g35110.1	12347114	qCDP10.1	1	Yes	No	alpha-galactosidase precursor, putative, expressed	0.000401512
15438	68	99	-5.15925	7.04322e-07	Root_length	no	synonymous	intron	LOC_Os08g43360.1	10404084	qCDP8.1	5	No	No	RNA recognition motif containing protein, putative, expressed	0.00040389
15497	68	99	-5.15925	7.04322e-07	Root_length	no	synonymous	intron	LOC_Os08g43360.2	10404084	qCDP8.1	5	No	No	RNA recognition motif containing protein, putative, expressed	0.00040389
1321	78	91	5.15645	7.054e-07	Root_length	no	synonymous	intron	LOC_Os01g66320.1	1371496	qCDP1.1	1	No	No	expressed protein	0.000404147
17903	85	44	-5.22068	7.06885e-07	Lost_Root_length	no	synonymous	intron	LOC_Os09g19274.1	11031083	qCDP9.2	2	No	No	expressed protein	0.000404276
17904	85	44	-5.22068	7.06885e-07	Lost_Root_length	no	synonymous	intron	LOC_Os09g19274.1	11031083	qCDP9.2	2	No	No	expressed protein	0.000404276
14495	150	21	5.15288	7.09196e-07	Width_WO_husk	no	synonymous	intron	LOC_Os08g43334.1	10403374	qCDP8.1	9	No	No	HSF-type DNA-binding domain containing protein, expressed	0.000404877
14968	150	21	5.15288	7.09196e-07	Width_WO_husk	no	synonymous	intron	LOC_Os08g43334.2	10403374	qCDP8.1	9	No	No	HSF-type DNA-binding domain containing protein, expressed	0.000404877
16613	78	80	5.16776	7.15313e-07	Filtered_Shoot_length	no	synonymous	intron	LOC_Os09g15430.1	10901086	qCDP9.1	1	No	No	zinc finger family protein, putative, expressed	0.000407333
16594	78	80	5.16776	7.15313e-07	Filtered_Shoot_length	no	synonymous	intron	LOC_Os09g15430.1	10901067	qCDP9.1	1	No	No	zinc finger family protein, putative, expressed	0.000407333
18030	113	53	-5.15711	7.154e-07	Lost_Root_length	no	synonymous	intron	LOC_Os09g19274.1	11031210	qCDP9.2	2	No	No	expressed protein	0.000407333
13876	124	45	-5.15299	7.16733e-07	Shoot_weight	no	synonymous	exon	LOC_Os08g43180.1	10400308	qCDP8.1	5	No	No	expressed protein	0.00040773
15778	133	35	5.15153	7.25622e-07	Shoot_weight	no	synonymous	intron	LOC_Os09g15330.2	10897774	qCDP9.1	1	No	No	transporter family protein, putative, expressed	0.000412422
10057	56	108	5.15624	7.2673e-07	Stress_Shoot_weight	no	synonymous	intron	LOC_Os06g35470.1	7534116	qCDP6.1	1	No	No	L1P family of ribosomal proteins domain containing protein, expressed	0.000412686
14882	79	77	5.16538	7.32515e-07	Filtered_Stress_Shoot_length	no	synonymous	intron	LOC_Os08g43334.2	10403281	qCDP8.1	9	No	No	HSF-type DNA-binding domain containing protein, expressed	0.000415237
14409	79	77	5.16538	7.32515e-07	Filtered_Stress_Shoot_length	no	synonymous	intron	LOC_Os08g43334.1	10403281	qCDP8.1	9	No	No	HSF-type DNA-binding domain containing protein, expressed	0.000415237
10601	114	46	-5.15336	7.54388e-07	Filtered_Stress_Shoot_length	no	synonymous	intron	LOC_Os06g35670.1	7539329	qCDP6.1	5	No	No	expressed protein	0.000426883
10638	114	46	-5.15336	7.54388e-07	Filtered_Stress_Shoot_length	no	synonymous	intron	LOC_Os06g35670.2	7539329	qCDP6.1	5	No	No	expressed protein	0.000426883
15492	66	100	-5.14505	7.56088e-07	Root_length	no	synonymous	intron	LOC_Os08g43360.2	10404079	qCDP8.1	5	No	No	RNA recognition motif containing protein, putative, expressed	0.000427092
15433	66	100	-5.14505	7.56088e-07	Root_length	no	synonymous	intron	LOC_Os08g43360.1	10404079	qCDP8.1	5	No	No	RNA recognition motif containing protein, putative, expressed	0.000427092
15523	26	134	-5.15163	7.60354e-07	Filtered_Length_WO_husk	no	synonymous	intron	LOC_Os08g43370.1	10404165	qCDP8.1	9	Yes	No	6-phosphogluconolactonase, putative, expressed	0.000428747
15524	26	134	-5.15163	7.60354e-07	Filtered_Length_WO_husk	no	synonymous	intron	LOC_Os08g43370.1	10404166	qCDP8.1	9	Yes	No	6-phosphogluconolactonase, putative, expressed	0.000428747
14124	87	75	-5.14433	7.7661e-07	Filtered_Shoot_length	no	synonymous	intron	LOC_Os08g43190.1	10401031	qCDP8.1	5	No	Yes	dehydrogenase, putative, expressed	0.000437147
14035	87	75	-5.14433	7.7661e-07	Filtered_Shoot_length	no	synonymous	intron	LOC_Os08g43190.2	10401031	qCDP8.1	5	No	Yes	dehydrogenase, putative, expressed	0.000437147
10107	58	108	5.13843	7.79389e-07	Shoot_weight	no	synonymous	intron	LOC_Os06g35490.1	7534673	qCDP6.1	4	No	No	peroxidase precursor, putative, expressed	0.000438327
12481	161	12	5.1294	7.81758e-07	Width_WO_husk	no	missense	exon	LOC_Os07g37210.1	8918219	qCDP7.1	1	Yes	No	MYB family transcription factor, putative, expressed	0.00043889
12495	161	12	5.1294	7.81758e-07	Width_WO_husk	no	synonymous	intron	LOC_Os07g37210.1	8918235	qCDP7.1	1	Yes	No	MYB family transcription factor, putative, expressed	0.00043889
17728	117	41	5.14554	7.91576e-07	Filtered_Stress_Shoot_length	no	missense	exon	LOC_Os09g19170.1	11026420	qCDP9.2	1	No	No	expressed protein	0.000442694
16671	133	35	5.13228	7.92669e-07	Shoot_weight	no	synonymous	intron	LOC_Os09g15430.1	10901144	qCDP9.1	1	No	No	zinc finger family protein, putative, expressed	0.000442694
16672	133	35	5.13228	7.92669e-07	Shoot_weight	no	synonymous	intron	LOC_Os09g15430.1	10901145	qCDP9.1	1	No	No	zinc finger family protein, putative, expressed	0.000442694
16668	133	35	5.13228	7.92669e-07	Shoot_weight	no	synonymous	intron	LOC_Os09g15430.1	10901141	qCDP9.1	1	No	No	zinc finger family protein, putative, expressed	0.000442694
12972	26	134	-5.13618	8.15875e-07	Filtered_Length_WO_husk	no	synonymous	intron	LOC_Os08g43090.1	10396974	qCDP8.1	1	No	No	bZIP family transcription factor, putative, expressed	0.000454075
10641	45	113	5.13744	8.21292e-07	Filtered_Stress_Shoot_length	no	synonymous	intron	LOC_Os06g35670.2	7539333	qCDP6.1	5	No	No	expressed protein	0.000455918
10604	45	113	5.13744	8.21292e-07	Filtered_Stress_Shoot_length	no	synonymous	intron	LOC_Os06g35670.1	7539333	qCDP6.1	5	No	No	expressed protein	0.000455918
10031	115	33	-5.15217	8.21316e-07	Filtered_Shoot_length	no	synonymous	intron	LOC_Os06g35470.1	7534089	qCDP6.1	1	No	No	L1P family of ribosomal proteins domain containing protein, expressed	0.000455918
10562	86	72	5.1349	8.30855e-07	Filtered_Shoot_length	no	missense	exon	LOC_Os06g35660.1	7538993	qCDP6.1	1	No	No	reticuline oxidase-like protein precursor, putative, expressed	0.000460695
56	90	77	5.1231	8.31356e-07	Root_length	no	synonymous	intron	LOC_Os01g65920.1	1365520	qCDP1.1	1	Yes	No	F-box/LRR-repeat protein 2, putative, expressed	0.000460695
5083	26	134	-5.1291	8.42602e-07	Filtered_Length_WO_husk	no	synonymous	intron	LOC_Os03g03510.2	2846729	qCDP3.1	2	Yes	No	CAMK_KIN1/SNF1/Nim1_like.15 - CAMK includes calcium/calmodulin depedent protein kinases, expressed	0.000465721
4998	26	134	-5.1291	8.42602e-07	Filtered_Length_WO_husk	no	synonymous	intron	LOC_Os03g03510.1	2846729	qCDP3.1	2	Yes	No	CAMK_KIN1/SNF1/Nim1_like.15 - CAMK includes calcium/calmodulin depedent protein kinases, expressed	0.000465721
3963	26	134	-5.12844	8.45151e-07	Filtered_Length_WO_husk	no	synonymous	intron	LOC_Os03g03430.1	2845377	qCDP3.1	1	No	No	CBS domain containing protein, expressed	0.000466728
17928	118	40	5.12743	8.59527e-07	Filtered_Stress_Shoot_length	no	synonymous	intron	LOC_Os09g19274.1	11031114	qCDP9.2	2	No	No	expressed protein	0.000473852
17939	118	40	5.12743	8.59527e-07	Filtered_Stress_Shoot_length	no	synonymous	intron	LOC_Os09g19274.1	11031124	qCDP9.2	2	No	No	expressed protein	0.000473852
4126	26	132	-5.12478	8.69918e-07	Filtered_Length_WO_husk	no	synonymous	intron	LOC_Os03g03450.1	2845542	qCDP3.1	1	No	No	anthranilate phosphoribosyltransferase, chloroplast precursor, putative, expressed	0.000478759
4283	26	132	-5.12478	8.69918e-07	Filtered_Length_WO_husk	no	synonymous	intron	LOC_Os03g03450.2	2845542	qCDP3.1	1	No	No	anthranilate phosphoribosyltransferase, chloroplast precursor, putative, expressed	0.000478759
14837	24	136	-5.12091	8.74592e-07	Filtered_Length_WO_husk	no	synonymous	intron	LOC_Os08g43334.1	10403759	qCDP8.1	9	No	No	HSF-type DNA-binding domain containing protein, expressed	0.000480508
15310	24	136	-5.12091	8.74592e-07	Filtered_Length_WO_husk	no	synonymous	intron	LOC_Os08g43334.2	10403759	qCDP8.1	9	No	No	HSF-type DNA-binding domain containing protein, expressed	0.000480508
22494	77	91	5.10954	8.79642e-07	Root_length	no	synonymous	intron	LOC_Os10g35110.3	12347116	qCDP10.1	1	Yes	No	alpha-galactosidase precursor, putative, expressed	0.000482457
22306	77	91	5.10954	8.79642e-07	Root_length	no	synonymous	intron	LOC_Os10g35110.1	12347116	qCDP10.1	1	Yes	No	alpha-galactosidase precursor, putative, expressed	0.000482457
10362	88	71	5.12055	8.81353e-07	Filtered_Stress_Shoot_length	no	synonymous	intron	LOC_Os06g35540.1	7535789	qCDP6.1	5	No	No	aminotransferase, classes I and II, domain containing protein, expressed	0.000482983
16295	132	35	5.10822	8.89851e-07	Shoot_weight	no	synonymous	intron	LOC_Os09g15400.1	10900322	qCDP9.1	1	No	No	inositol monophosphatase family protein, putative, expressed	0.000486826
17064	108	46	-5.12539	8.89882e-07	Filtered_Shoot_length	no	synonymous	intron	LOC_Os09g18470.1	11016004	qCDP9.2	1	No	No	oxidoreductase, 2OG-Fe oxygenase family protein, putative, expressed	0.000486826
16907	132	37	5.10325	9.00403e-07	Shoot_weight	no	missense	exon	LOC_Os09g15570.1	10905177	qCDP9.1	2	No	No	OsFBX315 - F-box domain containing protein, expressed	0.000492162
200	114	52	5.10426	9.1114e-07	Root_length	no	synonymous	exon	LOC_Os01g66100.1	1367955	qCDP1.1	2	No	No	gibberellin 20 oxidase 2, putative, expressed	0.000497608
14237	149	20	5.09979	9.1476e-07	Width_WO_husk	no	missense	exon	LOC_Os08g43240.1	10401785	qCDP8.1	8	No	No	LTPL97 - Protease inhibitor/seed storage/LTP family protein precursor, expressed	0.000499161
15284	24	137	-5.10558	9.32119e-07	Filtered_Length_WO_husk	no	synonymous	intron	LOC_Os08g43334.2	10403727	qCDP8.1	9	No	No	HSF-type DNA-binding domain containing protein, expressed	0.00050691
14811	24	137	-5.10558	9.32119e-07	Filtered_Length_WO_husk	no	synonymous	intron	LOC_Os08g43334.1	10403727	qCDP8.1	9	No	No	HSF-type DNA-binding domain containing protein, expressed	0.00050691
23722	104	54	5.10835	9.3724e-07	Filtered_Stress_Shoot_length	no	missense	exon	LOC_Os12g06020.1	14041946	qCDP12.1	2	No	No	mRNA-decapping enzyme, putative, expressed	0.000509264
27552	38	119	-5.10927	9.39149e-07	Filtered_Stress_Shoot_length	no	synonymous	intron	LOC_Os12g41690.1	15179401	qCDP12.3	1	No	No	membrane associated DUF588 domain containing protein, putative, expressed	0.00050987
10390	56	108	5.09848	9.46069e-07	Shoot_weight	no	synonymous	intron	LOC_Os06g35560.1	7536257	qCDP6.1	1	No	No	reticuline oxidase-like protein precursor, putative, expressed	0.000512736
14486	90	68	-5.10586	9.47902e-07	Filtered_Stress_Shoot_length	no	synonymous	intron	LOC_Os08g43334.1	10403365	qCDP8.1	9	No	No	HSF-type DNA-binding domain containing protein, expressed	0.000512736
14959	90	68	-5.10586	9.47902e-07	Filtered_Stress_Shoot_length	no	synonymous	intron	LOC_Os08g43334.2	10403365	qCDP8.1	9	No	No	HSF-type DNA-binding domain containing protein, expressed	0.000512736
14343	154	19	5.08729	9.4842e-07	Height_WO_husk	no	synonymous	intron	LOC_Os08g43320.1	10403057	qCDP8.1	1	No	No	OsRhmbd14 - Putative Rhomboid homologue, expressed	0.000512736
16700	78	79	5.10683	9.49542e-07	Filtered_Shoot_length	no	synonymous	intron	LOC_Os09g15480.1	10903293	qCDP9.1	2	No	No	Ser/Thr-rich protein T10 in DGCR region, putative, expressed	0.000512911
15538	106	63	-5.09064	9.53785e-07	Root_length	no	synonymous	intron	LOC_Os08g43370.1	10404180	qCDP8.1	9	Yes	No	6-phosphogluconolactonase, putative, expressed	0.000514338
3868	23	136	-5.10276	9.55472e-07	Filtered_Length_WO_husk	no	synonymous	intron	LOC_Os03g03420.1	2844963	qCDP3.1	2	No	No	expressed protein	0.000514384
3908	23	136	-5.10276	9.55472e-07	Filtered_Length_WO_husk	no	synonymous	intron	LOC_Os03g03420.2	2844963	qCDP3.1	2	No	No	expressed protein	0.000514384
17065	104	45	-5.11669	9.56936e-07	Filtered_Stress_Shoot_length	no	synonymous	intron	LOC_Os09g18470.1	11016005	qCDP9.2	1	No	No	oxidoreductase, 2OG-Fe oxygenase family protein, putative, expressed	0.00051457
10164	58	109	5.09218	9.57421e-07	Shoot_weight	no	synonymous	intron	LOC_Os06g35524.1	7535380	qCDP6.1	1	No	No	expressed protein	0.00051457
15534	139	33	5.08573	9.60117e-07	Height_WO_husk	no	synonymous	intron	LOC_Os08g43370.1	10404176	qCDP8.1	9	Yes	No	6-phosphogluconolactonase, putative, expressed	0.00051485
4786	26	133	-5.10127	9.6195e-07	Filtered_Length_WO_husk	no	synonymous	intron	LOC_Os03g03470.1	2846205	qCDP3.1	1	No	No	expressed protein	0.00051485
4605	26	133	-5.10127	9.6195e-07	Filtered_Length_WO_husk	no	synonymous	intron	LOC_Os03g03470.2	2846210	qCDP3.1	1	No	No	expressed protein	0.00051485
4602	26	133	-5.10127	9.6195e-07	Filtered_Length_WO_husk	no	synonymous	intron	LOC_Os03g03470.2	2846205	qCDP3.1	1	No	No	expressed protein	0.00051485
4789	26	133	-5.10127	9.6195e-07	Filtered_Length_WO_husk	no	synonymous	intron	LOC_Os03g03470.1	2846210	qCDP3.1	1	No	No	expressed protein	0.00051485
17915	118	39	5.10028	9.78128e-07	Filtered_Stress_Shoot_length	no	synonymous	intron	LOC_Os09g19274.1	11031103	qCDP9.2	2	No	No	expressed protein	0.00052177
17920	118	39	5.10028	9.78128e-07	Filtered_Stress_Shoot_length	no	synonymous	intron	LOC_Os09g19274.1	11031108	qCDP9.2	2	No	No	expressed protein	0.00052177
17913	118	39	5.10028	9.78128e-07	Filtered_Stress_Shoot_length	no	synonymous	intron	LOC_Os09g19274.1	11031101	qCDP9.2	2	No	No	expressed protein	0.00052177
17597	118	39	5.10028	9.78128e-07	Filtered_Stress_Shoot_length	no	missense	exon	LOC_Os09g19160.1	11026235	qCDP9.2	2	No	No	serine/threonine-protein kinase, putative, expressed	0.00052177
11468	92	76	-5.08384	9.89133e-07	Width_WO_husk	no	synonymous	intron	LOC_Os07g36570.1	8902216	qCDP7.1	2	No	No	KI domain interacting kinase 1, putative, expressed	0.000527202
10057	57	108	5.08684	9.91881e-07	Shoot_weight	no	synonymous	intron	LOC_Os06g35470.1	7534116	qCDP6.1	1	No	No	L1P family of ribosomal proteins domain containing protein, expressed	0.0005278
9943	136	33	5.08183	9.9289e-07	Height_WO_husk	no	synonymous	exon	LOC_Os06g35410.1	7533123	qCDP6.1	1	Yes	No	growth regulator related protein, putative, expressed	0.0005278
9925	136	33	5.08183	9.9289e-07	Height_WO_husk	no	missense	exon	LOC_Os06g35410.1	7533105	qCDP6.1	1	Yes	No	growth regulator related protein, putative, expressed	0.0005278
15708	133	33	5.08467	9.96191e-07	Shoot_weight	no	synonymous	intron	LOC_Os09g15320.2	10897513	qCDP9.1	1	No	No	ubiquitin-conjugating enzyme, putative, expressed	0.00052877
15533	71	99	-5.07966	9.97473e-07	Seed_volume	no	synonymous	intron	LOC_Os08g43370.1	10404175	qCDP8.1	9	Yes	No	6-phosphogluconolactonase, putative, expressed	0.000529013
16157	132	34	5.08016	1.01684e-06	Shoot_weight	no	synonymous	intron	LOC_Os09g15389.1	10899826	qCDP9.1	1	No	No	expressed protein	0.000538397
16281	132	34	5.08016	1.01684e-06	Shoot_weight	no	synonymous	intron	LOC_Os09g15389.2	10899826	qCDP9.1	1	No	No	expressed protein	0.000538397
14414	149	22	5.07335	1.02123e-06	Height_WO_husk	no	synonymous	intron	LOC_Os08g43334.1	10403286	qCDP8.1	9	No	No	HSF-type DNA-binding domain containing protein, expressed	0.000539124
14887	149	22	5.07335	1.02123e-06	Height_WO_husk	no	synonymous	intron	LOC_Os08g43334.2	10403286	qCDP8.1	9	No	No	HSF-type DNA-binding domain containing protein, expressed	0.000539124
10626	119	35	-5.09461	1.02252e-06	Filtered_Length_WO_husk	no	synonymous	intron	LOC_Os06g35670.2	7539310	qCDP6.1	5	No	No	expressed protein	0.000539124
10589	119	35	-5.09461	1.02252e-06	Filtered_Length_WO_husk	no	synonymous	intron	LOC_Os06g35670.1	7539310	qCDP6.1	5	No	No	expressed protein	0.000539124
10660	123	36	-5.08761	1.02328e-06	Filtered_Shoot_length	no	synonymous	intron	LOC_Os06g35700.1	7539727	qCDP6.1	1	No	No	reticuline oxidase-like protein precursor, putative, expressed	0.000539124
14555	98	58	-5.09149	1.02409e-06	Filtered_Stress_Shoot_length	no	synonymous	intron	LOC_Os08g43334.1	10403441	qCDP8.1	9	No	No	HSF-type DNA-binding domain containing protein, expressed	0.000539124
15028	98	58	-5.09149	1.02409e-06	Filtered_Stress_Shoot_length	no	synonymous	intron	LOC_Os08g43334.2	10403441	qCDP8.1	9	No	No	HSF-type DNA-binding domain containing protein, expressed	0.000539124
11513	86	82	-5.07513	1.02914e-06	Width_WO_husk	no	synonymous	intron	LOC_Os07g36570.1	8902260	qCDP7.1	2	No	No	KI domain interacting kinase 1, putative, expressed	0.000541339
27056	48	111	-5.08207	1.04925e-06	Filtered_Shoot_length	no	synonymous	intron	LOC_Os12g41670.1	15178710	qCDP12.3	5	No	No	expressed protein	0.000550565
27055	48	111	-5.08207	1.04925e-06	Filtered_Shoot_length	no	synonymous	intron	LOC_Os12g41670.1	15178710	qCDP12.3	5	No	No	expressed protein	0.000550565
14806	24	136	-5.07786	1.06309e-06	Filtered_Length_WO_husk	no	synonymous	intron	LOC_Os08g43334.1	10403722	qCDP8.1	9	No	No	HSF-type DNA-binding domain containing protein, expressed	0.000556918
15279	24	136	-5.07786	1.06309e-06	Filtered_Length_WO_husk	no	synonymous	intron	LOC_Os08g43334.2	10403722	qCDP8.1	9	No	No	HSF-type DNA-binding domain containing protein, expressed	0.000556918
15536	26	135	-5.07538	1.06884e-06	Filtered_Length_WO_husk	no	synonymous	intron	LOC_Os08g43370.1	10404178	qCDP8.1	9	Yes	No	6-phosphogluconolactonase, putative, expressed	0.000558438
15547	26	135	-5.07538	1.06884e-06	Filtered_Length_WO_husk	no	missense	exon	LOC_Os08g43370.1	10404189	qCDP8.1	9	Yes	No	6-phosphogluconolactonase, putative, expressed	0.000558438
17904	79	40	5.14889	1.0712e-06	Filtered_Stress_Shoot_length	no	synonymous	intron	LOC_Os09g19274.1	11031083	qCDP9.2	2	No	No	expressed protein	0.000558438
17903	79	40	5.14889	1.0712e-06	Filtered_Stress_Shoot_length	no	synonymous	intron	LOC_Os09g19274.1	11031083	qCDP9.2	2	No	No	expressed protein	0.000558438
22621	146	13	5.07731	1.07208e-06	Filtered_Length_WO_husk	no	synonymous	intron	LOC_Os10g35110.3	12347245	qCDP10.1	1	Yes	No	alpha-galactosidase precursor, putative, expressed	0.000558438
22433	146	13	5.07731	1.07208e-06	Filtered_Length_WO_husk	no	synonymous	intron	LOC_Os10g35110.1	12347245	qCDP10.1	1	Yes	No	alpha-galactosidase precursor, putative, expressed	0.000558438
10143	58	110	5.06543	1.07555e-06	Shoot_weight	no	synonymous	intron	LOC_Os06g35520.1	7535176	qCDP6.1	1	Yes	No	peroxidase precursor, putative, expressed	0.000559792
16618	133	34	5.06532	1.08189e-06	Shoot_weight	no	missense	exon	LOC_Os09g15430.1	10901091	qCDP9.1	1	No	No	zinc finger family protein, putative, expressed	0.00056123
16614	133	34	5.06532	1.08189e-06	Shoot_weight	no	synonymous	intron	LOC_Os09g15430.1	10901087	qCDP9.1	1	No	No	zinc finger family protein, putative, expressed	0.00056123
16615	133	34	5.06532	1.08189e-06	Shoot_weight	no	synonymous	intron	LOC_Os09g15430.1	10901088	qCDP9.1	1	No	No	zinc finger family protein, putative, expressed	0.00056123
16612	133	34	5.06532	1.08189e-06	Shoot_weight	no	synonymous	intron	LOC_Os09g15430.1	10901085	qCDP9.1	1	No	No	zinc finger family protein, putative, expressed	0.00056123
16272	133	35	5.0638	1.08356e-06	Shoot_weight	no	synonymous	intron	LOC_Os09g15389.2	10899817	qCDP9.1	1	No	No	expressed protein	0.00056123
16148	133	35	5.0638	1.08356e-06	Shoot_weight	no	synonymous	intron	LOC_Os09g15389.1	10899817	qCDP9.1	1	No	No	expressed protein	0.00056123
10643	61	107	-5.06279	1.08855e-06	Width_WO_husk	no	synonymous	intron	LOC_Os06g35700.1	7539710	qCDP6.1	1	No	No	reticuline oxidase-like protein precursor, putative, expressed	0.000562162
10644	61	107	-5.06279	1.08855e-06	Width_WO_husk	no	synonymous	intron	LOC_Os06g35700.1	7539710	qCDP6.1	1	No	No	reticuline oxidase-like protein precursor, putative, expressed	0.000562162
16923	132	36	5.06192	1.09284e-06	Shoot_weight	no	synonymous	intron	LOC_Os09g15570.1	10905194	qCDP9.1	2	No	No	OsFBX315 - F-box domain containing protein, expressed	0.000562162
16921	132	36	5.06192	1.09284e-06	Shoot_weight	no	synonymous	intron	LOC_Os09g15570.1	10905192	qCDP9.1	2	No	No	OsFBX315 - F-box domain containing protein, expressed	0.000562162
3850	24	135	-5.0728	1.09411e-06	Filtered_Length_WO_husk	no	synonymous	intron	LOC_Os03g03420.1	2844944	qCDP3.1	2	No	No	expressed protein	0.000562162
3890	24	135	-5.0728	1.09411e-06	Filtered_Length_WO_husk	no	synonymous	intron	LOC_Os03g03420.2	2844944	qCDP3.1	2	No	No	expressed protein	0.000562162
16659	133	35	5.06087	1.09805e-06	Shoot_weight	no	synonymous	intron	LOC_Os09g15430.1	10901132	qCDP9.1	1	No	No	zinc finger family protein, putative, expressed	0.000563734
15549	26	134	-5.06962	1.10343e-06	Filtered_Length_WO_husk	no	synonymous	intron	LOC_Os08g43370.1	10404191	qCDP8.1	9	Yes	No	6-phosphogluconolactonase, putative, expressed	0.000566045
15438	70	99	-5.05751	1.1091e-06	Seed_volume	no	synonymous	intron	LOC_Os08g43360.1	10404084	qCDP8.1	5	No	No	RNA recognition motif containing protein, putative, expressed	0.000568045
15497	70	99	-5.05751	1.1091e-06	Seed_volume	no	synonymous	intron	LOC_Os08g43360.2	10404084	qCDP8.1	5	No	No	RNA recognition motif containing protein, putative, expressed	0.000568045
10165	58	93	5.07581	1.13445e-06	Stress_Shoot_weight	no	synonymous	intron	LOC_Os06g35524.1	7535381	qCDP6.1	1	No	No	expressed protein	0.000580564
15742	134	34	5.05314	1.1373e-06	Shoot_weight	no	missense	exon	LOC_Os09g15330.2	10897737	qCDP9.1	1	No	No	transporter family protein, putative, expressed	0.00058156
15392	137	34	5.04835	1.1444e-06	Height_WO_husk	no	synonymous	intron	LOC_Os08g43360.1	10404038	qCDP8.1	5	No	No	RNA recognition motif containing protein, putative, expressed	0.000584222
15451	137	34	5.04835	1.1444e-06	Height_WO_husk	no	synonymous	intron	LOC_Os08g43360.2	10404038	qCDP8.1	5	No	No	RNA recognition motif containing protein, putative, expressed	0.000584222
10631	123	39	-5.05837	1.14772e-06	Filtered_Shoot_length	no	synonymous	intron	LOC_Os06g35670.2	7539315	qCDP6.1	5	No	No	expressed protein	0.000584222
10594	123	39	-5.05837	1.14772e-06	Filtered_Shoot_length	no	synonymous	exon	LOC_Os06g35670.1	7539315	qCDP6.1	5	No	No	expressed protein	0.000584222
4768	25	116	-5.08868	1.14841e-06	Filtered_Length_WO_husk	no	synonymous	intron	LOC_Os03g03470.1	2846184	qCDP3.1	1	No	No	expressed protein	0.000584222
4584	25	116	-5.08868	1.14841e-06	Filtered_Length_WO_husk	no	synonymous	intron	LOC_Os03g03470.2	2846184	qCDP3.1	1	No	No	expressed protein	0.000584222
10638	123	47	-5.04814	1.15134e-06	Stress_Shoot_weight	no	synonymous	intron	LOC_Os06g35670.2	7539329	qCDP6.1	5	No	No	expressed protein	0.000584346
10601	123	47	-5.04814	1.15134e-06	Stress_Shoot_weight	no	synonymous	intron	LOC_Os06g35670.1	7539329	qCDP6.1	5	No	No	expressed protein	0.000584346
10650	123	37	-5.06011	1.15184e-06	Filtered_Shoot_length	no	synonymous	intron	LOC_Os06g35700.1	7539717	qCDP6.1	1	No	No	reticuline oxidase-like protein precursor, putative, expressed	0.000584346
12523	161	12	5.04335	1.15899e-06	Width_WO_husk	no	synonymous	intron	LOC_Os07g37240.1	8918769	qCDP7.1	2	Yes	Yes	chlorophyll A-B binding protein, putative, expressed	0.000587507
10352	58	106	5.0523	1.16653e-06	Shoot_weight	no	synonymous	intron	LOC_Os06g35540.1	7535779	qCDP6.1	5	No	No	aminotransferase, classes I and II, domain containing protein, expressed	0.000590723
10660	120	36	-5.06013	1.17944e-06	Filtered_Stress_Shoot_length	no	synonymous	intron	LOC_Os06g35700.1	7539727	qCDP6.1	1	No	No	reticuline oxidase-like protein precursor, putative, expressed	0.000592266
15393	137	33	5.04241	1.18171e-06	Height_WO_husk	no	synonymous	intron	LOC_Os08g43360.1	10404039	qCDP8.1	5	No	No	RNA recognition motif containing protein, putative, expressed	0.000592478
15452	137	33	5.04241	1.18171e-06	Height_WO_husk	no	synonymous	intron	LOC_Os08g43360.2	10404039	qCDP8.1	5	No	No	RNA recognition motif containing protein, putative, expressed	0.000592478
15639	133	37	5.03921	1.19896e-06	Shoot_weight	no	synonymous	intron	LOC_Os09g15320.2	10897443	qCDP9.1	1	No	No	ubiquitin-conjugating enzyme, putative, expressed	0.000595087
16453	133	37	5.03921	1.19896e-06	Shoot_weight	no	synonymous	intron	LOC_Os09g15420.1	10900805	qCDP9.1	2	No	No	NAD dependent epimerase/dehydratase family protein, putative, expressed	0.000595087
16715	133	37	5.03921	1.19896e-06	Shoot_weight	no	synonymous	intron	LOC_Os09g15480.1	10903308	qCDP9.1	2	No	No	Ser/Thr-rich protein T10 in DGCR region, putative, expressed	0.000595087
15747	133	37	5.03921	1.19896e-06	Shoot_weight	no	missense	exon	LOC_Os09g15330.2	10897742	qCDP9.1	1	No	No	transporter family protein, putative, expressed	0.000595087
16713	133	37	5.03921	1.19896e-06	Shoot_weight	no	synonymous	intron	LOC_Os09g15480.1	10903306	qCDP9.1	2	No	No	Ser/Thr-rich protein T10 in DGCR region, putative, expressed	0.000595087
16706	133	37	5.03921	1.19896e-06	Shoot_weight	no	synonymous	intron	LOC_Os09g15480.1	10903299	qCDP9.1	2	No	No	Ser/Thr-rich protein T10 in DGCR region, putative, expressed	0.000595087
16370	133	37	5.03921	1.19896e-06	Shoot_weight	no	synonymous	intron	LOC_Os09g15420.1	10900720	qCDP9.1	2	No	No	NAD dependent epimerase/dehydratase family protein, putative, expressed	0.000595087
16681	133	37	5.03921	1.19896e-06	Shoot_weight	no	synonymous	intron	LOC_Os09g15430.1	10901155	qCDP9.1	1	No	No	zinc finger family protein, putative, expressed	0.000595087
16716	133	37	5.03921	1.19896e-06	Shoot_weight	no	synonymous	intron	LOC_Os09g15480.1	10903309	qCDP9.1	2	No	No	Ser/Thr-rich protein T10 in DGCR region, putative, expressed	0.000595087
16707	133	37	5.03921	1.19896e-06	Shoot_weight	no	synonymous	intron	LOC_Os09g15480.1	10903300	qCDP9.1	2	No	No	Ser/Thr-rich protein T10 in DGCR region, putative, expressed	0.000595087
15744	133	37	5.03921	1.19896e-06	Shoot_weight	no	missense	exon	LOC_Os09g15330.2	10897739	qCDP9.1	1	No	No	transporter family protein, putative, expressed	0.000595087
16704	133	37	5.03921	1.19896e-06	Shoot_weight	no	synonymous	intron	LOC_Os09g15480.1	10903297	qCDP9.1	2	No	No	Ser/Thr-rich protein T10 in DGCR region, putative, expressed	0.000595087
15748	133	37	5.03921	1.19896e-06	Shoot_weight	no	missense	exon	LOC_Os09g15330.2	10897743	qCDP9.1	1	No	No	transporter family protein, putative, expressed	0.000595087
25040	131	38	-5.04002	1.20073e-06	Lost_Root_length	no	missense	exon	LOC_Os12g28100.1	14764144	qCDP12.2	3	Yes	No	NBS-LRR disease resistance protein, putative, expressed	0.000595504
16720	133	35	5.03715	1.22277e-06	Shoot_weight	no	synonymous	exon	LOC_Os09g15480.1	10903313	qCDP9.1	2	No	No	Ser/Thr-rich protein T10 in DGCR region, putative, expressed	0.000605969
17065	114	45	-5.04707	1.22866e-06	Stress_Shoot_weight	no	synonymous	intron	LOC_Os09g18470.1	11016005	qCDP9.2	1	No	No	oxidoreductase, 2OG-Fe oxygenase family protein, putative, expressed	0.000608417
16333	135	34	5.03387	1.23468e-06	Shoot_weight	no	synonymous	intron	LOC_Os09g15420.1	10900682	qCDP9.1	2	No	No	NAD dependent epimerase/dehydratase family protein, putative, expressed	0.000610926
16632	78	78	5.04938	1.23782e-06	Filtered_Shoot_length	no	synonymous	intron	LOC_Os09g15430.1	10901105	qCDP9.1	1	No	No	zinc finger family protein, putative, expressed	0.000612008
10378	58	108	5.03363	1.2556e-06	Shoot_weight	no	synonymous	intron	LOC_Os06g35540.1	7535805	qCDP6.1	5	No	No	aminotransferase, classes I and II, domain containing protein, expressed	0.000619847
10379	58	108	5.03363	1.2556e-06	Shoot_weight	no	synonymous	intron	LOC_Os06g35540.1	7535806	qCDP6.1	5	No	No	aminotransferase, classes I and II, domain containing protein, expressed	0.000619847
10176	139	30	5.02923	1.26093e-06	Height_WO_husk	no	synonymous	intron	LOC_Os06g35524.1	7535394	qCDP6.1	1	No	No	expressed protein	0.000621996
17070	111	28	-5.0705	1.26366e-06	Stress_Shoot_weight	no	synonymous	intron	LOC_Os09g18470.1	11016010	qCDP9.2	1	No	No	oxidoreductase, 2OG-Fe oxygenase family protein, putative, expressed	0.000622865
3682	107	54	-5.03784	1.26623e-06	Filtered_Length_WO_husk	no	synonymous	intron	LOC_Os03g03370.1	2844304	qCDP3.1	2	No	No	fatty acid hydroxylase, putative, expressed	0.000623177
3723	107	54	-5.03784	1.26623e-06	Filtered_Length_WO_husk	no	synonymous	intron	LOC_Os03g03370.2	2844304	qCDP3.1	2	No	No	fatty acid hydroxylase, putative, expressed	0.000623177
26604	139	31	5.02656	1.26972e-06	Stress_Shoot_weight	no	synonymous	intron	LOC_Os12g41620.1	15177022	qCDP12.3	1	No	No	WD domain, G-beta repeat domain containing protein, expressed	0.000624414
12544	160	13	5.02275	1.27271e-06	Width_WO_husk	no	synonymous	intron	LOC_Os07g37240.1	8918793	qCDP7.1	2	Yes	Yes	chlorophyll A-B binding protein, putative, expressed	0.000625408
16460	133	36	5.02695	1.27401e-06	Shoot_weight	no	synonymous	intron	LOC_Os09g15420.1	10900812	qCDP9.1	2	No	No	NAD dependent epimerase/dehydratase family protein, putative, expressed	0.000625566
21377	72	97	5.02596	1.27972e-06	Root_length	no	synonymous	intron	LOC_Os10g35010.1	12344880	qCDP10.1	1	No	No	ATTIC110/TIC110, putative, expressed	0.000627465
17705	111	41	5.04744	1.27983e-06	Filtered_Stress_Shoot_length	no	synonymous	exon	LOC_Os09g19160.1	11026358	qCDP9.2	2	No	No	serine/threonine-protein kinase, putative, expressed	0.000627465
17954	118	37	5.04227	1.28564e-06	Filtered_Stress_Shoot_length	no	synonymous	intron	LOC_Os09g19274.1	11031137	qCDP9.2	2	No	No	expressed protein	0.000628395
27552	40	120	-5.03472	1.2914e-06	Filtered_Shoot_length	no	synonymous	intron	LOC_Os12g41690.1	15179401	qCDP12.3	1	No	No	membrane associated DUF588 domain containing protein, putative, expressed	0.000630698
14865	110	57	-5.02575	1.29428e-06	Shoot_weight	no	synonymous	intron	LOC_Os08g43334.2	10403238	qCDP8.1	9	No	No	HSF-type DNA-binding domain containing protein, expressed	0.000630698
14392	110	57	-5.02575	1.29428e-06	Shoot_weight	no	synonymous	intron	LOC_Os08g43334.1	10403238	qCDP8.1	9	No	No	HSF-type DNA-binding domain containing protein, expressed	0.000630698
10634	45	110	5.03975	1.30024e-06	Stress_Shoot_weight	no	synonymous	exon	LOC_Os06g35670.2	7539322	qCDP6.1	5	No	No	expressed protein	0.000632642
10597	45	110	5.03975	1.30024e-06	Stress_Shoot_weight	no	synonymous	exon	LOC_Os06g35670.1	7539322	qCDP6.1	5	No	No	expressed protein	0.000632642
26691	144	23	5.02436	1.30238e-06	Stress_Root_length	no	synonymous	intron	LOC_Os12g41650.4	15177651	qCDP12.3	1	Yes	No	helix-loop-helix DNA-binding domain containing protein, expressed	0.000632724
26855	144	23	5.02436	1.30238e-06	Stress_Root_length	no	synonymous	intron	LOC_Os12g41650.3	15177651	qCDP12.3	1	Yes	No	helix-loop-helix DNA-binding domain containing protein, expressed	0.000632724
16611	133	33	5.02423	1.31005e-06	Shoot_weight	no	synonymous	intron	LOC_Os09g15430.1	10901084	qCDP9.1	1	No	No	zinc finger family protein, putative, expressed	0.000635972
16417	137	31	5.02079	1.3167e-06	Shoot_weight	no	synonymous	intron	LOC_Os09g15420.1	10900768	qCDP9.1	2	No	No	NAD dependent epimerase/dehydratase family protein, putative, expressed	0.000638719
194	87	81	5.02035	1.31934e-06	Root_length	no	missense	exon	LOC_Os01g66060.1	1366865	qCDP1.1	3	No	No	expressed protein	0.000639462
10254	139	31	5.01779	1.32114e-06	Height_WO_husk	no	synonymous	intron	LOC_Os06g35524.1	7535507	qCDP6.1	1	No	No	expressed protein	0.000639462
26546	137	33	5.01778	1.32122e-06	Stress_Shoot_thickness	no	synonymous	intron	LOC_Os12g41620.1	15176955	qCDP12.3	1	No	No	WD domain, G-beta repeat domain containing protein, expressed	0.000639462
10673	123	38	-5.02695	1.32982e-06	Filtered_Shoot_length	no	synonymous	exon	LOC_Os06g35700.1	7539739	qCDP6.1	1	No	No	reticuline oxidase-like protein precursor, putative, expressed	0.000642348
10560	123	38	-5.02695	1.32982e-06	Filtered_Shoot_length	no	synonymous	exon	LOC_Os06g35660.1	7538991	qCDP6.1	1	No	No	reticuline oxidase-like protein precursor, putative, expressed	0.000642348
21429	73	97	5.01625	1.33038e-06	Root_length	no	synonymous	intron	LOC_Os10g35010.1	12344936	qCDP10.1	1	No	No	ATTIC110/TIC110, putative, expressed	0.000642348
21042	34	134	5.0153	1.34977e-06	Root_length	no	synonymous	intron	LOC_Os10g34930.1	12343241	qCDP10.1	1	Yes	No	secretory protein, putative, expressed	0.000648509
21047	34	134	5.0153	1.34977e-06	Root_length	no	synonymous	intron	LOC_Os10g34930.1	12343245	qCDP10.1	1	Yes	No	secretory protein, putative, expressed	0.000648509
23870	137	34	5.01136	1.35338e-06	Shoot_weight	no	synonymous	intron	LOC_Os12g06060.1	14043321	qCDP12.1	3	No	No	amino acid permease family protein, putative, expressed	0.000648509
23672	103	55	5.02554	1.36129e-06	Filtered_Stress_Shoot_length	no	synonymous	exon	LOC_Os12g05990.1	14041219	qCDP12.1	1	No	No	No apical meristem protein, putative, expressed	0.000648509
14140	146	24	5.01079	1.36365e-06	Width_WO_husk	no	missense	exon	LOC_Os08g43200.1	10401150	qCDP8.1	5	Yes	No	dehydration-responsive element-binding protein, putative, expressed	0.000648509
10297	91	76	5.01409	1.36423e-06	Shoot_weight	no	synonymous	intron	LOC_Os06g35530.1	7535646	qCDP6.1	2	Yes	No	CGMC_GSK.8 - CGMC includes CDA, MAPK, GSK3, and CLKC kinases, expressed	0.000648509
23693	102	55	5.02614	1.36559e-06	Filtered_Stress_Shoot_length	no	synonymous	intron	LOC_Os12g06020.1	14041915	qCDP12.1	2	No	No	mRNA-decapping enzyme, putative, expressed	0.000648509
16930	133	37	5.00999	1.36861e-06	Shoot_weight	no	synonymous	intron	LOC_Os09g15570.1	10905205	qCDP9.1	2	No	No	OsFBX315 - F-box domain containing protein, expressed	0.000648509
16932	133	37	5.00999	1.36861e-06	Shoot_weight	no	synonymous	intron	LOC_Os09g15570.1	10905207	qCDP9.1	2	No	No	OsFBX315 - F-box domain containing protein, expressed	0.000648509
16931	133	37	5.00999	1.36861e-06	Shoot_weight	no	synonymous	intron	LOC_Os09g15570.1	10905206	qCDP9.1	2	No	No	OsFBX315 - F-box domain containing protein, expressed	0.000648509
13857	126	42	-5.01138	1.37388e-06	Shoot_weight	no	synonymous	intron	LOC_Os08g43170.1	10400289	qCDP8.1	1	No	No	hydroxymethylglutaryl-CoA synthase, putative, expressed	0.000648509
13858	126	42	-5.01138	1.37388e-06	Shoot_weight	no	synonymous	intron	LOC_Os08g43170.1	10400289	qCDP8.1	1	No	No	hydroxymethylglutaryl-CoA synthase, putative, expressed	0.000648509
16353	133	33	5.01253	1.381e-06	Shoot_weight	no	synonymous	intron	LOC_Os09g15420.1	10900702	qCDP9.1	2	No	No	NAD dependent epimerase/dehydratase family protein, putative, expressed	0.000648509
16352	133	33	5.01253	1.381e-06	Shoot_weight	no	synonymous	intron	LOC_Os09g15420.1	10900701	qCDP9.1	2	No	No	NAD dependent epimerase/dehydratase family protein, putative, expressed	0.000648509
12537	17	154	-5.00515	1.39192e-06	Width_WO_husk	no	synonymous	intron	LOC_Os07g37240.1	8918783	qCDP7.1	2	Yes	Yes	chlorophyll A-B binding protein, putative, expressed	0.000648509
10351	58	108	5.01023	1.39542e-06	Shoot_weight	no	synonymous	intron	LOC_Os06g35540.1	7535778	qCDP6.1	5	No	No	aminotransferase, classes I and II, domain containing protein, expressed	0.000648509
14959	91	70	-5.01546	1.40026e-06	Filtered_Shoot_length	no	synonymous	intron	LOC_Os08g43334.2	10403365	qCDP8.1	9	No	No	HSF-type DNA-binding domain containing protein, expressed	0.000648509
14486	91	70	-5.01546	1.40026e-06	Filtered_Shoot_length	no	synonymous	intron	LOC_Os08g43334.1	10403365	qCDP8.1	9	No	No	HSF-type DNA-binding domain containing protein, expressed	0.000648509
17949	106	37	5.04063	1.40071e-06	Filtered_Stress_Shoot_length	no	synonymous	intron	LOC_Os09g19274.1	11031134	qCDP9.2	2	No	No	expressed protein	0.000648509
17950	106	37	5.04063	1.40071e-06	Filtered_Stress_Shoot_length	no	synonymous	intron	LOC_Os09g19274.1	11031134	qCDP9.2	2	No	No	expressed protein	0.000648509
15451	128	31	-5.01766	1.40219e-06	Filtered_Length_WO_husk	no	synonymous	intron	LOC_Os08g43360.2	10404038	qCDP8.1	5	No	No	RNA recognition motif containing protein, putative, expressed	0.000648509
15392	128	31	-5.01766	1.40219e-06	Filtered_Length_WO_husk	no	synonymous	intron	LOC_Os08g43360.1	10404038	qCDP8.1	5	No	No	RNA recognition motif containing protein, putative, expressed	0.000648509
27846	44	119	-5.01261	1.40276e-06	Filtered_Shoot_length	no	synonymous	intron	LOC_Os12g41710.2	15179724	qCDP12.3	2	No	No	Protein kinase domain containing protein, expressed	0.000648509
27614	44	119	-5.01261	1.40276e-06	Filtered_Shoot_length	no	synonymous	intron	LOC_Os12g41700.1	15179546	qCDP12.3	1	Yes	No	LSD1 zinc finger domain containing protein, expressed	0.000648509
27845	44	119	-5.01261	1.40276e-06	Filtered_Shoot_length	no	synonymous	intron	LOC_Os12g41710.2	15179724	qCDP12.3	2	No	No	Protein kinase domain containing protein, expressed	0.000648509
27708	44	119	-5.01261	1.40276e-06	Filtered_Shoot_length	no	synonymous	intron	LOC_Os12g41710.1	15179724	qCDP12.3	2	No	No	Protein kinase domain containing protein, expressed	0.000648509
27707	44	119	-5.01261	1.40276e-06	Filtered_Shoot_length	no	synonymous	intron	LOC_Os12g41710.1	15179724	qCDP12.3	2	No	No	Protein kinase domain containing protein, expressed	0.000648509
25563	102	69	5.003	1.40549e-06	Shoot_weight	no	missense	exon	LOC_Os12g41380.1	15171297	qCDP12.3	1	Yes	No	ulp1 protease family protein, putative, expressed	0.000648509
15785	130	39	5.00518	1.40569e-06	Shoot_weight	no	synonymous	intron	LOC_Os09g15330.2	10897781	qCDP9.1	1	No	No	transporter family protein, putative, expressed	0.000648509
16616	133	35	5.00589	1.40835e-06	Shoot_weight	no	synonymous	exon	LOC_Os09g15430.1	10901089	qCDP9.1	1	No	No	zinc finger family protein, putative, expressed	0.000648509
16617	133	35	5.00589	1.40835e-06	Shoot_weight	no	synonymous	exon	LOC_Os09g15430.1	10901090	qCDP9.1	1	No	No	zinc finger family protein, putative, expressed	0.000648509
13906	151	19	5.00308	1.41198e-06	Width_WO_husk	no	missense	exon	LOC_Os08g43180.1	10400338	qCDP8.1	5	No	No	expressed protein	0.000648509
22332	150	9	5.01563	1.41498e-06	Filtered_Length_WO_husk	no	synonymous	intron	LOC_Os10g35110.1	12347142	qCDP10.1	1	Yes	No	alpha-galactosidase precursor, putative, expressed	0.000648509
22520	150	9	5.01563	1.41498e-06	Filtered_Length_WO_husk	no	synonymous	intron	LOC_Os10g35110.3	12347142	qCDP10.1	1	Yes	No	alpha-galactosidase precursor, putative, expressed	0.000648509
22347	150	9	5.01563	1.41498e-06	Filtered_Length_WO_husk	no	synonymous	intron	LOC_Os10g35110.1	12347157	qCDP10.1	1	Yes	No	alpha-galactosidase precursor, putative, expressed	0.000648509
22343	150	9	5.01563	1.41498e-06	Filtered_Length_WO_husk	no	synonymous	intron	LOC_Os10g35110.1	12347153	qCDP10.1	1	Yes	No	alpha-galactosidase precursor, putative, expressed	0.000648509
22531	150	9	5.01563	1.41498e-06	Filtered_Length_WO_husk	no	synonymous	intron	LOC_Os10g35110.3	12347153	qCDP10.1	1	Yes	No	alpha-galactosidase precursor, putative, expressed	0.000648509
22535	150	9	5.01563	1.41498e-06	Filtered_Length_WO_husk	no	synonymous	intron	LOC_Os10g35110.3	12347157	qCDP10.1	1	Yes	No	alpha-galactosidase precursor, putative, expressed	0.000648509
9969	57	110	5.00457	1.424e-06	Shoot_weight	no	synonymous	intron	LOC_Os06g35470.1	7534026	qCDP6.1	1	No	No	L1P family of ribosomal proteins domain containing protein, expressed	0.000648509
26913	149	21	4.99995	1.43207e-06	Stress_Root_length	no	missense	exon	LOC_Os12g41650.3	15177736	qCDP12.3	1	Yes	No	helix-loop-helix DNA-binding domain containing protein, expressed	0.000648509
26749	149	21	4.99995	1.43207e-06	Stress_Root_length	no	synonymous	intron	LOC_Os12g41650.4	15177736	qCDP12.3	1	Yes	No	helix-loop-helix DNA-binding domain containing protein, expressed	0.000648509
14262	27	133	-5.01169	1.4321e-06	Filtered_Length_WO_husk	no	synonymous	exon	LOC_Os08g43250.1	10402366	qCDP8.1	1	No	No	MATE efflux family protein, putative, expressed	0.000648509
10268	58	109	5.00296	1.43436e-06	Shoot_weight	no	synonymous	intron	LOC_Os06g35530.1	7535617	qCDP6.1	2	Yes	No	CGMC_GSK.8 - CGMC includes CDA, MAPK, GSK3, and CLKC kinases, expressed	0.000648509
10336	120	49	-5.0004	1.43634e-06	Shoot_weight	no	synonymous	intron	LOC_Os06g35540.1	7535763	qCDP6.1	5	No	No	aminotransferase, classes I and II, domain containing protein, expressed	0.000648509
3682	112	61	4.99551	1.43982e-06	Width_WO_husk	no	synonymous	intron	LOC_Os03g03370.1	2844304	qCDP3.1	2	No	No	fatty acid hydroxylase, putative, expressed	0.000648509
3723	112	61	4.99551	1.43982e-06	Width_WO_husk	no	synonymous	intron	LOC_Os03g03370.2	2844304	qCDP3.1	2	No	No	fatty acid hydroxylase, putative, expressed	0.000648509
23901	113	46	5.01174	1.43985e-06	Filtered_Stress_Shoot_length	no	synonymous	intron	LOC_Os12g06060.1	14043353	qCDP12.1	3	No	No	amino acid permease family protein, putative, expressed	0.000648509
16714	133	36	4.99692	1.45906e-06	Shoot_weight	no	synonymous	intron	LOC_Os09g15480.1	10903307	qCDP9.1	2	No	No	Ser/Thr-rich protein T10 in DGCR region, putative, expressed	0.000648509
16197	133	36	4.99692	1.45906e-06	Shoot_weight	no	synonymous	intron	LOC_Os09g15389.2	10899740	qCDP9.1	1	No	No	expressed protein	0.000648509
16073	133	36	4.99692	1.45906e-06	Shoot_weight	no	synonymous	intron	LOC_Os09g15389.1	10899740	qCDP9.1	1	No	No	expressed protein	0.000648509
16568	133	36	4.99692	1.45906e-06	Shoot_weight	no	synonymous	intron	LOC_Os09g15430.1	10901040	qCDP9.1	1	No	No	zinc finger family protein, putative, expressed	0.000648509
16721	133	36	4.99692	1.45906e-06	Shoot_weight	no	missense	exon	LOC_Os09g15480.1	10903314	qCDP9.1	2	No	No	Ser/Thr-rich protein T10 in DGCR region, putative, expressed	0.000648509
16635	133	36	4.99692	1.45906e-06	Shoot_weight	no	synonymous	intron	LOC_Os09g15430.1	10901108	qCDP9.1	1	No	No	zinc finger family protein, putative, expressed	0.000648509
16308	133	36	4.99692	1.45906e-06	Shoot_weight	no	synonymous	intron	LOC_Os09g15420.1	10900655	qCDP9.1	2	No	No	NAD dependent epimerase/dehydratase family protein, putative, expressed	0.000648509
16345	133	36	4.99692	1.45906e-06	Shoot_weight	no	synonymous	intron	LOC_Os09g15420.1	10900694	qCDP9.1	2	No	No	NAD dependent epimerase/dehydratase family protein, putative, expressed	0.000648509
16638	133	36	4.99692	1.45906e-06	Shoot_weight	no	synonymous	intron	LOC_Os09g15430.1	10901111	qCDP9.1	1	No	No	zinc finger family protein, putative, expressed	0.000648509
16315	133	36	4.99692	1.45906e-06	Shoot_weight	no	synonymous	intron	LOC_Os09g15420.1	10900662	qCDP9.1	2	No	No	NAD dependent epimerase/dehydratase family protein, putative, expressed	0.000648509
16342	133	36	4.99692	1.45906e-06	Shoot_weight	no	synonymous	intron	LOC_Os09g15420.1	10900691	qCDP9.1	2	No	No	NAD dependent epimerase/dehydratase family protein, putative, expressed	0.000648509
16678	133	36	4.99692	1.45906e-06	Shoot_weight	no	synonymous	intron	LOC_Os09g15430.1	10901151	qCDP9.1	1	No	No	zinc finger family protein, putative, expressed	0.000648509
16677	133	36	4.99692	1.45906e-06	Shoot_weight	no	synonymous	intron	LOC_Os09g15430.1	10901150	qCDP9.1	1	No	No	zinc finger family protein, putative, expressed	0.000648509
16309	133	36	4.99692	1.45906e-06	Shoot_weight	no	synonymous	exon	LOC_Os09g15420.1	10900656	qCDP9.1	2	No	No	NAD dependent epimerase/dehydratase family protein, putative, expressed	0.000648509
16636	133	36	4.99692	1.45906e-06	Shoot_weight	no	synonymous	intron	LOC_Os09g15430.1	10901109	qCDP9.1	1	No	No	zinc finger family protein, putative, expressed	0.000648509
16344	133	36	4.99692	1.45906e-06	Shoot_weight	no	synonymous	intron	LOC_Os09g15420.1	10900693	qCDP9.1	2	No	No	NAD dependent epimerase/dehydratase family protein, putative, expressed	0.000648509
16316	133	36	4.99692	1.45906e-06	Shoot_weight	no	synonymous	intron	LOC_Os09g15420.1	10900663	qCDP9.1	2	No	No	NAD dependent epimerase/dehydratase family protein, putative, expressed	0.000648509
16634	133	36	4.99692	1.45906e-06	Shoot_weight	no	synonymous	intron	LOC_Os09g15430.1	10901107	qCDP9.1	1	No	No	zinc finger family protein, putative, expressed	0.000648509
16641	133	36	4.99692	1.45906e-06	Shoot_weight	no	synonymous	intron	LOC_Os09g15430.1	10901114	qCDP9.1	1	No	No	zinc finger family protein, putative, expressed	0.000648509
16567	133	36	4.99692	1.45906e-06	Shoot_weight	no	synonymous	intron	LOC_Os09g15430.1	10901039	qCDP9.1	1	No	No	zinc finger family protein, putative, expressed	0.000648509
16079	133	36	4.99692	1.45906e-06	Shoot_weight	no	synonymous	intron	LOC_Os09g15389.1	10899746	qCDP9.1	1	No	No	expressed protein	0.000648509
16637	133	36	4.99692	1.45906e-06	Shoot_weight	no	synonymous	intron	LOC_Os09g15430.1	10901110	qCDP9.1	1	No	No	zinc finger family protein, putative, expressed	0.000648509
16317	133	36	4.99692	1.45906e-06	Shoot_weight	no	synonymous	intron	LOC_Os09g15420.1	10900664	qCDP9.1	2	No	No	NAD dependent epimerase/dehydratase family protein, putative, expressed	0.000648509
16343	133	36	4.99692	1.45906e-06	Shoot_weight	no	synonymous	intron	LOC_Os09g15420.1	10900692	qCDP9.1	2	No	No	NAD dependent epimerase/dehydratase family protein, putative, expressed	0.000648509
16346	133	36	4.99692	1.45906e-06	Shoot_weight	no	synonymous	exon	LOC_Os09g15420.1	10900695	qCDP9.1	2	No	No	NAD dependent epimerase/dehydratase family protein, putative, expressed	0.000648509
16679	133	36	4.99692	1.45906e-06	Shoot_weight	no	synonymous	intron	LOC_Os09g15430.1	10901152	qCDP9.1	1	No	No	zinc finger family protein, putative, expressed	0.000648509
16347	133	36	4.99692	1.45906e-06	Shoot_weight	no	synonymous	exon	LOC_Os09g15420.1	10900696	qCDP9.1	2	No	No	NAD dependent epimerase/dehydratase family protein, putative, expressed	0.000648509
16314	133	36	4.99692	1.45906e-06	Shoot_weight	no	synonymous	intron	LOC_Os09g15420.1	10900661	qCDP9.1	2	No	No	NAD dependent epimerase/dehydratase family protein, putative, expressed	0.000648509
16203	133	36	4.99692	1.45906e-06	Shoot_weight	no	synonymous	intron	LOC_Os09g15389.2	10899746	qCDP9.1	1	No	No	expressed protein	0.000648509
16658	133	36	4.99692	1.45906e-06	Shoot_weight	no	synonymous	intron	LOC_Os09g15430.1	10901131	qCDP9.1	1	No	No	zinc finger family protein, putative, expressed	0.000648509
16310	133	36	4.99692	1.45906e-06	Shoot_weight	no	synonymous	intron	LOC_Os09g15420.1	10900657	qCDP9.1	2	No	No	NAD dependent epimerase/dehydratase family protein, putative, expressed	0.000648509
16589	133	36	4.99692	1.45906e-06	Shoot_weight	no	synonymous	intron	LOC_Os09g15430.1	10901061	qCDP9.1	1	No	No	zinc finger family protein, putative, expressed	0.000648509
16639	133	36	4.99692	1.45906e-06	Shoot_weight	no	synonymous	intron	LOC_Os09g15430.1	10901112	qCDP9.1	1	No	No	zinc finger family protein, putative, expressed	0.000648509
16657	133	36	4.99692	1.45906e-06	Shoot_weight	no	synonymous	intron	LOC_Os09g15430.1	10901130	qCDP9.1	1	No	No	zinc finger family protein, putative, expressed	0.000648509
16469	133	36	4.99692	1.45906e-06	Shoot_weight	no	synonymous	intron	LOC_Os09g15420.1	10900821	qCDP9.1	2	No	No	NAD dependent epimerase/dehydratase family protein, putative, expressed	0.000648509
16414	133	36	4.99692	1.45906e-06	Shoot_weight	no	synonymous	intron	LOC_Os09g15420.1	10900765	qCDP9.1	2	No	No	NAD dependent epimerase/dehydratase family protein, putative, expressed	0.000648509
16550	133	36	4.99692	1.45906e-06	Shoot_weight	no	synonymous	intron	LOC_Os09g15430.1	10901022	qCDP9.1	1	No	No	zinc finger family protein, putative, expressed	0.000648509
16412	133	36	4.99692	1.45906e-06	Shoot_weight	no	synonymous	intron	LOC_Os09g15420.1	10900763	qCDP9.1	2	No	No	NAD dependent epimerase/dehydratase family protein, putative, expressed	0.000648509
16471	133	36	4.99692	1.45906e-06	Shoot_weight	no	synonymous	intron	LOC_Os09g15420.1	10900823	qCDP9.1	2	No	No	NAD dependent epimerase/dehydratase family protein, putative, expressed	0.000648509
16546	133	36	4.99692	1.45906e-06	Shoot_weight	no	synonymous	exon	LOC_Os09g15430.1	10901018	qCDP9.1	1	No	No	zinc finger family protein, putative, expressed	0.000648509
16420	133	36	4.99692	1.45906e-06	Shoot_weight	no	synonymous	intron	LOC_Os09g15420.1	10900771	qCDP9.1	2	No	No	NAD dependent epimerase/dehydratase family protein, putative, expressed	0.000648509
16411	133	36	4.99692	1.45906e-06	Shoot_weight	no	synonymous	intron	LOC_Os09g15420.1	10900762	qCDP9.1	2	No	No	NAD dependent epimerase/dehydratase family protein, putative, expressed	0.000648509
15620	133	36	4.99692	1.45906e-06	Shoot_weight	no	synonymous	intron	LOC_Os09g15320.2	10897425	qCDP9.1	1	No	No	ubiquitin-conjugating enzyme, putative, expressed	0.000648509
15684	133	36	4.99692	1.45906e-06	Shoot_weight	no	synonymous	intron	LOC_Os09g15320.2	10897489	qCDP9.1	1	No	No	ubiquitin-conjugating enzyme, putative, expressed	0.000648509
16406	133	36	4.99692	1.45906e-06	Shoot_weight	no	synonymous	intron	LOC_Os09g15420.1	10900757	qCDP9.1	2	No	No	NAD dependent epimerase/dehydratase family protein, putative, expressed	0.000648509
16467	133	36	4.99692	1.45906e-06	Shoot_weight	no	synonymous	intron	LOC_Os09g15420.1	10900819	qCDP9.1	2	No	No	NAD dependent epimerase/dehydratase family protein, putative, expressed	0.000648509
16432	133	36	4.99692	1.45906e-06	Shoot_weight	no	synonymous	exon	LOC_Os09g15420.1	10900784	qCDP9.1	2	No	No	NAD dependent epimerase/dehydratase family protein, putative, expressed	0.000648509
16470	133	36	4.99692	1.45906e-06	Shoot_weight	no	synonymous	intron	LOC_Os09g15420.1	10900822	qCDP9.1	2	No	No	NAD dependent epimerase/dehydratase family protein, putative, expressed	0.000648509
16454	133	36	4.99692	1.45906e-06	Shoot_weight	no	synonymous	intron	LOC_Os09g15420.1	10900806	qCDP9.1	2	No	No	NAD dependent epimerase/dehydratase family protein, putative, expressed	0.000648509
16468	133	36	4.99692	1.45906e-06	Shoot_weight	no	synonymous	intron	LOC_Os09g15420.1	10900820	qCDP9.1	2	No	No	NAD dependent epimerase/dehydratase family protein, putative, expressed	0.000648509
16451	133	36	4.99692	1.45906e-06	Shoot_weight	no	synonymous	intron	LOC_Os09g15420.1	10900803	qCDP9.1	2	No	No	NAD dependent epimerase/dehydratase family protein, putative, expressed	0.000648509
16502	133	36	4.99692	1.45906e-06	Shoot_weight	no	synonymous	intron	LOC_Os09g15420.1	10900854	qCDP9.1	2	No	No	NAD dependent epimerase/dehydratase family protein, putative, expressed	0.000648509
16413	133	36	4.99692	1.45906e-06	Shoot_weight	no	synonymous	intron	LOC_Os09g15420.1	10900764	qCDP9.1	2	No	No	NAD dependent epimerase/dehydratase family protein, putative, expressed	0.000648509
16452	133	36	4.99692	1.45906e-06	Shoot_weight	no	synonymous	intron	LOC_Os09g15420.1	10900804	qCDP9.1	2	No	No	NAD dependent epimerase/dehydratase family protein, putative, expressed	0.000648509
17760	62	98	5.00658	1.46527e-06	Lost_Root_length	no	synonymous	intron	LOC_Os09g19170.1	11026455	qCDP9.2	1	No	No	expressed protein	0.000650815
17326	119	40	5.00752	1.46733e-06	Filtered_Stress_Shoot_length	no	missense	exon	LOC_Os09g19160.1	11025436	qCDP9.2	2	No	No	serine/threonine-protein kinase, putative, expressed	0.000651281
9958	58	111	4.99363	1.48081e-06	Shoot_weight	no	synonymous	intron	LOC_Os06g35470.1	7534014	qCDP6.1	1	No	No	L1P family of ribosomal proteins domain containing protein, expressed	0.000655001
10487	58	111	4.99363	1.48081e-06	Shoot_weight	no	synonymous	intron	LOC_Os06g35590.1	7537031	qCDP6.1	2	No	No	reticuline oxidase-like protein precursor, putative, expressed	0.000655001
10488	58	111	4.99363	1.48081e-06	Shoot_weight	no	synonymous	intron	LOC_Os06g35590.1	7537032	qCDP6.1	2	No	No	reticuline oxidase-like protein precursor, putative, expressed	0.000655001
10275	58	111	4.99363	1.48081e-06	Shoot_weight	no	synonymous	intron	LOC_Os06g35530.1	7535624	qCDP6.1	2	Yes	No	CGMC_GSK.8 - CGMC includes CDA, MAPK, GSK3, and CLKC kinases, expressed	0.000655001
10491	111	58	-4.99363	1.48081e-06	Shoot_weight	no	synonymous	intron	LOC_Os06g35590.1	7537035	qCDP6.1	2	No	No	reticuline oxidase-like protein precursor, putative, expressed	0.000655001
9946	84	73	5.00732	1.48558e-06	Filtered_Stress_Shoot_length	no	synonymous	intron	LOC_Os06g35410.1	7533126	qCDP6.1	1	Yes	No	growth regulator related protein, putative, expressed	0.000655307
10663	84	73	5.00732	1.48558e-06	Filtered_Stress_Shoot_length	no	missense	exon	LOC_Os06g35700.1	7539729	qCDP6.1	1	No	No	reticuline oxidase-like protein precursor, putative, expressed	0.000655307
10653	84	73	5.00732	1.48558e-06	Filtered_Stress_Shoot_length	no	synonymous	intron	LOC_Os06g35700.1	7539720	qCDP6.1	1	No	No	reticuline oxidase-like protein precursor, putative, expressed	0.000655307
10674	84	73	5.00732	1.48558e-06	Filtered_Stress_Shoot_length	no	synonymous	exon	LOC_Os06g35700.1	7539740	qCDP6.1	1	No	No	reticuline oxidase-like protein precursor, putative, expressed	0.000655307
16011	131	39	4.99078	1.49253e-06	Shoot_weight	no	synonymous	intron	LOC_Os09g15340.1	10898486	qCDP9.1	1	No	No	hydrolase, NUDIX family, domain containing protein, expressed	0.000657922
11493	86	84	-4.98904	1.5043e-06	Width_WO_husk	no	synonymous	intron	LOC_Os07g36570.1	8902242	qCDP7.1	2	No	No	KI domain interacting kinase 1, putative, expressed	0.000661748
10018	84	71	5.00468	1.52089e-06	Filtered_Stress_Shoot_length	no	synonymous	intron	LOC_Os06g35470.1	7534075	qCDP6.1	1	No	No	L1P family of ribosomal proteins domain containing protein, expressed	0.000668126
26263	120	40	-4.99675	1.53122e-06	Filtered_Shoot_length	no	synonymous	exon	LOC_Os12g41510.1	15174533	qCDP12.3	1	No	No	cysteine-rich receptor-like protein kinase 31 precursor, putative, expressed	0.000672208
26413	147	22	4.98467	1.54178e-06	Stress_Shoot_thickness	no	synonymous	intron	LOC_Os12g41600.2	15176316	qCDP12.3	1	No	No	OsSAUR57 - Auxin-responsive SAUR gene family member, expressed	0.00067592
16466	133	35	4.98487	1.54816e-06	Shoot_weight	no	synonymous	intron	LOC_Os09g15420.1	10900818	qCDP9.1	2	No	No	NAD dependent epimerase/dehydratase family protein, putative, expressed	0.000677595
27649	126	33	4.99545	1.54877e-06	Filtered_Stress_Shoot_length	no	synonymous	intron	LOC_Os12g41700.1	15179582	qCDP12.3	1	Yes	No	LSD1 zinc finger domain containing protein, expressed	0.000677595
27652	126	33	4.99545	1.54877e-06	Filtered_Stress_Shoot_length	no	synonymous	intron	LOC_Os12g41700.1	15179585	qCDP12.3	1	Yes	No	LSD1 zinc finger domain containing protein, expressed	0.000677595
23702	102	56	4.99619	1.55241e-06	Filtered_Stress_Shoot_length	no	synonymous	intron	LOC_Os12g06020.1	14041925	qCDP12.1	2	No	No	mRNA-decapping enzyme, putative, expressed	0.000677632
23692	102	56	4.99619	1.55241e-06	Filtered_Stress_Shoot_length	no	synonymous	intron	LOC_Os12g06020.1	14041914	qCDP12.1	2	No	No	mRNA-decapping enzyme, putative, expressed	0.000677632
23691	102	56	4.99619	1.55241e-06	Filtered_Stress_Shoot_length	no	synonymous	intron	LOC_Os12g06020.1	14041913	qCDP12.1	2	No	No	mRNA-decapping enzyme, putative, expressed	0.000677632
16320	133	35	4.98401	1.55413e-06	Shoot_weight	no	synonymous	intron	LOC_Os09g15420.1	10900666	qCDP9.1	2	No	No	NAD dependent epimerase/dehydratase family protein, putative, expressed	0.000677632
16319	133	35	4.98401	1.55413e-06	Shoot_weight	no	synonymous	intron	LOC_Os09g15420.1	10900666	qCDP9.1	2	No	No	NAD dependent epimerase/dehydratase family protein, putative, expressed	0.000677632
15382	107	62	-4.98198	1.56056e-06	Root_length	no	synonymous	intron	LOC_Os08g43360.1	10404028	qCDP8.1	5	No	No	RNA recognition motif containing protein, putative, expressed	0.000679512
15441	107	62	-4.98198	1.56056e-06	Root_length	no	synonymous	intron	LOC_Os08g43360.2	10404028	qCDP8.1	5	No	No	RNA recognition motif containing protein, putative, expressed	0.000679512
10599	117	26	-5.0141	1.57492e-06	Filtered_Shoot_length	no	synonymous	exon	LOC_Os06g35670.1	7539325	qCDP6.1	5	No	No	expressed protein	0.000684839
10636	117	26	-5.0141	1.57492e-06	Filtered_Shoot_length	no	synonymous	exon	LOC_Os06g35670.2	7539325	qCDP6.1	5	No	No	expressed protein	0.000684839
16908	132	36	4.98034	1.57997e-06	Shoot_weight	no	missense	exon	LOC_Os09g15570.1	10905178	qCDP9.1	2	No	No	OsFBX315 - F-box domain containing protein, expressed	0.000686569
16692	134	36	4.97711	1.58728e-06	Shoot_weight	no	synonymous	intron	LOC_Os09g15430.1	10901174	qCDP9.1	1	No	No	zinc finger family protein, putative, expressed	0.000688812
11523	86	84	-4.97684	1.58923e-06	Width_WO_husk	no	synonymous	intron	LOC_Os07g36570.1	8902270	qCDP7.1	2	No	No	KI domain interacting kinase 1, putative, expressed	0.000689195
17848	108	57	-4.9818	1.59392e-06	Lost_Root_length	no	synonymous	intron	LOC_Os09g19170.1	11026550	qCDP9.2	1	No	No	expressed protein	0.00069076
16649	133	35	4.97769	1.59896e-06	Shoot_weight	no	synonymous	intron	LOC_Os09g15430.1	10901122	qCDP9.1	1	No	No	zinc finger family protein, putative, expressed	0.000691078
16651	133	35	4.97769	1.59896e-06	Shoot_weight	no	synonymous	intron	LOC_Os09g15430.1	10901124	qCDP9.1	1	No	No	zinc finger family protein, putative, expressed	0.000691078
26409	139	32	4.97348	1.60565e-06	Shoot_weight	no	synonymous	intron	LOC_Os12g41600.2	15176312	qCDP12.3	1	No	No	OsSAUR57 - Auxin-responsive SAUR gene family member, expressed	0.000691288
26410	139	32	4.97348	1.60565e-06	Shoot_weight	no	synonymous	intron	LOC_Os12g41600.2	15176313	qCDP12.3	1	No	No	OsSAUR57 - Auxin-responsive SAUR gene family member, expressed	0.000691288
26542	139	32	4.97348	1.60565e-06	Shoot_weight	no	missense	exon	LOC_Os12g41620.1	15176951	qCDP12.3	1	No	No	WD domain, G-beta repeat domain containing protein, expressed	0.000691288
26408	139	32	4.97348	1.60565e-06	Shoot_weight	no	synonymous	intron	LOC_Os12g41600.2	15176311	qCDP12.3	1	No	No	OsSAUR57 - Auxin-responsive SAUR gene family member, expressed	0.000691288
26424	139	32	4.97348	1.60565e-06	Shoot_weight	no	missense	exon	LOC_Os12g41600.2	15176328	qCDP12.3	1	No	No	OsSAUR57 - Auxin-responsive SAUR gene family member, expressed	0.000691288
10056	58	110	4.97672	1.6059e-06	Shoot_weight	no	synonymous	intron	LOC_Os06g35470.1	7534115	qCDP6.1	1	No	No	L1P family of ribosomal proteins domain containing protein, expressed	0.000691288
18034	106	54	-4.98418	1.61969e-06	Lost_Root_length	no	synonymous	intron	LOC_Os09g19274.1	11031213	qCDP9.2	2	No	No	expressed protein	0.00069502
18035	106	54	-4.98418	1.61969e-06	Lost_Root_length	no	synonymous	intron	LOC_Os09g19274.1	11031213	qCDP9.2	2	No	No	expressed protein	0.00069502
15496	70	99	-4.97357	1.62073e-06	Seed_volume	no	synonymous	intron	LOC_Os08g43360.2	10404083	qCDP8.1	5	No	No	RNA recognition motif containing protein, putative, expressed	0.00069502
15437	70	99	-4.97357	1.62073e-06	Seed_volume	no	synonymous	intron	LOC_Os08g43360.1	10404083	qCDP8.1	5	No	No	RNA recognition motif containing protein, putative, expressed	0.00069502
20339	85	72	-4.98568	1.63621e-06	Filtered_Length_WO_husk	no	synonymous	intron	LOC_Os10g34680.1	12338397	qCDP10.1	1	Yes	No	vacuolar protein sorting-associated protein 52, putative, expressed	0.00069502
20423	85	72	-4.98568	1.63621e-06	Filtered_Length_WO_husk	no	synonymous	intron	LOC_Os10g34680.1	12338488	qCDP10.1	1	Yes	No	vacuolar protein sorting-associated protein 52, putative, expressed	0.00069502
20342	85	72	-4.98568	1.63621e-06	Filtered_Length_WO_husk	no	synonymous	intron	LOC_Os10g34680.1	12338400	qCDP10.1	1	Yes	No	vacuolar protein sorting-associated protein 52, putative, expressed	0.00069502
20360	85	72	-4.98568	1.63621e-06	Filtered_Length_WO_husk	no	synonymous	intron	LOC_Os10g34680.1	12338418	qCDP10.1	1	Yes	No	vacuolar protein sorting-associated protein 52, putative, expressed	0.00069502
20324	85	72	-4.98568	1.63621e-06	Filtered_Length_WO_husk	no	synonymous	intron	LOC_Os10g34680.1	12338382	qCDP10.1	1	Yes	No	vacuolar protein sorting-associated protein 52, putative, expressed	0.00069502
20379	85	72	-4.98568	1.63621e-06	Filtered_Length_WO_husk	no	synonymous	intron	LOC_Os10g34680.1	12338439	qCDP10.1	1	Yes	No	vacuolar protein sorting-associated protein 52, putative, expressed	0.00069502
20336	85	72	-4.98568	1.63621e-06	Filtered_Length_WO_husk	no	synonymous	intron	LOC_Os10g34680.1	12338394	qCDP10.1	1	Yes	No	vacuolar protein sorting-associated protein 52, putative, expressed	0.00069502
20395	85	72	-4.98568	1.63621e-06	Filtered_Length_WO_husk	no	synonymous	intron	LOC_Os10g34680.1	12338458	qCDP10.1	1	Yes	No	vacuolar protein sorting-associated protein 52, putative, expressed	0.00069502
20366	85	72	-4.98568	1.63621e-06	Filtered_Length_WO_husk	no	synonymous	intron	LOC_Os10g34680.1	12338425	qCDP10.1	1	Yes	No	vacuolar protein sorting-associated protein 52, putative, expressed	0.00069502
20420	85	72	-4.98568	1.63621e-06	Filtered_Length_WO_husk	no	synonymous	intron	LOC_Os10g34680.1	12338485	qCDP10.1	1	Yes	No	vacuolar protein sorting-associated protein 52, putative, expressed	0.00069502
20393	85	72	-4.98568	1.63621e-06	Filtered_Length_WO_husk	no	synonymous	intron	LOC_Os10g34680.1	12338456	qCDP10.1	1	Yes	No	vacuolar protein sorting-associated protein 52, putative, expressed	0.00069502
20416	85	72	-4.98568	1.63621e-06	Filtered_Length_WO_husk	no	synonymous	intron	LOC_Os10g34680.1	12338481	qCDP10.1	1	Yes	No	vacuolar protein sorting-associated protein 52, putative, expressed	0.00069502
15385	107	60	-4.96869	1.67322e-06	Root_length	no	synonymous	intron	LOC_Os08g43360.1	10404031	qCDP8.1	5	No	No	RNA recognition motif containing protein, putative, expressed	0.000709801
15444	107	60	-4.96869	1.67322e-06	Root_length	no	synonymous	intron	LOC_Os08g43360.2	10404031	qCDP8.1	5	No	No	RNA recognition motif containing protein, putative, expressed	0.000709801
10032	116	36	-4.9864	1.67959e-06	Stress_Shoot_weight	no	synonymous	intron	LOC_Os06g35470.1	7534090	qCDP6.1	1	No	No	L1P family of ribosomal proteins domain containing protein, expressed	0.000712032
11496	86	85	-4.96229	1.68845e-06	Width_WO_husk	no	synonymous	intron	LOC_Os07g36570.1	8902245	qCDP7.1	2	No	No	KI domain interacting kinase 1, putative, expressed	0.000713643
11511	86	85	-4.96229	1.68845e-06	Width_WO_husk	no	synonymous	intron	LOC_Os07g36570.1	8902258	qCDP7.1	2	No	No	KI domain interacting kinase 1, putative, expressed	0.000713643
11488	86	85	-4.96229	1.68845e-06	Width_WO_husk	no	synonymous	intron	LOC_Os07g36570.1	8902237	qCDP7.1	2	No	No	KI domain interacting kinase 1, putative, expressed	0.000713643
10329	57	109	4.96773	1.68894e-06	Shoot_weight	no	synonymous	intron	LOC_Os06g35530.1	7535685	qCDP6.1	2	Yes	No	CGMC_GSK.8 - CGMC includes CDA, MAPK, GSK3, and CLKC kinases, expressed	0.000713643
18024	109	42	-4.98561	1.6958e-06	Lost_Root_length	no	synonymous	intron	LOC_Os09g19274.1	11031205	qCDP9.2	2	No	No	expressed protein	0.000715903
10499	139	30	4.96233	1.7046e-06	Height_WO_husk	no	synonymous	intron	LOC_Os06g35590.1	7537044	qCDP6.1	2	No	No	reticuline oxidase-like protein precursor, putative, expressed	0.000715903
10211	139	30	4.96233	1.7046e-06	Height_WO_husk	no	synonymous	intron	LOC_Os06g35524.1	7535443	qCDP6.1	1	No	No	expressed protein	0.000715903
10111	139	30	4.96233	1.7046e-06	Height_WO_husk	no	synonymous	intron	LOC_Os06g35490.1	7534677	qCDP6.1	4	No	No	peroxidase precursor, putative, expressed	0.000715903
10301	139	30	4.96233	1.7046e-06	Height_WO_husk	no	synonymous	exon	LOC_Os06g35530.1	7535650	qCDP6.1	2	Yes	No	CGMC_GSK.8 - CGMC includes CDA, MAPK, GSK3, and CLKC kinases, expressed	0.000715903
10271	139	30	4.96233	1.7046e-06	Height_WO_husk	no	synonymous	intron	LOC_Os06g35530.1	7535620	qCDP6.1	2	Yes	No	CGMC_GSK.8 - CGMC includes CDA, MAPK, GSK3, and CLKC kinases, expressed	0.000715903
10274	139	30	4.96233	1.7046e-06	Height_WO_husk	no	synonymous	intron	LOC_Os06g35530.1	7535623	qCDP6.1	2	Yes	No	CGMC_GSK.8 - CGMC includes CDA, MAPK, GSK3, and CLKC kinases, expressed	0.000715903
10264	139	30	4.96233	1.7046e-06	Height_WO_husk	no	synonymous	intron	LOC_Os06g35530.1	7535613	qCDP6.1	2	Yes	No	CGMC_GSK.8 - CGMC includes CDA, MAPK, GSK3, and CLKC kinases, expressed	0.000715903
15534	130	30	-4.97263	1.70544e-06	Filtered_Length_WO_husk	no	synonymous	intron	LOC_Os08g43370.1	10404176	qCDP8.1	9	Yes	No	6-phosphogluconolactonase, putative, expressed	0.000715903
10300	57	109	4.96396	1.71767e-06	Shoot_weight	no	synonymous	intron	LOC_Os06g35530.1	7535649	qCDP6.1	2	Yes	No	CGMC_GSK.8 - CGMC includes CDA, MAPK, GSK3, and CLKC kinases, expressed	0.000718355
15777	130	38	4.96129	1.72104e-06	Shoot_weight	no	synonymous	intron	LOC_Os09g15330.2	10897773	qCDP9.1	1	No	No	transporter family protein, putative, expressed	0.000718355
10248	84	71	4.97572	1.7301e-06	Filtered_Stress_Shoot_length	no	synonymous	intron	LOC_Os06g35524.1	7535480	qCDP6.1	1	No	No	expressed protein	0.000718355
16796	132	38	4.95648	1.74148e-06	Shoot_weight	no	missense	exon	LOC_Os09g15530.1	10904287	qCDP9.1	5	No	No	expressed protein	0.000718355
16901	132	38	4.95648	1.74148e-06	Shoot_weight	no	missense	exon	LOC_Os09g15570.1	10905171	qCDP9.1	2	No	No	OsFBX315 - F-box domain containing protein, expressed	0.000718355
16900	132	38	4.95648	1.74148e-06	Shoot_weight	no	synonymous	exon	LOC_Os09g15570.1	10905170	qCDP9.1	2	No	No	OsFBX315 - F-box domain containing protein, expressed	0.000718355
16842	132	38	4.95648	1.74148e-06	Shoot_weight	no	missense	exon	LOC_Os09g15540.1	10904367	qCDP9.1	1	No	No	OsFBX312 - F-box domain containing protein, expressed	0.000718355
16742	132	38	4.95648	1.74148e-06	Shoot_weight	no	missense	exon	LOC_Os09g15520.1	10904225	qCDP9.1	4	Yes	No	oleosin, putative, expressed	0.000718355
16789	132	38	4.95648	1.74148e-06	Shoot_weight	no	missense	exon	LOC_Os09g15530.1	10904280	qCDP9.1	5	No	No	expressed protein	0.000718355
16792	132	38	4.95648	1.74148e-06	Shoot_weight	no	missense	exon	LOC_Os09g15530.1	10904283	qCDP9.1	5	No	No	expressed protein	0.000718355
16745	132	38	4.95648	1.74148e-06	Shoot_weight	no	synonymous	exon	LOC_Os09g15520.1	10904228	qCDP9.1	4	Yes	No	oleosin, putative, expressed	0.000718355
16843	132	38	4.95648	1.74148e-06	Shoot_weight	no	synonymous	exon	LOC_Os09g15540.1	10904368	qCDP9.1	1	No	No	OsFBX312 - F-box domain containing protein, expressed	0.000718355
16788	132	38	4.95648	1.74148e-06	Shoot_weight	no	missense	exon	LOC_Os09g15530.1	10904279	qCDP9.1	5	No	No	expressed protein	0.000718355
16746	132	38	4.95648	1.74148e-06	Shoot_weight	no	synonymous	exon	LOC_Os09g15520.1	10904229	qCDP9.1	4	Yes	No	oleosin, putative, expressed	0.000718355
16747	132	38	4.95648	1.74148e-06	Shoot_weight	no	synonymous	exon	LOC_Os09g15520.1	10904230	qCDP9.1	4	Yes	No	oleosin, putative, expressed	0.000718355
16905	132	38	4.95648	1.74148e-06	Shoot_weight	no	synonymous	exon	LOC_Os09g15570.1	10905175	qCDP9.1	2	No	No	OsFBX315 - F-box domain containing protein, expressed	0.000718355
16802	132	38	4.95648	1.74148e-06	Shoot_weight	no	missense	exon	LOC_Os09g15540.1	10904327	qCDP9.1	1	No	No	OsFBX312 - F-box domain containing protein, expressed	0.000718355
16724	132	38	4.95648	1.74148e-06	Shoot_weight	no	synonymous	intron	LOC_Os09g15480.1	10903318	qCDP9.1	2	No	No	Ser/Thr-rich protein T10 in DGCR region, putative, expressed	0.000718355
16902	132	38	4.95648	1.74148e-06	Shoot_weight	no	synonymous	exon	LOC_Os09g15570.1	10905172	qCDP9.1	2	No	No	OsFBX315 - F-box domain containing protein, expressed	0.000718355
16803	132	38	4.95648	1.74148e-06	Shoot_weight	no	synonymous	exon	LOC_Os09g15540.1	10904328	qCDP9.1	1	No	No	OsFBX312 - F-box domain containing protein, expressed	0.000718355
10151	84	72	4.97194	1.74933e-06	Filtered_Stress_Shoot_length	no	synonymous	intron	LOC_Os06g35520.1	7535184	qCDP6.1	1	Yes	No	peroxidase precursor, putative, expressed	0.000718462
10755	84	72	4.97194	1.74933e-06	Filtered_Stress_Shoot_length	no	missense	exon	LOC_Os06g35700.1	7539820	qCDP6.1	1	No	No	reticuline oxidase-like protein precursor, putative, expressed	0.000718462
10333	84	72	4.97194	1.74933e-06	Filtered_Stress_Shoot_length	no	synonymous	intron	LOC_Os06g35540.1	7535760	qCDP6.1	5	No	No	aminotransferase, classes I and II, domain containing protein, expressed	0.000718462
10278	58	110	4.95713	1.75341e-06	Shoot_weight	no	missense	exon	LOC_Os06g35530.1	7535627	qCDP6.1	2	Yes	No	CGMC_GSK.8 - CGMC includes CDA, MAPK, GSK3, and CLKC kinases, expressed	0.000718462
9953	58	110	4.95713	1.75341e-06	Shoot_weight	no	synonymous	intron	LOC_Os06g35470.1	7534009	qCDP6.1	1	No	No	L1P family of ribosomal proteins domain containing protein, expressed	0.000718462
10023	58	110	4.95713	1.75341e-06	Shoot_weight	no	synonymous	intron	LOC_Os06g35470.1	7534080	qCDP6.1	1	No	No	L1P family of ribosomal proteins domain containing protein, expressed	0.000718462
9967	58	110	4.95662	1.7574e-06	Shoot_weight	no	synonymous	intron	LOC_Os06g35470.1	7534024	qCDP6.1	1	No	No	L1P family of ribosomal proteins domain containing protein, expressed	0.000718462
10317	58	110	4.95662	1.7574e-06	Shoot_weight	no	synonymous	intron	LOC_Os06g35530.1	7535672	qCDP6.1	2	Yes	No	CGMC_GSK.8 - CGMC includes CDA, MAPK, GSK3, and CLKC kinases, expressed	0.000718462
10131	58	110	4.95662	1.7574e-06	Shoot_weight	no	synonymous	exon	LOC_Os06g35490.1	7534698	qCDP6.1	4	No	No	peroxidase precursor, putative, expressed	0.000718462
10349	58	110	4.95662	1.7574e-06	Shoot_weight	no	synonymous	exon	LOC_Os06g35540.1	7535776	qCDP6.1	5	No	No	aminotransferase, classes I and II, domain containing protein, expressed	0.000718462
10369	58	110	4.95662	1.7574e-06	Shoot_weight	no	synonymous	intron	LOC_Os06g35540.1	7535796	qCDP6.1	5	No	No	aminotransferase, classes I and II, domain containing protein, expressed	0.000718462
10110	58	110	4.95662	1.7574e-06	Shoot_weight	no	synonymous	intron	LOC_Os06g35490.1	7534676	qCDP6.1	4	No	No	peroxidase precursor, putative, expressed	0.000718462
10414	58	110	4.95662	1.7574e-06	Shoot_weight	no	missense	exon	LOC_Os06g35560.1	7536282	qCDP6.1	1	No	No	reticuline oxidase-like protein precursor, putative, expressed	0.000718462
733	75	92	4.95757	1.75867e-06	Root_length	no	synonymous	exon	LOC_Os01g66170.1	1369553	qCDP1.1	2	No	No	SNARE associated Golgi protein, putative, expressed	0.000718523
15654	133	36	4.95469	1.76401e-06	Shoot_weight	no	synonymous	intron	LOC_Os09g15320.2	10897458	qCDP9.1	1	No	No	ubiquitin-conjugating enzyme, putative, expressed	0.000720248
10587	124	37	-4.96279	1.77229e-06	Filtered_Shoot_length	no	synonymous	intron	LOC_Os06g35670.1	7539308	qCDP6.1	5	No	No	expressed protein	0.000722709
10624	124	37	-4.96279	1.77229e-06	Filtered_Shoot_length	no	synonymous	intron	LOC_Os06g35670.2	7539308	qCDP6.1	5	No	No	expressed protein	0.000722709
10037	57	105	4.95982	1.7864e-06	Shoot_weight	no	synonymous	intron	LOC_Os06g35470.1	7534096	qCDP6.1	1	No	No	L1P family of ribosomal proteins domain containing protein, expressed	0.000725271
25021	115	46	4.96051	1.79035e-06	Filtered_Shoot_length	no	synonymous	intron	LOC_Os12g28100.1	14764121	qCDP12.2	3	Yes	No	NBS-LRR disease resistance protein, putative, expressed	0.000725468
18037	105	42	-4.97828	1.7961e-06	Lost_Root_length	no	synonymous	intron	LOC_Os09g19274.1	11031215	qCDP9.2	2	No	No	expressed protein	0.00072734
17972	119	40	4.96072	1.80821e-06	Filtered_Stress_Shoot_length	no	synonymous	intron	LOC_Os09g19274.1	11031156	qCDP9.2	2	No	No	expressed protein	0.0007304
17991	119	40	4.96072	1.80821e-06	Filtered_Stress_Shoot_length	no	synonymous	intron	LOC_Os09g19274.1	11031175	qCDP9.2	2	No	No	expressed protein	0.0007304
17986	119	40	4.96072	1.80821e-06	Filtered_Stress_Shoot_length	no	synonymous	intron	LOC_Os09g19274.1	11031170	qCDP9.2	2	No	No	expressed protein	0.0007304
17989	119	40	4.96072	1.80821e-06	Filtered_Stress_Shoot_length	no	synonymous	intron	LOC_Os09g19274.1	11031173	qCDP9.2	2	No	No	expressed protein	0.0007304
15396	68	101	-4.94842	1.81426e-06	Root_length	no	synonymous	exon	LOC_Os08g43360.1	10404042	qCDP8.1	5	No	No	RNA recognition motif containing protein, putative, expressed	0.000731923
15455	68	101	-4.94842	1.81426e-06	Root_length	no	synonymous	exon	LOC_Os08g43360.2	10404042	qCDP8.1	5	No	No	RNA recognition motif containing protein, putative, expressed	0.000731923
20396	85	71	-4.96355	1.81572e-06	Filtered_Length_WO_husk	no	synonymous	intron	LOC_Os10g34680.1	12338459	qCDP10.1	1	Yes	No	vacuolar protein sorting-associated protein 52, putative, expressed	0.000732055
10325	117	50	-4.95014	1.81809e-06	Shoot_weight	no	synonymous	intron	LOC_Os06g35530.1	7535681	qCDP6.1	2	Yes	No	CGMC_GSK.8 - CGMC includes CDA, MAPK, GSK3, and CLKC kinases, expressed	0.000732548
28018	84	73	-4.96124	1.82408e-06	Filtered_Length_WO_husk	no	synonymous	exon	LOC_Os12g41715.1	15180031	qCDP12.3	1	No	No	DEAD-box ATP-dependent RNA helicase, putative, expressed	0.000734502
10263	58	108	4.94915	1.83529e-06	Shoot_weight	no	synonymous	intron	LOC_Os06g35530.1	7535612	qCDP6.1	2	Yes	No	CGMC_GSK.8 - CGMC includes CDA, MAPK, GSK3, and CLKC kinases, expressed	0.000737448
10243	59	105	4.95089	1.83966e-06	Stress_Shoot_weight	no	synonymous	intron	LOC_Os06g35524.1	7535475	qCDP6.1	1	No	No	expressed protein	0.000738461
16794	131	38	4.94303	1.85861e-06	Shoot_weight	no	missense	exon	LOC_Os09g15530.1	10904285	qCDP9.1	5	No	No	expressed protein	0.000744158
16793	131	38	4.94303	1.85861e-06	Shoot_weight	no	missense	exon	LOC_Os09g15530.1	10904284	qCDP9.1	5	No	No	expressed protein	0.000744158
10323	65	101	4.94551	1.86541e-06	Shoot_weight	no	synonymous	intron	LOC_Os06g35530.1	7535678	qCDP6.1	2	Yes	No	CGMC_GSK.8 - CGMC includes CDA, MAPK, GSK3, and CLKC kinases, expressed	0.000744158
14242	28	132	-4.95243	1.86595e-06	Filtered_Length_WO_husk	no	missense	exon	LOC_Os08g43250.1	10402329	qCDP8.1	1	No	No	MATE efflux family protein, putative, expressed	0.000744158
16367	138	31	4.94213	1.86612e-06	Shoot_weight	no	synonymous	intron	LOC_Os09g15420.1	10900716	qCDP9.1	2	No	No	NAD dependent epimerase/dehydratase family protein, putative, expressed	0.000744158
14465	136	32	-4.94289	1.86884e-06	Shoot_weight	no	synonymous	intron	LOC_Os08g43334.1	10403339	qCDP8.1	9	No	No	HSF-type DNA-binding domain containing protein, expressed	0.000744158
14938	136	32	-4.94289	1.86884e-06	Shoot_weight	no	synonymous	intron	LOC_Os08g43334.2	10403339	qCDP8.1	9	No	No	HSF-type DNA-binding domain containing protein, expressed	0.000744158
10288	58	107	4.94602	1.87057e-06	Shoot_weight	no	synonymous	intron	LOC_Os06g35530.1	7535637	qCDP6.1	2	Yes	No	CGMC_GSK.8 - CGMC includes CDA, MAPK, GSK3, and CLKC kinases, expressed	0.000744158
17380	64	98	4.94945	1.8709e-06	Lost_Root_length	no	missense	exon	LOC_Os09g19160.1	11025484	qCDP9.2	2	No	No	serine/threonine-protein kinase, putative, expressed	0.000744158
15544	71	100	-4.93911	1.87355e-06	Seed_volume	no	synonymous	exon	LOC_Os08g43370.1	10404186	qCDP8.1	9	Yes	No	6-phosphogluconolactonase, putative, expressed	0.000744158
12542	15	158	-4.93571	1.88463e-06	Width_WO_husk	no	synonymous	intron	LOC_Os07g37240.1	8918791	qCDP7.1	2	Yes	Yes	chlorophyll A-B binding protein, putative, expressed	0.000747578
27015	110	35	4.97016	1.88565e-06	Filtered_Length_WO_husk	no	missense	exon	LOC_Os12g41660.1	15178299	qCDP12.3	1	No	No	expressed protein	0.000747578
10341	58	108	4.94216	1.89351e-06	Shoot_weight	no	synonymous	intron	LOC_Os06g35540.1	7535768	qCDP6.1	5	No	No	aminotransferase, classes I and II, domain containing protein, expressed	0.000750228
16627	133	36	4.93617	1.91648e-06	Shoot_weight	no	synonymous	intron	LOC_Os09g15430.1	10901100	qCDP9.1	1	No	No	zinc finger family protein, putative, expressed	0.000758862
9963	117	49	-4.93889	1.92136e-06	Shoot_weight	no	synonymous	intron	LOC_Os06g35470.1	7534020	qCDP6.1	1	No	No	L1P family of ribosomal proteins domain containing protein, expressed	0.000760324
16664	135	35	4.93309	1.93383e-06	Shoot_weight	no	synonymous	intron	LOC_Os09g15430.1	10901137	qCDP9.1	1	No	No	zinc finger family protein, putative, expressed	0.000763747
16665	135	35	4.93309	1.93383e-06	Shoot_weight	no	synonymous	intron	LOC_Os09g15430.1	10901138	qCDP9.1	1	No	No	zinc finger family protein, putative, expressed	0.000763747
16666	135	35	4.93309	1.93383e-06	Shoot_weight	no	synonymous	intron	LOC_Os09g15430.1	10901139	qCDP9.1	1	No	No	zinc finger family protein, putative, expressed	0.000763747
10473	61	65	4.99668	1.93686e-06	Filtered_Stress_Shoot_length	no	synonymous	intron	LOC_Os06g35574.1	7536736	qCDP6.1	1	Yes	No	mki67 protein, putative, expressed	0.000764104
4686	135	24	4.94463	1.94225e-06	Filtered_Length_WO_husk	no	synonymous	intron	LOC_Os03g03470.1	2846087	qCDP3.1	1	No	No	expressed protein	0.000765291
4502	135	24	4.94463	1.94225e-06	Filtered_Length_WO_husk	no	synonymous	intron	LOC_Os03g03470.2	2846087	qCDP3.1	1	No	No	expressed protein	0.000765291
14967	150	20	4.93157	1.94702e-06	Width_WO_husk	no	synonymous	intron	LOC_Os08g43334.2	10403373	qCDP8.1	9	No	No	HSF-type DNA-binding domain containing protein, expressed	0.000766229
14494	150	20	4.93157	1.94702e-06	Width_WO_husk	no	synonymous	intron	LOC_Os08g43334.1	10403373	qCDP8.1	9	No	No	HSF-type DNA-binding domain containing protein, expressed	0.000766229
26546	138	33	4.92979	1.9533e-06	Shoot_weight	no	synonymous	intron	LOC_Os12g41620.1	15176955	qCDP12.3	1	No	No	WD domain, G-beta repeat domain containing protein, expressed	0.000767763
17673	62	98	4.94152	1.95864e-06	Lost_Root_length	no	synonymous	exon	LOC_Os09g19160.1	11026327	qCDP9.2	2	No	No	serine/threonine-protein kinase, putative, expressed	0.000769388
17259	114	43	4.94388	1.97015e-06	Filtered_Stress_Shoot_length	no	synonymous	exon	LOC_Os09g18470.1	11016205	qCDP9.2	1	No	No	oxidoreductase, 2OG-Fe oxygenase family protein, putative, expressed	0.0007734
10409	58	108	4.93314	1.97126e-06	Shoot_weight	no	synonymous	exon	LOC_Os06g35560.1	7536276	qCDP6.1	1	No	No	reticuline oxidase-like protein precursor, putative, expressed	0.0007734
10655	84	72	4.94331	1.98614e-06	Filtered_Stress_Shoot_length	no	synonymous	intron	LOC_Os06g35700.1	7539722	qCDP6.1	1	No	No	reticuline oxidase-like protein precursor, putative, expressed	0.000778365
17945	118	38	4.94306	1.98834e-06	Filtered_Stress_Shoot_length	no	synonymous	intron	LOC_Os09g19274.1	11031130	qCDP9.2	2	No	No	expressed protein	0.000778674
17561	66	92	4.93993	1.99395e-06	Lost_Root_length	no	synonymous	exon	LOC_Os09g19160.1	11026112	qCDP9.2	2	No	No	serine/threonine-protein kinase, putative, expressed	0.000780127
10561	86	69	4.94176	2.0111e-06	Filtered_Shoot_length	no	missense	exon	LOC_Os06g35660.1	7538992	qCDP6.1	1	No	No	reticuline oxidase-like protein precursor, putative, expressed	0.00078424
1149	73	95	4.92568	2.01813e-06	Root_length	no	synonymous	exon	LOC_Os01g66250.1	1370604	qCDP1.1	4	No	No	S-locus-like receptor protein kinase, putative, expressed	0.000785829
10604	46	122	4.92501	2.02419e-06	Stress_Shoot_weight	no	synonymous	intron	LOC_Os06g35670.1	7539333	qCDP6.1	5	No	No	expressed protein	0.000785829
10641	46	122	4.92501	2.02419e-06	Stress_Shoot_weight	no	synonymous	intron	LOC_Os06g35670.2	7539333	qCDP6.1	5	No	No	expressed protein	0.000785829
10334	58	109	4.92565	2.02819e-06	Shoot_weight	no	synonymous	intron	LOC_Os06g35540.1	7535761	qCDP6.1	5	No	No	aminotransferase, classes I and II, domain containing protein, expressed	0.000786131
10200	117	49	-4.92408	2.05251e-06	Stress_Shoot_weight	no	synonymous	intron	LOC_Os06g35524.1	7535432	qCDP6.1	1	No	No	expressed protein	0.000788829
10406	58	110	4.92185	2.05286e-06	Shoot_weight	no	synonymous	exon	LOC_Os06g35560.1	7536273	qCDP6.1	1	No	No	reticuline oxidase-like protein precursor, putative, expressed	0.000788829
10109	85	73	4.9331	2.05523e-06	Filtered_Stress_Shoot_length	no	synonymous	intron	LOC_Os06g35490.1	7534675	qCDP6.1	4	No	No	peroxidase precursor, putative, expressed	0.000788829
16547	137	29	4.9223	2.06881e-06	Shoot_weight	no	synonymous	intron	LOC_Os09g15430.1	10901019	qCDP9.1	1	No	No	zinc finger family protein, putative, expressed	0.000788829
14955	150	20	4.91737	2.07446e-06	Height_WO_husk	no	synonymous	intron	LOC_Os08g43334.2	10403361	qCDP8.1	9	No	No	HSF-type DNA-binding domain containing protein, expressed	0.000788829
14953	150	20	4.91737	2.07446e-06	Height_WO_husk	no	synonymous	intron	LOC_Os08g43334.2	10403359	qCDP8.1	9	No	No	HSF-type DNA-binding domain containing protein, expressed	0.000788829
14480	150	20	4.91737	2.07446e-06	Height_WO_husk	no	synonymous	intron	LOC_Os08g43334.1	10403359	qCDP8.1	9	No	No	HSF-type DNA-binding domain containing protein, expressed	0.000788829
14352	150	20	4.91737	2.07446e-06	Height_WO_husk	no	synonymous	intron	LOC_Os08g43320.1	10403066	qCDP8.1	1	No	No	OsRhmbd14 - Putative Rhomboid homologue, expressed	0.000788829
14361	150	20	4.91737	2.07446e-06	Height_WO_husk	no	synonymous	intron	LOC_Os08g43320.1	10403076	qCDP8.1	1	No	No	OsRhmbd14 - Putative Rhomboid homologue, expressed	0.000788829
14482	150	20	4.91737	2.07446e-06	Height_WO_husk	no	synonymous	intron	LOC_Os08g43334.1	10403361	qCDP8.1	9	No	No	HSF-type DNA-binding domain containing protein, expressed	0.000788829
10269	58	109	4.91988	2.08098e-06	Shoot_weight	no	synonymous	intron	LOC_Os06g35530.1	7535618	qCDP6.1	2	Yes	No	CGMC_GSK.8 - CGMC includes CDA, MAPK, GSK3, and CLKC kinases, expressed	0.000788829
10289	58	109	4.91988	2.08098e-06	Shoot_weight	no	synonymous	intron	LOC_Os06g35530.1	7535638	qCDP6.1	2	Yes	No	CGMC_GSK.8 - CGMC includes CDA, MAPK, GSK3, and CLKC kinases, expressed	0.000788829
10495	58	109	4.91988	2.08098e-06	Shoot_weight	no	synonymous	intron	LOC_Os06g35590.1	7537039	qCDP6.1	2	No	No	reticuline oxidase-like protein precursor, putative, expressed	0.000788829
10020	58	109	4.91988	2.08098e-06	Shoot_weight	no	synonymous	intron	LOC_Os06g35470.1	7534077	qCDP6.1	1	No	No	L1P family of ribosomal proteins domain containing protein, expressed	0.000788829
10021	58	109	4.91988	2.08098e-06	Shoot_weight	no	synonymous	exon	LOC_Os06g35470.1	7534078	qCDP6.1	1	No	No	L1P family of ribosomal proteins domain containing protein, expressed	0.000788829
10508	58	109	4.91988	2.08098e-06	Shoot_weight	no	synonymous	exon	LOC_Os06g35590.1	7537053	qCDP6.1	2	No	No	reticuline oxidase-like protein precursor, putative, expressed	0.000788829
10285	58	109	4.91988	2.08098e-06	Shoot_weight	no	synonymous	exon	LOC_Os06g35530.1	7535634	qCDP6.1	2	Yes	No	CGMC_GSK.8 - CGMC includes CDA, MAPK, GSK3, and CLKC kinases, expressed	0.000788829
10364	117	51	-4.91819	2.08666e-06	Shoot_weight	no	synonymous	intron	LOC_Os06g35540.1	7535791	qCDP6.1	5	No	No	aminotransferase, classes I and II, domain containing protein, expressed	0.000788829
16648	133	36	4.91545	2.10227e-06	Shoot_weight	no	synonymous	intron	LOC_Os09g15430.1	10901121	qCDP9.1	1	No	No	zinc finger family protein, putative, expressed	0.000788829
16645	133	36	4.91545	2.10227e-06	Shoot_weight	no	synonymous	intron	LOC_Os09g15430.1	10901118	qCDP9.1	1	No	No	zinc finger family protein, putative, expressed	0.000788829
16584	133	36	4.91545	2.10227e-06	Shoot_weight	no	missense	exon	LOC_Os09g15430.1	10901056	qCDP9.1	1	No	No	zinc finger family protein, putative, expressed	0.000788829
16670	133	36	4.91545	2.10227e-06	Shoot_weight	no	synonymous	intron	LOC_Os09g15430.1	10901143	qCDP9.1	1	No	No	zinc finger family protein, putative, expressed	0.000788829
16553	133	36	4.91545	2.10227e-06	Shoot_weight	no	synonymous	intron	LOC_Os09g15430.1	10901025	qCDP9.1	1	No	No	zinc finger family protein, putative, expressed	0.000788829
16348	133	36	4.91545	2.10227e-06	Shoot_weight	no	synonymous	intron	LOC_Os09g15420.1	10900697	qCDP9.1	2	No	No	NAD dependent epimerase/dehydratase family protein, putative, expressed	0.000788829
16482	133	36	4.91545	2.10227e-06	Shoot_weight	no	synonymous	intron	LOC_Os09g15420.1	10900834	qCDP9.1	2	No	No	NAD dependent epimerase/dehydratase family protein, putative, expressed	0.000788829
16516	133	36	4.91545	2.10227e-06	Shoot_weight	no	synonymous	intron	LOC_Os09g15420.1	10900868	qCDP9.1	2	No	No	NAD dependent epimerase/dehydratase family protein, putative, expressed	0.000788829
16669	133	36	4.91545	2.10227e-06	Shoot_weight	no	synonymous	intron	LOC_Os09g15430.1	10901142	qCDP9.1	1	No	No	zinc finger family protein, putative, expressed	0.000788829
16515	133	36	4.91545	2.10227e-06	Shoot_weight	no	synonymous	intron	LOC_Os09g15420.1	10900867	qCDP9.1	2	No	No	NAD dependent epimerase/dehydratase family protein, putative, expressed	0.000788829
16643	133	36	4.91545	2.10227e-06	Shoot_weight	no	synonymous	intron	LOC_Os09g15430.1	10901116	qCDP9.1	1	No	No	zinc finger family protein, putative, expressed	0.000788829
16644	133	36	4.91545	2.10227e-06	Shoot_weight	no	synonymous	intron	LOC_Os09g15430.1	10901117	qCDP9.1	1	No	No	zinc finger family protein, putative, expressed	0.000788829
16711	133	36	4.91545	2.10227e-06	Shoot_weight	no	synonymous	exon	LOC_Os09g15480.1	10903304	qCDP9.1	2	No	No	Ser/Thr-rich protein T10 in DGCR region, putative, expressed	0.000788829
16646	133	36	4.91545	2.10227e-06	Shoot_weight	no	synonymous	intron	LOC_Os09g15430.1	10901119	qCDP9.1	1	No	No	zinc finger family protein, putative, expressed	0.000788829
16552	133	36	4.91545	2.10227e-06	Shoot_weight	no	synonymous	intron	LOC_Os09g15430.1	10901024	qCDP9.1	1	No	No	zinc finger family protein, putative, expressed	0.000788829
14368	99	54	-4.93348	2.10997e-06	Filtered_Shoot_length	no	synonymous	intron	LOC_Os08g43320.1	10403084	qCDP8.1	1	No	No	OsRhmbd14 - Putative Rhomboid homologue, expressed	0.000788829
12496	116	43	4.92501	2.11876e-06	Filtered_Length_WO_husk	no	synonymous	exon	LOC_Os07g37210.1	8918236	qCDP7.1	1	Yes	No	MYB family transcription factor, putative, expressed	0.000788829
14553	73	94	-4.91578	2.11939e-06	Seed_volume	no	synonymous	intron	LOC_Os08g43334.1	10403439	qCDP8.1	9	No	No	HSF-type DNA-binding domain containing protein, expressed	0.000788829
15026	73	94	-4.91578	2.11939e-06	Seed_volume	no	synonymous	intron	LOC_Os08g43334.2	10403439	qCDP8.1	9	No	No	HSF-type DNA-binding domain containing protein, expressed	0.000788829
16832	132	37	4.91318	2.12358e-06	Shoot_weight	no	missense	exon	LOC_Os09g15540.1	10904357	qCDP9.1	1	No	No	OsFBX312 - F-box domain containing protein, expressed	0.000788829
16829	132	37	4.91318	2.12358e-06	Shoot_weight	no	synonymous	exon	LOC_Os09g15540.1	10904354	qCDP9.1	1	No	No	OsFBX312 - F-box domain containing protein, expressed	0.000788829
16888	132	37	4.91318	2.12358e-06	Shoot_weight	no	synonymous	exon	LOC_Os09g15570.1	10905158	qCDP9.1	2	No	No	OsFBX315 - F-box domain containing protein, expressed	0.000788829
16826	132	37	4.91318	2.12358e-06	Shoot_weight	no	synonymous	exon	LOC_Os09g15540.1	10904351	qCDP9.1	1	No	No	OsFBX312 - F-box domain containing protein, expressed	0.000788829
16728	132	37	4.91318	2.12358e-06	Shoot_weight	no	synonymous	intron	LOC_Os09g15480.1	10903322	qCDP9.1	2	No	No	Ser/Thr-rich protein T10 in DGCR region, putative, expressed	0.000788829
16847	132	37	4.91318	2.12358e-06	Shoot_weight	no	synonymous	exon	LOC_Os09g15540.1	10904372	qCDP9.1	1	No	No	OsFBX312 - F-box domain containing protein, expressed	0.000788829
16833	132	37	4.91318	2.12358e-06	Shoot_weight	no	missense	exon	LOC_Os09g15540.1	10904358	qCDP9.1	1	No	No	OsFBX312 - F-box domain containing protein, expressed	0.000788829
16734	132	37	4.91318	2.12358e-06	Shoot_weight	no	synonymous	intron	LOC_Os09g15480.1	10903328	qCDP9.1	2	No	No	Ser/Thr-rich protein T10 in DGCR region, putative, expressed	0.000788829
16800	132	37	4.91318	2.12358e-06	Shoot_weight	no	synonymous	intron	LOC_Os09g15540.1	10904323	qCDP9.1	1	No	No	OsFBX312 - F-box domain containing protein, expressed	0.000788829
16828	132	37	4.91318	2.12358e-06	Shoot_weight	no	synonymous	exon	LOC_Os09g15540.1	10904353	qCDP9.1	1	No	No	OsFBX312 - F-box domain containing protein, expressed	0.000788829
16732	132	37	4.91318	2.12358e-06	Shoot_weight	no	synonymous	intron	LOC_Os09g15480.1	10903326	qCDP9.1	2	No	No	Ser/Thr-rich protein T10 in DGCR region, putative, expressed	0.000788829
16881	132	37	4.91318	2.12358e-06	Shoot_weight	no	missense	exon	LOC_Os09g15570.1	10905151	qCDP9.1	2	No	No	OsFBX315 - F-box domain containing protein, expressed	0.000788829
16886	132	37	4.91318	2.12358e-06	Shoot_weight	no	missense	exon	LOC_Os09g15570.1	10905156	qCDP9.1	2	No	No	OsFBX315 - F-box domain containing protein, expressed	0.000788829
16879	132	37	4.91318	2.12358e-06	Shoot_weight	no	nonsense	exon	LOC_Os09g15570.1	10905149	qCDP9.1	2	No	No	OsFBX315 - F-box domain containing protein, expressed	0.000788829
16786	132	37	4.91318	2.12358e-06	Shoot_weight	no	missense	exon	LOC_Os09g15530.1	10904277	qCDP9.1	5	No	No	expressed protein	0.000788829
16831	132	37	4.91318	2.12358e-06	Shoot_weight	no	synonymous	exon	LOC_Os09g15540.1	10904356	qCDP9.1	1	No	No	OsFBX312 - F-box domain containing protein, expressed	0.000788829
16781	132	37	4.91318	2.12358e-06	Shoot_weight	no	missense	exon	LOC_Os09g15530.1	10904270	qCDP9.1	5	No	No	expressed protein	0.000788829
16834	132	37	4.91318	2.12358e-06	Shoot_weight	no	missense	exon	LOC_Os09g15540.1	10904359	qCDP9.1	1	No	No	OsFBX312 - F-box domain containing protein, expressed	0.000788829
16871	132	37	4.91318	2.12358e-06	Shoot_weight	no	synonymous	exon	LOC_Os09g15570.1	10905141	qCDP9.1	2	No	No	OsFBX315 - F-box domain containing protein, expressed	0.000788829
16891	132	37	4.91318	2.12358e-06	Shoot_weight	no	missense	exon	LOC_Os09g15570.1	10905161	qCDP9.1	2	No	No	OsFBX315 - F-box domain containing protein, expressed	0.000788829
16801	132	37	4.91318	2.12358e-06	Shoot_weight	no	synonymous	intron	LOC_Os09g15540.1	10904326	qCDP9.1	1	No	No	OsFBX312 - F-box domain containing protein, expressed	0.000788829
16807	132	37	4.91318	2.12358e-06	Shoot_weight	no	synonymous	exon	LOC_Os09g15540.1	10904332	qCDP9.1	1	No	No	OsFBX312 - F-box domain containing protein, expressed	0.000788829
16772	132	37	4.91318	2.12358e-06	Shoot_weight	no	synonymous	intron	LOC_Os09g15530.1	10904261	qCDP9.1	5	No	No	expressed protein	0.000788829
16726	132	37	4.91318	2.12358e-06	Shoot_weight	no	synonymous	intron	LOC_Os09g15480.1	10903320	qCDP9.1	2	No	No	Ser/Thr-rich protein T10 in DGCR region, putative, expressed	0.000788829
16725	132	37	4.91318	2.12358e-06	Shoot_weight	no	synonymous	intron	LOC_Os09g15480.1	10903319	qCDP9.1	2	No	No	Ser/Thr-rich protein T10 in DGCR region, putative, expressed	0.000788829
16844	132	37	4.91318	2.12358e-06	Shoot_weight	no	missense	exon	LOC_Os09g15540.1	10904369	qCDP9.1	1	No	No	OsFBX312 - F-box domain containing protein, expressed	0.000788829
16727	132	37	4.91318	2.12358e-06	Shoot_weight	no	synonymous	intron	LOC_Os09g15480.1	10903321	qCDP9.1	2	No	No	Ser/Thr-rich protein T10 in DGCR region, putative, expressed	0.000788829
16873	132	37	4.91318	2.12358e-06	Shoot_weight	no	missense	exon	LOC_Os09g15570.1	10905143	qCDP9.1	2	No	No	OsFBX315 - F-box domain containing protein, expressed	0.000788829
16883	132	37	4.91318	2.12358e-06	Shoot_weight	no	missense	exon	LOC_Os09g15570.1	10905153	qCDP9.1	2	No	No	OsFBX315 - F-box domain containing protein, expressed	0.000788829
16830	132	37	4.91318	2.12358e-06	Shoot_weight	no	synonymous	exon	LOC_Os09g15540.1	10904355	qCDP9.1	1	No	No	OsFBX312 - F-box domain containing protein, expressed	0.000788829
16920	132	37	4.91318	2.12358e-06	Shoot_weight	no	synonymous	intron	LOC_Os09g15570.1	10905191	qCDP9.1	2	No	No	OsFBX315 - F-box domain containing protein, expressed	0.000788829
10636	123	27	-4.93406	2.14202e-06	Stress_Shoot_weight	no	synonymous	exon	LOC_Os06g35670.2	7539325	qCDP6.1	5	No	No	expressed protein	0.000793386
10599	123	27	-4.93406	2.14202e-06	Stress_Shoot_weight	no	synonymous	exon	LOC_Os06g35670.1	7539325	qCDP6.1	5	No	No	expressed protein	0.000793386
15664	133	35	4.91156	2.14922e-06	Shoot_weight	no	synonymous	intron	LOC_Os09g15320.2	10897468	qCDP9.1	1	No	No	ubiquitin-conjugating enzyme, putative, expressed	0.000795212
10356	116	36	-4.92988	2.15624e-06	Filtered_Stress_Shoot_length	no	synonymous	intron	LOC_Os06g35540.1	7535783	qCDP6.1	5	No	No	aminotransferase, classes I and II, domain containing protein, expressed	0.000796124
16849	132	36	4.91068	2.15762e-06	Shoot_weight	no	missense	exon	LOC_Os09g15540.1	10904374	qCDP9.1	1	No	No	OsFBX312 - F-box domain containing protein, expressed	0.000796124
16848	132	36	4.91068	2.15762e-06	Shoot_weight	no	synonymous	exon	LOC_Os09g15540.1	10904373	qCDP9.1	1	No	No	OsFBX312 - F-box domain containing protein, expressed	0.000796124
23856	138	31	4.90951	2.1586e-06	Shoot_weight	no	synonymous	intron	LOC_Os12g06060.1	14043307	qCDP12.1	3	No	No	amino acid permease family protein, putative, expressed	0.000796124
16719	133	34	4.91118	2.16319e-06	Shoot_weight	no	synonymous	intron	LOC_Os09g15480.1	10903312	qCDP9.1	2	No	No	Ser/Thr-rich protein T10 in DGCR region, putative, expressed	0.000796175
16717	133	34	4.91118	2.16319e-06	Shoot_weight	no	synonymous	intron	LOC_Os09g15480.1	10903310	qCDP9.1	2	No	No	Ser/Thr-rich protein T10 in DGCR region, putative, expressed	0.000796175
10270	51	115	4.90929	2.19209e-06	Stress_Shoot_weight	no	synonymous	intron	LOC_Os06g35530.1	7535619	qCDP6.1	2	Yes	No	CGMC_GSK.8 - CGMC includes CDA, MAPK, GSK3, and CLKC kinases, expressed	0.000805679
23817	136	34	4.90476	2.19451e-06	Shoot_weight	no	synonymous	exon	LOC_Os12g06060.1	14043265	qCDP12.1	3	No	No	amino acid permease family protein, putative, expressed	0.000805679
23818	136	34	4.90476	2.19451e-06	Shoot_weight	no	synonymous	exon	LOC_Os12g06060.1	14043265	qCDP12.1	3	No	No	amino acid permease family protein, putative, expressed	0.000805679
10083	58	107	4.90994	2.19645e-06	Shoot_weight	no	synonymous	intron	LOC_Os06g35480.1	7534196	qCDP6.1	2	No	No	peroxidase precursor, putative, expressed	0.000805679
10408	58	109	4.90731	2.20069e-06	Shoot_weight	no	missense	exon	LOC_Os06g35560.1	7536275	qCDP6.1	1	No	No	reticuline oxidase-like protein precursor, putative, expressed	0.000805679
15496	68	99	-4.90697	2.20406e-06	Root_length	no	synonymous	intron	LOC_Os08g43360.2	10404083	qCDP8.1	5	No	No	RNA recognition motif containing protein, putative, expressed	0.000805679
15437	68	99	-4.90697	2.20406e-06	Root_length	no	synonymous	intron	LOC_Os08g43360.1	10404083	qCDP8.1	5	No	No	RNA recognition motif containing protein, putative, expressed	0.000805679
13876	115	43	-4.91716	2.20539e-06	Filtered_Stress_Shoot_length	no	synonymous	exon	LOC_Os08g43180.1	10400308	qCDP8.1	5	No	No	expressed protein	0.000805706
16329	133	36	4.90418	2.21046e-06	Shoot_weight	no	synonymous	intron	LOC_Os09g15420.1	10900675	qCDP9.1	2	No	No	NAD dependent epimerase/dehydratase family protein, putative, expressed	0.000806561
15544	69	100	-4.9041	2.21122e-06	Root_length	no	synonymous	exon	LOC_Os08g43370.1	10404186	qCDP8.1	9	Yes	No	6-phosphogluconolactonase, putative, expressed	0.000806561
15550	108	61	-4.90401	2.21216e-06	Root_length	no	synonymous	intron	LOC_Os08g43370.1	10404192	qCDP8.1	9	Yes	No	6-phosphogluconolactonase, putative, expressed	0.000806561
15573	28	132	-4.91401	2.21276e-06	Filtered_Length_WO_husk	no	synonymous	intron	LOC_Os08g43380.1	10404309	qCDP8.1	3	No	No	TBC domain containing protein, expressed	0.000806561
15433	68	100	-4.90335	2.22918e-06	Seed_volume	no	synonymous	intron	LOC_Os08g43360.1	10404079	qCDP8.1	5	No	No	RNA recognition motif containing protein, putative, expressed	0.000810705
15492	68	100	-4.90335	2.22918e-06	Seed_volume	no	synonymous	intron	LOC_Os08g43360.2	10404079	qCDP8.1	5	No	No	RNA recognition motif containing protein, putative, expressed	0.000810705
17156	95	62	4.91531	2.23551e-06	Filtered_Stress_Shoot_length	no	synonymous	intron	LOC_Os09g18470.1	11016097	qCDP9.2	1	No	No	oxidoreductase, 2OG-Fe oxygenase family protein, putative, expressed	0.000812091
17155	95	62	4.91531	2.23551e-06	Filtered_Stress_Shoot_length	no	synonymous	intron	LOC_Os09g18470.1	11016097	qCDP9.2	1	No	No	oxidoreductase, 2OG-Fe oxygenase family protein, putative, expressed	0.000812091
16928	133	37	4.89988	2.24269e-06	Shoot_weight	no	synonymous	intron	LOC_Os09g15570.1	10905203	qCDP9.1	2	No	No	OsFBX315 - F-box domain containing protein, expressed	0.000812858
16927	133	37	4.89988	2.24269e-06	Shoot_weight	no	synonymous	intron	LOC_Os09g15570.1	10905202	qCDP9.1	2	No	No	OsFBX315 - F-box domain containing protein, expressed	0.000812858
16929	133	37	4.89988	2.24269e-06	Shoot_weight	no	synonymous	intron	LOC_Os09g15570.1	10905204	qCDP9.1	2	No	No	OsFBX315 - F-box domain containing protein, expressed	0.000812858
10162	117	51	-4.90162	2.24634e-06	Shoot_weight	no	synonymous	intron	LOC_Os06g35524.1	7535378	qCDP6.1	1	No	No	expressed protein	0.000813721
24872	142	26	-4.90126	2.25e-06	Lost_Root_length	no	nonsense	exon	LOC_Os12g28065.1	14761966	qCDP12.2	1	No	No	expressed protein	0.000813891
26448	138	31	4.90014	2.25061e-06	Stress_Root_weight	no	synonymous	intron	LOC_Os12g41600.2	15176355	qCDP12.3	1	No	No	OsSAUR57 - Auxin-responsive SAUR gene family member, expressed	0.000813891
26495	138	31	4.90014	2.25061e-06	Stress_Root_weight	no	synonymous	intron	LOC_Os12g41620.1	15176904	qCDP12.3	1	No	No	WD domain, G-beta repeat domain containing protein, expressed	0.000813891
1216	75	96	4.89729	2.25831e-06	Root_length	no	synonymous	intron	LOC_Os01g66290.1	1371063	qCDP1.1	6	No	No	OsMADS21 - MADS-box family gene with MIKCc type-box, expressed	0.000815592
25033	112	45	4.91293	2.25912e-06	Filtered_Stress_Shoot_length	no	synonymous	intron	LOC_Os12g28100.1	14764133	qCDP12.2	3	Yes	No	NBS-LRR disease resistance protein, putative, expressed	0.000815592
14584	138	30	-4.89927	2.26996e-06	Shoot_weight	no	synonymous	intron	LOC_Os08g43334.1	10403470	qCDP8.1	9	No	No	HSF-type DNA-binding domain containing protein, expressed	0.000818586
15057	138	30	-4.89927	2.26996e-06	Shoot_weight	no	synonymous	intron	LOC_Os08g43334.2	10403470	qCDP8.1	9	No	No	HSF-type DNA-binding domain containing protein, expressed	0.000818586
10122	116	51	-4.90001	2.27328e-06	Shoot_weight	no	synonymous	intron	LOC_Os06g35490.1	7534689	qCDP6.1	4	No	No	peroxidase precursor, putative, expressed	0.000819321
15425	107	61	-4.89765	2.28631e-06	Root_length	no	synonymous	intron	LOC_Os08g43360.1	10404071	qCDP8.1	5	No	No	RNA recognition motif containing protein, putative, expressed	0.000823094
15484	107	61	-4.89765	2.28631e-06	Root_length	no	synonymous	intron	LOC_Os08g43360.2	10404071	qCDP8.1	5	No	No	RNA recognition motif containing protein, putative, expressed	0.000823094
14119	85	75	-4.90625	2.29001e-06	Filtered_Shoot_length	no	synonymous	intron	LOC_Os08g43190.1	10401026	qCDP8.1	5	No	Yes	dehydrogenase, putative, expressed	0.000823505
14030	85	75	-4.90625	2.29001e-06	Filtered_Shoot_length	no	synonymous	intron	LOC_Os08g43190.2	10401026	qCDP8.1	5	No	Yes	dehydrogenase, putative, expressed	0.000823505
16408	133	25	4.90681	2.30852e-06	Shoot_weight	no	synonymous	intron	LOC_Os09g15420.1	10900759	qCDP9.1	2	No	No	NAD dependent epimerase/dehydratase family protein, putative, expressed	0.000829232
16407	133	25	4.90681	2.30852e-06	Shoot_weight	no	synonymous	intron	LOC_Os09g15420.1	10900758	qCDP9.1	2	No	No	NAD dependent epimerase/dehydratase family protein, putative, expressed	0.000829232
10270	52	115	4.89596	2.31452e-06	Shoot_weight	no	synonymous	intron	LOC_Os06g35530.1	7535619	qCDP6.1	2	Yes	No	CGMC_GSK.8 - CGMC includes CDA, MAPK, GSK3, and CLKC kinases, expressed	0.000829914
21367	73	97	4.89219	2.3207e-06	Root_length	no	synonymous	intron	LOC_Os10g35010.1	12344870	qCDP10.1	1	No	No	ATTIC110/TIC110, putative, expressed	0.000830124
10359	116	50	-4.89638	2.32135e-06	Stress_Shoot_weight	no	synonymous	intron	LOC_Os06g35540.1	7535786	qCDP6.1	5	No	No	aminotransferase, classes I and II, domain containing protein, expressed	0.000830124
10093	116	50	-4.89638	2.32135e-06	Stress_Shoot_weight	no	synonymous	intron	LOC_Os06g35490.1	7534659	qCDP6.1	4	No	No	peroxidase precursor, putative, expressed	0.000830124
23841	101	56	4.90612	2.32798e-06	Filtered_Stress_Shoot_length	no	synonymous	intron	LOC_Os12g06060.1	14043291	qCDP12.1	3	No	No	amino acid permease family protein, putative, expressed	0.000832035
17114	75	75	-4.91434	2.33581e-06	Filtered_Stress_Shoot_length	no	synonymous	intron	LOC_Os09g18470.1	11016053	qCDP9.2	1	No	No	oxidoreductase, 2OG-Fe oxygenase family protein, putative, expressed	0.000833905
17111	75	75	-4.91434	2.33581e-06	Filtered_Stress_Shoot_length	no	synonymous	intron	LOC_Os09g18470.1	11016050	qCDP9.2	1	No	No	oxidoreductase, 2OG-Fe oxygenase family protein, putative, expressed	0.000833905
10403	84	71	4.90745	2.33982e-06	Filtered_Stress_Shoot_length	no	missense	exon	LOC_Os06g35560.1	7536269	qCDP6.1	1	No	No	reticuline oxidase-like protein precursor, putative, expressed	0.00083487
17582	67	95	4.89876	2.34289e-06	Lost_Root_length	no	missense	exon	LOC_Os09g19160.1	11026208	qCDP9.2	2	No	No	serine/threonine-protein kinase, putative, expressed	0.000835501
26204	110	28	-4.92952	2.36074e-06	Filtered_Stress_Chlorophyll_B	no	missense	exon	LOC_Os12g41510.1	15174448	qCDP12.3	1	No	No	cysteine-rich receptor-like protein kinase 31 precursor, putative, expressed	0.000840344
16652	133	34	4.89144	2.36147e-06	Shoot_weight	no	synonymous	intron	LOC_Os09g15430.1	10901125	qCDP9.1	1	No	No	zinc finger family protein, putative, expressed	0.000840344
14346	154	18	4.88574	2.36667e-06	Height_WO_husk	no	synonymous	intron	LOC_Os08g43320.1	10403060	qCDP8.1	1	No	No	OsRhmbd14 - Putative Rhomboid homologue, expressed	0.000840344
15514	107	62	-4.8888	2.36693e-06	Root_length	no	missense	exon	LOC_Os08g43370.1	10404157	qCDP8.1	9	Yes	No	6-phosphogluconolactonase, putative, expressed	0.000840344
15391	107	62	-4.8888	2.36693e-06	Root_length	no	synonymous	intron	LOC_Os08g43360.1	10404037	qCDP8.1	5	No	No	RNA recognition motif containing protein, putative, expressed	0.000840344
15513	107	62	-4.8888	2.36693e-06	Root_length	no	synonymous	exon	LOC_Os08g43370.1	10404156	qCDP8.1	9	Yes	No	6-phosphogluconolactonase, putative, expressed	0.000840344
15450	107	62	-4.8888	2.36693e-06	Root_length	no	synonymous	intron	LOC_Os08g43360.2	10404037	qCDP8.1	5	No	No	RNA recognition motif containing protein, putative, expressed	0.000840344
15498	107	62	-4.8888	2.36693e-06	Root_length	no	synonymous	intron	LOC_Os08g43370.1	10404135	qCDP8.1	9	Yes	No	6-phosphogluconolactonase, putative, expressed	0.000840344
10433	57	73	4.94097	2.38304e-06	Stress_Shoot_weight	no	synonymous	intron	LOC_Os06g35574.1	7536651	qCDP6.1	1	Yes	No	mki67 protein, putative, expressed	0.000845152
17641	67	98	4.89155	2.38311e-06	Lost_Root_length	no	synonymous	intron	LOC_Os09g19160.1	11026284	qCDP9.2	2	No	No	serine/threonine-protein kinase, putative, expressed	0.000845152
10312	58	108	4.8887	2.40176e-06	Shoot_weight	no	synonymous	intron	LOC_Os06g35530.1	7535667	qCDP6.1	2	Yes	No	CGMC_GSK.8 - CGMC includes CDA, MAPK, GSK3, and CLKC kinases, expressed	0.000846339
10290	116	50	-4.88723	2.41742e-06	Stress_Shoot_weight	no	synonymous	intron	LOC_Os06g35530.1	7535639	qCDP6.1	2	Yes	No	CGMC_GSK.8 - CGMC includes CDA, MAPK, GSK3, and CLKC kinases, expressed	0.000846339
10175	84	72	4.89677	2.43906e-06	Filtered_Stress_Shoot_length	no	synonymous	intron	LOC_Os06g35524.1	7535393	qCDP6.1	1	No	No	expressed protein	0.000846339
9950	118	51	-4.88176	2.44202e-06	Shoot_weight	no	missense	exon	LOC_Os06g35470.1	7534006	qCDP6.1	1	No	No	L1P family of ribosomal proteins domain containing protein, expressed	0.000846339
10255	145	25	4.88047	2.44477e-06	Width_WO_husk	no	synonymous	intron	LOC_Os06g35530.1	7535603	qCDP6.1	2	Yes	No	CGMC_GSK.8 - CGMC includes CDA, MAPK, GSK3, and CLKC kinases, expressed	0.000846339
10154	119	49	-4.88119	2.45968e-06	Stress_Shoot_weight	yes	nonsense	exon	LOC_Os06g35520.1	7535187	qCDP6.1	1	Yes	No	peroxidase precursor, putative, expressed	0.000846339
11480	86	82	-4.88077	2.46425e-06	Width_WO_husk	no	synonymous	intron	LOC_Os07g36570.1	8902229	qCDP7.1	2	No	No	KI domain interacting kinase 1, putative, expressed	0.000846339
11482	86	82	-4.88077	2.46425e-06	Width_WO_husk	no	synonymous	intron	LOC_Os07g36570.1	8902231	qCDP7.1	2	No	No	KI domain interacting kinase 1, putative, expressed	0.000846339
11467	86	83	-4.87917	2.47031e-06	Width_WO_husk	no	synonymous	intron	LOC_Os07g36570.1	8902215	qCDP7.1	2	No	No	KI domain interacting kinase 1, putative, expressed	0.000846339
11466	86	83	-4.87917	2.47031e-06	Width_WO_husk	no	synonymous	intron	LOC_Os07g36570.1	8902214	qCDP7.1	2	No	No	KI domain interacting kinase 1, putative, expressed	0.000846339
16548	133	34	4.88119	2.47125e-06	Shoot_weight	no	synonymous	intron	LOC_Os09g15430.1	10901020	qCDP9.1	1	No	No	zinc finger family protein, putative, expressed	0.000846339
15396	69	101	-4.8772	2.48056e-06	Seed_volume	no	synonymous	exon	LOC_Os08g43360.1	10404042	qCDP8.1	5	No	No	RNA recognition motif containing protein, putative, expressed	0.000846339
15455	69	101	-4.8772	2.48056e-06	Seed_volume	no	synonymous	exon	LOC_Os08g43360.2	10404042	qCDP8.1	5	No	No	RNA recognition motif containing protein, putative, expressed	0.000846339
17844	102	60	-4.88555	2.48379e-06	Lost_Root_length	no	synonymous	intron	LOC_Os09g19170.1	11026547	qCDP9.2	1	No	No	expressed protein	0.000846339
17845	102	60	-4.88555	2.48379e-06	Lost_Root_length	no	synonymous	intron	LOC_Os09g19170.1	11026547	qCDP9.2	1	No	No	expressed protein	0.000846339
10362	92	78	4.87439	2.51164e-06	Shoot_weight	no	synonymous	intron	LOC_Os06g35540.1	7535789	qCDP6.1	5	No	No	aminotransferase, classes I and II, domain containing protein, expressed	0.000846339
10339	58	107	4.87939	2.51484e-06	Shoot_weight	no	synonymous	intron	LOC_Os06g35540.1	7535766	qCDP6.1	5	No	No	aminotransferase, classes I and II, domain containing protein, expressed	0.000846339
10291	139	29	4.87479	2.53044e-06	Height_WO_husk	no	synonymous	intron	LOC_Os06g35530.1	7535640	qCDP6.1	2	Yes	No	CGMC_GSK.8 - CGMC includes CDA, MAPK, GSK3, and CLKC kinases, expressed	0.000846339
15553	93	69	-4.88124	2.53142e-06	Filtered_Shoot_length	no	synonymous	intron	LOC_Os08g43380.1	10404289	qCDP8.1	3	No	No	TBC domain containing protein, expressed	0.000846339
10293	58	108	4.87556	2.54565e-06	Shoot_weight	no	synonymous	intron	LOC_Os06g35530.1	7535642	qCDP6.1	2	Yes	No	CGMC_GSK.8 - CGMC includes CDA, MAPK, GSK3, and CLKC kinases, expressed	0.000846339
15529	128	32	-4.88185	2.55036e-06	Filtered_Length_WO_husk	no	synonymous	intron	LOC_Os08g43370.1	10404171	qCDP8.1	9	Yes	No	6-phosphogluconolactonase, putative, expressed	0.000846339
15384	128	32	-4.88185	2.55036e-06	Filtered_Length_WO_husk	no	synonymous	intron	LOC_Os08g43360.1	10404030	qCDP8.1	5	No	No	RNA recognition motif containing protein, putative, expressed	0.000846339
15443	128	32	-4.88185	2.55036e-06	Filtered_Length_WO_husk	no	synonymous	intron	LOC_Os08g43360.2	10404030	qCDP8.1	5	No	No	RNA recognition motif containing protein, putative, expressed	0.000846339
15530	128	32	-4.88185	2.55036e-06	Filtered_Length_WO_husk	no	synonymous	intron	LOC_Os08g43370.1	10404172	qCDP8.1	9	Yes	No	6-phosphogluconolactonase, putative, expressed	0.000846339
15488	128	32	-4.88185	2.55036e-06	Filtered_Length_WO_husk	no	synonymous	intron	LOC_Os08g43360.2	10404075	qCDP8.1	5	No	No	RNA recognition motif containing protein, putative, expressed	0.000846339
15429	128	32	-4.88185	2.55036e-06	Filtered_Length_WO_husk	no	synonymous	intron	LOC_Os08g43360.1	10404075	qCDP8.1	5	No	No	RNA recognition motif containing protein, putative, expressed	0.000846339
15480	128	32	-4.88185	2.55036e-06	Filtered_Length_WO_husk	no	synonymous	intron	LOC_Os08g43360.2	10404067	qCDP8.1	5	No	No	RNA recognition motif containing protein, putative, expressed	0.000846339
15503	128	32	-4.88185	2.55036e-06	Filtered_Length_WO_husk	no	missense	exon	LOC_Os08g43370.1	10404140	qCDP8.1	9	Yes	No	6-phosphogluconolactonase, putative, expressed	0.000846339
15482	128	32	-4.88185	2.55036e-06	Filtered_Length_WO_husk	no	synonymous	intron	LOC_Os08g43360.2	10404069	qCDP8.1	5	No	No	RNA recognition motif containing protein, putative, expressed	0.000846339
15421	128	32	-4.88185	2.55036e-06	Filtered_Length_WO_husk	no	synonymous	intron	LOC_Os08g43360.1	10404067	qCDP8.1	5	No	No	RNA recognition motif containing protein, putative, expressed	0.000846339
15490	128	32	-4.88185	2.55036e-06	Filtered_Length_WO_husk	no	synonymous	intron	LOC_Os08g43360.2	10404077	qCDP8.1	5	No	No	RNA recognition motif containing protein, putative, expressed	0.000846339
15510	128	32	-4.88185	2.55036e-06	Filtered_Length_WO_husk	no	synonymous	exon	LOC_Os08g43370.1	10404153	qCDP8.1	9	Yes	No	6-phosphogluconolactonase, putative, expressed	0.000846339
15431	128	32	-4.88185	2.55036e-06	Filtered_Length_WO_husk	no	synonymous	intron	LOC_Os08g43360.1	10404077	qCDP8.1	5	No	No	RNA recognition motif containing protein, putative, expressed	0.000846339
15423	128	32	-4.88185	2.55036e-06	Filtered_Length_WO_husk	no	synonymous	intron	LOC_Os08g43360.1	10404069	qCDP8.1	5	No	No	RNA recognition motif containing protein, putative, expressed	0.000846339
11477	86	84	-4.87005	2.56052e-06	Width_WO_husk	no	missense	exon	LOC_Os07g36570.1	8902225	qCDP7.1	2	No	No	KI domain interacting kinase 1, putative, expressed	0.000846339
11500	86	84	-4.87005	2.56052e-06	Width_WO_husk	no	synonymous	intron	LOC_Os07g36570.1	8902249	qCDP7.1	2	No	No	KI domain interacting kinase 1, putative, expressed	0.000846339
15533	71	99	-4.87002	2.56078e-06	Width_WO_husk	no	synonymous	intron	LOC_Os08g43370.1	10404175	qCDP8.1	9	Yes	No	6-phosphogluconolactonase, putative, expressed	0.000846339
16581	133	35	4.87166	2.56567e-06	Shoot_weight	no	synonymous	intron	LOC_Os09g15430.1	10901053	qCDP9.1	1	No	No	zinc finger family protein, putative, expressed	0.000846339
16358	133	35	4.87166	2.56567e-06	Shoot_weight	no	synonymous	intron	LOC_Os09g15420.1	10900707	qCDP9.1	2	No	No	NAD dependent epimerase/dehydratase family protein, putative, expressed	0.000846339
16298	133	35	4.87166	2.56567e-06	Shoot_weight	no	synonymous	intron	LOC_Os09g15400.1	10900325	qCDP9.1	1	No	No	inositol monophosphatase family protein, putative, expressed	0.000846339
16555	133	35	4.87166	2.56567e-06	Shoot_weight	no	synonymous	intron	LOC_Os09g15430.1	10901027	qCDP9.1	1	No	No	zinc finger family protein, putative, expressed	0.000846339
16455	133	35	4.87166	2.56567e-06	Shoot_weight	no	synonymous	intron	LOC_Os09g15420.1	10900807	qCDP9.1	2	No	No	NAD dependent epimerase/dehydratase family protein, putative, expressed	0.000846339
16603	133	35	4.87166	2.56567e-06	Shoot_weight	no	synonymous	intron	LOC_Os09g15430.1	10901076	qCDP9.1	1	No	No	zinc finger family protein, putative, expressed	0.000846339
15706	133	35	4.87166	2.56567e-06	Shoot_weight	no	missense	exon	LOC_Os09g15320.2	10897511	qCDP9.1	1	No	No	ubiquitin-conjugating enzyme, putative, expressed	0.000846339
16480	133	35	4.87166	2.56567e-06	Shoot_weight	no	synonymous	intron	LOC_Os09g15420.1	10900832	qCDP9.1	2	No	No	NAD dependent epimerase/dehydratase family protein, putative, expressed	0.000846339
16598	133	35	4.87166	2.56567e-06	Shoot_weight	no	synonymous	intron	LOC_Os09g15430.1	10901071	qCDP9.1	1	No	No	zinc finger family protein, putative, expressed	0.000846339
16463	133	35	4.87166	2.56567e-06	Shoot_weight	no	synonymous	intron	LOC_Os09g15420.1	10900815	qCDP9.1	2	No	No	NAD dependent epimerase/dehydratase family protein, putative, expressed	0.000846339
16481	133	35	4.87166	2.56567e-06	Shoot_weight	no	synonymous	intron	LOC_Os09g15420.1	10900833	qCDP9.1	2	No	No	NAD dependent epimerase/dehydratase family protein, putative, expressed	0.000846339
16554	133	35	4.87166	2.56567e-06	Shoot_weight	no	synonymous	intron	LOC_Os09g15430.1	10901026	qCDP9.1	1	No	No	zinc finger family protein, putative, expressed	0.000846339
16580	133	35	4.87166	2.56567e-06	Shoot_weight	no	synonymous	intron	LOC_Os09g15430.1	10901052	qCDP9.1	1	No	No	zinc finger family protein, putative, expressed	0.000846339
16712	133	35	4.87166	2.56567e-06	Shoot_weight	no	synonymous	exon	LOC_Os09g15480.1	10903305	qCDP9.1	2	No	No	Ser/Thr-rich protein T10 in DGCR region, putative, expressed	0.000846339
16573	133	35	4.87166	2.56567e-06	Shoot_weight	no	synonymous	intron	LOC_Os09g15430.1	10901045	qCDP9.1	1	No	No	zinc finger family protein, putative, expressed	0.000846339
16383	133	35	4.87166	2.56567e-06	Shoot_weight	no	synonymous	intron	LOC_Os09g15420.1	10900733	qCDP9.1	2	No	No	NAD dependent epimerase/dehydratase family protein, putative, expressed	0.000846339
16472	133	35	4.87166	2.56567e-06	Shoot_weight	no	synonymous	intron	LOC_Os09g15420.1	10900824	qCDP9.1	2	No	No	NAD dependent epimerase/dehydratase family protein, putative, expressed	0.000846339
16599	133	35	4.87166	2.56567e-06	Shoot_weight	no	synonymous	intron	LOC_Os09g15430.1	10901072	qCDP9.1	1	No	No	zinc finger family protein, putative, expressed	0.000846339
16355	133	35	4.87166	2.56567e-06	Shoot_weight	no	synonymous	intron	LOC_Os09g15420.1	10900704	qCDP9.1	2	No	No	NAD dependent epimerase/dehydratase family protein, putative, expressed	0.000846339
16384	133	35	4.87166	2.56567e-06	Shoot_weight	no	synonymous	intron	LOC_Os09g15420.1	10900734	qCDP9.1	2	No	No	NAD dependent epimerase/dehydratase family protein, putative, expressed	0.000846339
16382	133	35	4.87166	2.56567e-06	Shoot_weight	no	synonymous	intron	LOC_Os09g15420.1	10900732	qCDP9.1	2	No	No	NAD dependent epimerase/dehydratase family protein, putative, expressed	0.000846339
16431	133	35	4.87166	2.56567e-06	Shoot_weight	no	synonymous	intron	LOC_Os09g15420.1	10900783	qCDP9.1	2	No	No	NAD dependent epimerase/dehydratase family protein, putative, expressed	0.000846339
16654	133	35	4.87166	2.56567e-06	Shoot_weight	no	synonymous	intron	LOC_Os09g15430.1	10901127	qCDP9.1	1	No	No	zinc finger family protein, putative, expressed	0.000846339
16600	133	35	4.87166	2.56567e-06	Shoot_weight	no	synonymous	intron	LOC_Os09g15430.1	10901073	qCDP9.1	1	No	No	zinc finger family protein, putative, expressed	0.000846339
16357	133	35	4.87166	2.56567e-06	Shoot_weight	no	synonymous	intron	LOC_Os09g15420.1	10900706	qCDP9.1	2	No	No	NAD dependent epimerase/dehydratase family protein, putative, expressed	0.000846339
16582	133	35	4.87166	2.56567e-06	Shoot_weight	no	synonymous	intron	LOC_Os09g15430.1	10901054	qCDP9.1	1	No	No	zinc finger family protein, putative, expressed	0.000846339
16464	133	35	4.87166	2.56567e-06	Shoot_weight	no	synonymous	intron	LOC_Os09g15420.1	10900816	qCDP9.1	2	No	No	NAD dependent epimerase/dehydratase family protein, putative, expressed	0.000846339
16625	133	35	4.87166	2.56567e-06	Shoot_weight	no	synonymous	intron	LOC_Os09g15430.1	10901098	qCDP9.1	1	No	No	zinc finger family protein, putative, expressed	0.000846339
16385	133	35	4.87166	2.56567e-06	Shoot_weight	no	synonymous	intron	LOC_Os09g15420.1	10900735	qCDP9.1	2	No	No	NAD dependent epimerase/dehydratase family protein, putative, expressed	0.000846339
16583	133	35	4.87166	2.56567e-06	Shoot_weight	no	missense	exon	LOC_Os09g15430.1	10901055	qCDP9.1	1	No	No	zinc finger family protein, putative, expressed	0.000846339
16609	133	35	4.87166	2.56567e-06	Shoot_weight	no	synonymous	intron	LOC_Os09g15430.1	10901082	qCDP9.1	1	No	No	zinc finger family protein, putative, expressed	0.000846339
16448	133	35	4.87166	2.56567e-06	Shoot_weight	no	synonymous	intron	LOC_Os09g15420.1	10900800	qCDP9.1	2	No	No	NAD dependent epimerase/dehydratase family protein, putative, expressed	0.000846339
16046	133	35	4.87166	2.56567e-06	Shoot_weight	no	synonymous	intron	LOC_Os09g15389.1	10899713	qCDP9.1	1	No	No	expressed protein	0.000846339
15669	133	35	4.87166	2.56567e-06	Shoot_weight	no	synonymous	intron	LOC_Os09g15320.2	10897474	qCDP9.1	1	No	No	ubiquitin-conjugating enzyme, putative, expressed	0.000846339
16532	133	35	4.87166	2.56567e-06	Shoot_weight	no	synonymous	intron	LOC_Os09g15430.1	10901005	qCDP9.1	1	No	No	zinc finger family protein, putative, expressed	0.000846339
16363	133	35	4.87166	2.56567e-06	Shoot_weight	no	synonymous	exon	LOC_Os09g15420.1	10900712	qCDP9.1	2	No	No	NAD dependent epimerase/dehydratase family protein, putative, expressed	0.000846339
16642	133	35	4.87166	2.56567e-06	Shoot_weight	no	synonymous	intron	LOC_Os09g15430.1	10901115	qCDP9.1	1	No	No	zinc finger family protein, putative, expressed	0.000846339
16610	133	35	4.87166	2.56567e-06	Shoot_weight	no	synonymous	intron	LOC_Os09g15430.1	10901083	qCDP9.1	1	No	No	zinc finger family protein, putative, expressed	0.000846339
16462	133	35	4.87166	2.56567e-06	Shoot_weight	no	synonymous	intron	LOC_Os09g15420.1	10900814	qCDP9.1	2	No	No	NAD dependent epimerase/dehydratase family protein, putative, expressed	0.000846339
16456	133	35	4.87166	2.56567e-06	Shoot_weight	no	synonymous	intron	LOC_Os09g15420.1	10900808	qCDP9.1	2	No	No	NAD dependent epimerase/dehydratase family protein, putative, expressed	0.000846339
16304	133	35	4.87166	2.56567e-06	Shoot_weight	no	synonymous	intron	LOC_Os09g15400.1	10900331	qCDP9.1	1	No	No	inositol monophosphatase family protein, putative, expressed	0.000846339
16457	133	35	4.87166	2.56567e-06	Shoot_weight	no	synonymous	intron	LOC_Os09g15420.1	10900809	qCDP9.1	2	No	No	NAD dependent epimerase/dehydratase family protein, putative, expressed	0.000846339
16447	133	35	4.87166	2.56567e-06	Shoot_weight	no	synonymous	intron	LOC_Os09g15420.1	10900799	qCDP9.1	2	No	No	NAD dependent epimerase/dehydratase family protein, putative, expressed	0.000846339
16446	133	35	4.87166	2.56567e-06	Shoot_weight	no	synonymous	intron	LOC_Os09g15420.1	10900798	qCDP9.1	2	No	No	NAD dependent epimerase/dehydratase family protein, putative, expressed	0.000846339
16556	133	35	4.87166	2.56567e-06	Shoot_weight	no	synonymous	intron	LOC_Os09g15430.1	10901028	qCDP9.1	1	No	No	zinc finger family protein, putative, expressed	0.000846339
16170	133	35	4.87166	2.56567e-06	Shoot_weight	no	synonymous	intron	LOC_Os09g15389.2	10899713	qCDP9.1	1	No	No	expressed protein	0.000846339
16533	133	35	4.87166	2.56567e-06	Shoot_weight	no	synonymous	intron	LOC_Os09g15430.1	10901006	qCDP9.1	1	No	No	zinc finger family protein, putative, expressed	0.000846339
16416	133	35	4.87166	2.56567e-06	Shoot_weight	no	synonymous	exon	LOC_Os09g15420.1	10900767	qCDP9.1	2	No	No	NAD dependent epimerase/dehydratase family protein, putative, expressed	0.000846339
16605	133	35	4.87166	2.56567e-06	Shoot_weight	no	synonymous	intron	LOC_Os09g15430.1	10901078	qCDP9.1	1	No	No	zinc finger family protein, putative, expressed	0.000846339
15679	133	35	4.87166	2.56567e-06	Shoot_weight	no	synonymous	intron	LOC_Os09g15320.2	10897484	qCDP9.1	1	No	No	ubiquitin-conjugating enzyme, putative, expressed	0.000846339
16534	133	35	4.87166	2.56567e-06	Shoot_weight	no	synonymous	intron	LOC_Os09g15430.1	10901007	qCDP9.1	1	No	No	zinc finger family protein, putative, expressed	0.000846339
16595	133	35	4.87166	2.56567e-06	Shoot_weight	no	synonymous	intron	LOC_Os09g15430.1	10901068	qCDP9.1	1	No	No	zinc finger family protein, putative, expressed	0.000846339
10030	115	30	-4.89935	2.57069e-06	Filtered_Shoot_length	no	synonymous	intron	LOC_Os06g35470.1	7534088	qCDP6.1	1	No	No	L1P family of ribosomal proteins domain containing protein, expressed	0.000847438
27276	129	21	-4.89228	2.57274e-06	Filtered_Stress_Chlorophyll_B	no	synonymous	intron	LOC_Os12g41680.1	15179093	qCDP12.3	1	No	No	No apical meristem protein, putative, expressed	0.000847438
18027	107	41	4.89484	2.57428e-06	Filtered_Stress_Shoot_length	no	synonymous	intron	LOC_Os09g19274.1	11031207	qCDP9.2	2	No	No	expressed protein	0.000847438
18026	107	41	4.89484	2.57428e-06	Filtered_Stress_Shoot_length	no	synonymous	intron	LOC_Os09g19274.1	11031207	qCDP9.2	2	No	No	expressed protein	0.000847438
25324	116	46	4.87606	2.59001e-06	Filtered_Shoot_length	no	synonymous	intron	LOC_Os12g28100.1	14764585	qCDP12.2	3	Yes	No	NBS-LRR disease resistance protein, putative, expressed	0.000850871
16297	133	34	4.87016	2.59483e-06	Shoot_weight	no	missense	exon	LOC_Os09g15400.1	10900324	qCDP9.1	1	No	No	inositol monophosphatase family protein, putative, expressed	0.000851822
16760	131	37	4.86901	2.59599e-06	Shoot_weight	no	missense	exon	LOC_Os09g15530.1	10904248	qCDP9.1	5	No	No	expressed protein	0.000851822
27552	43	124	-4.86999	2.59688e-06	Stress_Shoot_weight	no	synonymous	intron	LOC_Os12g41690.1	15179401	qCDP12.3	1	No	No	membrane associated DUF588 domain containing protein, putative, expressed	0.000851822
15525	108	59	-4.86978	2.59926e-06	Root_length	no	synonymous	intron	LOC_Os08g43370.1	10404167	qCDP8.1	9	Yes	No	6-phosphogluconolactonase, putative, expressed	0.000852167
22171	150	7	4.87963	2.61589e-06	Filtered_Length_WO_husk	no	synonymous	intron	LOC_Os10g35100.1	12346601	qCDP10.1	1	No	No	expressed protein	0.000857183
9957	58	108	4.86896	2.62104e-06	Shoot_weight	no	synonymous	intron	LOC_Os06g35470.1	7534013	qCDP6.1	1	No	No	L1P family of ribosomal proteins domain containing protein, expressed	0.000858433
10518	55	110	4.86875	2.63596e-06	Shoot_weight	no	synonymous	intron	LOC_Os06g35630.1	7537814	qCDP6.1	2	No	No	reticuline oxidase-like protein precursor, putative, expressed	0.000861251
10519	55	110	4.86875	2.63596e-06	Shoot_weight	no	synonymous	intron	LOC_Os06g35630.1	7537814	qCDP6.1	2	No	No	reticuline oxidase-like protein precursor, putative, expressed	0.000861251
10520	55	110	4.86875	2.63596e-06	Shoot_weight	no	synonymous	intron	LOC_Os06g35630.1	7537814	qCDP6.1	2	No	No	reticuline oxidase-like protein precursor, putative, expressed	0.000861251
10104	116	51	-4.86623	2.64038e-06	Shoot_weight	no	synonymous	intron	LOC_Os06g35490.1	7534670	qCDP6.1	4	No	No	peroxidase precursor, putative, expressed	0.000861251
10073	116	51	-4.86623	2.64038e-06	Shoot_weight	no	missense	exon	LOC_Os06g35480.1	7534186	qCDP6.1	2	No	No	peroxidase precursor, putative, expressed	0.000861251
10343	116	51	-4.86623	2.64038e-06	Shoot_weight	no	synonymous	intron	LOC_Os06g35540.1	7535770	qCDP6.1	5	No	No	aminotransferase, classes I and II, domain containing protein, expressed	0.000861251
10373	116	51	-4.86623	2.64038e-06	Shoot_weight	no	synonymous	intron	LOC_Os06g35540.1	7535800	qCDP6.1	5	No	No	aminotransferase, classes I and II, domain containing protein, expressed	0.000861251
10074	116	50	-4.86665	2.64795e-06	Shoot_weight	no	synonymous	exon	LOC_Os06g35480.1	7534187	qCDP6.1	2	No	No	peroxidase precursor, putative, expressed	0.000862844
10266	58	108	4.86535	2.6631e-06	Shoot_weight	no	synonymous	intron	LOC_Os06g35530.1	7535615	qCDP6.1	2	Yes	No	CGMC_GSK.8 - CGMC includes CDA, MAPK, GSK3, and CLKC kinases, expressed	0.00086426
4841	25	135	-4.87201	2.66331e-06	Filtered_Length_WO_husk	no	missense	exon	LOC_Os03g03480.1	2846328	qCDP3.1	2	No	No	DUF623 domain containing protein, expressed	0.00086426
11484	86	82	-4.86165	2.68185e-06	Width_WO_husk	no	synonymous	intron	LOC_Os07g36570.1	8902233	qCDP7.1	2	No	No	KI domain interacting kinase 1, putative, expressed	0.00086426
10486	117	51	-4.86144	2.68444e-06	Shoot_weight	no	synonymous	intron	LOC_Os06g35590.1	7537030	qCDP6.1	2	No	No	reticuline oxidase-like protein precursor, putative, expressed	0.00086426
10483	117	51	-4.86144	2.68444e-06	Shoot_weight	no	synonymous	intron	LOC_Os06g35590.1	7537027	qCDP6.1	2	No	No	reticuline oxidase-like protein precursor, putative, expressed	0.00086426
10039	117	51	-4.86144	2.68444e-06	Shoot_weight	no	synonymous	intron	LOC_Os06g35470.1	7534098	qCDP6.1	1	No	No	L1P family of ribosomal proteins domain containing protein, expressed	0.00086426
10113	117	51	-4.86144	2.68444e-06	Shoot_weight	no	synonymous	intron	LOC_Os06g35490.1	7534679	qCDP6.1	4	No	No	peroxidase precursor, putative, expressed	0.00086426
10054	117	51	-4.86144	2.68444e-06	Shoot_weight	no	synonymous	intron	LOC_Os06g35470.1	7534113	qCDP6.1	1	No	No	L1P family of ribosomal proteins domain containing protein, expressed	0.00086426
3678	161	11	-4.8563	2.69716e-06	Width_WO_husk	no	synonymous	intron	LOC_Os03g03370.1	2844300	qCDP3.1	2	No	No	fatty acid hydroxylase, putative, expressed	0.000867003
3719	161	11	-4.8563	2.69716e-06	Width_WO_husk	no	synonymous	intron	LOC_Os03g03370.2	2844300	qCDP3.1	2	No	No	fatty acid hydroxylase, putative, expressed	0.000867003
16303	132	35	4.86095	2.70275e-06	Shoot_weight	no	missense	exon	LOC_Os09g15400.1	10900330	qCDP9.1	1	No	No	inositol monophosphatase family protein, putative, expressed	0.000867959
10249	118	53	-4.85671	2.70419e-06	Shoot_weight	no	synonymous	intron	LOC_Os06g35524.1	7535482	qCDP6.1	1	No	No	expressed protein	0.000867959
27497	126	33	4.86884	2.71443e-06	Filtered_Stress_Shoot_length	no	synonymous	intron	LOC_Os12g41690.1	15179344	qCDP12.3	1	No	No	membrane associated DUF588 domain containing protein, putative, expressed	0.000870315
16488	134	36	4.8562	2.72246e-06	Shoot_weight	no	synonymous	intron	LOC_Os09g15420.1	10900840	qCDP9.1	2	No	No	NAD dependent epimerase/dehydratase family protein, putative, expressed	0.000870315
16428	134	36	4.8562	2.72246e-06	Shoot_weight	no	synonymous	intron	LOC_Os09g15420.1	10900780	qCDP9.1	2	No	No	NAD dependent epimerase/dehydratase family protein, putative, expressed	0.000870315
16486	134	36	4.8562	2.72246e-06	Shoot_weight	no	synonymous	intron	LOC_Os09g15420.1	10900838	qCDP9.1	2	No	No	NAD dependent epimerase/dehydratase family protein, putative, expressed	0.000870315
16485	134	36	4.8562	2.72246e-06	Shoot_weight	no	synonymous	intron	LOC_Os09g15420.1	10900837	qCDP9.1	2	No	No	NAD dependent epimerase/dehydratase family protein, putative, expressed	0.000870315
16487	134	36	4.8562	2.72246e-06	Shoot_weight	no	synonymous	intron	LOC_Os09g15420.1	10900839	qCDP9.1	2	No	No	NAD dependent epimerase/dehydratase family protein, putative, expressed	0.000870315
16379	133	34	4.85841	2.73316e-06	Shoot_weight	no	synonymous	intron	LOC_Os09g15420.1	10900729	qCDP9.1	2	No	No	NAD dependent epimerase/dehydratase family protein, putative, expressed	0.000870315
16380	133	34	4.85841	2.73316e-06	Shoot_weight	no	synonymous	intron	LOC_Os09g15420.1	10900730	qCDP9.1	2	No	No	NAD dependent epimerase/dehydratase family protein, putative, expressed	0.000870315
10372	58	108	4.85891	2.73992e-06	Shoot_weight	no	synonymous	intron	LOC_Os06g35540.1	7535799	qCDP6.1	5	No	No	aminotransferase, classes I and II, domain containing protein, expressed	0.000870315
9970	58	108	4.85891	2.73992e-06	Shoot_weight	no	synonymous	intron	LOC_Os06g35470.1	7534027	qCDP6.1	1	No	No	L1P family of ribosomal proteins domain containing protein, expressed	0.000870315
10290	116	51	-4.85764	2.74244e-06	Shoot_weight	no	synonymous	intron	LOC_Os06g35530.1	7535639	qCDP6.1	2	Yes	No	CGMC_GSK.8 - CGMC includes CDA, MAPK, GSK3, and CLKC kinases, expressed	0.000870315
20368	85	71	-4.86921	2.7529e-06	Filtered_Length_WO_husk	no	synonymous	intron	LOC_Os10g34680.1	12338427	qCDP10.1	1	Yes	No	vacuolar protein sorting-associated protein 52, putative, expressed	0.000870315
22543	74	92	4.85745	2.7576e-06	Root_length	no	synonymous	intron	LOC_Os10g35110.3	12347165	qCDP10.1	1	Yes	No	alpha-galactosidase precursor, putative, expressed	0.000870315
22355	74	92	4.85745	2.7576e-06	Root_length	no	synonymous	intron	LOC_Os10g35110.1	12347165	qCDP10.1	1	Yes	No	alpha-galactosidase precursor, putative, expressed	0.000870315
25033	112	48	4.86303	2.77055e-06	Filtered_Shoot_length	no	synonymous	intron	LOC_Os12g28100.1	14764133	qCDP12.2	3	Yes	No	NBS-LRR disease resistance protein, putative, expressed	0.000871729
15570	28	131	-4.8641	2.77158e-06	Filtered_Length_WO_husk	no	synonymous	intron	LOC_Os08g43380.1	10404306	qCDP8.1	3	No	No	TBC domain containing protein, expressed	0.000871729
26413	147	22	4.85115	2.79653e-06	Stress_Root_weight	no	synonymous	intron	LOC_Os12g41600.2	15176316	qCDP12.3	1	No	No	OsSAUR57 - Auxin-responsive SAUR gene family member, expressed	0.000877158
16588	133	36	4.85107	2.79747e-06	Shoot_weight	no	synonymous	intron	LOC_Os09g15430.1	10901060	qCDP9.1	1	No	No	zinc finger family protein, putative, expressed	0.000877158
10075	58	108	4.85209	2.8236e-06	Shoot_weight	no	missense	exon	LOC_Os06g35480.1	7534188	qCDP6.1	2	No	No	peroxidase precursor, putative, expressed	0.000877158
11479	86	83	-4.84685	2.85006e-06	Width_WO_husk	no	synonymous	intron	LOC_Os07g36570.1	8902228	qCDP7.1	2	No	No	KI domain interacting kinase 1, putative, expressed	0.000877158
16444	133	35	4.8474	2.85611e-06	Shoot_weight	no	synonymous	intron	LOC_Os09g15420.1	10900796	qCDP9.1	2	No	No	NAD dependent epimerase/dehydratase family protein, putative, expressed	0.000877158
23820	105	52	4.8582	2.8738e-06	Filtered_Stress_Shoot_length	no	synonymous	exon	LOC_Os12g06060.1	14043267	qCDP12.1	3	No	No	amino acid permease family protein, putative, expressed	0.000877158
25016	116	47	4.85132	2.87392e-06	Filtered_Shoot_length	no	synonymous	intron	LOC_Os12g28100.1	14764115	qCDP12.2	3	Yes	No	NBS-LRR disease resistance protein, putative, expressed	0.000877158
25029	116	47	4.85132	2.87392e-06	Filtered_Shoot_length	no	synonymous	intron	LOC_Os12g28100.1	14764129	qCDP12.2	3	Yes	No	NBS-LRR disease resistance protein, putative, expressed	0.000877158
25011	116	47	4.85132	2.87392e-06	Filtered_Shoot_length	no	synonymous	intron	LOC_Os12g28100.1	14764110	qCDP12.2	3	Yes	No	NBS-LRR disease resistance protein, putative, expressed	0.000877158
25073	116	47	4.85132	2.87392e-06	Filtered_Shoot_length	no	missense	exon	LOC_Os12g28100.1	14764177	qCDP12.2	3	Yes	No	NBS-LRR disease resistance protein, putative, expressed	0.000877158
25306	116	47	4.85132	2.87392e-06	Filtered_Shoot_length	no	synonymous	intron	LOC_Os12g28100.1	14764567	qCDP12.2	3	Yes	No	NBS-LRR disease resistance protein, putative, expressed	0.000877158
10594	120	39	-4.85391	2.89827e-06	Filtered_Stress_Shoot_length	no	synonymous	exon	LOC_Os06g35670.1	7539315	qCDP6.1	5	No	No	expressed protein	0.000877158
10631	120	39	-4.85391	2.89827e-06	Filtered_Stress_Shoot_length	no	synonymous	intron	LOC_Os06g35670.2	7539315	qCDP6.1	5	No	No	expressed protein	0.000877158
26409	138	32	4.84092	2.91266e-06	Stress_Root_weight	no	synonymous	intron	LOC_Os12g41600.2	15176312	qCDP12.3	1	No	No	OsSAUR57 - Auxin-responsive SAUR gene family member, expressed	0.000877158
26424	138	32	4.84092	2.91266e-06	Stress_Root_weight	no	missense	exon	LOC_Os12g41600.2	15176328	qCDP12.3	1	No	No	OsSAUR57 - Auxin-responsive SAUR gene family member, expressed	0.000877158
26542	138	32	4.84092	2.91266e-06	Stress_Root_weight	no	missense	exon	LOC_Os12g41620.1	15176951	qCDP12.3	1	No	No	WD domain, G-beta repeat domain containing protein, expressed	0.000877158
26410	138	32	4.84092	2.91266e-06	Stress_Root_weight	no	synonymous	intron	LOC_Os12g41600.2	15176313	qCDP12.3	1	No	No	OsSAUR57 - Auxin-responsive SAUR gene family member, expressed	0.000877158
26408	138	32	4.84092	2.91266e-06	Stress_Root_weight	no	synonymous	intron	LOC_Os12g41600.2	15176311	qCDP12.3	1	No	No	OsSAUR57 - Auxin-responsive SAUR gene family member, expressed	0.000877158
3749	148	11	4.85055	2.9413e-06	Filtered_Length_WO_husk	no	synonymous	intron	LOC_Os03g03390.1	2844615	qCDP3.1	2	No	No	G-patch domain containing protein, expressed	0.000877158
9962	117	50	-4.84024	2.96118e-06	Shoot_weight	no	synonymous	intron	LOC_Os06g35470.1	7534019	qCDP6.1	1	No	No	L1P family of ribosomal proteins domain containing protein, expressed	0.000877158
11517	86	84	-4.83679	2.96626e-06	Width_WO_husk	no	missense	exon	LOC_Os07g36570.1	8902264	qCDP7.1	2	No	No	KI domain interacting kinase 1, putative, expressed	0.000877158
25283	117	52	-4.837	2.97671e-06	Lost_Root_length	no	synonymous	intron	LOC_Os12g28100.1	14764544	qCDP12.2	3	Yes	No	NBS-LRR disease resistance protein, putative, expressed	0.000877158
17846	105	57	-4.84386	2.9842e-06	Lost_Root_length	no	synonymous	intron	LOC_Os09g19170.1	11026548	qCDP9.2	1	No	No	expressed protein	0.000877158
15492	68	100	-4.83704	2.98967e-06	Width_WO_husk	no	synonymous	intron	LOC_Os08g43360.2	10404079	qCDP8.1	5	No	No	RNA recognition motif containing protein, putative, expressed	0.000877158
15433	68	100	-4.83704	2.98967e-06	Width_WO_husk	no	synonymous	intron	LOC_Os08g43360.1	10404079	qCDP8.1	5	No	No	RNA recognition motif containing protein, putative, expressed	0.000877158
15635	130	35	4.84003	2.99166e-06	Shoot_weight	no	synonymous	intron	LOC_Os09g15320.2	10897439	qCDP9.1	1	No	No	ubiquitin-conjugating enzyme, putative, expressed	0.000877158
16236	133	35	4.83673	2.9937e-06	Shoot_weight	no	synonymous	intron	LOC_Os09g15389.2	10899779	qCDP9.1	1	No	No	expressed protein	0.000877158
16112	133	35	4.83673	2.9937e-06	Shoot_weight	no	synonymous	intron	LOC_Os09g15389.1	10899779	qCDP9.1	1	No	No	expressed protein	0.000877158
27904	126	32	4.84675	3.00588e-06	Filtered_Stress_Shoot_length	no	synonymous	intron	LOC_Os12g41710.2	15179789	qCDP12.3	2	No	No	Protein kinase domain containing protein, expressed	0.000879382
27766	126	32	4.84675	3.00588e-06	Filtered_Stress_Shoot_length	no	synonymous	intron	LOC_Os12g41710.1	15179789	qCDP12.3	2	No	No	Protein kinase domain containing protein, expressed	0.000879382
14561	88	75	4.84004	3.01995e-06	Filtered_Shoot_length	no	synonymous	intron	LOC_Os08g43334.1	10403448	qCDP8.1	9	No	No	HSF-type DNA-binding domain containing protein, expressed	0.000880655
15034	88	75	4.84004	3.01995e-06	Filtered_Shoot_length	no	synonymous	intron	LOC_Os08g43334.2	10403448	qCDP8.1	9	No	No	HSF-type DNA-binding domain containing protein, expressed	0.000880655
16854	132	37	4.83367	3.02072e-06	Shoot_weight	no	synonymous	exon	LOC_Os09g15540.1	10904379	qCDP9.1	1	No	No	OsFBX312 - F-box domain containing protein, expressed	0.000880655
16809	132	37	4.83367	3.02072e-06	Shoot_weight	no	missense	exon	LOC_Os09g15540.1	10904334	qCDP9.1	1	No	No	OsFBX312 - F-box domain containing protein, expressed	0.000880655
16804	132	37	4.83367	3.02072e-06	Shoot_weight	no	synonymous	exon	LOC_Os09g15540.1	10904329	qCDP9.1	1	No	No	OsFBX312 - F-box domain containing protein, expressed	0.000880655
16853	132	37	4.83367	3.02072e-06	Shoot_weight	no	synonymous	exon	LOC_Os09g15540.1	10904378	qCDP9.1	1	No	No	OsFBX312 - F-box domain containing protein, expressed	0.000880655
10236	141	30	4.83091	3.03091e-06	Height_WO_husk	no	synonymous	intron	LOC_Os06g35524.1	7535468	qCDP6.1	1	No	No	expressed protein	0.000882479
15034	86	74	4.84254	3.0311e-06	Filtered_Stress_Shoot_length	no	synonymous	intron	LOC_Os08g43334.2	10403448	qCDP8.1	9	No	No	HSF-type DNA-binding domain containing protein, expressed	0.000882479
14561	86	74	4.84254	3.0311e-06	Filtered_Stress_Shoot_length	no	synonymous	intron	LOC_Os08g43334.1	10403448	qCDP8.1	9	No	No	HSF-type DNA-binding domain containing protein, expressed	0.000882479
5198	36	137	4.82863	3.03528e-06	Width_WO_husk	no	synonymous	intron	LOC_Os03g03540.1	2846957	qCDP3.1	1	No	No	no apical meristem protein, putative, expressed	0.000883295
16774	123	37	4.84144	3.04582e-06	Shoot_weight	no	missense	exon	LOC_Os09g15530.1	10904263	qCDP9.1	5	No	No	expressed protein	0.000884758
14441	136	33	-4.83104	3.05599e-06	Shoot_weight	no	synonymous	intron	LOC_Os08g43334.1	10403315	qCDP8.1	9	No	No	HSF-type DNA-binding domain containing protein, expressed	0.000886912
14914	136	33	-4.83104	3.05599e-06	Shoot_weight	no	synonymous	intron	LOC_Os08g43334.2	10403315	qCDP8.1	9	No	No	HSF-type DNA-binding domain containing protein, expressed	0.000886912
14595	130	31	-4.83925	3.06006e-06	Filtered_Shoot_length	no	synonymous	intron	LOC_Os08g43334.1	10403480	qCDP8.1	9	No	No	HSF-type DNA-binding domain containing protein, expressed	0.000887291
15068	130	31	-4.83925	3.06006e-06	Filtered_Shoot_length	no	synonymous	intron	LOC_Os08g43334.2	10403480	qCDP8.1	9	No	No	HSF-type DNA-binding domain containing protein, expressed	0.000887291
22444	75	93	4.8313	3.06615e-06	Root_length	no	synonymous	intron	LOC_Os10g35110.3	12347064	qCDP10.1	1	Yes	No	alpha-galactosidase precursor, putative, expressed	0.000888255
22256	75	93	4.8313	3.06615e-06	Root_length	no	synonymous	intron	LOC_Os10g35110.1	12347064	qCDP10.1	1	Yes	No	alpha-galactosidase precursor, putative, expressed	0.000888255
9930	119	48	-4.83206	3.06982e-06	Shoot_weight	no	synonymous	intron	LOC_Os06g35410.1	7533111	qCDP6.1	1	Yes	No	growth regulator related protein, putative, expressed	0.000888917
15533	69	99	-4.83089	3.07176e-06	Root_length	no	synonymous	intron	LOC_Os08g43370.1	10404175	qCDP8.1	9	Yes	No	6-phosphogluconolactonase, putative, expressed	0.000889078
20414	85	71	-4.84278	3.09028e-06	Filtered_Length_WO_husk	no	synonymous	intron	LOC_Os10g34680.1	12338479	qCDP10.1	1	Yes	No	vacuolar protein sorting-associated protein 52, putative, expressed	0.000893231
15408	127	32	-4.8371	3.11973e-06	Filtered_Length_WO_husk	no	synonymous	intron	LOC_Os08g43360.1	10404054	qCDP8.1	5	No	No	RNA recognition motif containing protein, putative, expressed	0.000900527
15467	127	32	-4.8371	3.11973e-06	Filtered_Length_WO_husk	no	synonymous	intron	LOC_Os08g43360.2	10404054	qCDP8.1	5	No	No	RNA recognition motif containing protein, putative, expressed	0.000900527
21837	82	63	-4.85316	3.14155e-06	Filtered_Stress_Chlorophyll_B	no	synonymous	intron	LOC_Os10g35040.1	12345619	qCDP10.1	1	No	No	receptor kinase like protein, putative, expressed	0.000903868
11987	142	19	-4.83314	3.14309e-06	Filtered_Shoot_length	no	synonymous	intron	LOC_Os07g36630.1	8904181	qCDP7.1	5	No	No	CSLF8 - cellulose synthase-like family F; beta1,3;1,4 glucan synthase, expressed	0.000903868
10292	116	51	-4.82623	3.1496e-06	Shoot_weight	no	synonymous	intron	LOC_Os06g35530.1	7535641	qCDP6.1	2	Yes	No	CGMC_GSK.8 - CGMC includes CDA, MAPK, GSK3, and CLKC kinases, expressed	0.000903868
10331	116	51	-4.82623	3.1496e-06	Shoot_weight	no	synonymous	intron	LOC_Os06g35530.1	7535687	qCDP6.1	2	Yes	No	CGMC_GSK.8 - CGMC includes CDA, MAPK, GSK3, and CLKC kinases, expressed	0.000903868
10306	116	51	-4.82623	3.1496e-06	Shoot_weight	no	synonymous	intron	LOC_Os06g35530.1	7535655	qCDP6.1	2	Yes	No	CGMC_GSK.8 - CGMC includes CDA, MAPK, GSK3, and CLKC kinases, expressed	0.000903868
10296	116	51	-4.82623	3.1496e-06	Shoot_weight	no	synonymous	intron	LOC_Os06g35530.1	7535645	qCDP6.1	2	Yes	No	CGMC_GSK.8 - CGMC includes CDA, MAPK, GSK3, and CLKC kinases, expressed	0.000903868
10153	51	116	4.82623	3.1496e-06	Shoot_weight	no	synonymous	exon	LOC_Os06g35520.1	7535186	qCDP6.1	1	Yes	No	peroxidase precursor, putative, expressed	0.000903868
10062	116	51	-4.82623	3.1496e-06	Shoot_weight	no	synonymous	intron	LOC_Os06g35470.1	7534121	qCDP6.1	1	No	No	L1P family of ribosomal proteins domain containing protein, expressed	0.000903868
10058	116	51	-4.82623	3.1496e-06	Shoot_weight	no	synonymous	intron	LOC_Os06g35470.1	7534117	qCDP6.1	1	No	No	L1P family of ribosomal proteins domain containing protein, expressed	0.000903868
10313	116	51	-4.82623	3.1496e-06	Shoot_weight	no	synonymous	intron	LOC_Os06g35530.1	7535668	qCDP6.1	2	Yes	No	CGMC_GSK.8 - CGMC includes CDA, MAPK, GSK3, and CLKC kinases, expressed	0.000903868
10287	116	51	-4.82623	3.1496e-06	Shoot_weight	no	missense	exon	LOC_Os06g35530.1	7535636	qCDP6.1	2	Yes	No	CGMC_GSK.8 - CGMC includes CDA, MAPK, GSK3, and CLKC kinases, expressed	0.000903868
10550	116	51	-4.82623	3.1496e-06	Shoot_weight	no	missense	exon	LOC_Os06g35630.1	7537843	qCDP6.1	2	No	No	reticuline oxidase-like protein precursor, putative, expressed	0.000903868
10121	116	51	-4.82623	3.1496e-06	Shoot_weight	no	synonymous	intron	LOC_Os06g35490.1	7534688	qCDP6.1	4	No	No	peroxidase precursor, putative, expressed	0.000903868
23713	105	44	4.84622	3.16272e-06	Filtered_Stress_Chlorophyll_B	no	synonymous	intron	LOC_Os12g06020.1	14041937	qCDP12.1	2	No	No	mRNA-decapping enzyme, putative, expressed	0.000905609
9934	120	48	-4.8241	3.16481e-06	Shoot_weight	no	synonymous	intron	LOC_Os06g35410.1	7533115	qCDP6.1	1	Yes	No	growth regulator related protein, putative, expressed	0.000905804
27109	85	81	-4.8257	3.17135e-06	Lost_Root_length	no	missense	exon	LOC_Os12g41670.1	15178763	qCDP12.3	5	No	No	expressed protein	0.000907271
10336	120	48	-4.82321	3.1772e-06	Stress_Shoot_weight	no	synonymous	intron	LOC_Os06g35540.1	7535763	qCDP6.1	5	No	No	aminotransferase, classes I and II, domain containing protein, expressed	0.000908318
20405	85	71	-4.83638	3.17783e-06	Filtered_Length_WO_husk	no	synonymous	intron	LOC_Os10g34680.1	12338468	qCDP10.1	1	Yes	No	vacuolar protein sorting-associated protein 52, putative, expressed	0.000908318
17595	104	55	-4.83063	3.20927e-06	Lost_Root_length	no	synonymous	exon	LOC_Os09g19160.1	11026233	qCDP9.2	2	No	No	serine/threonine-protein kinase, putative, expressed	0.000913239
14234	28	132	-4.82916	3.21397e-06	Filtered_Length_WO_husk	no	synonymous	exon	LOC_Os08g43240.1	10401782	qCDP8.1	8	No	No	LTPL97 - Protease inhibitor/seed storage/LTP family protein precursor, expressed	0.00091417
27743	144	26	4.8175	3.22937e-06	Stress_Shoot_weight	no	synonymous	intron	LOC_Os12g41710.1	15179758	qCDP12.3	2	No	No	Protein kinase domain containing protein, expressed	0.000916562
27881	144	26	4.8175	3.22937e-06	Stress_Shoot_weight	no	synonymous	intron	LOC_Os12g41710.2	15179758	qCDP12.3	2	No	No	Protein kinase domain containing protein, expressed	0.000916562
10562	84	71	4.83347	3.23533e-06	Filtered_Stress_Shoot_length	no	missense	exon	LOC_Os06g35660.1	7538993	qCDP6.1	1	No	No	reticuline oxidase-like protein precursor, putative, expressed	0.000916997
11524	99	71	-4.816	3.25077e-06	Width_WO_husk	no	synonymous	intron	LOC_Os07g36570.1	8902271	qCDP7.1	2	No	No	KI domain interacting kinase 1, putative, expressed	0.00091894
17028	113	45	4.82868	3.25308e-06	Filtered_Stress_Shoot_length	no	synonymous	intron	LOC_Os09g18470.1	11015960	qCDP9.2	1	No	No	oxidoreductase, 2OG-Fe oxygenase family protein, putative, expressed	0.00091919
14887	149	22	4.81419	3.26264e-06	Width_WO_husk	no	synonymous	intron	LOC_Os08g43334.2	10403286	qCDP8.1	9	No	No	HSF-type DNA-binding domain containing protein, expressed	0.0009193
14414	149	22	4.81419	3.26264e-06	Width_WO_husk	no	synonymous	intron	LOC_Os08g43334.1	10403286	qCDP8.1	9	No	No	HSF-type DNA-binding domain containing protein, expressed	0.0009193
26413	147	22	4.81574	3.26873e-06	Stress_Root_length	no	synonymous	intron	LOC_Os12g41600.2	15176316	qCDP12.3	1	No	No	OsSAUR57 - Auxin-responsive SAUR gene family member, expressed	0.0009193
15588	109	59	-4.81588	3.28136e-06	Root_length	no	synonymous	intron	LOC_Os08g43380.1	10404324	qCDP8.1	3	No	No	TBC domain containing protein, expressed	0.0009193
10765	124	36	-4.82412	3.28561e-06	Filtered_Shoot_length	no	synonymous	intron	LOC_Os06g35730.1	7539955	qCDP6.1	1	No	No	ribosomal protein L5, putative, expressed	0.0009193
3671	150	11	4.82195	3.30082e-06	Filtered_Length_WO_husk	no	synonymous	intron	LOC_Os03g03370.1	2844293	qCDP3.1	2	No	No	fatty acid hydroxylase, putative, expressed	0.0009193
3715	150	11	4.82195	3.30082e-06	Filtered_Length_WO_husk	no	synonymous	intron	LOC_Os03g03370.2	2844296	qCDP3.1	2	No	No	fatty acid hydroxylase, putative, expressed	0.0009193
4375	150	11	4.82195	3.30082e-06	Filtered_Length_WO_husk	no	synonymous	intron	LOC_Os03g03450.2	2845643	qCDP3.1	1	No	No	anthranilate phosphoribosyltransferase, chloroplast precursor, putative, expressed	0.0009193
3766	150	11	4.82195	3.30082e-06	Filtered_Length_WO_husk	no	synonymous	intron	LOC_Os03g03390.1	2844633	qCDP3.1	2	No	No	G-patch domain containing protein, expressed	0.0009193
3776	150	11	4.82195	3.30082e-06	Filtered_Length_WO_husk	no	synonymous	intron	LOC_Os03g03390.1	2844643	qCDP3.1	2	No	No	G-patch domain containing protein, expressed	0.0009193
3656	150	11	4.82195	3.30082e-06	Filtered_Length_WO_husk	no	synonymous	intron	LOC_Os03g03360.1	2844264	qCDP3.1	2	No	Yes	ribosomal protein L5, putative, expressed	0.0009193
3746	150	11	4.82195	3.30082e-06	Filtered_Length_WO_husk	no	synonymous	intron	LOC_Os03g03390.1	2844612	qCDP3.1	2	No	No	G-patch domain containing protein, expressed	0.0009193
3756	150	11	4.82195	3.30082e-06	Filtered_Length_WO_husk	no	synonymous	intron	LOC_Os03g03390.1	2844623	qCDP3.1	2	No	No	G-patch domain containing protein, expressed	0.0009193
3712	150	11	4.82195	3.30082e-06	Filtered_Length_WO_husk	no	synonymous	intron	LOC_Os03g03370.2	2844293	qCDP3.1	2	No	No	fatty acid hydroxylase, putative, expressed	0.0009193
3753	150	11	4.82195	3.30082e-06	Filtered_Length_WO_husk	no	synonymous	intron	LOC_Os03g03390.1	2844620	qCDP3.1	2	No	No	G-patch domain containing protein, expressed	0.0009193
3674	150	11	4.82195	3.30082e-06	Filtered_Length_WO_husk	no	synonymous	intron	LOC_Os03g03370.1	2844296	qCDP3.1	2	No	No	fatty acid hydroxylase, putative, expressed	0.0009193
3606	150	11	4.82195	3.30082e-06	Filtered_Length_WO_husk	no	synonymous	intron	LOC_Os03g03350.1	2844208	qCDP3.1	1	No	No	polygalacturonase, putative, expressed	0.0009193
4218	150	11	4.82195	3.30082e-06	Filtered_Length_WO_husk	no	synonymous	intron	LOC_Os03g03450.1	2845643	qCDP3.1	1	No	No	anthranilate phosphoribosyltransferase, chloroplast precursor, putative, expressed	0.0009193
16565	134	35	4.81321	3.30541e-06	Shoot_weight	no	synonymous	intron	LOC_Os09g15430.1	10901037	qCDP9.1	1	No	No	zinc finger family protein, putative, expressed	0.0009193
16427	134	35	4.81321	3.30541e-06	Shoot_weight	no	synonymous	intron	LOC_Os09g15420.1	10900779	qCDP9.1	2	No	No	NAD dependent epimerase/dehydratase family protein, putative, expressed	0.0009193
27256	129	34	4.81922	3.30867e-06	Filtered_Shoot_length	no	synonymous	intron	LOC_Os12g41680.1	15179074	qCDP12.3	1	No	No	No apical meristem protein, putative, expressed	0.0009193
15589	28	133	-4.82076	3.31803e-06	Filtered_Length_WO_husk	no	missense	exon	LOC_Os08g43380.1	10404325	qCDP8.1	3	No	No	TBC domain containing protein, expressed	0.0009193
15580	28	133	-4.82076	3.31803e-06	Filtered_Length_WO_husk	no	synonymous	intron	LOC_Os08g43380.1	10404316	qCDP8.1	3	No	No	TBC domain containing protein, expressed	0.0009193
16376	133	36	4.81199	3.32311e-06	Shoot_weight	no	synonymous	intron	LOC_Os09g15420.1	10900726	qCDP9.1	2	No	No	NAD dependent epimerase/dehydratase family protein, putative, expressed	0.0009193
16621	133	36	4.81199	3.32311e-06	Shoot_weight	no	synonymous	exon	LOC_Os09g15430.1	10901094	qCDP9.1	1	No	No	zinc finger family protein, putative, expressed	0.0009193
16620	133	36	4.81199	3.32311e-06	Shoot_weight	no	synonymous	exon	LOC_Os09g15430.1	10901093	qCDP9.1	1	No	No	zinc finger family protein, putative, expressed	0.0009193
16560	133	36	4.81199	3.32311e-06	Shoot_weight	no	synonymous	intron	LOC_Os09g15430.1	10901032	qCDP9.1	1	No	No	zinc finger family protein, putative, expressed	0.0009193
16371	133	36	4.81199	3.32311e-06	Shoot_weight	no	synonymous	intron	LOC_Os09g15420.1	10900721	qCDP9.1	2	No	No	NAD dependent epimerase/dehydratase family protein, putative, expressed	0.0009193
16375	133	36	4.81199	3.32311e-06	Shoot_weight	no	synonymous	intron	LOC_Os09g15420.1	10900725	qCDP9.1	2	No	No	NAD dependent epimerase/dehydratase family protein, putative, expressed	0.0009193
16558	133	36	4.81199	3.32311e-06	Shoot_weight	no	synonymous	intron	LOC_Os09g15430.1	10901030	qCDP9.1	1	No	No	zinc finger family protein, putative, expressed	0.0009193
16372	133	36	4.81199	3.32311e-06	Shoot_weight	no	synonymous	intron	LOC_Os09g15420.1	10900722	qCDP9.1	2	No	No	NAD dependent epimerase/dehydratase family protein, putative, expressed	0.0009193
16374	133	36	4.81199	3.32311e-06	Shoot_weight	no	synonymous	intron	LOC_Os09g15420.1	10900724	qCDP9.1	2	No	No	NAD dependent epimerase/dehydratase family protein, putative, expressed	0.0009193
16373	133	36	4.81199	3.32311e-06	Shoot_weight	no	synonymous	intron	LOC_Os09g15420.1	10900723	qCDP9.1	2	No	No	NAD dependent epimerase/dehydratase family protein, putative, expressed	0.0009193
16559	133	36	4.81199	3.32311e-06	Shoot_weight	no	synonymous	intron	LOC_Os09g15430.1	10901031	qCDP9.1	1	No	No	zinc finger family protein, putative, expressed	0.0009193
16561	133	36	4.81199	3.32311e-06	Shoot_weight	no	synonymous	intron	LOC_Os09g15430.1	10901033	qCDP9.1	1	No	No	zinc finger family protein, putative, expressed	0.0009193
16334	134	33	4.81397	3.32385e-06	Shoot_weight	no	synonymous	intron	LOC_Os09g15420.1	10900683	qCDP9.1	2	No	No	NAD dependent epimerase/dehydratase family protein, putative, expressed	0.0009193
10325	117	49	-4.81476	3.3273e-06	Stress_Shoot_weight	no	synonymous	intron	LOC_Os06g35530.1	7535681	qCDP6.1	2	Yes	No	CGMC_GSK.8 - CGMC includes CDA, MAPK, GSK3, and CLKC kinases, expressed	0.0009193
17962	118	37	4.82563	3.34765e-06	Filtered_Stress_Shoot_length	no	synonymous	intron	LOC_Os09g19274.1	11031143	qCDP9.2	2	No	No	expressed protein	0.00092396
15555	90	70	-4.81945	3.35332e-06	Filtered_Stress_Shoot_length	no	synonymous	exon	LOC_Os08g43380.1	10404291	qCDP8.1	3	No	No	TBC domain containing protein, expressed	0.000925128
25214	116	46	4.81622	3.36832e-06	Filtered_Shoot_length	no	synonymous	intron	LOC_Os12g28100.1	14764449	qCDP12.2	3	Yes	No	NBS-LRR disease resistance protein, putative, expressed	0.000928295
16904	132	36	4.80945	3.37525e-06	Shoot_weight	no	missense	exon	LOC_Os09g15570.1	10905174	qCDP9.1	2	No	No	OsFBX315 - F-box domain containing protein, expressed	0.000928295
16895	132	36	4.80945	3.37525e-06	Shoot_weight	no	missense	exon	LOC_Os09g15570.1	10905165	qCDP9.1	2	No	No	OsFBX315 - F-box domain containing protein, expressed	0.000928295
16667	133	34	4.81032	3.37741e-06	Shoot_weight	no	synonymous	intron	LOC_Os09g15430.1	10901140	qCDP9.1	1	No	No	zinc finger family protein, putative, expressed	0.000928295
15057	130	30	-4.81769	3.37926e-06	Filtered_Shoot_length	no	synonymous	intron	LOC_Os08g43334.2	10403470	qCDP8.1	9	No	No	HSF-type DNA-binding domain containing protein, expressed	0.000928295
14584	130	30	-4.81769	3.37926e-06	Filtered_Shoot_length	no	synonymous	intron	LOC_Os08g43334.1	10403470	qCDP8.1	9	No	No	HSF-type DNA-binding domain containing protein, expressed	0.000928295
13683	154	12	4.81098	3.38292e-06	Width_WO_husk	no	synonymous	intron	LOC_Os08g43170.1	10400105	qCDP8.1	1	No	No	hydroxymethylglutaryl-CoA synthase, putative, expressed	0.000928904
23915	101	57	4.8191	3.3919e-06	Filtered_Stress_Shoot_length	no	synonymous	exon	LOC_Os12g06060.1	14043368	qCDP12.1	3	No	No	amino acid permease family protein, putative, expressed	0.000929262
10066	117	52	-4.80677	3.40014e-06	Shoot_weight	no	synonymous	intron	LOC_Os06g35480.1	7534179	qCDP6.1	2	No	No	peroxidase precursor, putative, expressed	0.000929262
10276	117	52	-4.80677	3.40014e-06	Shoot_weight	no	synonymous	intron	LOC_Os06g35530.1	7535625	qCDP6.1	2	Yes	No	CGMC_GSK.8 - CGMC includes CDA, MAPK, GSK3, and CLKC kinases, expressed	0.000929262
10441	117	52	-4.80677	3.40014e-06	Shoot_weight	no	synonymous	intron	LOC_Os06g35574.1	7536660	qCDP6.1	1	Yes	No	mki67 protein, putative, expressed	0.000929262
10479	117	52	-4.80677	3.40014e-06	Shoot_weight	no	synonymous	intron	LOC_Os06g35590.1	7537023	qCDP6.1	2	No	No	reticuline oxidase-like protein precursor, putative, expressed	0.000929262
10309	117	52	-4.80677	3.40014e-06	Shoot_weight	no	synonymous	intron	LOC_Os06g35530.1	7535664	qCDP6.1	2	Yes	No	CGMC_GSK.8 - CGMC includes CDA, MAPK, GSK3, and CLKC kinases, expressed	0.000929262
5098	25	134	-4.81682	3.40883e-06	Filtered_Length_WO_husk	no	synonymous	intron	LOC_Os03g03520.1	2846791	qCDP3.1	9	No	No	expressed protein	0.000931242
10507	116	50	-4.80855	3.4191e-06	Shoot_weight	no	synonymous	exon	LOC_Os06g35590.1	7537052	qCDP6.1	2	No	No	reticuline oxidase-like protein precursor, putative, expressed	0.000933651
10342	58	108	4.8075	3.43497e-06	Shoot_weight	no	synonymous	intron	LOC_Os06g35540.1	7535769	qCDP6.1	5	No	No	aminotransferase, classes I and II, domain containing protein, expressed	0.000937574
11838	100	68	-4.80404	3.45631e-06	Shoot_weight	no	synonymous	intron	LOC_Os07g36630.1	8903986	qCDP7.1	5	No	No	CSLF8 - cellulose synthase-like family F; beta1,3;1,4 glucan synthase, expressed	0.000941701
9966	116	50	-4.80527	3.46863e-06	Shoot_weight	no	synonymous	intron	LOC_Os06g35470.1	7534023	qCDP6.1	1	No	No	L1P family of ribosomal proteins domain containing protein, expressed	0.000942332
16422	135	35	4.80096	3.4729e-06	Shoot_weight	no	synonymous	intron	LOC_Os09g15420.1	10900774	qCDP9.1	2	No	No	NAD dependent epimerase/dehydratase family protein, putative, expressed	0.000942332
16423	135	35	4.80096	3.4729e-06	Shoot_weight	no	synonymous	intron	LOC_Os09g15420.1	10900775	qCDP9.1	2	No	No	NAD dependent epimerase/dehydratase family protein, putative, expressed	0.000942332
16425	135	35	4.80096	3.4729e-06	Shoot_weight	no	synonymous	intron	LOC_Os09g15420.1	10900777	qCDP9.1	2	No	No	NAD dependent epimerase/dehydratase family protein, putative, expressed	0.000942332
15611	13	131	-4.83027	3.48902e-06	Filtered_Length_WO_husk	no	synonymous	intron	LOC_Os08g43410.1	10405644	qCDP8.1	3	Yes	No	LRP1, putative, expressed	0.000946306
16731	132	36	4.79955	3.5251e-06	Shoot_weight	no	synonymous	intron	LOC_Os09g15480.1	10903325	qCDP9.1	2	No	No	Ser/Thr-rich protein T10 in DGCR region, putative, expressed	0.000953232
10307	53	115	4.79949	3.52601e-06	Shoot_weight	no	synonymous	intron	LOC_Os06g35530.1	7535662	qCDP6.1	2	Yes	No	CGMC_GSK.8 - CGMC includes CDA, MAPK, GSK3, and CLKC kinases, expressed	0.000953232
484	73	93	4.80027	3.54541e-06	Root_length	no	synonymous	intron	LOC_Os01g66120.3	1368661	qCDP1.1	2	Yes	No	No apical meristem protein, putative, expressed	0.000955145
434	73	93	4.80027	3.54541e-06	Root_length	no	synonymous	intron	LOC_Os01g66120.1	1368661	qCDP1.1	2	Yes	No	No apical meristem protein, putative, expressed	0.000955145
11472	86	82	-4.79786	3.55118e-06	Width_WO_husk	no	missense	exon	LOC_Os07g36570.1	8902220	qCDP7.1	2	No	No	KI domain interacting kinase 1, putative, expressed	0.0009563
14938	128	32	-4.80532	3.56667e-06	Filtered_Shoot_length	no	synonymous	intron	LOC_Os08g43334.2	10403339	qCDP8.1	9	No	No	HSF-type DNA-binding domain containing protein, expressed	0.000959663
14465	128	32	-4.80532	3.56667e-06	Filtered_Shoot_length	no	synonymous	intron	LOC_Os08g43334.1	10403339	qCDP8.1	9	No	No	HSF-type DNA-binding domain containing protein, expressed	0.000959663
16349	139	29	4.79631	3.57549e-06	Shoot_weight	no	synonymous	intron	LOC_Os09g15420.1	10900698	qCDP9.1	2	No	No	NAD dependent epimerase/dehydratase family protein, putative, expressed	0.000961233
16335	135	33	4.79445	3.60469e-06	Shoot_weight	no	synonymous	intron	LOC_Os09g15420.1	10900684	qCDP9.1	2	No	No	NAD dependent epimerase/dehydratase family protein, putative, expressed	0.000967868
10036	138	29	4.79416	3.62524e-06	Height_WO_husk	no	synonymous	intron	LOC_Os06g35470.1	7534095	qCDP6.1	1	No	No	L1P family of ribosomal proteins domain containing protein, expressed	0.000971762
22541	72	95	4.79261	3.64986e-06	Root_length	no	synonymous	intron	LOC_Os10g35110.3	12347163	qCDP10.1	1	Yes	No	alpha-galactosidase precursor, putative, expressed	0.000972578
22353	72	95	4.79261	3.64986e-06	Root_length	no	synonymous	intron	LOC_Os10g35110.1	12347163	qCDP10.1	1	Yes	No	alpha-galactosidase precursor, putative, expressed	0.000972578
10209	58	106	4.79529	3.65658e-06	Shoot_weight	no	synonymous	intron	LOC_Os06g35524.1	7535441	qCDP6.1	1	No	No	expressed protein	0.000972578
25726	116	40	4.80393	3.66009e-06	Stress_Shoot_weight	no	missense	exon	LOC_Os12g41450.1	15172679	qCDP12.3	1	No	No	F-box domain containing protein, expressed	0.000972578
12933	125	36	-4.79772	3.66916e-06	Filtered_Shoot_length	no	synonymous	exon	LOC_Os08g43070.1	10396026	qCDP8.1	5	No	No	helix-loop-helix DNA-binding domain containing protein, expressed	0.000972578
12932	125	36	-4.79772	3.66916e-06	Filtered_Shoot_length	no	missense	exon	LOC_Os08g43070.1	10396025	qCDP8.1	5	No	No	helix-loop-helix DNA-binding domain containing protein, expressed	0.000972578
10076	58	107	4.79209	3.69112e-06	Shoot_weight	no	missense	exon	LOC_Os06g35480.1	7534189	qCDP6.1	2	No	No	peroxidase precursor, putative, expressed	0.000972578
16897	132	36	4.78889	3.69346e-06	Shoot_weight	no	synonymous	exon	LOC_Os09g15570.1	10905167	qCDP9.1	2	No	No	OsFBX315 - F-box domain containing protein, expressed	0.000972578
16798	132	36	4.78889	3.69346e-06	Shoot_weight	no	synonymous	intron	LOC_Os09g15540.1	10904321	qCDP9.1	1	No	No	OsFBX312 - F-box domain containing protein, expressed	0.000972578
16869	132	36	4.78889	3.69346e-06	Shoot_weight	no	synonymous	intron	LOC_Os09g15540.1	10904394	qCDP9.1	1	No	No	OsFBX312 - F-box domain containing protein, expressed	0.000972578
16805	132	36	4.78889	3.69346e-06	Shoot_weight	no	synonymous	exon	LOC_Os09g15540.1	10904330	qCDP9.1	1	No	No	OsFBX312 - F-box domain containing protein, expressed	0.000972578
16865	132	36	4.78889	3.69346e-06	Shoot_weight	no	synonymous	intron	LOC_Os09g15540.1	10904390	qCDP9.1	1	No	No	OsFBX312 - F-box domain containing protein, expressed	0.000972578
16763	132	36	4.78889	3.69346e-06	Shoot_weight	no	synonymous	exon	LOC_Os09g15530.1	10904251	qCDP9.1	5	No	No	expressed protein	0.000972578
16870	132	36	4.78889	3.69346e-06	Shoot_weight	no	synonymous	intron	LOC_Os09g15540.1	10904395	qCDP9.1	1	No	No	OsFBX312 - F-box domain containing protein, expressed	0.000972578
16777	132	36	4.78889	3.69346e-06	Shoot_weight	no	synonymous	exon	LOC_Os09g15530.1	10904266	qCDP9.1	5	No	No	expressed protein	0.000972578
16866	132	36	4.78889	3.69346e-06	Shoot_weight	no	synonymous	intron	LOC_Os09g15540.1	10904391	qCDP9.1	1	No	No	OsFBX312 - F-box domain containing protein, expressed	0.000972578
16735	132	36	4.78889	3.69346e-06	Shoot_weight	no	synonymous	exon	LOC_Os09g15480.1	10903329	qCDP9.1	2	No	No	Ser/Thr-rich protein T10 in DGCR region, putative, expressed	0.000972578
16824	132	36	4.78889	3.69346e-06	Shoot_weight	no	missense	exon	LOC_Os09g15540.1	10904349	qCDP9.1	1	No	No	OsFBX312 - F-box domain containing protein, expressed	0.000972578
16797	132	36	4.78889	3.69346e-06	Shoot_weight	no	synonymous	intron	LOC_Os09g15540.1	10904320	qCDP9.1	1	No	No	OsFBX312 - F-box domain containing protein, expressed	0.000972578
16806	132	36	4.78889	3.69346e-06	Shoot_weight	no	synonymous	exon	LOC_Os09g15540.1	10904331	qCDP9.1	1	No	No	OsFBX312 - F-box domain containing protein, expressed	0.000972578
16755	132	36	4.78889	3.69346e-06	Shoot_weight	no	synonymous	intron	LOC_Os09g15520.1	10904243	qCDP9.1	4	Yes	No	oleosin, putative, expressed	0.000972578
16850	132	36	4.78889	3.69346e-06	Shoot_weight	no	synonymous	exon	LOC_Os09g15540.1	10904375	qCDP9.1	1	No	No	OsFBX312 - F-box domain containing protein, expressed	0.000972578
16868	132	36	4.78889	3.69346e-06	Shoot_weight	no	synonymous	intron	LOC_Os09g15540.1	10904393	qCDP9.1	1	No	No	OsFBX312 - F-box domain containing protein, expressed	0.000972578
16778	132	36	4.78889	3.69346e-06	Shoot_weight	no	missense	exon	LOC_Os09g15530.1	10904267	qCDP9.1	5	No	No	expressed protein	0.000972578
16761	132	36	4.78889	3.69346e-06	Shoot_weight	no	synonymous	exon	LOC_Os09g15530.1	10904249	qCDP9.1	5	No	No	expressed protein	0.000972578
16771	132	36	4.78889	3.69346e-06	Shoot_weight	no	synonymous	intron	LOC_Os09g15530.1	10904260	qCDP9.1	5	No	No	expressed protein	0.000972578
16749	132	36	4.78889	3.69346e-06	Shoot_weight	no	synonymous	exon	LOC_Os09g15520.1	10904236	qCDP9.1	4	Yes	No	oleosin, putative, expressed	0.000972578
16882	132	36	4.78889	3.69346e-06	Shoot_weight	no	missense	exon	LOC_Os09g15570.1	10905152	qCDP9.1	2	No	No	OsFBX315 - F-box domain containing protein, expressed	0.000972578
16780	132	36	4.78889	3.69346e-06	Shoot_weight	no	missense	exon	LOC_Os09g15530.1	10904269	qCDP9.1	5	No	No	expressed protein	0.000972578
16867	132	36	4.78889	3.69346e-06	Shoot_weight	no	synonymous	intron	LOC_Os09g15540.1	10904392	qCDP9.1	1	No	No	OsFBX312 - F-box domain containing protein, expressed	0.000972578
16647	133	35	4.7881	3.70623e-06	Shoot_weight	no	synonymous	intron	LOC_Os09g15430.1	10901120	qCDP9.1	1	No	No	zinc finger family protein, putative, expressed	0.000972578
16880	132	36	4.78791	3.7094e-06	Shoot_weight	no	missense	exon	LOC_Os09g15570.1	10905150	qCDP9.1	2	No	No	OsFBX315 - F-box domain containing protein, expressed	0.000972578
27009	140	29	4.78536	3.73479e-06	Stress_Shoot_weight	no	synonymous	exon	LOC_Os12g41660.1	15178292	qCDP12.3	1	No	No	expressed protein	0.000972578
22456	75	91	4.78785	3.74328e-06	Root_length	no	synonymous	intron	LOC_Os10g35110.3	12347078	qCDP10.1	1	Yes	No	alpha-galactosidase precursor, putative, expressed	0.000972578
22268	75	91	4.78785	3.74328e-06	Root_length	no	synonymous	intron	LOC_Os10g35110.1	12347078	qCDP10.1	1	Yes	No	alpha-galactosidase precursor, putative, expressed	0.000972578
16860	132	35	4.78528	3.76872e-06	Shoot_weight	no	synonymous	intron	LOC_Os09g15540.1	10904385	qCDP9.1	1	No	No	OsFBX312 - F-box domain containing protein, expressed	0.000972578
16856	132	35	4.78528	3.76872e-06	Shoot_weight	no	synonymous	intron	LOC_Os09g15540.1	10904381	qCDP9.1	1	No	No	OsFBX312 - F-box domain containing protein, expressed	0.000972578
16861	132	35	4.78528	3.76872e-06	Shoot_weight	no	synonymous	intron	LOC_Os09g15540.1	10904386	qCDP9.1	1	No	No	OsFBX312 - F-box domain containing protein, expressed	0.000972578
16857	132	35	4.78528	3.76872e-06	Shoot_weight	no	synonymous	intron	LOC_Os09g15540.1	10904382	qCDP9.1	1	No	No	OsFBX312 - F-box domain containing protein, expressed	0.000972578
16862	132	35	4.78528	3.76872e-06	Shoot_weight	no	synonymous	intron	LOC_Os09g15540.1	10904387	qCDP9.1	1	No	No	OsFBX312 - F-box domain containing protein, expressed	0.000972578
11623	127	42	-4.78276	3.77752e-06	Root_length	no	synonymous	intron	LOC_Os07g36590.1	8902747	qCDP7.1	1	No	No	serine/threonine-protein kinase receptor precursor, putative, expressed	0.000972578
16818	132	36	4.78319	3.78678e-06	Shoot_weight	no	missense	exon	LOC_Os09g15540.1	10904343	qCDP9.1	1	No	No	OsFBX312 - F-box domain containing protein, expressed	0.000972578
16815	132	36	4.78319	3.78678e-06	Shoot_weight	no	synonymous	exon	LOC_Os09g15540.1	10904340	qCDP9.1	1	No	No	OsFBX312 - F-box domain containing protein, expressed	0.000972578
16817	132	36	4.78319	3.78678e-06	Shoot_weight	no	missense	exon	LOC_Os09g15540.1	10904342	qCDP9.1	1	No	No	OsFBX312 - F-box domain containing protein, expressed	0.000972578
10560	120	38	-4.79215	3.81405e-06	Filtered_Stress_Shoot_length	no	synonymous	exon	LOC_Os06g35660.1	7538991	qCDP6.1	1	No	No	reticuline oxidase-like protein precursor, putative, expressed	0.000977495
10673	120	38	-4.79215	3.81405e-06	Filtered_Stress_Shoot_length	no	synonymous	exon	LOC_Os06g35700.1	7539739	qCDP6.1	1	No	No	reticuline oxidase-like protein precursor, putative, expressed	0.000977495
10122	116	50	-4.78041	3.8668e-06	Stress_Shoot_weight	no	synonymous	intron	LOC_Os06g35490.1	7534689	qCDP6.1	4	No	No	peroxidase precursor, putative, expressed	0.000988106
5663	76	83	4.78759	3.87144e-06	Filtered_Shoot_length	no	synonymous	intron	LOC_Os03g03720.1	2848816	qCDP3.1	1	Yes	Yes	glyceraldehyde-3-phosphate dehydrogenase, putative, expressed	0.000988106
5693	76	83	4.78759	3.87144e-06	Filtered_Shoot_length	no	synonymous	intron	LOC_Os03g03720.2	2848816	qCDP3.1	1	Yes	Yes	glyceraldehyde-3-phosphate dehydrogenase, putative, expressed	0.000988106
13193	113	46	-4.78726	3.87703e-06	Filtered_Length_WO_husk	no	synonymous	intron	LOC_Os08g43120.1	10398955	qCDP8.1	1	No	No	Plant PDR ABC transporter associated domain containing protein, expressed	0.000988106
16918	132	36	4.77771	3.87852e-06	Shoot_weight	no	synonymous	intron	LOC_Os09g15570.1	10905189	qCDP9.1	2	No	No	OsFBX315 - F-box domain containing protein, expressed	0.000988106
16723	132	36	4.77771	3.87852e-06	Shoot_weight	no	synonymous	intron	LOC_Os09g15480.1	10903317	qCDP9.1	2	No	No	Ser/Thr-rich protein T10 in DGCR region, putative, expressed	0.000988106
16418	133	35	4.77769	3.87892e-06	Shoot_weight	no	synonymous	intron	LOC_Os09g15420.1	10900769	qCDP9.1	2	No	No	NAD dependent epimerase/dehydratase family protein, putative, expressed	0.000988106
16274	133	35	4.77766	3.87932e-06	Shoot_weight	no	synonymous	intron	LOC_Os09g15389.2	10899819	qCDP9.1	1	No	No	expressed protein	0.000988106
16150	133	35	4.77766	3.87932e-06	Shoot_weight	no	synonymous	intron	LOC_Os09g15389.1	10899819	qCDP9.1	1	No	No	expressed protein	0.000988106
16674	133	35	4.77766	3.87932e-06	Shoot_weight	no	synonymous	intron	LOC_Os09g15430.1	10901147	qCDP9.1	1	No	No	zinc finger family protein, putative, expressed	0.000988106
23921	100	58	4.7882	3.88007e-06	Filtered_Stress_Shoot_length	no	synonymous	exon	LOC_Os12g06060.1	14043374	qCDP12.1	3	No	No	amino acid permease family protein, putative, expressed	0.000988106
23854	103	54	4.78885	3.88812e-06	Filtered_Stress_Shoot_length	no	synonymous	intron	LOC_Os12g06060.1	14043305	qCDP12.1	3	No	No	amino acid permease family protein, putative, expressed	0.000989372
16864	133	36	4.77561	3.89755e-06	Shoot_weight	no	synonymous	intron	LOC_Os09g15540.1	10904389	qCDP9.1	1	No	No	OsFBX312 - F-box domain containing protein, expressed	0.00099132
28005	83	75	-4.78688	3.90235e-06	Filtered_Length_WO_husk	no	synonymous	intron	LOC_Os12g41715.1	15180018	qCDP12.3	1	No	No	DEAD-box ATP-dependent RNA helicase, putative, expressed	0.00099132
10243	60	105	4.7793	3.90304e-06	Shoot_weight	no	synonymous	intron	LOC_Os06g35524.1	7535475	qCDP6.1	1	No	No	expressed protein	0.00099132
10650	120	37	-4.78765	3.9085e-06	Filtered_Stress_Shoot_length	no	synonymous	intron	LOC_Os06g35700.1	7539717	qCDP6.1	1	No	No	reticuline oxidase-like protein precursor, putative, expressed	0.00099132
10139	139	29	4.77593	3.90878e-06	Height_WO_husk	no	synonymous	intron	LOC_Os06g35520.1	7535173	qCDP6.1	1	Yes	No	peroxidase precursor, putative, expressed	0.00099132
16914	133	37	4.77392	3.90966e-06	Shoot_weight	no	synonymous	intron	LOC_Os09g15570.1	10905185	qCDP9.1	2	No	No	OsFBX315 - F-box domain containing protein, expressed	0.00099132
16740	133	37	4.77392	3.90966e-06	Shoot_weight	no	missense	exon	LOC_Os09g15520.1	10904223	qCDP9.1	4	Yes	No	oleosin, putative, expressed	0.00099132
16916	133	37	4.77392	3.90966e-06	Shoot_weight	no	synonymous	intron	LOC_Os09g15570.1	10905187	qCDP9.1	2	No	No	OsFBX315 - F-box domain containing protein, expressed	0.00099132
16915	133	37	4.77392	3.90966e-06	Shoot_weight	no	synonymous	intron	LOC_Os09g15570.1	10905186	qCDP9.1	2	No	No	OsFBX315 - F-box domain containing protein, expressed	0.00099132
27161	117	41	4.78501	3.93413e-06	Filtered_Stress_Shoot_length	no	synonymous	exon	LOC_Os12g41670.1	15178815	qCDP12.3	5	No	No	expressed protein	0.000995468
27068	117	41	4.78501	3.93413e-06	Filtered_Stress_Shoot_length	no	missense	exon	LOC_Os12g41670.1	15178722	qCDP12.3	5	No	No	expressed protein	0.000995468
27086	117	41	4.78501	3.93413e-06	Filtered_Stress_Shoot_length	no	synonymous	intron	LOC_Os12g41670.1	15178740	qCDP12.3	5	No	No	expressed protein	0.000995468
17069	128	22	-4.79381	3.94612e-06	Stress_Shoot_weight	no	synonymous	intron	LOC_Os09g18470.1	11016009	qCDP9.2	1	No	No	oxidoreductase, 2OG-Fe oxygenase family protein, putative, expressed	0.000995468
15605	90	71	4.77993	3.9645e-06	Filtered_Shoot_length	no	missense	exon	LOC_Os08g43410.1	10405632	qCDP8.1	3	Yes	No	LRP1, putative, expressed	0.000995468
16764	132	35	4.77298	3.97677e-06	Shoot_weight	no	missense	exon	LOC_Os09g15530.1	10904252	qCDP9.1	5	No	No	expressed protein	0.000995468
16838	131	36	4.7728	3.97984e-06	Shoot_weight	no	missense	exon	LOC_Os09g15540.1	10904363	qCDP9.1	1	No	No	OsFBX312 - F-box domain containing protein, expressed	0.000995468
10218	116	52	-4.77166	3.98244e-06	Shoot_weight	no	synonymous	intron	LOC_Os06g35524.1	7535450	qCDP6.1	1	No	No	expressed protein	0.000995468
10116	116	52	-4.77166	3.98244e-06	Shoot_weight	no	synonymous	intron	LOC_Os06g35490.1	7534682	qCDP6.1	4	No	No	peroxidase precursor, putative, expressed	0.000995468
10314	116	52	-4.77166	3.98244e-06	Shoot_weight	no	synonymous	intron	LOC_Os06g35530.1	7535669	qCDP6.1	2	Yes	No	CGMC_GSK.8 - CGMC includes CDA, MAPK, GSK3, and CLKC kinases, expressed	0.000995468
10064	116	52	-4.77166	3.98244e-06	Shoot_weight	no	synonymous	intron	LOC_Os06g35470.1	7534124	qCDP6.1	1	No	No	L1P family of ribosomal proteins domain containing protein, expressed	0.000995468
[truncated: 7,933 more rows]
